# Supplementary material for: Immunization With the CSF-470 Vaccine Plus BCG and rhGM-CSF Induced in a Cutaneous Melanoma Patient a TCRβ Repertoire Found at Vaccination Site and Tumor Infiltrating Lymphocytes That Persisted in Blood
Source: Front Immunol. 2019 Sep 18;10:2213. doi: 10.3389/fimmu.2019.02213 (PMC6759869; doi:10.3389/fimmu.2019.02213)
Supplement: Supplementary Table 1 — PBMC-PRE productive rearrangements. [file Table_1.XLSX]

## Sheet: 045-PBMC-PRE
Rearrangement	Amino_acid	Templates	Productive_frequency	v_resolved	d_resolved	j_resolved																																									sample_tags	fraction_productive	order_name
CACGCCCTGCAGCCAGAAGACTCAGCCCTGTATCTCTGCGCCGGAACTGAACCAGGGTTGGAGAGGACTGAAGCTTTCTTTGGACAA	CAGTEPGLERTEAFF	836	0.00729303	TCRBV04-01*01	TCRBD01-01*01	TCRBJ01-01*01
CTACACGCCCTGCAGCCAGAAGACTCAGCCCTGTATCTCTGCGCCAGCAGCCAGTTCGGGGGGGCTTACGAGCAGTACTTCGGGCCG	CASSQFGGAYEQYF	820	0.00715345	TCRBV04-01*01	TCRBD02-01*01	TCRBJ02-07*01
GTGAGCACCTTGGAGCTGGGGGACTCGGCCCTTTATCTTTGCGCCAGCAGCTGGGGACAGGGGGCCGGGGAGCTGTTTTTTGGAGAA	CASSWGQGAGELFF	755	0.00658641	TCRBV05-01*01	TCRBD01-01*01	TCRBJ02-02*01
CTCAAGATCCAGCCTGCAAAGCTTGAGGACTCGGCCGTGTATCTCTGTGCCAGCAGCTTATATGGGGGAGAGCAGTACTTCGGGCCG	CASSLYGGEQYF	622	0.00542615	TCRBV11-02*02		TCRBJ02-07*01
ATCCGCTCACCAGGCCTGGGGGACGCAGCCATGTACCTGTGTGCCACCAGCAGAGGACAGGGCCGTACACCCCTCCACTTTGGGAAC	CATSRGQGRTPLHF	590	0.00514699	TCRBV15-01*01	TCRBD01-01*01	TCRBJ01-06*01
ACGTTGGCGTCTGCTGTACCCTCTCAGACATCTGTGTACTTCTGTGCCAGCAGTGAGTCTAGCACAGATACGCAGTATTTTGGCCCA	CASSESSTDTQYF	361	0.00314926	TCRBV06-04	TCRBD02-01	TCRBJ02-03*01
AATGTGAGCACCTTGGAGCTGGGGGACTCGGCCCTTTATCTTTGCGCCAGCAGCGACCGTATGAACACTGAAGCTTTCTTTGGACAA	CASSDRMNTEAFF	321	0.00280031	TCRBV05-01*01		TCRBJ01-01*01
CCCTCAGAACCCAGGGACTCAGCTGTGTATTTTTGTGCTAGTGGTTTGGGTGGCGACAGGGGGAAGTACGAGCAGTACTTCGGGCCG	CASGLGGDRGKYEQYF	289	0.00252116	TCRBV12-05*01	TCRBD01-01*01	TCRBJ02-07*01
ATCCAGCCCTCAGAACCCAGGGACTCAGCTGTGTATTTTTGTGCTAGTGGTGAGCTGGGGGGGGCGACTGAAGCTTTCTTTGGACAA	CASGELGGATEAFF	255	0.00222455	TCRBV12-05*01	TCRBD02-01*01	TCRBJ01-01*01
AACGCCTTGGAGCTGGACGACTCGGCCCTGTATCTCTGTGCCAGCAGCTTGCAGACTAGCGGGTTCTACGAGCAGTACTTCGGGCCG	CASSLQTSGFYEQYF	218	0.00190177	TCRBV05-04*01	TCRBD02-01	TCRBJ02-07*01
CAGCAGGTAGTGCGAGGAGATTCGGCAGCTTATTTCTGTGCCAGCTCACCTACAGGGTGGGGAAACACTGAAGCTTTCTTTGGACAA	CASSPTGWGNTEAFF	177	0.0015441	TCRBV18-01*01	TCRBD01-01*01	TCRBJ01-01*01
AGGATCCAGCAGGTAGTGCGAGGAGATTCGGCAGCTTATTTCTGTGCCAGCTCACCGGTAGTACGTCATGGCTACACCTTCGGTTCG	CASSPVVRHGYTF	177	0.0015441	TCRBV18-01*01	TCRBD02-01	TCRBJ01-02*01
ATCCTGGAGTCGCCCAGCCCCAACCAGACCTCTCTGTACTTCTGTGCCAGCAGTTTCGGCGGGAGAACTGAAGCTTTCTTTGGACAA	CASSFGGRTEAFF	172	0.00150048	TCRBV27-01*01	TCRBD02-01*02	TCRBJ01-01*01
ATCCAGCGCACAGAGCAGGGGGACTCGGCCATGTATCTCTGTGCCAGCAGGGACTCCTTGGGGACCTATGGCTACACCTTCGGTTCG	CASRDSLGTYGYTF	164	0.00143069	TCRBV07-09		TCRBJ01-02*01
CAGCCCTCAGAACCCAGGGACTCAGCTGTGTACTTCTGTGCCAGCAGCCGGACAGGGGCGGGAGGAAACACCATATATTTTGGAGAG	CASSRTGAGGNTIYF	152	0.00132601	TCRBV12	TCRBD01-01*01	TCRBJ01-03*01
TTGGAGCTGGGGGACTCGGCCCTTTATCTTTGCGCCAGCAGCTCCGCTCTAGCGGGGGAACGCTCCTACGAGCAGTACTTCGGGCCG	CASSSALAGERSYEQYF	144	0.00125622	TCRBV05-01*01	TCRBD02-01*01	TCRBJ02-07*01
CCTGCAGAACTGGAGGATTCTGGAGTTTATTTCTGTGCCAGCAGCCAAGAGGACGGCGGGCCCACAGATACGCAGTATTTTGGCCCA	CASSQEDGGPTDTQYF	135	0.0011777	TCRBV14-01*01	TCRBD02-01	TCRBJ02-03*01
GCCCAAAAGAACCCGACAGCTTTCTATCTCTGTGCCAGTAGTATAGGGGCCGGGGGCCCGAACACCGGGGAGCTGTTTTTTGGAGAA	CASSIGAGGPNTGELFF	127	0.00110791	TCRBV19-01		TCRBJ02-02*01
ATCCAGCCCTCAGAACCCAGGGACTCAGCTGTGTACTTCTGTGCCAGCAGTTTGACAGGCACTAACTATGGCTACACCTTCGGTTCG	CASSLTGTNYGYTF	123	0.00107302	TCRBV12	TCRBD01-01*01	TCRBJ01-02*01
GCAAAGCTTGAGGACTCGGCCGTGTATCTCTGTGCCAGCAGCTTAGGTCGGACAGGTCGGCTTGGCGACGAGCAGTACTTCGGGCCG	CASSLGRTGRLGDEQYF	117	0.00102068	TCRBV11-02*02	TCRBD01-01*01	TCRBJ02-07*01
TCCCTGGAGCTTGGTGACTCTGCTGTGTATTTCTGTGCCAGCAGCCCTTGGAGCGGGGGGGCGAAAAACGAGCAGTACTTCGGGCCG	CASSPWSGGAKNEQYF	117	0.00102068	TCRBV03	TCRBD02-01*01	TCRBJ02-07*01
CTGGAGTCGCCCAGCCCCAACCAGACCTCTCTGTACTTCTGTGCCAGCAGTGTGGACAGGGGGCCCAATGAGCAGTTCTTCGGGCCA	CASSVDRGPNEQFF	116	0.00101195	TCRBV27-01*01	TCRBD01-01*01	TCRBJ02-01*01
TCCCTGGAGCTTGGTGACTCTGCTGTGTATTTCTGTGCCAGCAGCCCATGGGTGGGGGGGGCCAAGAATGAGCAGTTCTTCGGGCCA	CASSPWVGGAKNEQFF	101	0.000881096	TCRBV03	TCRBD02-01*01	TCRBJ02-01*01
CTGTCGGCTGCTCCCTCCCAGACATCTGTGTACTTCTGTGCCAGCAGTTACGTTCAGGGGGTTTCCTACGAGCAGTACTTCGGGCCG	CASSYVQGVSYEQYF	97	0.000846201	TCRBV06-05*01	TCRBD01-01*01	TCRBJ02-07*01
CCTGCAAAGCTTGAGGACTCGGCCGTGTATCTCTGTGCCAGCAGCACCCGGGACCCGAGCTCTGGAAACACCATATATTTTGGAGAG	CASSTRDPSSGNTIYF	97	0.000846201	TCRBV11-02*02		TCRBJ01-03*01
GTGACCAGTGCCCATCCTGAAGACAGCAGCTTCTACATCTGCAGTGCTAGAGATCTGCAGGGGGCTAGAGAGCAGTACTTCGGGCCG	CSARDLQGAREQYF	96	0.000837477	TCRBV20	TCRBD01-01*01	TCRBJ02-07*01
ACAGTGACCAGTGCCCATCCTGAAGACAGCAGCTTCTACATCTGCAGTGCTAGGGGTAGGGATAGAGTAGGCTACACCTTCGGTTCG	CSARGRDRVGYTF	94	0.00082003	TCRBV20		TCRBJ01-02*01
ATCCAGCCCTCAGAACCCAGGGACTCAGCTGTGTACTTCTGTGCCAGCAGTCCAGGGCTCTCTGGAAACACCATATATTTTGGAGAG	CASSPGLSGNTIYF	93	0.000811306	TCRBV12	TCRBD01-01*01	TCRBJ01-03*01
ACTGTGACATCGGCCCAAAAGAACCCGACAGCTTTCTATCTCTGTGCCACCCGGGGGACAGGGGATGAAAAACTGTTTTTTGGCAGT	CATRGTGDEKLFF	88	0.000767687	TCRBV19-01	TCRBD01-01*01	TCRBJ01-04*01
ATCCTGGAGTCGCCCAGCCCCAACCAGACCTCTCTGTACTTCTGTGCCAGCAGTTACGGACTCGGTGAAAAACTGTTTTTTGGCAGT	CASSYGLGEKLFF	88	0.000767687	TCRBV27-01*01	TCRBD02-01	TCRBJ01-04*01
ACATCGGCCCAAAAGAACCCGACAGCTTTCTATCTCTGTGCCAGTAGTGAGACAGGGGGCGTTAGTCAGCCCCAGCATTTTGGTGAT	CASSETGGVSQPQHF	82	0.000715345	TCRBV19-01	TCRBD01-01*01	TCRBJ01-05*01
AACCTGAGCTCTCTGGAGCTGGGGGACTCAGCTTTGTATTTCTGTGCCATCGACCTTGGGGGGAACACTGAAGCTTTCTTTGGACAA	CAIDLGGNTEAFF	79	0.000689174	TCRBV09-01		TCRBJ01-01*01
ACCAGTGCCCATCCTGAAGACAGCAGCTTCTACATCTGCAGTGCTAGCCGGAGTAGATTCGAGAATTCACCCCTCCACTTTGGGAAC	CSASRSRFENSPLHF	77	0.000671726	TCRBV20	TCRBD02-01*02	TCRBJ01-06*01
GTGACATCGGCCCAAAAGAACCCGACAGCTTTCTATCTCTGTGCCAGTAGTATGGGCCAGGGGGGAACTGAAGCTTTCTTTGGACAA	CASSMGQGGTEAFF	76	0.000663003	TCRBV19-01	TCRBD01-01*01	TCRBJ01-01*01
GAGTCTGCCATCCCCAACCAGACAGCTCTTTACTTCTGTGCCACCAGGACGGGGGACAGGGACCTCAGTGAGCAGTTCTTCGGGCCA	CATRTGDRDLSEQFF	75	0.000654279	TCRBV24	TCRBD01-01*01	TCRBJ02-01*01
CTGGAGTCGCCCAGCCCCAACCAGACCTCTCTGTACTTCTGTGCCAGCAGTTTCGGCGGGGATAATGAAAAACTGTTTTTTGGCAGT	CASSFGGDNEKLFF	74	0.000645555	TCRBV27-01*01	TCRBD02-01*01	TCRBJ01-04*01
CTGGAGTCGGCTGCTCCCTCCCAGACATCTGTGTACTTCTGTGCCAGCAGCTCCGGGACAGGGATTTCACCCCTCCACTTTGGGAAC	CASSSGTGISPLHF	73	0.000636832	TCRBV06-01*01	TCRBD01-01*01	TCRBJ01-06*01
CTGAAGGTGCAGCCTGCAGAACTGGAGGATTCTGGAGTTTATTTCTGTGCCAGCAGCCACAGGGGAAACACCATATATTTTGGAGAG	CASSHRGNTIYF	73	0.000636832	TCRBV14-01*01	TCRBD01-01*01	TCRBJ01-03*01
CTGAACATGAGCTCCTTGGAGCTGGGGGACTCAGCCCTGTACTTCTGTGCCAGCAGCTCTGACAGTACGGTCCACACCTTCGGTTCG	CASSSDSTVHTF	73	0.000636832	TCRBV13-01*01	TCRBD01-01*01	TCRBJ01-02*01
ATCAATTCCCTGGAGCTTGGTGACTCTGCTGTGTATTTCTGTGCCAGCAGCCTGGCCGGGACTCCCTACGAGCAGTACTTCGGGCCG	CASSLAGTPYEQYF	71	0.000619384	TCRBV03	TCRBD02-01	TCRBJ02-07*01
CAGCAGGTAGTGCGAGGAGATTCGGCAGCTTATTTCTGTGCCAGCTCCCCCCTAGGGGGGTGGGGATACGAGCAGTACTTCGGGCCG	CASSPLGGWGYEQYF	70	0.00061066	TCRBV18-01*01		TCRBJ02-07*01
CCCTCAGAACCCAGGGACTCAGCTGTGTACTTCTGTGCCAGCAGACCTGACGCCGGGGGGGCGCGCACTGAAGCTTTCTTTGGACAA	CASRPDAGGARTEAFF	70	0.00061066	TCRBV12	TCRBD02-01*01	TCRBJ01-01*01
AGTGCCCATCCTGAAGACAGCAGCTTCTACATCTGCAGTGCTAGTTACGGGACAGCTACTAGCACAGATACGCAGTATTTTGGCCCA	CSASYGTATSTDTQYF	68	0.000593213	TCRBV20	TCRBD01-01*01	TCRBJ02-03*01
CTGAAGATCCAGCCCTCAGAACCCAGGGACTCAGCTGTGTACTTCTGTGCCAGCACCCCTGGGGGGTACGAGCAGTACTTCGGGCCG	CASTPGGYEQYF	67	0.000584489	TCRBV12	TCRBD02-01*01	TCRBJ02-07*01
CCCAGCCCCAACCAGACCTCTCTGTACTTCTGTGCCAGCAGTTTATCTCGTACAGGACAGGGGGCGCGGGAGCAGTACTTCGGGCCG	CASSLSRTGQGAREQYF	66	0.000575766	TCRBV27-01*01	TCRBD01-01*01	TCRBJ02-07*01
ACTGTGACATCGGCCCAAAAGAACCCGACAGCTTTCTATCTCTGTGCCAGTAGTATAGTGTTGCGGGATGAGCAGTTCTTCGGGCCA	CASSIVLRDEQFF	65	0.000567042	TCRBV19-01	TCRBD02-01	TCRBJ02-01*01
CGCACACAGCAGGAGGACTCGGCCGTGTATCTCTGTGCCAGCAGCTTAGCCCCTGGAGCGCCGGGTGGGGAGCAGTACTTCGGGCCG	CASSLAPGAPGGEQYF	64	0.000558318	TCRBV07-02*01	TCRBD02-01	TCRBJ02-07*01
AACGCCTTGGAGCTGGACGACTCGGCCCTGTATCTCTGTGCCAGCAGCCGCGTTGGCGGGGGGGCCTACGAGCAGTACTTCGGGCCG	CASSRVGGGAYEQYF	60	0.000523423	TCRBV05-04*01	TCRBD02-01*01	TCRBJ02-07*01
ACGATCCAGCGCACACAGCAGGAGGACTCGGCCGTGTATCTCTGTGCCAGCAGTGCCTGGGAAAACTATGGCTACACCTTCGGTTCG	CASSAWENYGYTF	60	0.000523423	TCRBV07-02*01		TCRBJ01-02*01
CTGTCGGCTGCTCCCTCCCAGACATCTGTGTACTTCTGTGCCAGCAGATCCCCGGGACAGGGGAACACTGAAGCTTTCTTTGGACAA	CASRSPGQGNTEAFF	58	0.000505976	TCRBV06-05*01	TCRBD01-01*01	TCRBJ01-01*01
CTACACGCCCTGCAGCCAGAAGACTCAGCCCTGTATCTCTGCGCCAGCAGCCAAGGTGGGCCCCTGAATGAGCAGTTCTTCGGGCCA	CASSQGGPLNEQFF	57	0.000497252	TCRBV04-01*01	TCRBD01-01*01	TCRBJ02-01*01
CTGCAGCCAGAAGACTCGGCCCTGTATCTCTGTGCCAGCAGCCAACAAGCAGGACAGGCCTATAATTCACCCCTCCACTTTGGGAAC	CASSQQAGQAYNSPLHF	56	0.000488528	TCRBV04-02*01	TCRBD01-01*01	TCRBJ01-06*01
ATCCAGCGCACACAGCAGGAGGACTCGGCCGTGTATCTCTGTGCCAGCAGCTTACAGGCCGGGGGGCGGGAGCAGTACTTCGGGCCG	CASSLQAGGREQYF	56	0.000488528	TCRBV07-02*01	TCRBD02-01*01	TCRBJ02-07*01
AGCTCTCTGGAGCTGGGGGACTCAGCTTTGTATTTCTGTGCCAGCAGCGCCGACAGGGCTACCTACAATGAGCAGTTCTTCGGGCCA	CASSADRATYNEQFF	53	0.000462357	TCRBV09-01	TCRBD01-01*01	TCRBJ02-01*01
CTCACTCTGGAGTCAGCTACCCGCTCCCAGACATCTGTGTATTTCTGCGCCAGCAGTTCCGAAAATCAGCCCCAGCATTTTGGTGAT	CASSSENQPQHF	52	0.000453633	TCRBV10-02*01		TCRBJ01-05*01
CTGGAGTCCGCCAGCACCAACCAGACATCTATGTACCTCTGTGCCAGCAGATCAGACCTTACGGGCACTGAAGCTTTCTTTGGACAA	CASRSDLTGTEAFF	52	0.000453633	TCRBV28-01*01	TCRBD02-01	TCRBJ01-01*01
ACCAACCAGACATCTATGTACCTCTGTGCCAGCAGTCCCACGCGACAGCGGGGGGGTTGGCCGTACAATGAGCAGTTCTTCGGGCCA	CASSPTRQRGGWPYNEQFF	51	0.00044491	TCRBV28-01*01	TCRBD02-01*01	TCRBJ02-01*01
GAGTCCGCCAGCACCAACCAGACATCTATGTACCTCTGTGCCAGCAGTGGCTGGGTGAACTCTGGAAACACCATATATTTTGGAGAG	CASSGWVNSGNTIYF	49	0.000427462	TCRBV28-01*01		TCRBJ01-03*01
ATCCAGCCCTCAGAACCCAGGGACTCAGCTGTGTACTTCTGTGCCAGCAGCCTCGGGAAGGGGCCATCGCCCCAGCATTTTGGTGAT	CASSLGKGPSPQHF	49	0.000427462	TCRBV12		TCRBJ01-05*01
ACGTTGGCGTCTGCTGTACCCTCTCAGACATCTGTGTACTTCTGTGCCAGCAGTGACTCGGGGACAGATACGCAGTATTTTGGCCCA	CASSDSGTDTQYF	48	0.000418739	TCRBV06-04		TCRBJ02-03*01
CGGTCCACAAAGCTGGAGGACTCAGCCATGTACTTCTGTGCCAGCAGTGGGACAGGGAGGGTCCATCAGCCCCAGCATTTTGGTGAT	CASSGTGRVHQPQHF	47	0.000410015	TCRBV02-01*01	TCRBD01-01*01	TCRBJ01-05*01
ACAGAGCAGGGGGACTCGGCCATGTATCTCTGTGCCAGCAGCTTAGTTGGACAGGGGGCGTCTAACTATGGCTACACCTTCGGTTCG	CASSLVGQGASNYGYTF	47	0.000410015	TCRBV07-09	TCRBD01-01*01	TCRBJ01-02*01
ACTCTGGAGTCCGCTACCAGCTCCCAGACATCTGTGTACTTCTGTGCCATCAGTGGGGACAGCTCCAATGAGCAGTTCTTCGGGCCA	CAISGDSSNEQFF	45	0.000392567	TCRBV10-03*01	TCRBD01-01*01	TCRBJ02-01*01
CTGAAGATCCGGTCCACAAAGCTGGAGGACTCAGCCATGTACTTCTGTGCCAGCAGTGATCCCGGGTTCGGCTACACCTTCGGTTCG	CASSDPGFGYTF	44	0.000383844	TCRBV02-01*01	TCRBD02-01	TCRBJ01-02*01
AGCACCTTGGAGCTGGGGGACTCGGCCCTTTATCTTTGCGCCAGCAGCTTGGGGACTTACGCGAACTATGGCTACACCTTCGGTTCG	CASSLGTYANYGYTF	43	0.00037512	TCRBV05-01*01	TCRBD02-01	TCRBJ01-02*01
CAGCCAGAAGACTCGGCCCTGTATCTCTGTGCCAGCAGCCTCGGAGGGATAGCGGGGGCTGGCTCCTACGAGCAGTACTTCGGGCCG	CASSLGGIAGAGSYEQYF	42	0.000366396	TCRBV04-02*01	TCRBD02-01*01	TCRBJ02-07*01
CTGGAGTCGGCTGCTCCCTCCCAGACATCTGTGTACTTCTGTGCCAGCAGTGAGACCCCGGACACCGGGGAGCTGTTTTTTGGAGAA	CASSETPDTGELFF	42	0.000366396	TCRBV06-01*01		TCRBJ02-02*01
AAGATCCAGCGCACACAGCAGGAGGACTCCGCCGTGTATCTCTGTGCCAGCAGACCGGACAGAAACACTGAAGCTTTCTTTGGACAA	CASRPDRNTEAFF	42	0.000366396	TCRBV07-08*01	TCRBD01-01*01	TCRBJ01-01*01
AGTGCCCATCCTGAAGACAGCAGCTTCTACATCTGCAGTGCTAGGCCTGTGGGCCCCGTCCTCAATCAGCCCCAGCATTTTGGTGAT	CSARPVGPVLNQPQHF	42	0.000366396	TCRBV20	TCRBD01-01*01	TCRBJ01-05*01
TTGGCGTCTGCTGTACCCTCTCAGACATCTGTGTACTTCTGTGCCAGCAGTGAACAGGGGGACACAGATACGCAGTATTTTGGCCCA	CASSEQGDTDTQYF	41	0.000357673	TCRBV06-04	TCRBD01-01*01	TCRBJ02-03*01
ACTGTGACATCGGCCCAAAAGAACCCGACAGCTTTCTATCTCTGTGCCACCACCCCGGGGGCGGCCGGGGAGCTGTTTTTTGGAGAA	CATTPGAAGELFF	41	0.000357673	TCRBV19-01		TCRBJ02-02*01
ATCCGGTCCACAAAGCTGGAGGACTCAGCCATGTACTTCTGTGCCAGCAGTGGAGGGGTTATTAATGAAAAACTGTTTTTTGGCAGT	CASSGGVINEKLFF	40	0.000348949	TCRBV02-01*01		TCRBJ01-04*01
AATTCCCTGGAGCTTGGTGACTCTGCTGTGTATTTCTGTGCCAGCAGCCAAGGGGACAGGGGAGCGTACGAGCAGTACTTCGGGCCG	CASSQGDRGAYEQYF	40	0.000348949	TCRBV03	TCRBD01-01*01	TCRBJ02-07*01
AACGCCTTGGAGCTGGACGACTCGGCCCTGTATCTCTGTGCCAGCATCGGGACAGGGGGCGAACCTTCACCCCTCCACTTTGGGAAC	CASIGTGGEPSPLHF	39	0.000340225	TCRBV05-04*01	TCRBD01-01*01	TCRBJ01-06*01
AGGCTGCTGTCGGCTGCTCCCTCCCAGACATCTGTGTACTTCTGTGCCAGCGGGGACAGAAGCAATCAGCCCCAGCATTTTGGTGAT	CASGDRSNQPQHF	39	0.000340225	TCRBV06-05*01	TCRBD01-01*01	TCRBJ01-05*01
CGCACAGAGCAGGGGGACTCGGCCATGTATCTCTGTGCCAGCAGCTCCTCCCTCGACATCCTCGCCGGGGAGCTGTTTTTTGGAGAA	CASSSSLDILAGELFF	38	0.000331501	TCRBV07-09	TCRBD01-01*01	TCRBJ02-02*01
AATTCCCTGGAGCTTGGTGACTCTGCTGTGTATTTCTGTGCCAGCAGCCCTGACAGGGCTGCCGGAAACACCATATATTTTGGAGAG	CASSPDRAAGNTIYF	38	0.000331501	TCRBV03	TCRBD01-01*01	TCRBJ01-03*01
CTGGAGTCGGCTGCTCCCTCCCAGACATCTGTGTACTTCTGTGCCAGCAGTGCAGACAGGCCCCCGCTGCCCCAGCATTTTGGTGAT	CASSADRPPLPQHF	37	0.000322778	TCRBV06-01*01	TCRBD01-01*01	TCRBJ01-05*01
AATGCCTTGGAGCTGGAGGACTCGGCCCTGTATCTCTGTGCCAGCAGCTTGTTCGGAGCCCCTGAGACTGAAGCTTTCTTTGGACAA	CASSLFGAPETEAFF	36	0.000314054	TCRBV05-08*01	TCRBD02-01*02	TCRBJ01-01*01
AAGATCCAGCCCTCAGAACCCAGGGACTCAGCTGTGTACTTCTGTGCCAGCAGTTTCTTGGGAGCCGGGGAGCTGTTTTTTGGAGAA	CASSFLGAGELFF	36	0.000314054	TCRBV12	TCRBD02-01*02	TCRBJ02-02*01
TCTGAGATGAATGTGAGCACCTTGGAGCTGGGGGACTCGGCCCTTTATCTTTGCGCCAGGCACCCCCCCTGCCACACCTTCGGTTCG	CARHPPCHTF	35	0.00030533	TCRBV05-01*01		TCRBJ01-02*01
GCCCTGCAGCCAGAAGACTCAGCCCTGTATCTCTGCGCCAGCAGCCCGGGACAGGCGAGCTCCTACAATGAGCAGTTCTTCGGGCCA	CASSPGQASSYNEQFF	34	0.000296606	TCRBV04-01*01	TCRBD01-01*01	TCRBJ02-01*01
CAGCGCACAGAGCGGGGGGACTCAGCCGTGTATCTCTGTGCCAGCAGCTTATCCGCCAGGGGGAACACTGAAGCTTTCTTTGGACAA	CASSLSARGNTEAFF	34	0.000296606	TCRBV07-03*01	TCRBD01-01*01	TCRBJ01-01*01
CAGCCTGCAGAACTGGAGGATTCTGGAGTTTATTTCTGTGCCAGCAGCCAAAGGGTTAACGGTAATGAAAAACTGTTTTTTGGCAGT	CASSQRVNGNEKLFF	34	0.000296606	TCRBV14-01*01		TCRBJ01-04*01
GAGTCGCCCAGCCCCAACCAGACCTCTCTGTACTTCTGTGCCAGCATGCCGGGAGTGGGTTGGTACAATGAGCAGTTCTTCGGGCCA	CASMPGVGWYNEQFF	34	0.000296606	TCRBV27-01*01	TCRBD02-01*02	TCRBJ02-01*01
AAGATCCAGCCCTCAGAACCCAGGGACTCAGCTGTGTACTTCTGTGCCAGCAGTTATATCCCGAACACTGAAGCTTTCTTTGGACAA	CASSYIPNTEAFF	34	0.000296606	TCRBV12	TCRBD02-01	TCRBJ01-01*01
GTGACCAGTGCCCATCCTGAAGACAGCAGCTTCTACATCTGCAGTGCTAGAGGCGACGGGTTATCCTACGAGCAGTACTTCGGGCCG	CSARGDGLSYEQYF	34	0.000296606	TCRBV20	TCRBD02-01	TCRBJ02-07*01
CGCACAGAGCAGCGGGACTCGGCCATGTATCGCTGTGCCAGCAGCTTCGGGGCTTCAACCTCTGGAAACACCATATATTTTGGAGAG	CASSFGASTSGNTIYF	33	0.000287883	TCRBV07-06*01		TCRBJ01-03*01
AGGCTGGAGTTGGCTGCTCCCTCCCAGACATCTGTGTACTTCTGTGCCAGCATCAAAGGGAGTGGGGCTGAAGCTTTCTTTGGACAA	CASIKGSGAEAFF	33	0.000287883	TCRBV06-06	TCRBD02-01*02	TCRBJ01-01*01
GCCCAAAAGAACCCGACAGCTTTCTATCTCTGTGCCAGTAGTATGGCTGGGACAGGGGTAGGGAATTCACCCCTCCACTTTGGGAAC	CASSMAGTGVGNSPLHF	33	0.000287883	TCRBV19-01	TCRBD01-01*01	TCRBJ01-06*01
AACATGAGCTCCTTGGAGCTGGGGGACTCAGCCCTGTACTTCTGTGCCAGCAGCTCGGAAGAGGGCTCTGAAGCTTTCTTTGGACAA	CASSSEEGSEAFF	33	0.000287883	TCRBV13-01*01	TCRBD02-01*02	TCRBJ01-01*01
CGGTCCACAAAGCTGGAGGACTCAGCCATGTACTTCTGTGCCAGCAGTGAGGGCAGGGGGCATTACTATGGCTACACCTTCGGTTCG	CASSEGRGHYYGYTF	32	0.000279159	TCRBV02-01*01	TCRBD01-01*01	TCRBJ01-02*01
GCCTTGGAGCTGGACGACTCGGCCCTGTATCTCTGTGCCAGCACCTATACAGGGGGCAAACGAAATGAAAAACTGTTTTTTGGCAGT	CASTYTGGKRNEKLFF	32	0.000279159	TCRBV05-04*01	TCRBD01-01*01	TCRBJ01-04*01
ACTCTGACAGTGACCAGTGCCCATCCTGAAGACAGCAGCTTCTACATCTGCAGTGCTAGACCCACAGGGGAAGCTTTCTTTGGACAA	CSARPTGEAFF	32	0.000279159	TCRBV20-01*01	TCRBD01-01*01	TCRBJ01-01*01
AAGATCCAGCCTGCAAAGCTTGAGGACTCGGCCGTGTATCTCTGTGCCAGCAGCTTGATAGGCAACTATGGCTACACCTTCGGTTCG	CASSLIGNYGYTF	32	0.000279159	TCRBV11-02*02		TCRBJ01-02*01
GTGACCAGTGCCCATCCTGAAGACAGCAGCTTCTACATCTGCAGTGCCACGCGGGGTTCGACTAACTATGGCTACACCTTCGGTTCG	CSATRGSTNYGYTF	32	0.000279159	TCRBV20	TCRBD02-01*01	TCRBJ01-02*01
TCCCTGGAGCTTGGTGACTCTGCTGTGTATTTCTGTGCCAGCAGCCAAGACAGACTAGCGGGGGGGGAGACCCAGTACTTCGGGCCA	CASSQDRLAGGETQYF	32	0.000279159	TCRBV03	TCRBD02-01*01	TCRBJ02-05*01
ACTCTGAAGATCCGGTCCACAAAGCTGGAGGACTCAGCCATGTACTTCTGTGCCAGCAGGCAGAACACTGAAGCTTTCTTTGGACAA	CASRQNTEAFF	31	0.000270435	TCRBV02-01*01		TCRBJ01-01*01
CGCACACAGCAGGAGGACTCGGCCGTGTATCTCTGTGCCAGCAGCTACGGACTAGCGGGGAATGCAGATACGCAGTATTTTGGCCCA	CASSYGLAGNADTQYF	31	0.000270435	TCRBV07-02*01	TCRBD02-01*01	TCRBJ02-03*01
TCCACTCTGACAGTGACCAGTGCCCATCCTGAAGACAGCAGCTTCTACATCTGCAGTGCCCATGGCCAAGGCTACACCTTCGGTTCG	CSAHGQGYTF	31	0.000270435	TCRBV20-01*01	TCRBD01-01*01	TCRBJ01-02*01
CTGAGCTCTCTGGAGCTGGGGGACTCAGCTTTGTATTTCTGTGCCAGCAGCGTAAGCGACAGTATGAATGAGCAGTTCTTCGGGCCA	CASSVSDSMNEQFF	30	0.000261712	TCRBV09-01	TCRBD01-01*01	TCRBJ02-01*01
AGGCTGCTGTCGGCTGCTCCCTCCCAGACATCTGTGTACTTCTGTGCCAGCAGTTACTACGGGGGAGAGACCCAGTACTTCGGGCCA	CASSYYGGETQYF	30	0.000261712	TCRBV06-05*01	TCRBD02-01*01	TCRBJ02-05*01
AGGCTGCTGTCGGCTGCTCCCTCCCAGACATCTGTGTACTTCTGTGCCAGCAGTTCTTTTCAGGGCACTGAAGCTTTCTTTGGACAA	CASSSFQGTEAFF	30	0.000261712	TCRBV06-05*01	TCRBD01-01*01	TCRBJ01-01*01
CAGCGCACACAGCAGGAGGACTCGGCCGTGTATCTCTGTGCCAGCAGCTTAGACGGCGGGCGATATTCACCCCTCCACTTTGGGAAC	CASSLDGGRYSPLHF	30	0.000261712	TCRBV07-02*01	TCRBD02-01	TCRBJ01-06*01
TCGGCCCAAAAGAACCCGACAGCTTTCTATCTCTGTGCCAGTAGTATGGTAGGGACAGGGGACACCGGGGAGCTGTTTTTTGGAGAA	CASSMVGTGDTGELFF	30	0.000261712	TCRBV19-01	TCRBD01-01*01	TCRBJ02-02*01
ACAGTGACCAGTGCCCATCCTGAAGACAGCAGCTTCTACATCTGCAGTGCTAGGACGGGGGGCCGTCAGCCCCAGCATTTTGGTGAT	CSARTGGRQPQHF	30	0.000261712	TCRBV20	TCRBD02-01*01	TCRBJ01-05*01
CTTCACCTACACACCCTGCAGCCAGAAGACTCGGCCCTGTATCTCTGTGCCAGCAGCCAAGTTGGGGATACGCAGTATTTTGGCCCA	CASSQVGDTQYF	29	0.000252988	TCRBV04-02*01		TCRBJ02-03*01
ACGATCCAGCGCACAGAGCAGCGGGACTCGGCCATGTATCGCTGTGCCAGCAGCTTAGAACACGACTATGGCTACACCTTCGGTTCG	CASSLEHDYGYTF	29	0.000252988	TCRBV07-06*01	TCRBD01-01*01	TCRBJ01-02*01
AGCACCTTGGAGCTGGGGGACTCGGCCCTTTATCTTTGCGCCAGCAGCACCGGGACATCCCTCGGGTACGAGCAGTACTTCGGGCCG	CASSTGTSLGYEQYF	29	0.000252988	TCRBV05-01*01	TCRBD01-01*01	TCRBJ02-07*01
AGGCTGCTGTCGGCTGCTCCCTCCCAGACATCTGTGTACTTCTGTGCCAGCAGACACAGGGACTCCTACGAGCAGTACTTCGGGCCG	CASRHRDSYEQYF	29	0.000252988	TCRBV06-05*01	TCRBD01-01*01	TCRBJ02-07*01
TTGGAGATCCAGCGCACAGAGCAGGGGGACTCGGCCATGTATCTCTGTGCCAGCAGCTTAACAAGCGGTGAGCAGTTCTTCGGGCCA	CASSLTSGEQFF	29	0.000252988	TCRBV07-09	TCRBD02-01	TCRBJ02-01*01
GTGACCAGTGCCCATCCTGAAGACAGCAGCTTCTACATCTGCAGTGCTAGGGAACAGGTGGGCGGTGAAAAACTGTTTTTTGGCAGT	CSAREQVGGEKLFF	29	0.000252988	TCRBV20	TCRBD01-01*01	TCRBJ01-04*01
AGTGCCCATCCTGAAGACAGCAGCTTCTACATCTGCAGTGCCGCCGGCGGGACAGGGTCGTCCTACAATGAGCAGTTCTTCGGGCCA	CSAAGGTGSSYNEQFF	29	0.000252988	TCRBV20	TCRBD01-01*01	TCRBJ02-01*01
CTTCACATCAATTCCCTGGAGCTTGGTGACTCTGCTGTGTATTTCTGTGCCAGCAGCCGAAGGGGGCACGAGCAGTACTTCGGGCCG	CASSRRGHEQYF	29	0.000252988	TCRBV03	TCRBD01-01*01	TCRBJ02-07*01
ACAGAGCAGCGGGACTCGGCCATGTATCGCTGTGCCAGCAGCTTAGGGACAGGGGCCTTCAGCAATCAGCCCCAGCATTTTGGTGAT	CASSLGTGAFSNQPQHF	28	0.000244264	TCRBV07-06*01	TCRBD01-01*01	TCRBJ01-05*01
CGGTCCACAAAGCTGGAGGACTCAGCCATGTACTTCTGTGCCAGCCTACCTACTAGCGACATCTACAATGAGCAGTTCTTCGGGCCA	CASLPTSDIYNEQFF	28	0.000244264	TCRBV02-01*01	TCRBD02-01	TCRBJ02-01*01
ATCCGGTCCACAAAGCTGGAGGACTCAGCCATGTACTTCTGTGCCAGCGGTGCAGGGGCGCAGGTTGAAAAACTGTTTTTTGGCAGT	CASGAGAQVEKLFF	28	0.000244264	TCRBV02-01*01	TCRBD01-01*01	TCRBJ01-04*01
ATCCTGAGGATCCAGCAGGTAGTGCGAGGAGATTCGGCAGCTTATTTCTGTGCCAGCTCAAGCGGAGACGGCTACACCTTCGGTTCG	CASSSGDGYTF	28	0.000244264	TCRBV18-01*01	TCRBD02-01	TCRBJ01-02*01
TCGCCCAGCCCCAACCAGACCTCTCTGTACTTCTGTGCCAGCAGTTCTGGAGGGGCGCTTAACGAGGAGACCCAGTACTTCGGGCCA	CASSSGGALNEETQYF	28	0.000244264	TCRBV27-01*01	TCRBD02-01*02	TCRBJ02-05*01
ACCCTGGAGTCTGCCAGGCCCTCACATACCTCTCAGTACCTCTGTGCCAGCAGGGGGGAGTATAATTCACCCCTCCACTTTGGGAAC	CASRGEYNSPLHF	28	0.000244264	TCRBV25-01*01		TCRBJ01-06*01
ACCAGTGCCCATCCTGAAGACAGCAGCTTCTACATCTGCAGTGCTATTCCCGGGACAGGGATGAACACTGAAGCTTTCTTTGGACAA	CSAIPGTGMNTEAFF	28	0.000244264	TCRBV20	TCRBD01-01*01	TCRBJ01-01*01
CTGGAGCTTGGTGACTCTGCTGTGTATTTCTGTGCCAGCAGGAACACAGGGATAGGATCCTATAATTCACCCCTCCACTTTGGGAAC	CASRNTGIGSYNSPLHF	28	0.000244264	TCRBV03	TCRBD01-01*01	TCRBJ01-06*01
CTGGAGTCGGCTGCTCCCTCCCAGACATCTGTGTACTTCTGTGCCAGCAGTGGGGACAGTGGGAATTCACCCCTCCACTTTGGGAAC	CASSGDSGNSPLHF	27	0.00023554	TCRBV06-01*01	TCRBD01-01*01	TCRBJ01-06*01
GTGAGCACCTTGGAGCTGGGGGACTCGGCCCTTTATCTTTGCGCCAGCAGCTTGACCGGGGCCTCAGAGACCCAGTACTTCGGGCCA	CASSLTGASETQYF	27	0.00023554	TCRBV05-01*01		TCRBJ02-05*01
CCGCTCAGGCTGGAGTTGGCTGCTCCCTCCCAGACATCTGTGTACTTCTGTGCCAGCCTTGCTGGCAATGAGCAGTTCTTCGGGCCA	CASLAGNEQFF	27	0.00023554	TCRBV06-06		TCRBJ02-01*01
CTGAAGATCCGGTCCACAAAGCTGGAGGACTCAGCCATGTACTTCTGTGCCAGCAGCGTAAACGTTTACGAGCAGTACTTCGGGCCG	CASSVNVYEQYF	27	0.00023554	TCRBV02-01*01		TCRBJ02-07*01
AAGATCCGGTCCACAAAGCTGGAGGACTCAGCCATGTACTTCTGTGCCAGCACGGGTCAAGTGGGCTACGAGCAGTACTTCGGGCCG	CASTGQVGYEQYF	27	0.00023554	TCRBV02-01*01	TCRBD02-01	TCRBJ02-07*01
AAGATCCAGCGCACAGAGCGGGGGGACTCAGCCGTGTATCTCTGTGCCAGCAGCAATTCCGGGACAGTGCAGCAGTACTTCGGGCCG	CASSNSGTVQQYF	27	0.00023554	TCRBV07-03*01	TCRBD01-01*01	TCRBJ02-07*01
CTGCTGTCGGCTGCTCCCTCCCAGACATCTGTGTACTTCTGTGCCAGCAGAAACGGTCTTCCGCCCCGGGAGCAGTACTTCGGGCCG	CASRNGLPPREQYF	27	0.00023554	TCRBV06-05*01	TCRBD02-01	TCRBJ02-07*01
GTAGTGCGAGGAGATTCGGCAGCTTATTTCTGTGCCAGCTCACCGAAAAACTTCCCGACAGGGAACTATGGCTACACCTTCGGTTCG	CASSPKNFPTGNYGYTF	27	0.00023554	TCRBV18-01*01	TCRBD01-01*01	TCRBJ01-02*01
GTAGTGCGAGGAGATTCGGCAGCTTATTTCTGTGCCAGCTCACCGTGGGCCACCGGGACAGCGAAAAACACCATATATTTTGGAGAG	CASSPWATGTAKNTIYF	27	0.00023554	TCRBV18-01*01	TCRBD01-01*01	TCRBJ01-03*01
AGGATCCAGCAGGTAGTGCGAGGAGATTCGGCAGCTTATTTCTGTGCCAGCACACGGGACGGGATCACTGAAGCTTTCTTTGGACAA	CASTRDGITEAFF	27	0.00023554	TCRBV18-01*01		TCRBJ01-01*01
ATCCAGCGCACACAGCAGGAGGACTCGGCCGTGTATCTCTGTGCCAGCAGCTTGGTCAGCTCTTCTTACGAGCAGTACTTCGGGCCG	CASSLVSSSYEQYF	27	0.00023554	TCRBV07-02*01		TCRBJ02-07*01
ATCCTGGAGTCGCCCAGCCCCAACCAGACCTCTCTGTACTTCTGTGCCAGCAGTTTCCAAGGTCCGGAAGGCTACACCTTCGGTTCG	CASSFQGPEGYTF	27	0.00023554	TCRBV27-01*01		TCRBJ01-02*01
ACTGTGAGCAACATGAGCCCTGAAGACAGCAGCATATATCTCTGCAGCGTTACGGACTCTGGGGCCAACGTCCTGACTTTCGGGGCC	CSVTDSGANVLTF	27	0.00023554	TCRBV29-01*01		TCRBJ02-06*01
TCGGCTGCTCCCTCCCAGACATCTGTGTACTTCTGTGCCAGCAGTCCCGTCCCGGGGGGGCGGGCCGGGGAGCTGTTTTTTGGAGAA	CASSPVPGGRAGELFF	27	0.00023554	TCRBV06	TCRBD02-01*01	TCRBJ02-02*01
ACAGTGACCAGTGCCCATCCTGAAGACAGCAGCTTCTACATCTGCAGTGCGTTGACAGGGGGAGGGACTGAAGCTTTCTTTGGACAA	CSALTGGGTEAFF	27	0.00023554	TCRBV20	TCRBD01-01*01	TCRBJ01-01*01
CTGAGCTCTCTGGAGCTGGGGGACTCAGCTTTGTATTTCTGTGCCAGCAGCGTAGATGGCGCTAATCAGCCCCAGCATTTTGGTGAT	CASSVDGANQPQHF	26	0.000226817	TCRBV09-01		TCRBJ01-05*01
GTGAGCACCTTGGAGCTGGGGGACTCGGCCCTTTATCTTTGCGCCAGCAGCAGGACAGGGGAGGTCTACGAGCAGTACTTCGGGCCG	CASSRTGEVYEQYF	26	0.000226817	TCRBV05-01*01	TCRBD01-01*01	TCRBJ02-07*01
CTGTCGGCTGCTCCCTCCCAGACATCTGTGTACTTCTGTGCCAGCAGTTACGGGCCAGAAGCCAAAAACATTCAGTACTTCGGCGCC	CASSYGPEAKNIQYF	26	0.000226817	TCRBV06-05*01	TCRBD01-01*01	TCRBJ02-04*01
CTGGAGTCCGCTACCAGCTCCCAGACATCTGTGTACTTCTGTGCCATCAGTGAGTCAGAGGGATCACGCGAGCAGTACTTCGGGCCG	CAISESEGSREQYF	26	0.000226817	TCRBV10-03*01	TCRBD02-01*02	TCRBJ02-07*01
CTGACCCTGGAGTCTGCCAGGCCCTCACATACCTCTCAGTACCTCTGTGCCAGCAGTGATTCGACAGTTTTCCAGTACTTCGGGCCG	CASSDSTVFQYF	26	0.000226817	TCRBV25-01*01	TCRBD01-01*01	TCRBJ02-07*01
ACCAGTGCCCATCCTGAAGACAGCAGCTTCTACATCTGCAGTGCTAGATTATGGGAGGGGGGGGACCACGAGCAGTACTTCGGGCCG	CSARLWEGGDHEQYF	26	0.000226817	TCRBV20	TCRBD02-01	TCRBJ02-07*01
CAGCCCTCAGAACCCAGGGACTCAGCTGTGTACTTCTGTGCCAGCAGTAGAAGCGGGGGGAAATACAATGAGCAGTTCTTCGGGCCA	CASSRSGGKYNEQFF	26	0.000226817	TCRBV12	TCRBD02-01*01	TCRBJ02-01*01
CTACACACCCTGCAGCCAGAAGACTCGGCCCTGTATCTCTGTGCCAGCAGCCAAGGGGGGGTCACAGATACGCAGTATTTTGGCCCA	CASSQGGVTDTQYF	25	0.000218093	TCRBV04-02*01	TCRBD02-01*01	TCRBJ02-03*01
AACCTTCACCTACACGCCCTGCAGCCAGAAGACTCAGCCCTGTATCTCTGCGCCAGCACTCAAGGGACTGGCTACACCTTCGGTTCG	CASTQGTGYTF	25	0.000218093	TCRBV04-01*01		TCRBJ01-02*01
CACCTACACACCCTGCAGCCAGAAGACTCGGCCCTGTATCTCTGCGCCAGCAGCCAAAACGGGGACAGTGAGCAGTTCTTCGGGCCA	CASSQNGDSEQFF	25	0.000218093	TCRBV04-03*01	TCRBD01-01*01	TCRBJ02-01*01
AACGCCTTGGAGCTGGACGACTCGGCCCTGTATCTCTGTGCCAGCAGCCACTCGGGGGGAGGTAATGAAAAACTGTTTTTTGGCAGT	CASSHSGGGNEKLFF	25	0.000218093	TCRBV05-04*01	TCRBD02-01*01	TCRBJ01-04*01
ATCCTGGAGTCGCCCAGCCCCAACCAGACCTCTCTGTACTTCTGTGCCAGCAGTTTTGATACAGGGTTTGGCTACACCTTCGGTTCG	CASSFDTGFGYTF	25	0.000218093	TCRBV27-01*01	TCRBD01-01*01	TCRBJ01-02*01
GTGAGCAACATGAGCCCTGAAGACAGCAGCATATATCTCTGCAGCGTTGTTGGTAGCGGGGGTGGAGAGACCCAGTACTTCGGGCCA	CSVVGSGGGETQYF	25	0.000218093	TCRBV29-01*01	TCRBD02-01*01	TCRBJ02-05*01
ACAGTGACCAGTGCCCATCCTGAAGACAGCAGCTTCTACATCTGCAGTGCCATCTGGACAGGGGGCGATGGCTACACCTTCGGTTCG	CSAIWTGGDGYTF	25	0.000218093	TCRBV20	TCRBD01-01*01	TCRBJ01-02*01
CTACACGCCCTGCAGCCAGAAGACTCAGCCCTGTATCTCTGCGCCAGCAGCCGTCAGGGTAAACAAGAGACCCAGTACTTCGGGCCA	CASSRQGKQETQYF	24	0.000209369	TCRBV04-01*01	TCRBD01-01*01	TCRBJ02-05*01
CACGCCCTGCAGCCAGAAGACTCAGCCCTGTATCTCTGCGCCAGCAGCCTTGGGACAGGCCTTAATTCACCCCTCCACTTTGGGAAC	CASSLGTGLNSPLHF	24	0.000209369	TCRBV04-01*01	TCRBD01-01*01	TCRBJ01-06*01
GAGTTGGCTGCTCCCTCCCAGACATCTGTGTACTTCTGTGCCAGCATAGGGTCCCTACTTTTGAACACTGAAGCTTTCTTTGGACAA	CASIGSLLLNTEAFF	24	0.000209369	TCRBV06-06		TCRBJ01-01*01
CCGCTCAGGCTGGAGTTGGCTGCTCCCTCCCAGACATCTGTGTACTTCTGTGCCAGCAGCTTGGCCCAGAAAGCTTTCTTTGGACAA	CASSLAQKAFF	24	0.000209369	TCRBV06-06	TCRBD01-01*01	TCRBJ01-01*01
CAGCGCACAGAGCGGGGGGACTCAGCCGTGTATCTCTGTGCCAGCAGCTTAGGACTTTCGGGTCCAGATACGCAGTATTTTGGCCCA	CASSLGLSGPDTQYF	24	0.000209369	TCRBV07-03*01	TCRBD02-01	TCRBJ02-03*01
CTGTCGGCTGCTCCCTCCCAGACATCTGTGTACTTCTGTGCCAGCAGGCAACAGGGCAACTATAATTCACCCCTCCACTTTGGGAAC	CASRQQGNYNSPLHF	24	0.000209369	TCRBV06-05*01	TCRBD01-01*01	TCRBJ01-06*01
CTGTCGGCTGCTCCCTCCCAGACATCTGTGTACTTCTGTGCCAGCAGAGTCAGGGGCTCCTATAATTCACCCCTCCACTTTGGGAAC	CASRVRGSYNSPLHF	24	0.000209369	TCRBV06-05*01	TCRBD01-01*01	TCRBJ01-06*01
ACCTTGGAGATCCAGCGCACAGAGCAGGGGGACTCGGCCATGTATCTCTGTGCCAGCAGTTCAGGGTCCACCATATATTTTGGAGAG	CASSSGSTIYF	24	0.000209369	TCRBV07-09	TCRBD01-01*01	TCRBJ01-03*01
CTGACGATCCAGCGCACACAGCAGGAGGACTCGGCCGTGTATCTCTGTGCCAGCAGCTTAGCGGGGCCGGAGCAGTACTTCGGGCCG	CASSLAGPEQYF	24	0.000209369	TCRBV07-02*01	TCRBD01-01*01	TCRBJ02-07*01
ACATCGGCCCAAAAGAACCCGACAGCTTTCTATCTCTGTGCCAGTAGTATAGCGGGGGGGCACACCGGGGAGCTGTTTTTTGGAGAA	CASSIAGGHTGELFF	24	0.000209369	TCRBV19-01	TCRBD02-01*01	TCRBJ02-02*01
ATCAATTCCCTGGAGCTTGGTGACTCTGCTGTGTATTTCTGTGCCAGCAGCCAAGTTACCAGGGGTGAGACCCAGTACTTCGGGCCA	CASSQVTRGETQYF	24	0.000209369	TCRBV03	TCRBD01-01*01	TCRBJ02-05*01
CTGACAGTGACCAGTGCCCATCCTGAAGACAGCAGCTTCTACATCTGCAGTGCTAGGGCGGGGAATCAGCCCCAGCATTTTGGTGAT	CSARAGNQPQHF	24	0.000209369	TCRBV20	TCRBD02-01*01	TCRBJ01-05*01
ATGAGCTCCTTGGAGCTGGGGGACTCAGCCCTGTACTTCTGTGCCAGCAGCTTAGGTGGGACTTGGGGCGAGCAGTACTTCGGGCCG	CASSLGGTWGEQYF	24	0.000209369	TCRBV13-01*01	TCRBD02-01	TCRBJ02-07*01
ACCTTGGAGCTGGGGGACTCGGCCCTTTATCTTTGCGCCAGCATCCCACTTCCAGGGGACTCAGGGTTCGGCTACACCTTCGGTTCG	CASIPLPGDSGFGYTF	23	0.000200646	TCRBV05-01*01		TCRBJ01-02*01
CTACACACCCTGCAGCCAGAAGACTCGGCCCTGTATCTCTGCGCCAGCAGCCAAGATTTAGGGGACACTGAAGCTTTCTTTGGACAA	CASSQDLGDTEAFF	23	0.000200646	TCRBV04-03*01	TCRBD01-01*01	TCRBJ01-01*01
AAGATCCGGTCCACAAAGCTGGAGGACTCAGCCATGTACTTCTGTGCCAGCAGTCAAGGGGAGAACACTGAAGCTTTCTTTGGACAA	CASSQGENTEAFF	23	0.000200646	TCRBV02-01*01		TCRBJ01-01*01
ATCCGGTCCACAAAGCTGGAGGACTCAGCCATGTACTTCTGTGCCAGCAGTGAGTTAAATAGCAATCAGCCCCAGCATTTTGGTGAT	CASSELNSNQPQHF	23	0.000200646	TCRBV02-01*01	TCRBD02-01	TCRBJ01-05*01
ATCCAGCGCACAGAGCAGGGGGACTCGGCCATGTATCTCTGTGCCAGCAGCTTAGCGGCCAGCCAGACTGAAGCTTTCTTTGGACAA	CASSLAASQTEAFF	23	0.000200646	TCRBV07-09		TCRBJ01-01*01
CAGCGCACAGAGCAGGGGGACTCGGCCATGTATCTCTGTGCCAGCAGCTTTCGAGGGCAAGCTAATGAAAAACTGTTTTTTGGCAGT	CASSFRGQANEKLFF	23	0.000200646	TCRBV07-09	TCRBD02-01*02	TCRBJ01-04*01
GCAGAACTGGAGGATTCTGGAGTTTATTTCTGTGCCAGCAGCCCCAGATTTTCGGGGACAGGGGTCCACGAGCAGTACTTCGGGCCG	CASSPRFSGTGVHEQYF	23	0.000200646	TCRBV14-01*01	TCRBD01-01*01	TCRBJ02-07*01
TCAGAACCCAGGGACTCAGCTGTGTACTTCTGTGCCAGCAGTTTGAGGACAGATCCCACATTGAGGGATGGCTACACCTTCGGTTCG	CASSLRTDPTLRDGYTF	23	0.000200646	TCRBV12	TCRBD01-01*01	TCRBJ01-02*01
GCCCATCCTGAAGACAGCAGCTTCTACATCTGCAGTGCCGGAAGACCGGGGGTGGCGATGGGCAATCAGCCCCAGCATTTTGGTGAT	CSAGRPGVAMGNQPQHF	23	0.000200646	TCRBV20	TCRBD02-01*01	TCRBJ01-05*01
ATCCAGCCCTCAGAACCCAGGGACTCAGCTGTGTACTTCTGTGCCAGCACCTCGGGGACTCATCTCGGGAAACTGTTTTTTGGCAGT	CASTSGTHLGKLFF	23	0.000200646	TCRBV12	TCRBD02-01	TCRBJ01-04*01
CAGCCCTCAGAACCCAGGGACTCAGCTGTGTACTTCTGTGCCAGCAGTTTATGGGCCAGCGGGGGGAGTGAGCAGTTCTTCGGGCCA	CASSLWASGGSEQFF	23	0.000200646	TCRBV12	TCRBD02-01*01	TCRBJ02-01*01
ACAGTGACCAGTGCCCATCCTGAAGACAGCAGCTTCTACATCTGCAGTGCTAGTCTGTTAGTCACAGATACGCAGTATTTTGGCCCA	CSASLLVTDTQYF	23	0.000200646	TCRBV20	TCRBD02-01	TCRBJ02-03*01
AACGCCTTGGAGCTGGACGACTCGGCCCTGTATCTCTGTGCCAGCAACCCGAGGGGCAGGGAGGCTTATGGCTACACCTTCGGTTCG	CASNPRGREAYGYTF	22	0.000191922	TCRBV05-04*01	TCRBD02-01*02	TCRBJ01-02*01
CAGCGCACAGAGCAGGGGGACTCGGCCATGTATCTCTGTGCCAGCAGTTGGGGACAGGGGGTAAAAAATGAGCAGTTCTTCGGGCCA	CASSWGQGVKNEQFF	22	0.000191922	TCRBV07-09	TCRBD01-01*01	TCRBJ02-01*01
GCGTCTGCTGTACCCTCTCAGACATCTGTGTACTTCTGTGCCAGCAGTGACGGGGCAGGAACGTACAATGAGCAGTTCTTCGGGCCA	CASSDGAGTYNEQFF	22	0.000191922	TCRBV06-04	TCRBD01-01*01	TCRBJ02-01*01
ACATTCTCAACTCTGACTGTGAGCAACATGAGCCCTGAAGACAGCAGCATATATCTCTGCAGCGTTCTCGGAGCTTTCTTTGGACAA	CSVLGAFF	22	0.000191922	TCRBV29-01*01	TCRBD02-01	TCRBJ01-01*01
ATCCAGCCCTCAGAACCCAGGGACTCAGCTGTGTACTTCTGTGCCAGCAGTTTAGGCGCAGGGATTTCGCCCCAGCATTTTGGTGAT	CASSLGAGISPQHF	22	0.000191922	TCRBV12	TCRBD01-01*01	TCRBJ01-05*01
GCTCCCTCCCAAACATCTGTGTACTTCTGTGCCAGCACCTTTTCCCGAGACAGGGACGCTGGGGCCAACGTCCTGACTTTCGGGGCC	CASTFSRDRDAGANVLTF	22	0.000191922	TCRBV06	TCRBD01-01*01	TCRBJ02-06*01
GTGACCAGTGCCCATCCTGAAGACAGCAGCTTCTACATCTGCAGTGCTAGAGTTTCTGGGGGCTTGTACGAGCAGTACTTCGGGCCG	CSARVSGGLYEQYF	22	0.000191922	TCRBV20	TCRBD01-01*01	TCRBJ02-07*01
GCTCCCTCCCAAACATCTGTGTACTTCTGTGCCAGCAGTTACTCGAGTGGGACAGGGGGCCTGAACACTGAAGCTTTCTTTGGACAA	CASSYSSGTGGLNTEAFF	22	0.000191922	TCRBV06	TCRBD01-01*01	TCRBJ01-01*01
ACAGTGACCAGTGCCCATCCTGAAGACAGCAGCTTCTACATCTGCAGTGCTAGAGGGGTGGTGGACACTGAAGCTTTCTTTGGACAA	CSARGVVDTEAFF	22	0.000191922	TCRBV20		TCRBJ01-01*01
AGCACCTTGGAGCTGGGGGACTCGGCCCTTTATCTTTGCGCCAGCAGCTTTCAGGGGAATGAGAACAATGAGCAGTTCTTCGGGCCA	CASSFQGNENNEQFF	21	0.000183198	TCRBV05-01*01	TCRBD01-01*01	TCRBJ02-01*01
CACACCCTGCAGCCAGAAGACTCGGCCCTGTATCTCTGCGCCAGCAAATCCGGGACCCCGGATCCCCACGAGCAGTACTTCGGGCCG	CASKSGTPDPHEQYF	21	0.000183198	TCRBV04-03*01		TCRBJ02-07*01
GTGAACGCCTTGTTGCTGGGGGACTCGGCCCTCTATCTCTGTGCCAGCAGCTCAACCAATCTGAACACTGAAGCTTTCTTTGGACAA	CASSSTNLNTEAFF	21	0.000183198	TCRBV05-06*01		TCRBJ01-01*01
AGGCTGCTGTCGGCTGCTCCCTCCCAGACATCTGTGTACTTCTGTGCCAGCAGTTACTCCTATCAAGAGACCCAGTACTTCGGGCCA	CASSYSYQETQYF	21	0.000183198	TCRBV06-05*01	TCRBD02-01	TCRBJ02-05*01
GAGTCTGCTGCCTCCTCCCAGACATCTGTATATTTCTGCGCCAGCAGTGAGTACAGGGGGCTCGCCGGGGAGCTGTTTTTTGGAGAA	CASSEYRGLAGELFF	21	0.000183198	TCRBV10-01	TCRBD01-01*01	TCRBJ02-02*01
ACCTTGGAGATCCAGCGCACAGAGCAGGGGGACTCGGCCATGTATCTCTGTGCCAGCAGCTTAAACAATGAGCAGTTCTTCGGGCCA	CASSLNNEQFF	21	0.000183198	TCRBV07-09		TCRBJ02-01*01
ACGATCCAGCGCACACAGCAGGAGGACTCGGCCGTGTATCTCTGTGCCAGCAGCCCAGGCCCGACCCCACCCCTCCACTTTGGGAAC	CASSPGPTPPLHF	21	0.000183198	TCRBV07-02*01	TCRBD01-01*01	TCRBJ01-06*01
CTGGAGTCGCCCAGCCCCAACCAGACCTCTCTGTACTTCTGTGCCAGCAGTCCAGTCGACAGTTTAGAGACCCAGTACTTCGGGCCA	CASSPVDSLETQYF	21	0.000183198	TCRBV27-01*01	TCRBD01-01*01	TCRBJ02-05*01
ACTGTGAGCAACATGAGCCCTGAAGACAGCAGCATATATCTCTGCAGCGTCCCCGGGACAGGGAACTACGAGCAGTACTTCGGGCCG	CSVPGTGNYEQYF	21	0.000183198	TCRBV29-01*01	TCRBD01-01*01	TCRBJ02-07*01
CAGCCCTCAGAACCCAGGGACTCAGCTGTGTACTTCTGTGCCAGCCATAGAGCCGGGATACATGGCGATGGCTACACCTTCGGTTCG	CASHRAGIHGDGYTF	21	0.000183198	TCRBV12	TCRBD02-01*02	TCRBJ01-02*01
ATCAATTCCCTGGAGCTTGGTGACTCTGCTGTGTATTTCTGTGCCAGCAGCCAGCGGAAATCTTTGGACATTCAGTACTTCGGCGCC	CASSQRKSLDIQYF	21	0.000183198	TCRBV03	TCRBD02-01	TCRBJ02-04*01
CTGGGGGACGCAGCCATGTACCTGTGTGCCACCAGCAGAGATCCCACAGGGCCCACCTCTGGGGCCAACGTCCTGACTTTCGGGGCC	CATSRDPTGPTSGANVLTF	20	0.000174474	TCRBV15-01*01	TCRBD01-01*01	TCRBJ02-06*01
AATGTGAGCACCTTGGAGCTGGGGGACTCGGCCCTTTATCTTTGCGCCAGCAGCGTGGGACAGGGCTACGAGCAGTACTTCGGGCCG	CASSVGQGYEQYF	20	0.000174474	TCRBV05-01*01	TCRBD01-01*01	TCRBJ02-07*01
TTGGAGCTGGGGGACTCGGCCCTTTATCTTTGCGCCAGCAGCACCTCTACCGGGGCCCAGGGAACCTACGAGCAGTACTTCGGGCCG	CASSTSTGAQGTYEQYF	20	0.000174474	TCRBV05-01*01		TCRBJ02-07*01
GTGAGCACCTTGGAGCTGGGGGACTCGGCCCTTTATCTTTGCGCCAGCAGCTCCGGGGGAACTAATGAAAAACTGTTTTTTGGCAGT	CASSSGGTNEKLFF	20	0.000174474	TCRBV05-01*01	TCRBD02-01*01	TCRBJ01-04*01
CACACCCTGCAGCCAGAAGACTCGGCCCTGTATCTCTGCGCCAGCAGCCAAGATCGGGGCCCCTCCTACGAGCAGTACTTCGGGCCG	CASSQDRGPSYEQYF	20	0.000174474	TCRBV04-03*01		TCRBJ02-07*01
TCCACAAAGCTGGAGGACTCAGCCATGTACTTCTGTGCCAGCAGGGCACAGGGGTCCGGGGTCAATCAGCCCCAGCATTTTGGTGAT	CASRAQGSGVNQPQHF	20	0.000174474	TCRBV02-01*01	TCRBD01-01*01	TCRBJ01-05*01
ATCCAGCAGGTAGTGCGAGGAGATTCGGCAGCTTATTTCTGTGCCAGCTCGCACAGGGGGCCACCCTGTGAAGCTTTCTTTGGACAA	CASSHRGPPCEAFF	20	0.000174474	TCRBV18-01*01	TCRBD01-01*01	TCRBJ01-01*01
ATCCAGCCTGCAGAGCTTGGGGACTCGGCCATGTATCTCTGTGCCAGCAGCTTAACCGCCTACCCAGGGCAAGCTTTCTTTGGACAA	CASSLTAYPGQAFF	20	0.000174474	TCRBV11-01*01	TCRBD01-01*01	TCRBJ01-01*01
CTGGAGTCAGCTACCCGCTCCCAGACATCTGTGTATTTCTGCGCCAGCAGTGAGGCAGAGAATAATTCACCCCTCCACTTTGGGAAC	CASSEAENNSPLHF	20	0.000174474	TCRBV10-02*01		TCRBJ01-06*01
CTGGAGTCCGCCAGCACCAACCAGACATCTATGTACCTCTGTGCCAGCAGCAAAACAGGGGGAAGTACTGAAGCTTTCTTTGGACAA	CASSKTGGSTEAFF	20	0.000174474	TCRBV28-01*01	TCRBD01-01*01	TCRBJ01-01*01
ATCCAGGCTACGAAGCTTGAGGATTCAGCAGTGTATTTTTGTGCCAGCATTACCGGGACGGAAACTTACGAGCAGTACTTCGGGCCG	CASITGTETYEQYF	20	0.000174474	TCRBV16-01		TCRBJ02-07*01
CAGCCTGCAAAGCTTGAGGACTCGGCCGTGTATCTCTGTGCCAGCGGGGGAAGAGGGCGACTTGCCTACGAGCAGTACTTCGGGCCG	CASGGRGRLAYEQYF	20	0.000174474	TCRBV11-02*02		TCRBJ02-07*01
CAGCCTGCAAAGCTTGAGGACTCGGCCGTGTATCTCTGTGCCAGCAGCTTCGCGGGACTAGCGGGGGTCGAGCAGTACTTCGGGCCG	CASSFAGLAGVEQYF	20	0.000174474	TCRBV11-02*02	TCRBD02-01*01	TCRBJ02-07*01
CTGACTGTGAGCAACATGAGCCCTGAAGACAGCAGCATATATCTCTGCAGCGTTGAACAGTTACAAGAGACCCAGTACTTCGGGCCA	CSVEQLQETQYF	20	0.000174474	TCRBV29-01*01	TCRBD01-01*01	TCRBJ02-05*01
ACAGTGACCAGTGCCCATCCTGAAGACAGCAGCTTCTACATCTGCAGTGCTACCGCCGGGACCCAGAATGAGCAGTTCTTCGGGCCA	CSATAGTQNEQFF	20	0.000174474	TCRBV20		TCRBJ02-01*01
GAGTCGGCTGCTCCCTCCCAGACATCTGTGTACTTCTGTGCCAGCATCATCTCGGCCACCTCCTACAATGAGCAGTTCTTCGGGCCA	CASIISATSYNEQFF	19	0.000165751	TCRBV06-01*01		TCRBJ02-01*01
CACGCCCTGCAGCCAGAAGACTCAGCCCTGTATCTCTGCGCCAGCAGCCAAGGTCGCACCGGCAATCAGCCCCAGCATTTTGGTGAT	CASSQGRTGNQPQHF	19	0.000165751	TCRBV04-01*01		TCRBJ01-05*01
CACGCCCTGCAGCCAGAAGACTCAGCCCTGTATCTCTGCGCCAGCAGCCAAGAAGCCCAGGTGAACACTGAAGCTTTCTTTGGACAA	CASSQEAQVNTEAFF	19	0.000165751	TCRBV04-01*01	TCRBD01-01*01	TCRBJ01-01*01
AATGTGAACGCCTTGTTGCTGGGGGACTCGGCCCTCTATCTCTGTGCCAGCAGCTTAAGCGGCTCCTACGAGCAGTACTTCGGGCCG	CASSLSGSYEQYF	19	0.000165751	TCRBV05-06*01	TCRBD02-01	TCRBJ02-07*01
TTGGAGCTGGACGACTCGGCCCTGTATCTCTGTGCCAGCAGCTTGGGACAGGGTTGGGACTATAATTCACCCCTCCACTTTGGGAAC	CASSLGQGWDYNSPLHF	19	0.000165751	TCRBV05-04*01	TCRBD01-01*01	TCRBJ01-06*01
GAGCTGAATGTGAACGCCTTGGAGCTGGACGACTCGGCCCTGTATCTCTGTGCCAGCGGAGAGAACACTGAAGCTTTCTTTGGACAA	CASGENTEAFF	19	0.000165751	TCRBV05-04*01	TCRBD02-01*02	TCRBJ01-01*01
AACGCCTTGGAGCTGGACGACTCGGCCCTGTATCTCTGTGCCAGCAGAAGACAGGGACAAGGAGGCTCACCCCTCCACTTTGGGAAC	CASRRQGQGGSPLHF	19	0.000165751	TCRBV05-04*01	TCRBD01-01*01	TCRBJ01-06*01
GTAGTGCGAGGAGATTCGGCAGCTTATTTCTGTGCCAGCTCACCCCCCGGCAGCGGGGGGTCCACAGATACGCAGTATTTTGGCCCA	CASSPPGSGGSTDTQYF	19	0.000165751	TCRBV18-01*01	TCRBD02-01*01	TCRBJ02-03*01
CAGGTAGTGCGAGGAGATTCGGCAGCTTATTTCTGTGCCAGCTCACAGAGACTAACCTTAAACACCGGGGAGCTGTTTTTTGGAGAA	CASSQRLTLNTGELFF	19	0.000165751	TCRBV18-01*01	TCRBD02-01	TCRBJ02-02*01
ATCCAGCGCACACAGCAGGAGGACTCGGCCGTGTATCTCTGTGCCAGCAGTCCTCTTCGGACAGGGACAGGCTACACCTTCGGTTCG	CASSPLRTGTGYTF	19	0.000165751	TCRBV07-02*01	TCRBD01-01*01	TCRBJ01-02*01
ACGATCCAGCGCACACAGCAGGAGGACTCGGCCGTGTATCTCTGTGCCAGCAGCGAAGGACAGGCCTATGGCTACACCTTCGGTTCG	CASSEGQAYGYTF	19	0.000165751	TCRBV07-02*01	TCRBD01-01*01	TCRBJ01-02*01
TCCACTCTGACAGTGACCAGTGCCCATCCTGAAGACAGCAGCTTCTACATCTGCAGTGCTAGTTACGATGAAGCTTTCTTTGGACAA	CSASYDEAFF	19	0.000165751	TCRBV20-01*01		TCRBJ01-01*01
ACATCGGCCCAAAAGAACCCGACAGCTTTCTATCTCTGTGCCAGTAGAACAGACCCAGGGCCTAATGAAAAACTGTTTTTTGGCAGT	CASRTDPGPNEKLFF	19	0.000165751	TCRBV19-01	TCRBD01-01*01	TCRBJ01-04*01
ATTCTGGAGTCCGCCAGCACCAACCAGACATCTATGTACCTCTGTGCCAGCACCGGGGATCTCAATCAGCCCCAGCATTTTGGTGAT	CASTGDLNQPQHF	19	0.000165751	TCRBV28-01*01	TCRBD02-01*01	TCRBJ01-05*01
AAGATCCAGCCTGCAAAGCTTGAGGACTCGGCCGTGTATCTCTGTGCCAGCAGCAAGGGACAGTCCTACGAGCAGTACTTCGGGCCG	CASSKGQSYEQYF	19	0.000165751	TCRBV11-02*02	TCRBD01-01*01	TCRBJ02-07*01
ACCCTGGAGTCTGCCAGGCCCTCACATACCTCTCAGTACCTCTGTGCCAGCGGGGACAGGGGGCCGGGTACGCAGTATTTTGGCCCA	CASGDRGPGTQYF	19	0.000165751	TCRBV25-01*01	TCRBD01-01*01	TCRBJ02-03*01
GTGAGCAACATGAGCCCTGAAGACAGCAGCATATATCTCTGCAGCGTTGAGGGCAAACAGGGCCACTATGGCTACACCTTCGGTTCG	CSVEGKQGHYGYTF	19	0.000165751	TCRBV29-01*01	TCRBD01-01*01	TCRBJ01-02*01
ACCAGTGCCCATCCTGAAGACAGCAGCTTCTACATCTGCAGTGCTAGAGATAGGAAGGGGTGGGGAACTGAAGCTTTCTTTGGACAA	CSARDRKGWGTEAFF	19	0.000165751	TCRBV20	TCRBD01-01*01	TCRBJ01-01*01
CTGGGGTTGGAGTCGGCTGCTCCCTCCCAAACATCTGTGTACTTCTGTGCCAGCAGCCGTTCGGGCGATGGCTACACCTTCGGTTCG	CASSRSGDGYTF	19	0.000165751	TCRBV06		TCRBJ01-02*01
CTGACAGTGACCAGTGCCCATCCTGAAGACAGCAGCTTCTACATCTGCAGTGCTGCTCGGACAGACACTGAAGCTTTCTTTGGACAA	CSAARTDTEAFF	19	0.000165751	TCRBV20	TCRBD01-01*01	TCRBJ01-01*01
ATCAATTCCCTGGAGCTTGGTGACTCTGCTGTGTATTTCTGTGCCACCGAAAGTAGGGGCTCTGGAAACACCATATATTTTGGAGAG	CATESRGSGNTIYF	19	0.000165751	TCRBV03	TCRBD01-01*01	TCRBJ01-03*01
AATGTGAGCACCTTGGAGCTGGGGGACTCGGCCCTTTATCTTTGCGCCAGCAGCTACGCGGGGTCCTACGAGCAGTACTTCGGGCCG	CASSYAGSYEQYF	18	0.000157027	TCRBV05-01*01	TCRBD02-01*01	TCRBJ02-07*01
CACGCCCTGCAGCCAGAAGACTCAGCCCTGTATCTCTGCGCCAGCGGGGGCGAGGCCCTAGTAGCCGGGGAGCTGTTTTTTGGAGAA	CASGGEALVAGELFF	18	0.000157027	TCRBV04-01*01	TCRBD01-01*01	TCRBJ02-02*01
CACGCCCTGCAGCCAGAAGACTCAGCCCTGTATCTCTGCGCCAGCAGCCAAGCTGCGACTAGCGGCTACGAGCAGTACTTCGGGCCG	CASSQAATSGYEQYF	18	0.000157027	TCRBV04-01*01	TCRBD02-01	TCRBJ02-07*01
GTGAACGCCTTGTTGCTGGGGGACTCGGCCCTCTATCTCTGTGCCAGCAGCCCTGGACAGGGGTGGCGGGAGCAGTACTTCGGGCCG	CASSPGQGWREQYF	18	0.000157027	TCRBV05-06*01	TCRBD01-01*01	TCRBJ02-07*01
GTGAACGCCTTGTTGCTGGGGGACTCGGCCCTCTATCTCTGTGCCAGCAGCTACGGACAGGGTAGGGAGACCCAGTACTTCGGGCCA	CASSYGQGRETQYF	18	0.000157027	TCRBV05-06*01	TCRBD01-01*01	TCRBJ02-05*01
CGGTCCACAAAGCTGGAGGACTCAGCCATGTACTTCTGTGCCAGCATGCCCGGGTCGTCTTATCGCGGGGAGCTGTTTTTTGGAGAA	CASMPGSSYRGELFF	18	0.000157027	TCRBV02-01*01	TCRBD02-01	TCRBJ02-02*01
CGGTCCACAAAGCTGGAGGACTCAGCCATGTACTTCTGTGCCAGCAGGGAAAGCGGGGGGGAGGTAGATACGCAGTATTTTGGCCCA	CASRESGGEVDTQYF	18	0.000157027	TCRBV02-01*01	TCRBD02-01*01	TCRBJ02-03*01
ATCCGGTCCACAAAGCTGGAGGACTCAGCCATGTACTTCTGTGCCAGCAGTGATGAACAGAGGTCCTACGAGCAGTACTTCGGGCCG	CASSDEQRSYEQYF	18	0.000157027	TCRBV02-01*01		TCRBJ02-07*01
ATCCAGCGCACAGAGCAGGGGGACTCGGCCATGTATCTCTGTGCCAGCAGCCCCGTCTCTGGGGCCAACGTCCTGACTTTCGGGGCC	CASSPVSGANVLTF	18	0.000157027	TCRBV07-09	TCRBD02-01	TCRBJ02-06*01
ATCCAGCAGGTAGTGCGAGGAGATTCGGCAGCTTATTTCTGTGCCAGCTCACCACAGGGACGGGAAAATGAGCAGTTCTTCGGGCCA	CASSPQGRENEQFF	18	0.000157027	TCRBV18-01*01		TCRBJ02-01*01
GTCTCCACTCTGACGATCCAGCGCACACAGCAGGAGGACTCGGCCGTGTATCTCTGTGCCAGCAGCTTATATCCGGGTTTCGGGCCG	CASSLYPGF	18	0.000157027	TCRBV07-02*01	TCRBD02-01	TCRBJ02-07*01
ACATCGGCCCAAAAGAACCCGACAGCTTTCTATCTCTGTGCCAGTAGTATTGCGGGGGGGCACACCGGGGAGCTGTTTTTTGGAGAA	CASSIAGGHTGELFF	18	0.000157027	TCRBV19-01	TCRBD02-01*01	TCRBJ02-02*01
CTGGAGTCCGCCAGCACCAACCAGACATCTATGTACCTCTGTGCCAGCAGTTTATTACAGAGCAATCAGCCCCAGCATTTTGGTGAT	CASSLLQSNQPQHF	18	0.000157027	TCRBV28-01*01	TCRBD01-01*01	TCRBJ01-05*01
ACCAACCAGACATCTATGTACCTCTGTGCCAGCAGTACAACCGAGGGGGCGCGGTTACCGTACCAAGAGACCCAGTACTTCGGGCCA	CASSTTEGARLPYQETQYF	18	0.000157027	TCRBV28-01*01	TCRBD01-01*01	TCRBJ02-05*01
CTGGGGTTGGAGTCGGCTGCTCCCTCCCAAACATCTGTGTACTTCTGTGCCAGCAGCACAGGGGTCTCACCCCTCCACTTTGGGAAC	CASSTGVSPLHF	18	0.000157027	TCRBV06	TCRBD01-01*01	TCRBJ01-06*01
ACCAGTGCCCATCCTGAAGACAGCAGCTTCTACATCTGCAGTGCTACCCCCCGGACAGGGATCAATCAGCCCCAGCATTTTGGTGAT	CSATPRTGINQPQHF	18	0.000157027	TCRBV20	TCRBD01-01*01	TCRBJ01-05*01
CTGACAGTGACCAGTGCCCATCCTGAAGACAGCAGCTTCTACATCTGCAGTGCTAGAGATCTTTCAGATACGCAGTATTTTGGCCCA	CSARDLSDTQYF	18	0.000157027	TCRBV20	TCRBD02-01	TCRBJ02-03*01
CAGCCCTCAGAACCCAGGGACTCAGCTGTGTACTTCTGTGCCAGCAGAATAGCGGGGGGGAACACCGGGGAGCTGTTTTTTGGAGAA	CASRIAGGNTGELFF	18	0.000157027	TCRBV12	TCRBD02-01*01	TCRBJ02-02*01
TCCCTGGAGCTTGGTGACTCTGCTGTGTATTTCTGTGCCAGCAGCCAACGCCGGGGGGCCTACACAGATACGCAGTATTTTGGCCCA	CASSQRRGAYTDTQYF	18	0.000157027	TCRBV03	TCRBD02-01*01	TCRBJ02-03*01
TCGCTCAGGCTGGAGTCGGCTGCTCCCTCCCAGACATCTGTGTACTTCTGTGCCAGCAGTGAAGTAAACGAGCAGTACTTCGGGCCG	CASSEVNEQYF	17	0.000148303	TCRBV06-01*01	TCRBD02-01	TCRBJ02-07*01
GTGAGCACCTTGGAGCTGGGGGACTCGGCCCTTTATCTTTGCGCCAGCAGCTTGTTAGGGCAGAATTCACCCCTCCACTTTGGGAAC	CASSLLGQNSPLHF	17	0.000148303	TCRBV05-01*01		TCRBJ01-06*01
CACGCCCTGCAGCCAGAAGACTCAGCCCTGTATCTCTGCGCCAGCAGCCAAGCGGACACAAACACCGGGGAGCTGTTTTTTGGAGAA	CASSQADTNTGELFF	17	0.000148303	TCRBV04-01*01	TCRBD01-01*01	TCRBJ02-02*01
TCCACAAAGCTGGAGGACTCAGCCATGTACTTCTGTGCCAGCAGTGAACGATGGGGCAGGAGGGCAGAGACCCAGTACTTCGGGCCA	CASSERWGRRAETQYF	17	0.000148303	TCRBV02-01*01	TCRBD02-01*02	TCRBJ02-05*01
CGCACAGAGCAGGGGGACTCGGCCATGTATCTCTGTGCCAGCAGCTTAGCATTGGTACAGGGGGCTGGAAAACTGTTTTTTGGCAGT	CASSLALVQGAGKLFF	17	0.000148303	TCRBV07-09	TCRBD01-01*01	TCRBJ01-04*01
ATCCAGCGCACACAGCAGGAGGACTCGGCCGTGTATCTCTGTGCCAGCAGCTTAGGCGACACGAAGGCGCGAGCTTTCTTTGGACAA	CASSLGDTKARAFF	17	0.000148303	TCRBV07-02*01	TCRBD01-01*01	TCRBJ01-01*01
CAGCGCACACAGCAGGAGGACTCGGCCGTGTATCTCTGTGCCAGCAGCCCGAGGACAGCGACGGGCGGGGAGCTGTTTTTTGGAGAA	CASSPRTATGGELFF	17	0.000148303	TCRBV07-02*01	TCRBD01-01*01	TCRBJ02-02*01
CTGGAGTCAGCTACCCGCTCCCAGACATCTGTGTATTTCTGCGCCAGCACCTCCGGGACAGGGTTCTACGAGCAGTACTTCGGGCCG	CASTSGTGFYEQYF	17	0.000148303	TCRBV10-02*01	TCRBD01-01*01	TCRBJ02-07*01
ACGTTGGCGTCTGCTGTACCCTCTCAGACATCTGTGTACTTCTGTGCCAGCGGGGGGGCGGGCACAGATACGCAGTATTTTGGCCCA	CASGGAGTDTQYF	17	0.000148303	TCRBV06-04	TCRBD02-01*01	TCRBJ02-03*01
GAGTCCGCTACCAGCTCCCAGACATCTGTGTACTTCTGTGCCATCAGTGAAAGGCAGGGGGCTGGGGAGACCCAGTACTTCGGGCCA	CAISERQGAGETQYF	17	0.000148303	TCRBV10-03*01	TCRBD01-01*01	TCRBJ02-05*01
GTGACATCGGCCCAAAAGAACCCGACAGCTTTCTATCTCTGTGCCAGCAGGCTTGGGGGACAATACAATGAGCAGTTCTTCGGGCCA	CASRLGGQYNEQFF	17	0.000148303	TCRBV19-01	TCRBD01-01*01	TCRBJ02-01*01
CTGGAGTCGCCCAGCCCCAACCAGACCTCTCTGTACTTCTGTGCCAGCAGTCCCCGGTGGGGGACTCACCCCCAGCATTTTGGTGAT	CASSPRWGTHPQHF	17	0.000148303	TCRBV27-01*01	TCRBD02-01	TCRBJ01-05*01
ATCCAGCCCTCAGAACCCAGGGACTCAGCTGTGTACTTCTGTGCCAGCAGTCGGACAGGCCTGGGCTACGAGCAGTACTTCGGGCCG	CASSRTGLGYEQYF	17	0.000148303	TCRBV12	TCRBD01-01*01	TCRBJ02-07*01
ACCAGTGCCCATCCTGAAGACAGCAGCTTCTACATCTGCAGTGCTAGAGTAGCGGGGGCCAGCCGCTACGAGCAGTACTTCGGGCCG	CSARVAGASRYEQYF	17	0.000148303	TCRBV20	TCRBD02-01*01	TCRBJ02-07*01
GTGACCAGTGCCCATCCTGAAGACAGCAGCTTCTACATCTGCAGTGCCGGGCCGGGGACGCGGAATGAAAAACTGTTTTTTGGCAGT	CSAGPGTRNEKLFF	17	0.000148303	TCRBV20		TCRBJ01-04*01
GCTGCTCCCTCCCAAACATCTGTGTACTTCTGTGCCAGCAGTCGCGCAATCGGCGGGGGGGCCTTAAACGAGCAGTACTTCGGGCCG	CASSRAIGGGALNEQYF	17	0.000148303	TCRBV06	TCRBD02-01*01	TCRBJ02-07*01
ATCAATTCCCTGGAGCTTGGTGACTCTGCTGTGTATTTCTGTGCCAGCAGCCGATCTAGCGGGGGGGATACGCAGTATTTTGGCCCA	CASSRSSGGDTQYF	17	0.000148303	TCRBV03	TCRBD02-01*01	TCRBJ02-03*01
CTGACAGTGACCAGTGCCCATCCTGAAGACAGCAGCTTCTACATCTGCAGTGCAAACAGGGGACGGGGTGAAGCTTTCTTTGGACAA	CSANRGRGEAFF	17	0.000148303	TCRBV20	TCRBD01-01*01	TCRBJ01-01*01
ACAGTGACCAGTGCCCATCCTGAAGACAGCAGCTTCTACATCTGCAGTGCTGCGAAGGGCAGGGTAGATGAAGCTTTCTTTGGACAA	CSAAKGRVDEAFF	17	0.000148303	TCRBV20	TCRBD01-01*01	TCRBJ01-01*01
CACATCAATTCCCTGGAGCTTGGTGACTCTGCTGTGTATTTCTGTGCCAGCAGCCCGCAGGCGAATCAGCCCCAGCATTTTGGTGAT	CASSPQANQPQHF	17	0.000148303	TCRBV03	TCRBD01-01*01	TCRBJ01-05*01
AAGATCCAGCCTGCAGAGCTTGGGGACTCGGCCGTGTATCTCTGTGCCAGCAGCGTCGTTGGGGGAACTGAAGCTTTCTTTGGACAA	CASSVVGGTEAFF	17	0.000148303	TCRBV11-03*01		TCRBJ01-01*01
ACAGTGACCAGTGCCCATCCTGAAGACAGCAGCTTCTACATCTGCAGTGCTAGAGAGGGAAGCACCGGGGAGCTGTTTTTTGGAGAA	CSAREGSTGELFF	17	0.000148303	TCRBV20		TCRBJ02-02*01
ATCCAGCCCTCAGAACCCAGGGACTCAGCTGTGTACTTCTGTGCCAGCAGTATTCTGGGTAGCAATCAGCCCCAGCATTTTGGTGAT	CASSILGSNQPQHF	17	0.000148303	TCRBV12		TCRBJ01-05*01
CTGAGCTCTCTGGAGCTGGGGGACTCAGCTTTGTATTTCTGTGCCAGCAGCACCGCGGGGGGGCCTAGAGAGCAGTACTTCGGGCCG	CASSTAGGPREQYF	16	0.00013958	TCRBV09-01	TCRBD02-01*01	TCRBJ02-07*01
TCGGCTGCTCCCTCCCAGACATCTGTGTACTTCTGTGCCAGCAGTGAAGCCTGGGACAGGGGAATAAACGAGCAGTACTTCGGGCCG	CASSEAWDRGINEQYF	16	0.00013958	TCRBV06-01*01	TCRBD01-01*01	TCRBJ02-07*01
GCCCTGCAGCCAGAAGACTCAGCCCTGTATCTCTGCGCCAGCAGCCAAGGACAGTCCTCTGGGGCCAACGTCCTGACTTTCGGGGCC	CASSQGQSSGANVLTF	16	0.00013958	TCRBV04-01*01	TCRBD01-01*01	TCRBJ02-06*01
AACGCCTTGTTGCTGGGGGACTCGGCCCTGTATCTCTGTGCCAGCACCGTCGGACAGGGGATTTCCTACGAGCAGTACTTCGGGCCG	CASTVGQGISYEQYF	16	0.00013958	TCRBV05-05*01	TCRBD01-01*01	TCRBJ02-07*01
AATGTGAACGCCTTGTTGCTGGGGGACTCGGCCCTGTATCTCTGTGCCAGCAGCTTATTGGGGAGGCCACCCCTCCACTTTGGGAAC	CASSLLGRPPLHF	16	0.00013958	TCRBV05-05*01	TCRBD02-01*02	TCRBJ01-06*01
AATGCCTTGGAGCTGGAGGACTCGGCCCTGTATCTCTGTGCCAGCAGCTCCGGACTAGCGGGTCGCCACGAGCAGTACTTCGGGCCG	CASSSGLAGRHEQYF	16	0.00013958	TCRBV05-08*01	TCRBD02-01	TCRBJ02-07*01
CAGCGCACAGAGCGGGGGGACTCAGCCGTGTATCTCTGTGCCAGCAGCCTCTCTCTGGGGGACACCGGGGAGCTGTTTTTTGGAGAA	CASSLSLGDTGELFF	16	0.00013958	TCRBV07-03*01		TCRBJ02-02*01
CTGTCGGCTGCTCCCTCCCAGACATCTGTGTACTTCTGTGCCAGCAGTTACGGGGCGGGACTCTCCTACGAGCAGTACTTCGGGCCG	CASSYGAGLSYEQYF	16	0.00013958	TCRBV06-05*01	TCRBD02-01	TCRBJ02-07*01
CAGCAGGTAGTGCGAGGAGATTCGGCAGCTTATTTCTGTGCCAGCTCACCACGGCGGACAGGGGATGAAAAACTGTTTTTTGGCAGT	CASSPRRTGDEKLFF	16	0.00013958	TCRBV18-01*01	TCRBD01-01*01	TCRBJ01-04*01
ACTCTGAAGGTGCAGCCTGCAGAACTGGAGGATTCTGGAGTTTATTTCTGTGCCAGCAGCCAGGACAATGAGCAGTTCTTCGGGCCA	CASSQDNEQFF	16	0.00013958	TCRBV14-01*01		TCRBJ02-01*01
ACGTTGGCGTCTGCTGTACCCTCTCAGACATCTGTGTACTTCTGTGCCAGCAGTCGACTTATGAACACTGAAGCTTTCTTTGGACAA	CASSRLMNTEAFF	16	0.00013958	TCRBV06-04	TCRBD02-01	TCRBJ01-01*01
TTGGCGTCTGCTGTACCCTCTCAGACATCTGTGTACTTCTGTGCCAGCAGTGACTCTCAGGGCACAGATACGCAGTATTTTGGCCCA	CASSDSQGTDTQYF	16	0.00013958	TCRBV06-04	TCRBD01-01*01	TCRBJ02-03*01
ACTGTGACATCGGCCCAAAAGAACCCGACAGCTTTCTATCTCTGTGCCAGTAGTCCTGGGTCTAACTATGGCTACACCTTCGGTTCG	CASSPGSNYGYTF	16	0.00013958	TCRBV19-01		TCRBJ01-02*01
ATTCTGGAGTCCGCCAGCACCAACCAGACATCTATGTACCTCTGTGCCAGCAGCCAGACAGGGATCTTTGGCTACACCTTCGGTTCG	CASSQTGIFGYTF	16	0.00013958	TCRBV28-01*01	TCRBD01-01*01	TCRBJ01-02*01
ATCCAGCCCTCAGAACCCAGGGACTCAGCTGTGTACTTCTGTGCCAGCAGTTTAGAATGGGACAGCTATGGCTACACCTTCGGTTCG	CASSLEWDSYGYTF	16	0.00013958	TCRBV12	TCRBD01-01*01	TCRBJ01-02*01
ACCAGTGCCCATCCTGAAGACAGCAGCTTCTACATCTGCAGTGCTAGAGATCCCAGGGGCTCTGGAAACACCATATATTTTGGAGAG	CSARDPRGSGNTIYF	16	0.00013958	TCRBV20	TCRBD01-01*01	TCRBJ01-03*01
GTGACCAGTGCCCATCCTGAAGACAGCAGCTTCTACATCTGCAGTGCTAGAGATGTGAATAGCAATCAGCCCCAGCATTTTGGTGAT	CSARDVNSNQPQHF	16	0.00013958	TCRBV20		TCRBJ01-05*01
CAGCCCTCAGAACCCAGGGACTCAGCTGTGTATTTTTGTGCTAGTGATCATCCACGGGGGTGGGACACTGAAGCTTTCTTTGGACAA	CASDHPRGWDTEAFF	16	0.00013958	TCRBV12-05*01	TCRBD02-01*01	TCRBJ01-01*01
CCCTCAGAACCCAGGGACTCAGCTGTGTACTTCTGTGCCAGCAGTTTTTTTCCAGGGGGGAACACCGGGGAGCTGTTTTTTGGAGAA	CASSFFPGGNTGELFF	16	0.00013958	TCRBV12	TCRBD01-01*01	TCRBJ02-02*01
AGGCTGGAGTCGGCTGCTCCCTCCCAGACATCTGTGTACTTCTGTGCCAGCAGTGGGACAGGGAAGTCACCCCTCCACTTTGGGAAC	CASSGTGKSPLHF	15	0.000130856	TCRBV06-01*01	TCRBD01-01*01	TCRBJ01-06*01
AATGTGAGCACCTTGGAGCTGGGGGACTCGGCCCTTTATCTTTGCGCCAGCAGCCCCTCCGGGTGGAATGGCTACACCTTCGGTTCG	CASSPSGWNGYTF	15	0.000130856	TCRBV05-01*01	TCRBD02-01	TCRBJ01-02*01
AGCACCTTGGAGCTGGGGGACTCGGCCCTTTATCTTTGCGCCAGCAGCTTGATGGCAGGGGCGGACAATGAGCAGTTCTTCGGGCCA	CASSLMAGADNEQFF	15	0.000130856	TCRBV05-01*01	TCRBD01-01*01	TCRBJ02-01*01
CACGCCCTGCAGCCAGAAGACTCAGCCCTGTATCTCTGCGCCAGCAGCCAACTAGACACGAACACCGGGGAGCTGTTTTTTGGAGAA	CASSQLDTNTGELFF	15	0.000130856	TCRBV04-01*01		TCRBJ02-02*01
ACCCTGCAGCCAGAAGACTCGGCCCTGTATCTCTGCGCCAGCAGCCAAGGGGTTGCGTATGGGGACACTGAAGCTTTCTTTGGACAA	CASSQGVAYGDTEAFF	15	0.000130856	TCRBV04-03*01		TCRBJ01-01*01
CACCTACACACCCTGCAGCCAGAAGACTCGGCCCTGTATCTCTGCGCCAGCAGCTCCGGGACGGACTACGAGCAGTACTTCGGGCCG	CASSSGTDYEQYF	15	0.000130856	TCRBV04-03*01		TCRBJ02-07*01
TTCACTCTGAAGATCCGGTCCACAAAGCTGGAGGACTCAGCCATGTACTTCTGTGCCAGCAGTGGGGGTGAGCAGTTCTTCGGGCCA	CASSGGEQFF	15	0.000130856	TCRBV02-01*01		TCRBJ02-01*01
TTCACTCTGAAGATCCGGTCCACAAAGCTGGAGGACTCAGCCATGTACTTCTGTGACACTAAGGGTCAGCCCCAGCATTTTGGTGAT	CDTKGQPQHF	15	0.000130856	TCRBV02-01*01		TCRBJ01-05*01
ATCCGGTCCACAAAGCTGGAGGACTCAGCCATGTACTTCTGTGCCAGCAGTGACTTGCGGGATTCCCACGAGCAGTACTTCGGGCCG	CASSDLRDSHEQYF	15	0.000130856	TCRBV02-01*01	TCRBD02-01*02	TCRBJ02-07*01
CTGTCGGCTGCTCCCTCCCAGACATCTGTGTACTTCTGTGCCAGCAGTTACTCGTGGTCTGGTTCCTACGAGCAGTACTTCGGGCCG	CASSYSWSGSYEQYF	15	0.000130856	TCRBV06-05*01		TCRBJ02-07*01
TCTGCTGCCTCCTCCCAGACATCTGTATATTTCTGCGCCAGCAGTGACCTTCCGAGGGAGGGCACAGATACGCAGTATTTTGGCCCA	CASSDLPREGTDTQYF	15	0.000130856	TCRBV10-01	TCRBD02-01*02	TCRBJ02-03*01
GAGTCTGCTGCCTCCTCCCAGACATCTGTATATTTCTGCGCCAGCAGTGAGTCGGTAGACATTGGCACTGAAGCTTTCTTTGGACAA	CASSESVDIGTEAFF	15	0.000130856	TCRBV10-01	TCRBD01-01*01	TCRBJ01-01*01
ATCCAGCGCACAGAGCAGGGGGACTCGGCCATGTATCTCTGTGCCAGCAGCCCTGGTGTAGGAATAGATACGCAGTATTTTGGCCCA	CASSPGVGIDTQYF	15	0.000130856	TCRBV07-09		TCRBJ02-03*01
GAGCAGGGGGACTCGGCCATGTATCTCTGTGCCAGCAGCTTAGCGGGGACTAGCGGGGGTTTATCCTACGAGCAGTACTTCGGGCCG	CASSLAGTSGGLSYEQYF	15	0.000130856	TCRBV07-09	TCRBD02-01*01	TCRBJ02-07*01
ATCCAGCAGGTAGTGCGAGGAGATTCGGCAGCTTATTTCTGTGCCAGCTCACAAGGACAGGGGTCCCACGAGCAGTACTTCGGGCCG	CASSQGQGSHEQYF	15	0.000130856	TCRBV18-01*01	TCRBD01-01*01	TCRBJ02-07*01
CAGCCTGCAGAGCTTGGGGACTCGGCCATGTATCTCTGTGCCAGCAGCTTAGCGCTTAGGCCCGGCACTGAAGCTTTCTTTGGACAA	CASSLALRPGTEAFF	15	0.000130856	TCRBV11-01*01		TCRBJ01-01*01
ACTCTCAAGATCCAGCCTGCAGAGCTTGGGGACTCGGCCATGTATCTCTGTGCCAGCAGCGAAACGGGGGCCAAGTTCTTCGGGCCA	CASSETGAKFF	15	0.000130856	TCRBV11-01*01		TCRBJ02-01*01
AAGATCCAGCGCACACAGCAGGAGGACTCCGCCGTGTATCTCTGTGCCAGCAGCTTATCGGGCCCCGCCGAGCAGTACTTCGGGCCG	CASSLSGPAEQYF	15	0.000130856	TCRBV07-08*01		TCRBJ02-07*01
ATCCAGCGCACACAGCAGGAGGACTCGGCCGTGTATCTCTGTGCCAGCAGCCCGCCAGGGAGGGGCACTGAAGCTTTCTTTGGACAA	CASSPPGRGTEAFF	15	0.000130856	TCRBV07-02*01	TCRBD02-01*02	TCRBJ01-01*01
CGCACAGAGCAGGGGGACTCGGCCATGTATCTCTGTGCCAGCAGCTTGGGAAGCGGGGGGACCACCGGGGAGCTGTTTTTTGGAGAA	CASSLGSGGTTGELFF	15	0.000130856	TCRBV07-09	TCRBD02-01*01	TCRBJ02-02*01
ACATCGGCCCAAAAGAACCCGACAGCTTTCTATCTCTGTGCCAGTAGTATAGGACTGGCCTCGGGGGAGGGCTACACCTTCGGTTCG	CASSIGLASGEGYTF	15	0.000130856	TCRBV19-01	TCRBD02-01*01	TCRBJ01-02*01
CCTCTCACTGTGACATCGGCCCAAAAGAACCCGACAGCTTTCTATCTCTGTGCCAGTAGTATGTCTGTTACGCAGTATTTTGGCCCA	CASSMSVTQYF	15	0.000130856	TCRBV19-01	TCRBD02-01	TCRBJ02-03*01
ACGGAGTCAGGGGACACAGCACTGTATTTCTGTGCCAGCAGCAAAGCCGGCGGCAGTTATAGCAATCAGCCCCAGCATTTTGGTGAT	CASSKAGGSYSNQPQHF	15	0.000130856	TCRBV21-01*01	TCRBD02-01	TCRBJ01-05*01
AAGATCCAGCCTGCAAAGCTTGAGGACTCGGCCGTGTATCTCTGTGCCAGCAGCTTATGGGAGGACTATGGCTACACCTTCGGTTCG	CASSLWEDYGYTF	15	0.000130856	TCRBV11-02*02	TCRBD02-01*02	TCRBJ01-02*01
AGTGCCCATCCTGAAGACAGCAGCTTCTACATCTGCAGTGCCTTGCCCTTAACCGGGACAGGGGGATGGGAGCAGTACTTCGGGCCG	CSALPLTGTGGWEQYF	15	0.000130856	TCRBV20	TCRBD01-01*01	TCRBJ02-07*01
CTGACAGTGACCAGTGCCCATCCTGAAGACAGCAGCTTCTACATCTGCAGTGCTAGAGCAGGGGACACTGAAGCTTTCTTTGGACAA	CSARAGDTEAFF	15	0.000130856	TCRBV20	TCRBD01-01*01	TCRBJ01-01*01
CTGACAGTGACCAGTGCCCATCCTGAAGACAGCAGCTTCTACATCTGCAGTGCCCCCAGGGGGCGCAGAGGCTACACCTTCGGTTCG	CSAPRGRRGYTF	15	0.000130856	TCRBV20	TCRBD01-01*01	TCRBJ01-02*01
CTTCACATCAATTCCCTGGAGCTTGGTGACTCTGCTGTGTATTTCTGTGCCAGCAGCCGCAGGGGCCACGAGCAGTACTTCGGGCCG	CASSRRGHEQYF	15	0.000130856	TCRBV03	TCRBD01-01*01	TCRBJ02-07*01
CTTCACATCAATTCCCTGGAGCTTGGTGACTCTGCTGTGTATTTCTGTGCCAGCAGTTTCGGGGACACTGAAGCTTTCTTTGGACAA	CASSFGDTEAFF	15	0.000130856	TCRBV03	TCRBD02-01*01	TCRBJ01-01*01
ACAGTGACCAGTGCCCATCCTGAAGACAGCAGCTTCTACATCTGCAGTGCTAGAGCTAGTCAGGTGAAAAGCTACACCTTCGGTTCG	CSARASQVKSYTF	15	0.000130856	TCRBV20		TCRBJ01-02*01
AGTGCCCATCCTGAAGACAGCAGCTTCTACATCTGCAGTGCTAGCAGACTAGCGGGGGCTAGGAAAGAGACCCAGTACTTCGGGCCA	CSASRLAGARKETQYF	15	0.000130856	TCRBV20	TCRBD02-01*01	TCRBJ02-05*01
TCCCTGGAGCTTGGTGACTCTGCTGTGTATTTCTGTGCCAGCAGCCGATTGGGGGGGCAAAATTCCGGCGAGCAGTACTTCGGGCCG	CASSRLGGQNSGEQYF	15	0.000130856	TCRBV03	TCRBD02-01*01	TCRBJ02-07*01
GTGACCAGTGCCCATCCTGAAGACAGCAGCTTCTACATCTGCAGTGCTAGAGATTCTAGCGGGGTTTGGACGCAGTATTTTGGCCCA	CSARDSSGVWTQYF	15	0.000130856	TCRBV20	TCRBD02-01*01	TCRBJ02-03*01
ATCAATTCCCTGGAGCTTGGTGACTCTGCTGTGTATTTCTGTGCCAGCACCCCTTGGCAGGGCAACTATGGCTACACCTTCGGTTCG	CASTPWQGNYGYTF	15	0.000130856	TCRBV03	TCRBD01-01*01	TCRBJ01-02*01
ATCCGCTCACCAGGCCTGGGGGACGCAGCCATGTACCTGTGTGCCACCAGCAGAGTGACTAGCTTCGATACGCAGTATTTTGGCCCA	CATSRVTSFDTQYF	14	0.000122132	TCRBV15-01*01	TCRBD02-01	TCRBJ02-03*01
CTGAGCTCTCTGGAGCTGGGGGACTCAGCTTTGTATTTCTGTGCCAGCAGCGCTCTTCGTAGCGGGGATACGCAGTATTTTGGCCCA	CASSALRSGDTQYF	14	0.000122132	TCRBV09-01	TCRBD02-01	TCRBJ02-03*01
AACCTGAGCTCTCTGGAGCTGGGGGACTCAGCTTTGTATTTCTGTGCCAGCAGCGCTACGGTATCCGATACGCAGTATTTTGGCCCA	CASSATVSDTQYF	14	0.000122132	TCRBV09-01	TCRBD02-01	TCRBJ02-03*01
CTGGAGTCGGCTGCTCCCTCCCAGACATCTGTGTACTTCTGTGCCAGCACGCTGGACAGGTCATCTTACGAGCAGTACTTCGGGCCG	CASTLDRSSYEQYF	14	0.000122132	TCRBV06-01*01	TCRBD01-01*01	TCRBJ02-07*01
GAGTCGGCTGCTCCCTCCCAGACATCTGTGTACTTCTGTGCCAGCAGGACAGGGGGCTCTGGGGCCAACGTCCTGACTTTCGGGGCC	CASRTGGSGANVLTF	14	0.000122132	TCRBV06-01*01	TCRBD01-01*01	TCRBJ02-06*01
AGGCTGGAGTCGGCTGCTCCCTCCCAGACATCTGTGTACTTCTGTGCCAGCAGTTATATGTCCAACTATGGCTACACCTTCGGTTCG	CASSYMSNYGYTF	14	0.000122132	TCRBV06-01*01	TCRBD02-01	TCRBJ01-02*01
AGGCTGGAGTCGGCTGCTCCCTCCCAGACATCTGTGTACTTCTGTGCCAGCAAGGACTACCTCCTCTACGAGCAGTACTTCGGGCCG	CASKDYLLYEQYF	14	0.000122132	TCRBV06-01*01	TCRBD02-01	TCRBJ02-07*01
GCCCTGCAGCCAGAAGACTCAGCCCTGTATCTCTGCGCCAGCAGCCAAGCACCGACAGGGGTCACCGGGGAGCTGTTTTTTGGAGAA	CASSQAPTGVTGELFF	14	0.000122132	TCRBV04-01*01	TCRBD01-01*01	TCRBJ02-02*01
GCCTTGTTGCTGGGGGACTCGGCCCTGTATCTCTGTGCCAGCAGCTCAGGACTAGCGGGGCCTACAGATACGCAGTATTTTGGCCCA	CASSSGLAGPTDTQYF	14	0.000122132	TCRBV05-05*01	TCRBD02-01*01	TCRBJ02-03*01
CTGCAGCCAGAAGACTCGGCCCTGTATCTCTGCGCCAGCAGCCAAGGTGGTAGTGGGACAGATAATGAAAAACTGTTTTTTGGCAGT	CASSQGGSGTDNEKLFF	14	0.000122132	TCRBV04-03*01	TCRBD01-01*01	TCRBJ01-04*01
ATCCGGTCCACAAAGCTGGAGGACTCAGCCATGTACTTCTGTGCCAGCAGCGTAGGACAGCTTTTCTCCGGCTACACCTTCGGTTCG	CASSVGQLFSGYTF	14	0.000122132	TCRBV02-01*01	TCRBD01-01*01	TCRBJ01-02*01
ATCCGGTCCACAAAGCTGGAGGACTCAGCCATGTACTTCTGTGCCAGCAGTGAATACATGGGGGGAAACACCATATATTTTGGAGAG	CASSEYMGGNTIYF	14	0.000122132	TCRBV02-01*01		TCRBJ01-03*01
AATGTGAACGCCTTGGAGCTGGACGACTCGGCCCTGTATCTCTGTGCCAGCAGCGCGGGGACAGCGGTTGGCTACACCTTCGGTTCG	CASSAGTAVGYTF	14	0.000122132	TCRBV05-04*01	TCRBD01-01*01	TCRBJ01-02*01
AGGCTGCTGTCGGCTGCTCCCTCCCAGACATCTGTGTACTTCTGTGCCAGCAACCCGGCGGGGAGGAACGAGCAGTACTTCGGGCCG	CASNPAGRNEQYF	14	0.000122132	TCRBV06-05*01	TCRBD02-01	TCRBJ02-07*01
AGGCTGCTGTCGGCTGCTCCCTCCCAGACATCTGTGTACTTCTGTGCCAGCATGGGCAGTTCTAATGAAAAACTGTTTTTTGGCAGT	CASMGSSNEKLFF	14	0.000122132	TCRBV06-05*01	TCRBD01-01*01	TCRBJ01-04*01
CTGCTGTCGGCTGCTCCCTCCCAGACATCTGTGTACTTCTGTGCCAGCAGCCCAGGACAGTATAATTCACCCCTCCACTTTGGGAAC	CASSPGQYNSPLHF	14	0.000122132	TCRBV06-05*01	TCRBD01-01*01	TCRBJ01-06*01
CAGCGCACAGAGCAGGGGGACTCGGCCATGTATCTCTGTGCCAGCAGCTTAGGTACAGGGGTTTACACTGAAGCTTTCTTTGGACAA	CASSLGTGVYTEAFF	14	0.000122132	TCRBV07-09	TCRBD01-01*01	TCRBJ01-01*01
CAGCGCACAGAGCAGGGGGACTCGGCCATGTATCTCTGTGCCAGCAGCTTAGAGAGGCTACTCTACAATGAGCAGTTCTTCGGGCCA	CASSLERLLYNEQFF	14	0.000122132	TCRBV07-09	TCRBD02-01*02	TCRBJ02-01*01
ACGATCCAGCGCACACAGCAGGAGGACTCGGCCGTGTATCTCTGTGCCAGCAGCTCCGGGACAGGGTATGGCTACACCTTCGGTTCG	CASSSGTGYGYTF	14	0.000122132	TCRBV07-02*01	TCRBD01-01*01	TCRBJ01-02*01
ATCCAGCGCACACAGCAGGAGGACTCGGCCGTGTATCTCTGTGCCAGCAGCGTAGGACTAAGCACAGATACGCAGTATTTTGGCCCA	CASSVGLSTDTQYF	14	0.000122132	TCRBV07-02*01	TCRBD02-01	TCRBJ02-03*01
CTGGAGTCCGCTACCAGCTCCCAGACATCTGTGTACTTCTGTGCCATCAAACCGGGACAGGCCTACAATGAGCAGTTCTTCGGGCCA	CAIKPGQAYNEQFF	14	0.000122132	TCRBV10-03*01	TCRBD01-01*01	TCRBJ02-01*01
CAGCGCACACAGCAGGAGGACTCGGCCGTGTATCTCTGTGCCAGCAGCTCTGGGACAGGGGGTAGGTCACCCCTCCACTTTGGGAAC	CASSSGTGGRSPLHF	14	0.000122132	TCRBV07-02*01	TCRBD01-01*01	TCRBJ01-06*01
ACTGTGACATCGGCCCAAAAGAACCCGACAGCTTTCTATCTCTGTGCCAGCCTAGACAGAGTGAACACTGAAGCTTTCTTTGGACAA	CASLDRVNTEAFF	14	0.000122132	TCRBV19-01	TCRBD01-01*01	TCRBJ01-01*01
CGCACAGAGCAGCGGGACTCAGCCATGTATCGCTGTGCCAGCAGCTCGGGAAGACTAGTAAACACCGGGGAGCTGTTTTTTGGAGAA	CASSSGRLVNTGELFF	14	0.000122132	TCRBV07-07*01	TCRBD02-01	TCRBJ02-02*01
ACATCGGCCCAAAAGAACCCGACAGCTTTCTATCTCTGTGCCAGTAGTATGACAGGGGGCCGAAATTCACCCCTCCACTTTGGGAAC	CASSMTGGRNSPLHF	14	0.000122132	TCRBV19-01	TCRBD01-01*01	TCRBJ01-06*01
CTGGAGTCGCCCAGCCCCAACCAGACCTCTCTGTACTTCTGTGCCAGCAGCCTCGGGGGGTCATACAATGAGCAGTTCTTCGGGCCA	CASSLGGSYNEQFF	14	0.000122132	TCRBV27-01*01	TCRBD02-01*01	TCRBJ02-01*01
CTCAAGATCCAGCCTGCAAAGCTTGAGGACTCGGCCGTGTATCTCTGTGCCAGCGCGGGGGACGACTCCGAGCAGTACTTCGGGCCG	CASAGDDSEQYF	14	0.000122132	TCRBV11-02*02	TCRBD02-01*01	TCRBJ02-07*01
ATCCAGCCTGCAAAGCTTGAGGACTCGGCCGTGTATCTCTGTGCCAGCAGCGCCGGGACACCTGGGGAGACCCAGTACTTCGGGCCA	CASSAGTPGETQYF	14	0.000122132	TCRBV11-02*02	TCRBD01-01*01	TCRBJ02-05*01
AGCAACATGAGCCCTGAAGACAGCAGCATATATCTCTGCAGCGTTGAAGACTGGACCCTAACGGGCACTGAAGCTTTCTTTGGACAA	CSVEDWTLTGTEAFF	14	0.000122132	TCRBV29-01*01		TCRBJ01-01*01
ACTCTGACTGTGAGCAACATGAGCCCTGAAGACAGCAGCATATATCTCTGCAGCGTGGACGACAGGGGTGAGGCTTTCTTTGGACAA	CSVDDRGEAFF	14	0.000122132	TCRBV29-01*01	TCRBD01-01*01	TCRBJ01-01*01
ACCAGTGCCCATCCTGAAGACAGCAGCTTCTACATCTGCAGTGCTAGAGAAGGTAGCGGGGAGGGAAAGACCCAGTACTTCGGGCCA	CSAREGSGEGKTQYF	14	0.000122132	TCRBV20	TCRBD02-01*01	TCRBJ02-05*01
AATCTTCACATCAATTCCCTGGAGCTTGGTGACTCTGCTGTGTATTTCTGTGCCAGCAGCCAAATGGATGGCTACACCTTCGGTTCG	CASSQMDGYTF	14	0.000122132	TCRBV03		TCRBJ01-02*01
ACCAGTGCCCATCCTGAAGACAGCAGCTTCTACATCTGCAGTGCTCCGGGACAGGGTACAATGAACACTGAAGCTTTCTTTGGACAA	CSAPGQGTMNTEAFF	14	0.000122132	TCRBV20	TCRBD01-01*01	TCRBJ01-01*01
CTGACAGTGACCAGTGCCCATCCTGAAGACAGCAGCTTCTACATCTGCAGTGCTAGAGAGTCGTATTCACCCCTCCACTTTGGGAAC	CSARESYSPLHF	14	0.000122132	TCRBV20	TCRBD02-01	TCRBJ01-06*01
ACCAGTGCCCATCCTGAAGACAGCAGCTTCTACATCTGCAGTGCTAGAGATCTCCGACAAGCCGAAGAGACCCAGTACTTCGGGCCA	CSARDLRQAEETQYF	14	0.000122132	TCRBV20	TCRBD01-01*01	TCRBJ02-05*01
CTTCACATCAATTCCCTGGAGCTTGGTGACTCTGCTGTGTATTTCTGTGCCAGCCGGGGTTTATCCTACGAGCAGTACTTCGGGCCG	CASRGLSYEQYF	14	0.000122132	TCRBV03	TCRBD02-01*01	TCRBJ02-07*01
CTGGAGCTTGGTGACTCTGCTGTGTATTTCTGTGCCAGCAGCCAAGATTGGACGGGAAGAGGAAATGAAAAACTGTTTTTTGGCAGT	CASSQDWTGRGNEKLFF	14	0.000122132	TCRBV03	TCRBD02-01*02	TCRBJ01-04*01
ACAGTGACCAGTGCCCATCCTGAAGACAGCAGCTTCTACATCTGCAGTGCCCGGAGACAGGTGAACACTGAAGCTTTCTTTGGACAA	CSARRQVNTEAFF	14	0.000122132	TCRBV20	TCRBD01-01*01	TCRBJ01-01*01
TCCCTGGAGCTTGGTGACTCTGCTGTGTATTTCTGTGCCAGCAGCCCCCGTATGGGCCGGGGCACAGATACGCAGTATTTTGGCCCA	CASSPRMGRGTDTQYF	14	0.000122132	TCRBV03		TCRBJ02-03*01
GGTGACTCTGCTGTGTATTTCTGTGCCAGCAGCTCCTCCTATCCAGGACAGGGAGGACTGTCCGGAAACACCATATATTTTGGAGAG	CASSSSYPGQGGLSGNTIYF	14	0.000122132	TCRBV03	TCRBD01-01*01	TCRBJ01-03*01
TCCCTGGAGCTTGGTGACTCTGCTGTGTATTTCTGTGCCAGCAGCCAAGACGTCACAAATAGCAATCAGCCCCAGCATTTTGGTGAT	CASSQDVTNSNQPQHF	14	0.000122132	TCRBV03	TCRBD01-01*01	TCRBJ01-05*01
ACCCTGCAGCCAGAAGACTCGGCCCTGTATCTCTGTGCCAGCAGCCAATCAGACAGGTTGATGGGCGGGGAGCTGTTTTTTGGAGAA	CASSQSDRLMGGELFF	13	0.000113408	TCRBV04-02*01	TCRBD01-01*01	TCRBJ02-02*01
CACACCCTGCAGCCAGAAGACTCGGCCCTGTATCTCTGTGCCAGCAGCCAAGCCAGGGAGGGTGGGTCACCCCTCCACTTTGGGAAC	CASSQAREGGSPLHF	13	0.000113408	TCRBV04-02*01	TCRBD02-01*02	TCRBJ01-06*01
CTGGAGCTGGGGGACTCAGCTTTGTATTTCTGTGCCAGCAGCGTGGCCAGAGGGACTAGCGGGGCAGATACGCAGTATTTTGGCCCA	CASSVARGTSGADTQYF	13	0.000113408	TCRBV09-01	TCRBD02-01*01	TCRBJ02-03*01
GAGTCGGCTGCTCCCTCCCAGACATCTGTGTACTTCTGTGCCAGCAGTGAATTAGCGGGGGGGCCAGATACGCAGTATTTTGGCCCA	CASSELAGGPDTQYF	13	0.000113408	TCRBV06-01*01	TCRBD02-01*01	TCRBJ02-03*01
CTGGAGTCGGCTGCTCCCTCCCAGACATCTGTGTACTTCTGTGCCAGCAGTGGGGACAGTGGCAATTCACCCCTCCACTTTGGGAAC	CASSGDSGNSPLHF	13	0.000113408	TCRBV06-01*01	TCRBD01-01*01	TCRBJ01-06*01
AGCACCTTGGAGCTGGGGGACTCGGCCCTTTATCTTTGCGCCAGCAGGGGGGGAGTCGCAACTAATGAAAAACTGTTTTTTGGCAGT	CASRGGVATNEKLFF	13	0.000113408	TCRBV05-01*01	TCRBD02-01*01	TCRBJ01-04*01
AGCACCTTGGAGCTGGGGGACTCGGCCCTTTATCTTTGCGCCAGCGGGAGCCCCGGGAGAAATACCGGGGAGCTGTTTTTTGGAGAA	CASGSPGRNTGELFF	13	0.000113408	TCRBV05-01*01	TCRBD02-01*02	TCRBJ02-02*01
CACGCCCTGCAGCCAGAAGACTCAGCCCTGTATCTCTGCGCCAGCAGCCAGGTGGACACTAACACCGGGGAGCTGTTTTTTGGAGAA	CASSQVDTNTGELFF	13	0.000113408	TCRBV04-01*01	TCRBD01-01*01	TCRBJ02-02*01
CACGCCCTGCAGCCAGAAGACTCAGCCCTGTATCTCTGCGCCAGCAGCCAAGGCAGGGGGTTGAACACTGAAGCTTTCTTTGGACAA	CASSQGRGLNTEAFF	13	0.000113408	TCRBV04-01*01	TCRBD01-01*01	TCRBJ01-01*01
GCCTTGTTGCTGGGGGACTCGGCCCTCTATCTCTGTGCCAGCAGCCGGCGGCTGTCGGGGGCCCAAGAGACCCAGTACTTCGGGCCA	CASSRRLSGAQETQYF	13	0.000113408	TCRBV05-06*01		TCRBJ02-05*01
AATGCCTTGGAGCTGGAGGACTCGGCCCTGTATCTCTGTGCCAGCAGCCTAGGACAAGGACTGACCTACGAGCAGTACTTCGGGCCG	CASSLGQGLTYEQYF	13	0.000113408	TCRBV05-08*01		TCRBJ02-07*01
TTGGAGCTGGGGGACTCGGCCCTTTATCTTTGCGCCAGCAGCTTGGACCTTCCGGGACAGCCCAATTCACCCCTCCACTTTGGGAAC	CASSLDLPGQPNSPLHF	13	0.000113408	TCRBV05-01*01	TCRBD01-01*01	TCRBJ01-06*01
AATGTGAGCACCTTGGAGCTGGGGGACTCGGCCCTTTATCTTTGCGCCAGCAGCCACCGGGACGCCAATGAGCAGTTCTTCGGGCCA	CASSHRDANEQFF	13	0.000113408	TCRBV05-01*01		TCRBJ02-01*01
CTGCTGTCGGCTGCTCCCTCCCAGACATCTGTGTACTTCTGTGCCAGCAGTCGCAGGGGCACCCAAGAGACCCAGTACTTCGGGCCA	CASSRRGTQETQYF	13	0.000113408	TCRBV06-05*01	TCRBD01-01*01	TCRBJ02-05*01
GAGATCCAGCGCACAGAGCAGGGGGACTCGGCCATGTATCTCTGTGCCAGCAGTCCCAAGGGACCCTACGAGCAGTACTTCGGGCCG	CASSPKGPYEQYF	13	0.000113408	TCRBV07-09		TCRBJ02-07*01
CAGGTAGTGCGAGGAGATTCGGCAGCTTATTTCTGTGCCAGCTCACCACTCTTGGAGGGAATGAACACTGAAGCTTTCTTTGGACAA	CASSPLLEGMNTEAFF	13	0.000113408	TCRBV18-01*01	TCRBD02-01*02	TCRBJ01-01*01
CAGCAGGTAGTGCGAGGAGATTCGGCAGCTTATTTCTGTGCCAGCTCACCAAGGGGCGGGGGGAACTACGAGCAGTACTTCGGGCCG	CASSPRGGGNYEQYF	13	0.000113408	TCRBV18-01*01	TCRBD02-01*01	TCRBJ02-07*01
CTGGAGGATTCTGGAGTTTATTTCTGTGCCAGCAGCCAAGGGTCTCTCACACCGTTTTCTGGGGCCAACGTCCTGACTTTCGGGGCC	CASSQGSLTPFSGANVLTF	13	0.000113408	TCRBV14-01*01	TCRBD01-01*01	TCRBJ02-06*01
AAGATCCAGCGCACACAGCAGGAGGACTCCGCCGTGTATCTCTGTGCCAGCAGCTTAACAGGGGGCACTGAAGCTTTCTTTGGACAA	CASSLTGGTEAFF	13	0.000113408	TCRBV07-08*01	TCRBD01-01*01	TCRBJ01-01*01
CAGCGCACACAGCAGGAGGACTCCGCCGTGTATCTCTGTGCCAGCAGCCCTAGAAATTGGAGGCTCTATGGCTACACCTTCGGTTCG	CASSPRNWRLYGYTF	13	0.000113408	TCRBV07-08*01	TCRBD02-01*02	TCRBJ01-02*01
CAGCGCACACAGCAGGAGGACTCGGCCGTGTATCTCTGTGCCAGCAGTCGAAGCGGGGGGAAATACAATGAGCAGTTCTTCGGGCCA	CASSRSGGKYNEQFF	13	0.000113408	TCRBV07-02*01	TCRBD02-01*01	TCRBJ02-01*01
ACGATCCAGCGCACACAGCAGGAGGACTCGGCCGTGTATCTCTGTGCCAGCAGCTACAGCTCTGGAAACACCATATATTTTGGAGAG	CASSYSSGNTIYF	13	0.000113408	TCRBV07-02*01	TCRBD01-01*01	TCRBJ01-03*01
ATCCAGCGCACAGAGCAGGGGGACTCGGCCATGTATCTCTGTGCCAGCACAAAAGCGGGAATGAACACTGAAGCTTTCTTTGGACAA	CASTKAGMNTEAFF	13	0.000113408	TCRBV07-09	TCRBD02-01*02	TCRBJ01-01*01
GCGTCTGCTGTACCCTCTCAGACATCTGTGTACTTCTGTGCCAGCAGTGGACTAGCGGGGGGGCTCAATGAGCAGTTCTTCGGGCCA	CASSGLAGGLNEQFF	13	0.000113408	TCRBV06-04	TCRBD02-01*01	TCRBJ02-01*01
TCTGCTGTACCCTCTCAGACATCTGTGTACTTCTGTGCCAGCCTCCTTACTCCCGGGACTGAGAACACTGAAGCTTTCTTTGGACAA	CASLLTPGTENTEAFF	13	0.000113408	TCRBV06-04	TCRBD02-01	TCRBJ01-01*01
GAGTCCGCTACCAGCTCCCAGACATCTGTGTACTTCTGTGCCATCAGTGACGCAGGGGTTAACTCCTACGAGCAGTACTTCGGGCCG	CAISDAGVNSYEQYF	13	0.000113408	TCRBV10-03*01	TCRBD01-01*01	TCRBJ02-07*01
ACTCTGACAGTGACCAGTGCCCATCCTGAAGACAGCAGCTTCTACATCTGCAGTGCTAGTCGAGGCACTGAAGCTTTCTTTGGACAA	CSASRGTEAFF	13	0.000113408	TCRBV20-01*01	TCRBD02-01*02	TCRBJ01-01*01
ACGATTCAGCGCACAGAGCAGCGGGACTCAGCCATGTATCGCTGTGCCAGCAGCGTAGACAGGGACTCTGAAGCTTTCTTTGGACAA	CASSVDRDSEAFF	13	0.000113408	TCRBV07-07*01		TCRBJ01-01*01
GTGACATCGGCCCAAAAGAACCCGACAGCTTTCTATCTCTGTGCCAGTACCTCGACAGGGGAGGCTTCACCCCTCCACTTTGGGAAC	CASTSTGEASPLHF	13	0.000113408	TCRBV19-01	TCRBD01-01*01	TCRBJ01-06*01
ACATCGGCCCAAAAGAACCCGACAGCTTTCTATCTCTGTGCCAGTAGTATAGGTGGCCCTAGAGCAGATACGCAGTATTTTGGCCCA	CASSIGGPRADTQYF	13	0.000113408	TCRBV19-01	TCRBD02-01	TCRBJ02-03*01
TCGCCCAGCCCCAACCAGACCTCTCTGTACTTCTGTGCCAGCAGTTTGTGGTATCCCTCCTATAATTCACCCCTCCACTTTGGGAAC	CASSLWYPSYNSPLHF	13	0.000113408	TCRBV27-01*01		TCRBJ01-06*01
ATCCTGGAGTCGCCCAGCCCCAACCAGACCTCTCTGTACTTCTGTGCCAGCAGTTCCGAGCCCTACAATGAGCAGTTCTTCGGGCCA	CASSSEPYNEQFF	13	0.000113408	TCRBV27-01*01	TCRBD02-01	TCRBJ02-01*01
ATCCAGCCTGCAAAGCTTGAGGACTCGGCCGTGTATCTCTGTGCCAGCAGCTCCAATTGGGCCCTTTACGAGCAGTACTTCGGGCCG	CASSSNWALYEQYF	13	0.000113408	TCRBV11-02*02	TCRBD01-01*01	TCRBJ02-07*01
CAGCCTGCAAAGCTTGAGGACTCGGCCGTGTATCTCTGTGCCAGCAGCTTAGATCATCACGGACTCTACGAGCAGTACTTCGGGCCG	CASSLDHHGLYEQYF	13	0.000113408	TCRBV11-02*02	TCRBD02-01	TCRBJ02-07*01
AAGATCCAGCCTGCAAAGCTTGAGGACTCGGCCGTGTATCTCTGTGCCAGCACCCGACAGCGCCAAGAGACCCAGTACTTCGGGCCA	CASTRQRQETQYF	13	0.000113408	TCRBV11-02*02	TCRBD01-01*01	TCRBJ02-05*01
AAGATCCAGCCTGCAAAGCTTGAGGACTCGGCCGTGTATCTCTGTGCCAGCAGCTTAGGGTTTGCTGCTGAAGCTTTCTTTGGACAA	CASSLGFAAEAFF	13	0.000113408	TCRBV11-02*02		TCRBJ01-01*01
GTGAGCAACATGAGCCCTGAAGACAGCAGCATATATCTCTGCAGCGTGGATAAGTCCGATTGGGGCTATGGCTACACCTTCGGTTCG	CSVDKSDWGYGYTF	13	0.000113408	TCRBV29-01*01		TCRBJ01-02*01
GTGAGCAACATGAGCCCTGAAGACAGCAGCATATATCTCTGCAGCGTCCAGCCCGGGACAGTCTCCTACGAGCAGTACTTCGGGCCG	CSVQPGTVSYEQYF	13	0.000113408	TCRBV29-01*01	TCRBD01-01*01	TCRBJ02-07*01
CTGAAGATCCAGCCCTCAGAACCCAGGGACTCAGCTGTGTACTTCTGTGCCAGCAGTTTATCGAGTGGTGGCTACACCTTCGGTTCG	CASSLSSGGYTF	13	0.000113408	TCRBV12	TCRBD02-01*02	TCRBJ01-02*01
CTGACAGTGACCAGTGCCCATCCTGAAGACAGCAGCTTCTACATCTGCAGTGCTCAGACAGGAAATCAGCCCCAGCATTTTGGTGAT	CSAQTGNQPQHF	13	0.000113408	TCRBV20	TCRBD01-01*01	TCRBJ01-05*01
ACAGTGACCAGTGCCCATCCTGAAGACAGCAGCTTCTACATCTGCAGTGCCTCAGGGAATAGGAACACTGAAGCTTTCTTTGGACAA	CSASGNRNTEAFF	13	0.000113408	TCRBV20	TCRBD01-01*01	TCRBJ01-01*01
GTGACCAGTGCCCATCCTGAAGACAGCAGCTTCTACATCTGCAGTGCTAGAGATCAGGGGGTCTTAAATGAAGCTTTCTTTGGACAA	CSARDQGVLNEAFF	13	0.000113408	TCRBV20	TCRBD01-01*01	TCRBJ01-01*01
TCGGCTGCTCCCTCCCAGACATCTGTGTACTTCTGTGCCAGCACACTTAGTCATGCGACGAACACCGGGGAGCTGTTTTTTGGAGAA	CASTLSHATNTGELFF	13	0.000113408	TCRBV06	TCRBD02-01	TCRBJ02-02*01
AATTCCCTGGAGCTTGGTGACTCTGCTGTGTATTTCTGTGCCAGCAGCCAAGGGTCAGGGGGCTCAGCTGAAGCTTTCTTTGGACAA	CASSQGSGGSAEAFF	13	0.000113408	TCRBV03	TCRBD01-01*01	TCRBJ01-01*01
GTGACCAGTGCCCATCCTGAAGACAGCAGCTTCTACATCTGCAGTGCAATAGTGGGACTCCGAGCCACTGAAGCTTTCTTTGGACAA	CSAIVGLRATEAFF	13	0.000113408	TCRBV20	TCRBD02-01	TCRBJ01-01*01
CAGCCCTCAGAACCCAGGGACTCAGCTGTGTACTTCTGTGCCAGCAGGACGACAGGGGGTAGTGGAAACACCATATATTTTGGAGAG	CASRTTGGSGNTIYF	13	0.000113408	TCRBV12	TCRBD01-01*01	TCRBJ01-03*01
CTTCACATCAATTCCCTGGAGCTTGGTGACTCTGCTGTGTATTTCTGTGCCAGCAGCCAAGCGGGCTATGGCTACACCTTCGGTTCG	CASSQAGYGYTF	13	0.000113408	TCRBV03	TCRBD02-01	TCRBJ01-02*01
ACAGTGACCAGTGCCCATCCTGAAGACAGCAGCTTCTACATCTGCAGTGGCCCACAGGCGGGACGTGCTGAAGCTTTCTTTGGACAA	CSGPQAGRAEAFF	13	0.000113408	TCRBV20	TCRBD02-01*02	TCRBJ01-01*01
ATCCAGCCCTCAGAACCCAGGGACTCAGCTGTGTACTTCTGTGCCAGCAGCCGGGACAGTAGCAATCAGCCCCAGCATTTTGGTGAT	CASSRDSSNQPQHF	13	0.000113408	TCRBV12	TCRBD01-01*01	TCRBJ01-05*01
CACATCAATTCCCTGGAGCTTGGTGACTCTGCTGTGTATTTCTGTGCCAGCAGCAAACAAAGCACAGATACGCAGTATTTTGGCCCA	CASSKQSTDTQYF	13	0.000113408	TCRBV03	TCRBD01-01*01	TCRBJ02-03*01
ACAGTGACCAGTGCCCATCCTGAAGACAGCAGCTTCTACATCTGCAGTGCTAAGCCGGGACACGAATATGGCTACACCTTCGGTTCG	CSAKPGHEYGYTF	13	0.000113408	TCRBV20	TCRBD01-01*01	TCRBJ01-02*01
ATCAATTCCCTGGAGCTTGGTGACTCTGCTGTGTATTTCTGTGCCAGCAGCCAGACGCCTAAAATCAATGAGCAGTTCTTCGGGCCA	CASSQTPKINEQFF	13	0.000113408	TCRBV03		TCRBJ02-01*01
TCTGCCATCCCCAACCAGACAGCTCTTTACTTCTGTGCCACCAGCCGCGGGGGACAGGGTGGAGCCGGGGAGCTGTTTTTTGGAGAA	CATSRGGQGGAGELFF	13	0.000113408	TCRBV24	TCRBD01-01*01	TCRBJ02-02*01
CACATCAATTCCCTGGAGCTTGGTGACTCTGCTGTGTATTTCTGTGCCAGCAGCCAAGTCCATAATTCACCCCTCCACTTTGGGAAC	CASSQVHNSPLHF	13	0.000113408	TCRBV03		TCRBJ01-06*01
CGCTCACCAGGCCTGGGGGACGCAGCCATGTACCTGTGTGCCACCAGCAGAGATCCGGGTAGCAATCAGCCCCAGCATTTTGGTGAT	CATSRDPGSNQPQHF	12	0.000104685	TCRBV15-01*01	TCRBD02-01	TCRBJ01-05*01
CTGGGGGACGCAGCCATGTACCTGTGTGCCACCAGCAGAGAAAGGACTAGCGGGGGGGCCGGCTACAATGAGCAGTTCTTCGGGCCA	CATSRERTSGGAGYNEQFF	12	0.000104685	TCRBV15-01*01	TCRBD02-01*01	TCRBJ02-01*01
TCTCTGGAGCTGGGGGACTCAGCTTTGTATTTCTGTGCCAGCAGCAGACAACAGGGTTTAGTAAACACTGAAGCTTTCTTTGGACAA	CASSRQQGLVNTEAFF	12	0.000104685	TCRBV09-01	TCRBD01-01*01	TCRBJ01-01*01
CTGAGCTCTCTGGAGCTGGGGGACTCAGCTTTGTATTTCTGTGCCAGCAGCGGGGGCGACCCGCGGGATACGCAGTATTTTGGCCCA	CASSGGDPRDTQYF	12	0.000104685	TCRBV09-01	TCRBD01-01*01	TCRBJ02-03*01
AGCTCTCTGGAGCTGGGGGACTCAGCTTTGTATTTCTGTGCCAGCAGCGTAGGTTCAGGGGGCGCCTCTGAAGCTTTCTTTGGACAA	CASSVGSGGASEAFF	12	0.000104685	TCRBV09-01	TCRBD01-01*01	TCRBJ01-01*01
TCTCTGGAGCTGGGGGACTCAGCTTTGTATTTCTGTGCCAGCAGCGCATTCGTAGCGGGGGCAAACAATGAGCAGTTCTTCGGGCCA	CASSAFVAGANNEQFF	12	0.000104685	TCRBV09-01	TCRBD02-01*01	TCRBJ02-01*01
AGGCTGGAGTCGGCTGCTCCCTCCCAGACATCTGTGTACTTCTGTGCCAGCAGTGTGGTACAGGGGCCCGAGCAGTACTTCGGGCCG	CASSVVQGPEQYF	12	0.000104685	TCRBV06-01*01	TCRBD01-01*01	TCRBJ02-07*01
CTGGAGTCGGCTGCTCCCTCCCAGACATCTGTGTACTTCTGTGCCAGCAGTGTCGGACAGGGGGCCTACGGCTACACCTTCGGTTCG	CASSVGQGAYGYTF	12	0.000104685	TCRBV06-01*01	TCRBD01-01*01	TCRBJ01-02*01
AGGCTGGAGTCGGCTGCTCCCTCCCAGACATCTGTGTACTTCTGTGCCAGCGTAGCGGGCTCCTACAATGAGCAGTTCTTCGGGCCA	CASVAGSYNEQFF	12	0.000104685	TCRBV06-01*01	TCRBD02-01	TCRBJ02-01*01
AGCACCTTGGAGCTGGGGGACTCGGCCCTTTATCTTTGCGCCAGCAGTCTCGGACAGGGGGCGTATCAGCCCCAGCATTTTGGTGAT	CASSLGQGAYQPQHF	12	0.000104685	TCRBV05-01*01	TCRBD01-01*01	TCRBJ01-05*01
AATGTGAGCACCTTGGAGCTGGGGGACTCGGCCCTTTATCTTTGCGCCAGCAGCTTGGAGGGGGCCTACGAGCAGTACTTCGGGCCG	CASSLEGAYEQYF	12	0.000104685	TCRBV05-01*01	TCRBD01-01*01	TCRBJ02-07*01
CACCTACACGCCCTGCAGCCAGAAGACTCAGCCCTGTATCTCTGCGCCAGCAGCCGGGGAGGTCGGAACGAAGCTTTCTTTGGACAA	CASSRGGRNEAFF	12	0.000104685	TCRBV04-01*01	TCRBD02-01*02	TCRBJ01-01*01
AGGCTGGAGTTGGCTGCTCCCTCCCAGACATCTGTGTACTTCTGTGCCAGCAGTTACAAACAGAACACTGAAGCTTTCTTTGGACAA	CASSYKQNTEAFF	12	0.000104685	TCRBV06-06	TCRBD01-01*01	TCRBJ01-01*01
ATCCGGTCCACAAAGCTGGAGGACTCAGCCATGTACTTCTGTGCCAGCAGCAATCTGAATAGCAATCAGCCCCAGCATTTTGGTGAT	CASSNLNSNQPQHF	12	0.000104685	TCRBV02-01*01		TCRBJ01-05*01
ATCCGGTCCACAAAGCTGGAGGACTCAGCCATGTACTTCTGTGCCAGCAGTTCAGGGTATGCCAAAAACATTCAGTACTTCGGCGCC	CASSSGYAKNIQYF	12	0.000104685	TCRBV02-01*01	TCRBD01-01*01	TCRBJ02-04*01
ATCCGGTCCACAAAGCTGGAGGACTCAGCCATGTACTTCTGTGCCAGCAGTGTTCAGCTTAGCAATCAGCCCCAGCATTTTGGTGAT	CASSVQLSNQPQHF	12	0.000104685	TCRBV02-01*01		TCRBJ01-05*01
ATCCGGTCCACAAAGCTGGAGGACTCAGCCATGTACTTCTGTGCCAGCAGACCGGGACTAGGGGGGGTCGGGCAGTACTTCGGGCCG	CASRPGLGGVGQYF	12	0.000104685	TCRBV02-01*01	TCRBD02-01	TCRBJ02-07*01
GTGAACGCCTTGGAGCTGGACGACTCGGCCCTGTATCTCTGTGCCAGCAGCTTAGGGGGGGCAACCAATGAGCAGTTCTTCGGGCCA	CASSLGGATNEQFF	12	0.000104685	TCRBV05-04*01	TCRBD02-01*01	TCRBJ02-01*01
TCTGAGCTGAATGTGAATGCCTTGGAGCTGGAGGACTCGGCCCTGTATCTCTGTGCCAGCAGCTTGAGGGGACAGCATTTTGGTGAT	CASSLRGQHF	12	0.000104685	TCRBV05-08*01	TCRBD01-01*01	TCRBJ01-05*01
GCCTTGGAGCTGGAGGACTCGGCCCTGTATCTCTGTGCCAGCAGCTCCTCACTTGGATCTAGCACAGATACGCAGTATTTTGGCCCA	CASSSSLGSSTDTQYF	12	0.000104685	TCRBV05-08*01		TCRBJ02-03*01
TCGGCTGCTCCCTCCCAGACATCTGTGTACTTCTGTGCCAGCAGTTATGTCAGGACAGGGGGCAACTATGGCTACACCTTCGGTTCG	CASSYVRTGGNYGYTF	12	0.000104685	TCRBV06-05*01	TCRBD01-01*01	TCRBJ01-02*01
CTGCTGTCGGCTGCTCCCTCCCAGACATCTGTGTACTTCTGTGCCAGCAGATTGGGACAGGGGGTCTACGAGCAGTACTTCGGGCCG	CASRLGQGVYEQYF	12	0.000104685	TCRBV06-05*01	TCRBD01-01*01	TCRBJ02-07*01
ATCCAGCGCACAGAGCAGGGGGACTCAGCTGTGTATCTCTGTGCCAGCAGCCGGGACAGGGGGTCCTACGAGCAGTACTTCGGGCCG	CASSRDRGSYEQYF	12	0.000104685	TCRBV07-04*01	TCRBD01-01*01	TCRBJ02-07*01
GAGTCTGCTGCCTCCTCCCAGACATCTGTATATTTCTGCGCCAGCAGTGAGTCTGGACAGGGGATCACTGAAGCTTTCTTTGGACAA	CASSESGQGITEAFF	12	0.000104685	TCRBV10-01	TCRBD01-01*01	TCRBJ01-01*01
TCGGCTGCTCCCTCCCAGACATCTGTGTACTTCTGTGCCAGCAGTTACTCGAATAGGGTCCATAATTCACCCCTCCACTTTGGGAAC	CASSYSNRVHNSPLHF	12	0.000104685	TCRBV06-05*01		TCRBJ01-06*01
CTGAGGATCCAGCAGGTAGTGCGAGGAGATTCGGCAGCTTATTTCTGTGCCAGCTCATCAGTGAACACTGAAGCTTTCTTTGGACAA	CASSSVNTEAFF	12	0.000104685	TCRBV18-01*01	TCRBD01-01*01	TCRBJ01-01*01
CAGGTAGTGCGAGGAGATTCGGCAGCTTATTTCTGTGCCAGCTCACCCTCCACGGGACAGGGGAATCAGCCCCAGCATTTTGGTGAT	CASSPSTGQGNQPQHF	12	0.000104685	TCRBV18-01*01	TCRBD01-01*01	TCRBJ01-05*01
CAGCGCACACAGCAGGAGGACTCGGCCGTGTATCTCTGTGCCAGCAGCTTAGCGACCGGACAACTCTATGGCTACACCTTCGGTTCG	CASSLATGQLYGYTF	12	0.000104685	TCRBV07-02*01	TCRBD01-01*01	TCRBJ01-02*01
CGCACAGAGCAGGGGGACTCGGCCATGTATCTCTGTGCCAGCAGCTCGCCGGGACAGCCCCCCTACAATGAGCAGTTCTTCGGGCCA	CASSSPGQPPYNEQFF	12	0.000104685	TCRBV07-09	TCRBD01-01*01	TCRBJ02-01*01
ACTCTGACAGTGACCAGTGCCCATCCTGAAGACAGCAGCTTCTACATCTGCAGTTTGAGGACAGTGTATGGCTACACCTTCGGTTCG	CSLRTVYGYTF	12	0.000104685	TCRBV20-01*01	TCRBD01-01*01	TCRBJ01-02*01
ACATCGGCCCAAAAGAACCCGACAGCTTTCTATCTCTGTGCCAGTAGTAGCCGGGACAGGAATGCGTACGAGCAGTACTTCGGGCCG	CASSSRDRNAYEQYF	12	0.000104685	TCRBV19-01	TCRBD01-01*01	TCRBJ02-07*01
ACTGTGACATCGGCCCAAAAGAACCCGACAGCTTTCTATCTCTGTGCCAGTAGGTCAGGGAGGGGCTATGGCTACACCTTCGGTTCG	CASRSGRGYGYTF	12	0.000104685	TCRBV19-01	TCRBD02-01*02	TCRBJ01-02*01
GCCCAAAAGAACCCGACAGCTTTCTATCTCTGTGCCAGCCGGGACAGCTATCGTCTTCTCAGCAATCAGCCCCAGCATTTTGGTGAT	CASRDSYRLLSNQPQHF	12	0.000104685	TCRBV19-01	TCRBD01-01*01	TCRBJ01-05*01
GTGACATCGGCCCAAAAGAACCCGACAGCTTTCTATCTCTGTGCCAGTAGATCGGACAGGCTGAACTATGGCTACACCTTCGGTTCG	CASRSDRLNYGYTF	12	0.000104685	TCRBV19-01	TCRBD01-01*01	TCRBJ01-02*01
TCGCCCAGCCCCAACCAGACCTCTCTGTACTTCTGTGCCAGCAGCCTGGACAAGTCCGCAGCTAACTATGGCTACACCTTCGGTTCG	CASSLDKSAANYGYTF	12	0.000104685	TCRBV27-01*01	TCRBD01-01*01	TCRBJ01-02*01
CTGATCCTGGAGTCGCCCAGCCCCAACCAGACCTCTCTGTACTTCTGTGCCAGCAGTAACCCCCCCGCTGAGCAGTTCTTCGGGCCA	CASSNPPAEQFF	12	0.000104685	TCRBV27-01*01		TCRBJ02-01*01
ACGGAGTCAGGGGACACAGCACTGTATTTCTGTGCCAGCAGCCCGGGACTAGCGGGGGGGCCGGCCGGGGAGCTGTTTTTTGGAGAA	CASSPGLAGGPAGELFF	12	0.000104685	TCRBV21-01*01	TCRBD02-01*01	TCRBJ02-02*01
AGCAACATGAGCCCTGAAGACAGCAGCATATATCTCTGCAGCGTTGAGTTGGGGAGCTCTGGGGCCAACGTCCTGACTTTCGGGGCC	CSVELGSSGANVLTF	12	0.000104685	TCRBV29-01*01	TCRBD02-01*02	TCRBJ02-06*01
CTGACTGTGAGCAACATGAGCCCTGAAGACAGCAGCATATATCTCTGCAGCGTTGAAAGGCAGAACACTGAAGCTTTCTTTGGACAA	CSVERQNTEAFF	12	0.000104685	TCRBV29-01*01		TCRBJ01-01*01
ACTGTGAGCAACATGAGCCCTGAAGACAGCAGCATATATCTCTGCAGCGCCAGACTAGGAAGCTCCTACGAGCAGTACTTCGGGCCG	CSARLGSSYEQYF	12	0.000104685	TCRBV29-01*01	TCRBD02-01	TCRBJ02-07*01
TCCCTAGAGTCTGCCATCCCCAACCAGACAGCTCTTTACTTCTGTGCCACCAGTGGAGGGGGCAATCAGCCCCAGCATTTTGGTGAT	CATSGGGNQPQHF	12	0.000104685	TCRBV24		TCRBJ01-05*01
ACCAGTGCCCATCCTGAAGACAGCAGCTTCTACATCTGCAGTGCTAGAGATCCGACTAGCCTTTCCTACGAGCAGTACTTCGGGCCG	CSARDPTSLSYEQYF	12	0.000104685	TCRBV20	TCRBD02-01	TCRBJ02-07*01
ATCCAGCCCTCAGAACCCAGGGACTCAGCTGTGTACTTCTGTGCCAGCAGGGGACAGGGGGCAGGGTACGAGCAGTACTTCGGGCCG	CASRGQGAGYEQYF	12	0.000104685	TCRBV12	TCRBD01-01*01	TCRBJ02-07*01
ACCAGTGCCCATCCTGAAGACAGCAGCTTCTACATCTGCAGTGCTAGCCGCGGGGACAGGGGGCGCGTTGGCTACACCTTCGGTTCG	CSASRGDRGRVGYTF	12	0.000104685	TCRBV20	TCRBD01-01*01	TCRBJ01-02*01
TTGGAGTCGGCTGCTCCCTCCCAAACATCTGTGTACTTCTGTGCCAGCAGTTTTGGCGGGAACTTCTACGAGCAGTACTTCGGGCCG	CASSFGGNFYEQYF	12	0.000104685	TCRBV06	TCRBD02-01*02	TCRBJ02-07*01
AGTGCCCATCCTGAAGACAGCAGCTTCTACATCTGCAGTGCTAGAGATGAAGGACAGGGTGTTACCGGGGAGCTGTTTTTTGGAGAA	CSARDEGQGVTGELFF	12	0.000104685	TCRBV20	TCRBD01-01*01	TCRBJ02-02*01
CACATCAATTCCCTGGAGCTTGGTGACTCTGCTGTGTATTTCTGTGCCAGCCGCATGAGTGGGGATTCACCCCTCCACTTTGGGAAC	CASRMSGDSPLHF	12	0.000104685	TCRBV03		TCRBJ01-06*01
CTGGAGCTTGGTGACTCTGCTGTGTATTTCTGTGCCAGCAGCCAACTTAGCGGGGGCGGGACCAAAAACATTCAGTACTTCGGCGCC	CASSQLSGGGTKNIQYF	12	0.000104685	TCRBV03	TCRBD02-01*01	TCRBJ02-04*01
ACCAGTGCCCATCCTGAAGACAGCAGCTTCTACATCTGCAGTGCTAGAGATCCGGCAGGGGAGGCCTATGGCTACACCTTCGGTTCG	CSARDPAGEAYGYTF	12	0.000104685	TCRBV20		TCRBJ01-02*01
GTGACCAGTGCCCATCCTGAAGACAGCAGCTTCTACATCTGCAGTGCTTCTCCGACTAGCGGGATAAAGACCCAGTACTTCGGGCCA	CSASPTSGIKTQYF	12	0.000104685	TCRBV20	TCRBD02-01*02	TCRBJ02-05*01
CTGGAGCTTGGTGACTCTGCTGTGTATTTCTGTGCCAGCAGCCAAGAGGGAGGGGTCTCTGGGGCCAACGTCCTGACTTTCGGGGCC	CASSQEGGVSGANVLTF	12	0.000104685	TCRBV03	TCRBD02-01*02	TCRBJ02-06*01
AATTCCCTGGAGCTTGGTGACTCTGCTGTGTATTTCTGTGCCAGCAGCCAGGGGACAGGGAACTACAATGAGCAGTTCTTCGGGCCA	CASSQGTGNYNEQFF	12	0.000104685	TCRBV03	TCRBD01-01*01	TCRBJ02-01*01
ACCCTGCAGCCAGAAGACTCGGCCCTGTATCTCTGTGCCAGCAGCCAAGATGAAGACAGAATCACAGATACGCAGTATTTTGGCCCA	CASSQDEDRITDTQYF	11	9.59609e-05	TCRBV04-02*01	TCRBD01-01*01	TCRBJ02-03*01
ACGATCCAGCGCACAGAGCAGCGGGACTCGGCCATGTATCGCTGTGCCAGCAGCGCCGGACAGGGTGGAGGAGCTTTCTTTGGACAA	CASSAGQGGGAFF	11	9.59609e-05	TCRBV07-06*01	TCRBD01-01*01	TCRBJ01-01*01
TCTCTGGAGCTGGGGGACTCAGCTTTGTATTTCTGTGCCAGCAGCCCCTCGACCGGGACAGGCTCCTACGAGCAGTACTTCGGGCCG	CASSPSTGTGSYEQYF	11	9.59609e-05	TCRBV09-01	TCRBD01-01*01	TCRBJ02-07*01
AGCTCTCTGGAGCTGGGGGACTCAGCTTTGTATTTCTGTGCCAGCAGCCCCTCGACAGGGGGGTATCAGCCCCAGCATTTTGGTGAT	CASSPSTGGYQPQHF	11	9.59609e-05	TCRBV09-01	TCRBD01-01*01	TCRBJ01-05*01
GTGAGCACCTTGGAGCTGGGGGACTCGGCCCTTTATCTTTGCGCCAGCTCCCTAGCGGGGGGGCCAAACGAGCAGTACTTCGGGCCG	CASSLAGGPNEQYF	11	9.59609e-05	TCRBV05-01*01	TCRBD02-01*01	TCRBJ02-07*01
GTGAGCACCTTGGAGCTGGGGGACTCGGCCCTTTATCTTTGCGCCAGCAGCCAGGGACTAGTCACAGATACGCAGTATTTTGGCCCA	CASSQGLVTDTQYF	11	9.59609e-05	TCRBV05-01*01	TCRBD02-01	TCRBJ02-03*01
ACCTTGGAGCTGGGGGACTCGGCCCTTTATCTTTGCGCCAGCAGCCCCGACAGGGTAGAATCTGGAAACACCATATATTTTGGAGAG	CASSPDRVESGNTIYF	11	9.59609e-05	TCRBV05-01*01	TCRBD01-01*01	TCRBJ01-03*01
AGCACCTTGGAGCTGGGGGACTCGGCCCTTTATCTTTGCGCCAGCAACCGCGGGGGGAACTCCTACAATGAGCAGTTCTTCGGGCCA	CASNRGGNSYNEQFF	11	9.59609e-05	TCRBV05-01*01	TCRBD02-01*01	TCRBJ02-01*01
GCCCTGCAGCCAGAAGACTCAGCCCTGTATCTCTGCGCCAGCAGCCGAGGGACAGGGGGCGTTCCCACTGAAGCTTTCTTTGGACAA	CASSRGTGGVPTEAFF	11	9.59609e-05	TCRBV04-01*01	TCRBD01-01*01	TCRBJ01-01*01
TTGTTGCTGGGGGACTCGGCCCTGTATCTCTGTGCCAGCAGCTTGGTGGCCAGCGGAACGTTCGGCGGGGAGCTGTTTTTTGGAGAA	CASSLVASGTFGGELFF	11	9.59609e-05	TCRBV05-05*01	TCRBD02-01	TCRBJ02-02*01
CTCAGGCTGGAGTTGGCTGCTCCCTCCCAGACATCTGTGTACTTCTGTGCCAGCACGATGACCCGGGACAGGGTGGACTTCGGGCCG	CASTMTRDRVDF	11	9.59609e-05	TCRBV06-06	TCRBD01-01*01	TCRBJ02-07*01
ACTCTGAAGATCCGGTCCACAAAGCTGGAGGACTCAGCCATGTACTTCTGTGCCAGCACTGCGTGGGAACGAGCTTTCTTTGGACAA	CASTAWERAFF	11	9.59609e-05	TCRBV02-01*01		TCRBJ01-01*01
CGGTCCACAAAGCTGGAGGACTCAGCCATGTACTTCTGTGCCAGCAGACCTCGGGACAATTGGAACTATGGCTACACCTTCGGTTCG	CASRPRDNWNYGYTF	11	9.59609e-05	TCRBV02-01*01	TCRBD01-01*01	TCRBJ01-02*01
CAGCGCACAGAGCGGGGGGACTCAGCCGTGTATCTCTGTGCCAGCAGCCAGGGACTAGCGGGGTGGCAGACCCAGTACTTCGGGCCA	CASSQGLAGWQTQYF	11	9.59609e-05	TCRBV07-03*01	TCRBD02-01*01	TCRBJ02-05*01
ACAGAGCAGGGGGACTCAGCCGTGTATCTCCGTGCCAGCAGCTTAATCGACAGGGGTTCGGTAGGTGAAAAACTGTTTTTTGGCAGT	RASSLIDRGSVGEKLFF	11	9.59609e-05	TCRBV07-03*02	TCRBD01-01*01	TCRBJ01-04*01
GAGTTGGCTGCTCCCTCCCAGACATCTGTGTACTTCTGTGCCAGCAGTTCCCCGGGACAGAGATCCTACGAGCAGTACTTCGGGCCG	CASSSPGQRSYEQYF	11	9.59609e-05	TCRBV06-06	TCRBD01-01*01	TCRBJ02-07*01
CTGTCGGCTGCTCCCTCCCAGACATCTGTGTACTTCTGTGCCAGCAGTTACCGGGACAGGGGATTCTACGAGCAGTACTTCGGGCCG	CASSYRDRGFYEQYF	11	9.59609e-05	TCRBV06-05*01	TCRBD01-01*01	TCRBJ02-07*01
AGGCTGCTGTCGGCTGCTCCCTCCCAGACATCTGTGTACTTCTGTGCCAGCAGTCCCCCAGGCACAGATACGCAGTATTTTGGCCCA	CASSPPGTDTQYF	11	9.59609e-05	TCRBV06-05*01	TCRBD01-01*01	TCRBJ02-03*01
ATCCAGCGCACAGAGCAGGGGGACTCGGCCATGTATCTCTGTGCCAGCAGCCCCCAGGGAAGTTCTTCACCCCTCCACTTTGGGAAC	CASSPQGSSSPLHF	11	9.59609e-05	TCRBV07-09	TCRBD01-01*01	TCRBJ01-06*01
ACAGAGCAGGGGGACTCGGCCATGTATCTCTGTGCCAGCAGCTCACCTAAGAGGCAGGGAAGCACAGATACGCAGTATTTTGGCCCA	CASSSPKRQGSTDTQYF	11	9.59609e-05	TCRBV07-09	TCRBD01-01*01	TCRBJ02-03*01
ATCCAGCGCACAGAGCAGGGGGACTCGGCCATGTATCTCTGTGCCAGCAGCCTACACGCAACTAATGAAAAACTGTTTTTTGGCAGT	CASSLHATNEKLFF	11	9.59609e-05	TCRBV07-09		TCRBJ01-04*01
CAGCAGGTAGTGCGAGGAGATTCGGCAGCTTATTTCTGTGCCAGCTCTGCCGGACAGGGAAGGTTAGATGGCTACACCTTCGGTTCG	CASSAGQGRLDGYTF	11	9.59609e-05	TCRBV18-01*01	TCRBD01-01*01	TCRBJ01-02*01
AGGATCCAGCAGGTAGTGCGAGGAGATTCGGCAGCTTATTTCTGTGCCAGCTCATTGGACTTGAACACTGAAGCTTTCTTTGGACAA	CASSLDLNTEAFF	11	9.59609e-05	TCRBV18-01*01	TCRBD02-01	TCRBJ01-01*01
AGGATCCAGCAGGTAGTGCGAGGAGATTCGGCAGCTTATTTCTGTGCCAGCTCACCGGACATGAACACTGAAGCTTTCTTTGGACAA	CASSPDMNTEAFF	11	9.59609e-05	TCRBV18-01*01	TCRBD01-01*01	TCRBJ01-01*01
GTGCAGCCTGCAGAACTGGAGGATTCTGGAGTTTATTTCTGTGCCAGCAGCCCGAGGTTAAGGAACGACGAGCAGTACTTCGGGCCG	CASSPRLRNDEQYF	11	9.59609e-05	TCRBV14-01*01	TCRBD02-01*02	TCRBJ02-07*01
CTGAAGGTGCAGCCTGCAGAACTGGAGGATTCTGGAGTTTATTTCTGTGCCAGCAGTCCTTTGGTAGATACGCAGTATTTTGGCCCA	CASSPLVDTQYF	11	9.59609e-05	TCRBV14-01*01		TCRBJ02-03*01
TTGGAGATCCAGCGCACAGAGCAGGGGGACTCGGCCATGTATCTCTGTGCCAGCAGCTCTGAAGTCGGCGAGCAGTACTTCGGGCCG	CASSSEVGEQYF	11	9.59609e-05	TCRBV07-09	TCRBD02-01	TCRBJ02-07*01
ATCCAGCGCACAGAGCAGGGGGACTCGGCCATGTATCTCTGTGCCAGCAGCTTAGATGGCTGGAGAGCCGAAGCTTTCTTTGGACAA	CASSLDGWRAEAFF	11	9.59609e-05	TCRBV07-09	TCRBD02-01*02	TCRBJ01-01*01
ATCCAGCGCACAGAGCAGGGGGACTCGGCCATGTATCTCTGTGCCAGCAGCTTAGGGACTAGCGCCTTTGAGCAGTTCTTCGGGCCA	CASSLGTSAFEQFF	11	9.59609e-05	TCRBV07-09	TCRBD02-01	TCRBJ02-01*01
ACCTTGGAGATCCAGCGCACAGAGCAGGGGGACTCGGCCATGTATCTCTGTGCCAGCAGGGGTGGCACTGAAGCTTTCTTTGGACAA	CASRGGTEAFF	11	9.59609e-05	TCRBV07-09		TCRBJ01-01*01
ATCCAGCGCACACAGCAGGAGGACTCGGCCGTGTATCTCTGTGCCAGCAGCTTAGCGCTCCGAACAGATACGCAGTATTTTGGCCCA	CASSLALRTDTQYF	11	9.59609e-05	TCRBV07-02*01		TCRBJ02-03*01
ACATCGGCCCAAAAGAACCCGACAGCTTTCTATCTCTGTGCCAGTAGTGTCACCGGGACGGGGGCCTACGAGCAGTACTTCGGGCCG	CASSVTGTGAYEQYF	11	9.59609e-05	TCRBV19-01	TCRBD02-01*01	TCRBJ02-07*01
ACATCGGCCCAAAAGAACCCGACAGCTTTCTATCTCTGTGCCAGTAGTATTTGGGGGGCAGGGCAACAGCCCCAGCATTTTGGTGAT	CASSIWGAGQQPQHF	11	9.59609e-05	TCRBV19-01		TCRBJ01-05*01
GCCCAAAAGAACCCGACAGCTTTCTATCTCTGTGCCAGTAGTATTACTACCGGGACAGGGTATAATTCACCCCTCCACTTTGGGAAC	CASSITTGTGYNSPLHF	11	9.59609e-05	TCRBV19-01	TCRBD01-01*01	TCRBJ01-06*01
CTGGAGTCGCCCAGCCCCAACCAGACCTCTCTGTACTTCTGTGCCAATCAAAGGGACAGGCCTACCTACGAGCAGTACTTCGGGCCG	CANQRDRPTYEQYF	11	9.59609e-05	TCRBV27-01*01	TCRBD01-01*01	TCRBJ02-07*01
TCCGCCAGCACCAACCAGACATCTATGTACCTCTGTGCCAGCAGTGACCTAAGGACAGGGGGTTCCTATGGCTACACCTTCGGTTCG	CASSDLRTGGSYGYTF	11	9.59609e-05	TCRBV28-01*01	TCRBD01-01*01	TCRBJ01-02*01
TCGCCCAGCCCCAACCAGACCTCTCTGTACTTCTGTGCCAGCAGTTCGTCGACAGGGGGCTGGGACACTGAAGCTTTCTTTGGACAA	CASSSSTGGWDTEAFF	11	9.59609e-05	TCRBV27-01*01	TCRBD01-01*01	TCRBJ01-01*01
CAGTCCACGGAGTCAGGGGACACAGCACTGTATTTCTGTGCCAGCAAGGCGGGGGATATCTTGGTGAATGAGCAGTTCTTCGGGCCA	CASKAGDILVNEQFF	11	9.59609e-05	TCRBV21-01*01	TCRBD02-01*01	TCRBJ02-01*01
GTGAGCAACATGAGCCCTGAAGACAGCAGCATATATCTCTGCAGCGTTGCCCAGCGAGGCCCTAACAATGAGCAGTTCTTCGGGCCA	CSVAQRGPNNEQFF	11	9.59609e-05	TCRBV29-01*01	TCRBD02-01	TCRBJ02-01*01
CCTGAAGACAGCAGCTTCTACATCTGCCCTTCTCTACGTCCGGGACAGGGTTTTCATGGGTGTAATTCACCCCTCCACTTTGGGAAC	CPSLRPGQGFHGCNSPLHF	11	9.59609e-05	TCRBV20	TCRBD01-01*01	TCRBJ01-06*01
ATCCAGCCCTCAGAACCCAGGGACTCAGCTGTGTACTTCTGTGCCAGCCAGTGGGGGGGAGGCCCTTTGGAAGCTTTCTTTGGACAA	CASQWGGGPLEAFF	11	9.59609e-05	TCRBV12	TCRBD02-01*01	TCRBJ01-01*01
CTGAAGATCCAGCCCTCAGAACCCAGGGACTCAGCTGTGTACTTCTGTGCCAGCAGTTTTTTTCCCTACGAGCAGTACTTCGGGCCG	CASSFFPYEQYF	11	9.59609e-05	TCRBV12		TCRBJ02-07*01
GTGACCAGTGCCCATCCTGAAGACAGCAGCTTCTACATCTGCAGTGCTAGAGGCGGGGGTTTTGGAAACACCATATATTTTGGAGAG	CSARGGGFGNTIYF	11	9.59609e-05	TCRBV20	TCRBD02-01*01	TCRBJ01-03*01
ACCAGTGCCCATCCTGAAGACAGCAGCTTCTACATCTGCAGTGCTAGGGCCTTAGCGGGGGACTCCTACGAGCAGTACTTCGGGCCG	CSARALAGDSYEQYF	11	9.59609e-05	TCRBV20	TCRBD02-01*01	TCRBJ02-07*01
AATTCCCTGGAGCTTGGTGACTCTGCTGTGTATTTCTGTGCCAGCAGCCAAGTAGGACAGGGGAACACTGAAGCTTTCTTTGGACAA	CASSQVGQGNTEAFF	11	9.59609e-05	TCRBV03	TCRBD01-01*01	TCRBJ01-01*01
ATCCAGCCCTCAGAACCCAGGGACTCAGCTGTGTACTTCTGTGCCAGCAGTGTCCCGGGTTCCCAAGAGACCCAGTACTTCGGGCCA	CASSVPGSQETQYF	11	9.59609e-05	TCRBV12	TCRBD02-01	TCRBJ02-05*01
ACCAGTGCCCATCCTGAAGACAGCAGCTTCTACATCTGCAGTGCTGGACTAGCGGGGGGGCCGGGGAATGAGCAGTTCTTCGGGCCA	CSAGLAGGPGNEQFF	11	9.59609e-05	TCRBV20	TCRBD02-01*01	TCRBJ02-01*01
TCAGAACCCAGGGACTCAGCTGTGTACTTCTGTGCCAGCAGCGCGGCTAGCGGGGGGGCCGGGAGGAACATTCAGTACTTCGGCGCC	CASSAASGGAGRNIQYF	11	9.59609e-05	TCRBV12	TCRBD02-01*01	TCRBJ02-04*01
CTGGAGCTTGGTGACTCTGCTGTGTATTTCTGTGCCAGCAGCAACTACGAAGGACTAGCGTCCCCAGATACGCAGTATTTTGGCCCA	CASSNYEGLASPDTQYF	11	9.59609e-05	TCRBV03	TCRBD02-01	TCRBJ02-03*01
ACCAGTGCCCATCCTGAAGACAGCAGCTTCTACATCTGCAGTGCTGGCCGCAGGGAATTTGGCACAGATACGCAGTATTTTGGCCCA	CSAGRREFGTDTQYF	11	9.59609e-05	TCRBV20	TCRBD01-01*01	TCRBJ02-03*01
AATTCCCTGGAGCTTGGTGACTCTGCTGTGTATTTCTGTGCCAGCAGCCCGACCGGGACTAGCACAGATACGCAGTATTTTGGCCCA	CASSPTGTSTDTQYF	11	9.59609e-05	TCRBV03	TCRBD02-01	TCRBJ02-03*01
ATCAATTCCCTGGAGCTTGGTGACTCTGCTGTGTATTTCTGTGCCAGCAGCCGCAGAAGGGAGAACACTGAAGCTTTCTTTGGACAA	CASSRRRENTEAFF	11	9.59609e-05	TCRBV03		TCRBJ01-01*01
ATCCAGCCCTCAGAACCCAGGGACTCAGCTGTGTACTTCTGTGCCAGCGGGGGGTCAACGGGGCTTAATGAGCAGTTCTTCGGGCCA	CASGGSTGLNEQFF	11	9.59609e-05	TCRBV12	TCRBD02-01*01	TCRBJ02-01*01
AATTCCCTGGAGCTTGGTGACTCTGCTGTGTATTTCTGTGCCAGCAGTTATGCAGGGGGCTCTGGAAACACCATATATTTTGGAGAG	CASSYAGGSGNTIYF	11	9.59609e-05	TCRBV03	TCRBD01-01*01	TCRBJ01-03*01
AAGATCCAGCCCTCAGAACCCAGGGACTCAGCTGTGTACTTCTGTGCCAGCAGCCCCCGGGGGGGCTACGAGCAGTACTTCGGGCCG	CASSPRGGYEQYF	11	9.59609e-05	TCRBV12	TCRBD02-01*01	TCRBJ02-07*01
ACAGTGACCAGTGCCCATCCTGAAGACAGCAGCTTCTACATCTGCAGTGCTAGAGTCAACAGGAACACTGAAGCTTTCTTTGGACAA	CSARVNRNTEAFF	11	9.59609e-05	TCRBV20	TCRBD01-01*01	TCRBJ01-01*01
CACACCCTGCAGCCAGAAGACTCGGCCCTGTATCTCTGTGCCAGCAGTGCGACAGGGGGCTCCTACAATGAGCAGTTCTTCGGGCCA	CASSATGGSYNEQFF	10	8.72372e-05	TCRBV04-02*01	TCRBD01-01*01	TCRBJ02-01*01
CGCACAGAGCAGCGGGACTCGGCCATGTATCGCTGTGCCAGCAGCTTGGACAGGGGTATAAGGACCGGGGAGCTGTTTTTTGGAGAA	CASSLDRGIRTGELFF	10	8.72372e-05	TCRBV07-06*01	TCRBD01-01*01	TCRBJ02-02*01
ATCCGCTCACCAGGCCTGGGGGACGCAGCCATGTACCTGTGTGCCACCAGCAGAAGCAGGGAGGGCACTGAAGCTTTCTTTGGACAA	CATSRSREGTEAFF	10	8.72372e-05	TCRBV15-01*01	TCRBD02-01*02	TCRBJ01-01*01
CTGAGCTCTCTGGAGCTGGGGGACTCAGCTTTGTATTTCTGTGCCAGCAGCGTAACGGGACAGCGTGAAAAACTGTTTTTTGGCAGT	CASSVTGQREKLFF	10	8.72372e-05	TCRBV09-01	TCRBD01-01*01	TCRBJ01-04*01
CTGAGCTCTCTGGAGCTGGGGGACTCAGCTTTGTATTTCTGTGCCAGCAGCGATGGGGCGGCTGGAAACACCATATATTTTGGAGAG	CASSDGAAGNTIYF	10	8.72372e-05	TCRBV09-01	TCRBD01-01*01	TCRBJ01-03*01
GAGTCGGCTGCTCCCTCCCAGACATCTGTGTACTTCTGTGCCAGCAGTGAGGGATGGGTAAGGAACACTGAAGCTTTCTTTGGACAA	CASSEGWVRNTEAFF	10	8.72372e-05	TCRBV06-01*01		TCRBJ01-01*01
TCGCTCAGGCTGGAGTCGGCTGCTCCCTCCCAGACATCTGTGTACTTCTGTGCCACGGGACAGGGCTACGAGCAGTACTTCGGGCCG	CATGQGYEQYF	10	8.72372e-05	TCRBV06-01*01	TCRBD01-01*01	TCRBJ02-07*01
GAGTCGGCTGCTCCCTCCCAGACATCTGTGTACTTCTGTGCCAGCATCCAAAGGGGGGGCGCAGGCTATGGCTACACCTTCGGTTCG	CASIQRGGAGYGYTF	10	8.72372e-05	TCRBV06-01*01	TCRBD02-01*01	TCRBJ01-02*01
TCGGCTGCTCCCTCCCAGACATCTGTGTACTTCTGTGCCAGCAGTGAATATGGGTCCCTAGCCAAAAACATTCAGTACTTCGGCGCC	CASSEYGSLAKNIQYF	10	8.72372e-05	TCRBV06-01*01		TCRBJ02-04*01
GAGCTGGGGGACTCGGCCCTTTATCTTTGCGCCAGCAGCCCGAGGACTAGCGGGAAAACTTCCTACAATGAGCAGTTCTTCGGGCCA	CASSPRTSGKTSYNEQFF	10	8.72372e-05	TCRBV05-01*01	TCRBD02-01*02	TCRBJ02-01*01
GAGATGAATGTGAGCACCTTGGAGCTGGGGGACTCGGCCCTTTATCTTTGCGCCAGCAGACTGACAGATACGCAGTATTTTGGCCCA	CASRLTDTQYF	10	8.72372e-05	TCRBV05-01*01	TCRBD02-01	TCRBJ02-03*01
AGCACCTTGGAGCTGGGGGACTCGGCCCTTTATCTTTGCGCCAGCAGCTTCTCGACTAGCGGGGGGTACGAGCAGTACTTCGGGCCG	CASSFSTSGGYEQYF	10	8.72372e-05	TCRBV05-01*01	TCRBD02-01*01	TCRBJ02-07*01
AGCACCTTGGAGCTGGGGGACTCGGCCCTTTATCTTTGCGCCAGCAGCTTGGACAGGGGTGGTAACGGGGAGCTGTTTTTTGGAGAA	CASSLDRGGNGELFF	10	8.72372e-05	TCRBV05-01*01	TCRBD01-01*01	TCRBJ02-02*01
CACGCCCTGCAGCCAGAAGACTCAGCCCTGTATCTCTGCGCCAGCAGCCAAGACGAGCAGGGTACCTACGAGCAGTACTTCGGGCCG	CASSQDEQGTYEQYF	10	8.72372e-05	TCRBV04-01*01	TCRBD01-01*01	TCRBJ02-07*01
AACCTTCACCTACACGCCCTGCAGCCAGAAGACTCAGCCCTGTATCTCTGCGCCAGCAGCCAAGGGCAGGGGCAGTACTTCGGGCCG	CASSQGQGQYF	10	8.72372e-05	TCRBV04-01*01	TCRBD01-01*01	TCRBJ02-07*01
GCCCTGCAGCCAGAAGACTCAGCCCTGTATCTCTGCGCCAGCCGACCGACTGGACGGGCTAGCACAGATACGCAGTATTTTGGCCCA	CASRPTGRASTDTQYF	10	8.72372e-05	TCRBV04-01*01		TCRBJ02-03*01
GCCCTGCAGCCAGAAGACTCAGCCCTGTATCTCTGCGCCAGCAGCCAATCGGGACCGATCTCTGGAAACACCATATATTTTGGAGAG	CASSQSGPISGNTIYF	10	8.72372e-05	TCRBV04-01*01		TCRBJ01-03*01
AACGCCTTGTTGCTGGGGGACTCGGCCCTGTATCTCTGTGCCAGCAGCTTGGCCTCCGCCTTCGACTACGAGCAGTACTTCGGGCCG	CASSLASAFDYEQYF	10	8.72372e-05	TCRBV05-05*01		TCRBJ02-07*01
CTGAATGTGAACGCCTTGTTGCTGGGGGACTCGGCCCTGTATCTCTGTGCCAGCATGTGGGGAGATTCCGAGCAGTACTTCGGGCCG	CASMWGDSEQYF	10	8.72372e-05	TCRBV05-05*01	TCRBD02-01*02	TCRBJ02-07*01
CACACCCTGCAGCCAGAAGACTCGGCCCTGTATCTCTGCGCCAGCAGCCGAGGGGGGAGCTCCTACAATGAGCAGTTCTTCGGGCCA	CASSRGGSSYNEQFF	10	8.72372e-05	TCRBV04-03*01		TCRBJ02-01*01
AACGCCTTGTTGCTGGGGGACTCGGCCCTCTATCTCTGTGCCAGCACCGGAGACAGGGGACGGAACACTGAAGCTTTCTTTGGACAA	CASTGDRGRNTEAFF	10	8.72372e-05	TCRBV05-06*01	TCRBD01-01*01	TCRBJ01-01*01
GTGAACGCCTTGTTGCTGGGGGACTCGGCCCTCTATCTCTGTGCCAGCAGCCCACCGCTCCGTGGGGCCGAAGCTTTCTTTGGACAA	CASSPPLRGAEAFF	10	8.72372e-05	TCRBV05-06*01	TCRBD01-01*01	TCRBJ01-01*01
GCCTTGTTGCTGGGGGACTCGGCCCTCTATCTCTGTGCCAGCAGCTCCGCCGGGACAGGGCCCGGCACTGAAGCTTTCTTTGGACAA	CASSSAGTGPGTEAFF	10	8.72372e-05	TCRBV05-06*01	TCRBD01-01*01	TCRBJ01-01*01
AAGATCCGGTCCACAAAGCTGGAGGACTCAGCCATGTACTTCTGTGCCAGCAAGCAGGACAGCTCCTACGAGCAGTACTTCGGGCCG	CASKQDSSYEQYF	10	8.72372e-05	TCRBV02-01*01	TCRBD01-01*01	TCRBJ02-07*01
ATCCGGTCCACAAAGCTGGAGGACTCAGCCATGTACTTCTGTGCCAGCAGTGAACCGGTCCCAAGGGAGACCCAGTACTTCGGGCCA	CASSEPVPRETQYF	10	8.72372e-05	TCRBV02-01*01		TCRBJ02-05*01
ATCCGGTCCACAAAGCTGGAGGACTCAGCCATGTACTTCTGTGCCAGCAGTGTTGGCAGCTCCTACAATGAGCAGTTCTTCGGGCCA	CASSVGSSYNEQFF	10	8.72372e-05	TCRBV02-01*01	TCRBD01-01*01	TCRBJ02-01*01
CGGTCCACAAAGCTGGAGGACTCAGCCATGTACTTCTGTGCCAGCAGTGACCAGGGGAGAAAGATTGCTCAAGCTTTCTTTGGACAA	CASSDQGRKIAQAFF	10	8.72372e-05	TCRBV02-01*01	TCRBD01-01*01	TCRBJ01-01*01
AAGATCCGGTCCACAAAGCTGGAGGACTCAGCCATGTACTTCTGTGCCAGCAGTCTCAGAGACACCGGGGAGCTGTTTTTTGGAGAA	CASSLRDTGELFF	10	8.72372e-05	TCRBV02-01*01		TCRBJ02-02*01
CTGAAGATCCGGTCCACAAAGCTGGAGGACTCAGCCATGTACTTCTGTGCCAGATCCCGGGACAGAGGGGGCTACACCTTCGGTTCG	CARSRDRGGYTF	10	8.72372e-05	TCRBV02-01*01	TCRBD01-01*01	TCRBJ01-02*01
TCTGAGCTGAATGTGAACGCCTTGGAGCTGGACGACTCGGCCCTGTATCTCTGTGCCAGCAGCTTTGGGGTAGCTTTCTTTGGACAA	CASSFGVAFF	10	8.72372e-05	TCRBV05-04*01		TCRBJ01-01*01
TTGGAGCTGGACGACTCGGCCCTGTATCTCTGTGCCAGCAGCCCATCCTCGGGGACTAGCGAGGTCCACGAGCAGTTCTTCGGGCCA	CASSPSSGTSEVHEQFF	10	8.72372e-05	TCRBV05-04*01	TCRBD02-01	TCRBJ02-01*01
AGCACCTTGGAGCTGGGGGACTCGGCCCTTTATCTTTGCGCCAGCAGCCGCGGTGGAGACCTTACCTCCGAGCAGTACTTCGGGCCG	CASSRGGDLTSEQYF	10	8.72372e-05	TCRBV05-01*01	TCRBD02-01	TCRBJ02-07*01
GAGTTGGCTGCTCCCTCCCAGACATCTGTGTACTTCTGTGCCAGCAGTTACGACGGGACAGGGAACTATGGCTACACCTTCGGTTCG	CASSYDGTGNYGYTF	10	8.72372e-05	TCRBV06-06	TCRBD01-01*01	TCRBJ01-02*01
CTGTCGGCTGCTCCCTCCCAGACATCTGTGTACTTCTGTGCCAGCAGTTCCCAAGCAGGGGGCGGTCAGCCCCAGCATTTTGGTGAT	CASSSQAGGGQPQHF	10	8.72372e-05	TCRBV06-05*01	TCRBD01-01*01	TCRBJ01-05*01
CTGCTGTCGGCTGCTCCCTCCCAGACATCTGTGTACTTCTGTGCCACCATGAGAGGGGGCAGTAAGAACGAGCAGTACTTCGGGCCG	CATMRGGSKNEQYF	10	8.72372e-05	TCRBV06-05*01	TCRBD01-01*01	TCRBJ02-07*01
CTGTCGGCTGCTCCCTCCCAGACATCTGTGTACTTCTGTGCCAGCAGTTACGTCCAGGGGGTTTCCTACGAGCAGTACTTCGGGCCG	CASSYVQGVSYEQYF	10	8.72372e-05	TCRBV06-05*01	TCRBD01-01*01	TCRBJ02-07*01
CAGCGCACAGAGCAGGGGGACTCGGCCATGTATCTCTGTGCCAGCAGACAACAGGGATCCTATAATTCACCCCTCCACTTTGGGAAC	CASRQQGSYNSPLHF	10	8.72372e-05	TCRBV07-09	TCRBD01-01*01	TCRBJ01-06*01
ATCCAGCGCACAGAGCAGGGGGACTCGGCCATGTATCTCTGTGCCAGCAGCTTTGGGACAGAAGGAAACACCATATATTTTGGAGAG	CASSFGTEGNTIYF	10	8.72372e-05	TCRBV07-09	TCRBD01-01*01	TCRBJ01-03*01
ATCCAGCAGGTAGTGCGAGGAGATTCGGCAGCTTATTTCTGTGCCAGCTCACCGGACAGGGCGATCAACGAGCAGTACTTCGGGCCG	CASSPDRAINEQYF	10	8.72372e-05	TCRBV18-01*01	TCRBD01-01*01	TCRBJ02-07*01
ATCCAGCAGGTAGTGCGAGGAGATTCGGCAGCTTATTTCTGTGCCAGCTCACCCCGGGACAGTCGCTATGGCTACACCTTCGGTTCG	CASSPRDSRYGYTF	10	8.72372e-05	TCRBV18-01*01	TCRBD01-01*01	TCRBJ01-02*01
AAGATCCAGCCTGCAGAGCTTGGGGACTCGGCCATGTATCTCTGTGCCAGCAGCTTAGCACCTAACTATGGCTACACCTTCGGTTCG	CASSLAPNYGYTF	10	8.72372e-05	TCRBV11-01*01		TCRBJ01-02*01
AAGGTGCAGCCTGCAGAACTGGAGGATTCTGGAGTTTATTTCTGTGCCAGCAGCTTTAGAGGCTCTTCACCCCTCCACTTTGGGAAC	CASSFRGSSPLHF	10	8.72372e-05	TCRBV14-01*01	TCRBD02-01*02	TCRBJ01-06*01
GTGCAGCCTGCAGAACTGGAGGATTCTGGAGTTTATTTCTGTGCCAGCAGCCAAGGTGTAAGATCCGTGACCCAGTACTTCGGGCCA	CASSQGVRSVTQYF	10	8.72372e-05	TCRBV14-01*01		TCRBJ02-05*01
CTGAGGATCCAGCAGGTAGTGCGAGGAGATTCGGCAGCTTATTTCTGTGCCAGCTCACCCGTAAACACTGAAGCTTTCTTTGGACAA	CASSPVNTEAFF	10	8.72372e-05	TCRBV18-01*01	TCRBD02-01	TCRBJ01-01*01
ATCCAGCGCACACAGCAGGAGGACTCGGCCGTGTATCTCTGTGCCAGCAGCTCCGACTATGCGGCCTACGAGCAGTACTTCGGGCCG	CASSSDYAAYEQYF	10	8.72372e-05	TCRBV07-02*01	TCRBD02-01	TCRBJ02-07*01
CAGCGCACACAGCAGGAGGACTCGGCCGTGTATCTCTGTGCCAGCAGCTCCCACAGGGGATTTAACTATGGCTACACCTTCGGTTCG	CASSSHRGFNYGYTF	10	8.72372e-05	TCRBV07-02*01	TCRBD01-01*01	TCRBJ01-02*01
CGCACACAGCAGGAGGACTCGGCCGTGTATCTCTGTGCCAGCAGCTTAACGTCAGGAGGCTCTGGAAACACCATATATTTTGGAGAG	CASSLTSGGSGNTIYF	10	8.72372e-05	TCRBV07-02*01	TCRBD02-01*02	TCRBJ01-03*01
TTGGAGATCCAGCGCACAGAGCAGGGGGACTCGGCCATGTATCTCTGTGCCAGCAGCCCAGACTCCGGCGGGCAGTACTTCGGGCCG	CASSPDSGGQYF	10	8.72372e-05	TCRBV07-09	TCRBD02-01	TCRBJ02-07*01
ACGTTGGCGTCTGCTGTACCCTCTCAGACATCTGTGTACTTCTGTGCCAGCAGTGTAAACATCGAAGGTGAAGCTTTCTTTGGACAA	CASSVNIEGEAFF	10	8.72372e-05	TCRBV06-04		TCRBJ01-01*01
ACTCTGACAGTGACCAGTGCCCATCCTGAAGACAGCAGCTTCTACATCTGCAGTGCAGGGGGAACCTACGAGCAGTACTTCGGGCCG	CSAGGTYEQYF	10	8.72372e-05	TCRBV20-01*01	TCRBD01-01*01	TCRBJ02-07*01
ACGATCCAGCGCACACAGCAGGAGGACTCGGCCGTGTATCTCTGTGCCAGCAGACTGGAGGACACCGGGGAGCTGTTTTTTGGAGAA	CASRLEDTGELFF	10	8.72372e-05	TCRBV07-02*01	TCRBD02-01*02	TCRBJ02-02*01
CAGCGCACACAGCAGGAGGACTCGGCCGTGTATCTCTGTGCCAGCAGGTCAGCCACCGGGACAGGGTATCCCCTCCACTTTGGGAAC	CASRSATGTGYPLHF	10	8.72372e-05	TCRBV07-02*01	TCRBD01-01*01	TCRBJ01-06*01
GTGACATCGGCCCAAAAGAACCCGACAGCTTTCTATCTCTGTGCCAGTACCCTCGCGGGATATAATTCACCCCTCCACTTTGGGAAC	CASTLAGYNSPLHF	10	8.72372e-05	TCRBV19-01	TCRBD02-01*02	TCRBJ01-06*01
ACATCGGCCCAAAAGAACCCGACAGCTTTCTATCTCTGTGCCAGTAGTTTCGGGACAGGGGGTGGACAGCCCCAGCATTTTGGTGAT	CASSFGTGGGQPQHF	10	8.72372e-05	TCRBV19-01	TCRBD01-01*01	TCRBJ01-05*01
CTCACTGTGACATCGGCCCAAAAGAACCCGACAGCTTTCTATCTCTGTGCCAGTAGGATAAGCGGAGATACGCAGTATTTTGGCCCA	CASRISGDTQYF	10	8.72372e-05	TCRBV19-01	TCRBD02-01	TCRBJ02-03*01
ACATCGGCCCAAAAGAACCCGACAGCTTTCTATCTCTGTGCCAGTAGTATGGGACTAGCGCAGTCAAGGGAGCAGTTCTTCGGGCCA	CASSMGLAQSREQFF	10	8.72372e-05	TCRBV19-01	TCRBD02-01	TCRBJ02-01*01
ACATCGGCCCAAAAGAACCCGACAGCTTTCTATCTCTGTGCCAGTAGTATTCGGGACGCAGCTAATGAAAAACTGTTTTTTGGCAGT	CASSIRDAANEKLFF	10	8.72372e-05	TCRBV19-01		TCRBJ01-04*01
ACTGTGACATCGGCCCAAAAGAACCCGACAGCTTTCTATCTCTGTGCCAGTAGTCCCAGGGAGGATTCACCCCTCCACTTTGGGAAC	CASSPREDSPLHF	10	8.72372e-05	TCRBV19-01	TCRBD02-01*02	TCRBJ01-06*01
CTGATCCTGGAGTCGCCCAGCCCCAACCAGACCTCTCTGTACTTCTGTGCCAGCAGTGCTTTCACAGATACGCAGTATTTTGGCCCA	CASSAFTDTQYF	10	8.72372e-05	TCRBV27-01*01		TCRBJ02-03*01
ATCCTGGAGTCGCCCAGCCCCAACCAGACCTCTCTGTACTTCTGTGCCAGCAGGGGACAGCCCAATCAGCCCCAGCATTTTGGTGAT	CASRGQPNQPQHF	10	8.72372e-05	TCRBV27-01*01	TCRBD01-01*01	TCRBJ01-05*01
CTGGAGTCGCCCAGCCCCAACCAGACCTCTCTGTACTTCTGTGCCAGCAGCCCTGGGACAGGGGGCTCTGAAGCTTTCTTTGGACAA	CASSPGTGGSEAFF	10	8.72372e-05	TCRBV27-01*01	TCRBD01-01*01	TCRBJ01-01*01
CTGATTCTGGAGTCCGCCAGCACCAACCAGACATCTATGTACCTCTGTGCCAGCAGGTTACAGGGTCAGCCCCAGCATTTTGGTGAT	CASRLQGQPQHF	10	8.72372e-05	TCRBV28-01*01	TCRBD01-01*01	TCRBJ01-05*01
ACATCGGCCCAAAAGAACCCGACAGCTTTCTATCTCTGTGCCAGTAGTATATCCCAGGGGCTTAATGAAAAACTGTTTTTTGGCAGT	CASSISQGLNEKLFF	10	8.72372e-05	TCRBV19-01	TCRBD01-01*01	TCRBJ01-04*01
TCGGCCCAAAAGAACCCGACAGCTTTCTATCTCTGTGCCAGTAGTATAGTTGCGGGACAGGGGTATCAGCCCCAGCATTTTGGTGAT	CASSIVAGQGYQPQHF	10	8.72372e-05	TCRBV19-01	TCRBD01-01*01	TCRBJ01-05*01
ACCTTGGAGATCCAGTCCACGGAGTCAGGGGACACAGCACTGTATTTCTGTGCCAGCAGCAACAACTACGAGCAGTACTTCGGGCCG	CASSNNYEQYF	10	8.72372e-05	TCRBV21-01*01	TCRBD01-01*01	TCRBJ02-07*01
CAGTCCACGGAGTCAGGGGACACAGCACTGTATTTCTGTGCCAGCAGCGAACCGGGACAAGAGGGAGAGACCCAGTACTTCGGGCCA	CASSEPGQEGETQYF	10	8.72372e-05	TCRBV21-01*01	TCRBD01-01*01	TCRBJ02-05*01
GAGTCTGCCAGGCCCTCACATACCTCTCAGTACCTCTGTGCCAGCAGTGGGGGTGGGGCAACTAATGAAAAACTGTTTTTTGGCAGT	CASSGGGATNEKLFF	10	8.72372e-05	TCRBV25-01*01		TCRBJ01-04*01
ACTCTGACTGTGAGCAACATGAGCCCTGAAGACAGCAGCATATATCTCTGCAGCGTTCAGGAATACTCTGGCTACACCTTCGGTTCG	CSVQEYSGYTF	10	8.72372e-05	TCRBV29-01*01	TCRBD01-01*01	TCRBJ01-02*01
ACTGTGAGCAACATGAGCCCTGAAGACAGCAGCATATATCTCTGCAGCGCTGGAGGACAGGGCGCCCATGGCTACACCTTCGGTTCG	CSAGGQGAHGYTF	10	8.72372e-05	TCRBV29-01*01	TCRBD01-01*01	TCRBJ01-02*01
TTGGAGTCGGCTGCTCCCTCCCAAACATCTGTGTACTTCTGTGCCAGCAGTCGGACAGGGACTAATGAAAAACTGTTTTTTGGCAGT	CASSRTGTNEKLFF	10	8.72372e-05	TCRBV06	TCRBD01-01*01	TCRBJ01-04*01
TCGGCTGCTCCCTCCCAAACATCTGTGTACTTCTGTGCCAGCAGCCTGGACAGGGGAAGGGGCAATCAGCCCCAGCATTTTGGTGAT	CASSLDRGRGNQPQHF	10	8.72372e-05	TCRBV06	TCRBD01-01*01	TCRBJ01-05*01
CTGACAGTGACCAGTGCCCATCCTGAAGACAGCAGCTTCTACATCTGCAGTGCTTCAAAATTACAGGATTTTGCTTTCTTTGGACAA	CSASKLQDFAFF	10	8.72372e-05	TCRBV20	TCRBD01-01*01	TCRBJ01-01*01
AAGATCCAGCCCTCAGAACCCAGGGACTCAGCTGTGTACTTCTGTGCCAGCAGTTTATCAGGGAAGAGCGAGCAGTACTTCGGGCCG	CASSLSGKSEQYF	10	8.72372e-05	TCRBV12	TCRBD01-01*01	TCRBJ02-07*01
AAGATCCAGCCCTCAGAACCCAGGGACTCAGCTGTGTACTTCTGTGCCAGCACTAACGGGGCATTTAGCCAAGCTTTCTTTGGACAA	CASTNGAFSQAFF	10	8.72372e-05	TCRBV12		TCRBJ01-01*01
TCCCTGGAGCTTGGTGACTCTGCTGTGTATTTCTGTGCCAGCAGCCAAGAACAACCACTAGTATCGGGTGAGCAGTTCTTCGGGCCA	CASSQEQPLVSGEQFF	10	8.72372e-05	TCRBV03	TCRBD02-01	TCRBJ02-01*01
CAGCCTGCAGAGCTTGGGGACTCGGCCGTGTATCTCTGTGCCAGCAGCCGAACGACAGACTTCGGAGATACGCAGTATTTTGGCCCA	CASSRTTDFGDTQYF	10	8.72372e-05	TCRBV11-03*01	TCRBD01-01*01	TCRBJ02-03*01
GTGACCAGTGCCCATCCTGAAGACAGCAGCTTCTACATCTGCAGTGCTCGGGAACCCATACCCCCAGATACGCAGTATTTTGGCCCA	CSAREPIPPDTQYF	10	8.72372e-05	TCRBV20	TCRBD02-01*02	TCRBJ02-03*01
CTTCACATCAATTCCCTGGAGCTTGGTGACTCTGCTGTGTATTTCTGTGCCAGCAGCCGCCGAGGGCACGAGCAGTACTTCGGGCCG	CASSRRGHEQYF	10	8.72372e-05	TCRBV03	TCRBD02-01*02	TCRBJ02-07*01
GTGACCAGTGCCCATCCTGAAGACAGCAGCTTCTACATCTGCAGTGCTGGCCCCCCGGACAGGGCGACTGAAGCTTTCTTTGGACAA	CSAGPPDRATEAFF	10	8.72372e-05	TCRBV20	TCRBD01-01*01	TCRBJ01-01*01
GAGTCGGCTGCTCCCTCCCAAACATCTGTGTACTTCTGTGCCAGCAGTTACTATACCGGAGGGAATCAGCCCCAGCATTTTGGTGAT	CASSYYTGGNQPQHF	10	8.72372e-05	TCRBV06	TCRBD02-01*02	TCRBJ01-05*01
AGTGCCCATCCTGAAGACAGCAGCTTCTACATCTGCAGTGCTAGAATTGTGGGGGGAAGGGGGACTAAGACCCAGTACTTCGGGCCA	CSARIVGGRGTKTQYF	10	8.72372e-05	TCRBV20	TCRBD02-01	TCRBJ02-05*01
CTGACAGTGACCAGTGCCCATCCTGAAGACAGCAGCTTCTACATCTGCAGTGCTAGAGATGGGGGGTCACCCCTCCACTTTGGGAAC	CSARDGGSPLHF	10	8.72372e-05	TCRBV20	TCRBD02-01*01	TCRBJ01-06*01
CTGAACATGAGCTCCTTGGAGCTGGGGGACTCAGCCCTGTACTTCTGTGCCAGCAGCTTAGATACAGATACGCAGTATTTTGGCCCA	CASSLDTDTQYF	10	8.72372e-05	TCRBV13-01*01		TCRBJ02-03*01
ATCCTGTCCTCAGAACCGGGAGACACGGCACTGTATCTCTGCGCCAGCAGTCAATCGGGGGAGGACACTGAAGCTTTCTTTGGACAA	CASSQSGEDTEAFF	10	8.72372e-05	TCRBV23-01*01	TCRBD02-01*02	TCRBJ01-01*01
CACATCAATTCCCTGGAGCTTGGTGACTCTGCTGTGTATTTCTGTGCCAGCAGTCGCAGCGGGGAGGATACGCAGTATTTTGGCCCA	CASSRSGEDTQYF	10	8.72372e-05	TCRBV03	TCRBD02-01*01	TCRBJ02-03*01
CTGAAGATCCAGCCCTCAGAACCCAGGGACTCAGCTGTGTACTTCTGTGCCAGCAGTCGGGGGAGGACTGAAGCTTTCTTTGGACAA	CASSRGRTEAFF	10	8.72372e-05	TCRBV12	TCRBD02-01	TCRBJ01-01*01
ATCAATTCCCTGGAGCTTGGTGACTCTGCTGTGTATTTCTGTGCCAGCAGCAGAGGGGACCGAGCCTACGAGCAGTACTTCGGGCCG	CASSRGDRAYEQYF	10	8.72372e-05	TCRBV03		TCRBJ02-07*01
ATCAATTCCCTGGAGCTTGGTGACTCTGCTGTGTATTTCTGTGCCAGCAGCCAAGATACTGGAGGCTATGGCTACACCTTCGGTTCG	CASSQDTGGYGYTF	10	8.72372e-05	TCRBV03	TCRBD02-01*02	TCRBJ01-02*01
GTGACCAGTGCCCATCCTGAAGACAGCAGCTTCTACATCTGCAGTGCTAGAGAGAGGGGACCAAATGAAAAACTGTTTTTTGGCAGT	CSARERGPNEKLFF	10	8.72372e-05	TCRBV20		TCRBJ01-04*01
CACACCCTGCAGCCAGAAGACTCGGCCCTGTATCTCTGTGCCAGCAGCCAAGAGGTCCAGTATCAGTCCGAGCAGTACTTCGGGCCG	CASSQEVQYQSEQYF	9	7.85135e-05	TCRBV04-02*01	TCRBD01-01*01	TCRBJ02-07*01
CTTCACCTACACACCCTGCAGCCAGAAGACTCGGCCCTGTATCTCTGTGCCAGCAGCCAATGGGGGGAGACCCAGTACTTCGGGCCA	CASSQWGETQYF	9	7.85135e-05	TCRBV04-02*01		TCRBJ02-05*01
GACATCCGCTCACCAGGCCTGGGGGACGCAGCCATGTACCTGTGTGCCACCGCGATGGGGGAGCACACTGAAGCTTTCTTTGGACAA	CATAMGEHTEAFF	9	7.85135e-05	TCRBV15-01*01		TCRBJ01-01*01
AGCTCTCTGGAGCTGGGGGACTCAGCTTTGTATTTCTGTGCCAGCAGCGTAGGGTCCGGGACCGTTGAAAAACTGTTTTTTGGCAGT	CASSVGSGTVEKLFF	9	7.85135e-05	TCRBV09-01		TCRBJ01-04*01
TCTCTGGAGCTGGGGGACTCAGCTTTGTATTTCTGTGCCAGCAACCCTCTGGGAACACTCAACACCGGGGAGCTGTTTTTTGGAGAA	CASNPLGTLNTGELFF	9	7.85135e-05	TCRBV09-01		TCRBJ02-02*01
GCTGCTCCCTCCCAGACATCTGTGTACTTCTGTGCCAGCAGTGAAGTGGTTTTGGGGGACAGGGCTAACGAGCAGTACTTCGGGCCG	CASSEVVLGDRANEQYF	9	7.85135e-05	TCRBV06-01*01	TCRBD01-01*01	TCRBJ02-07*01
AGGCTGGAGTCGGCTGCTCCCTCCCAGACATCTGTGTACTTCTGTGCCAGCAACGTTCTTCAGGGCCACGAGCAGTACTTCGGGCCG	CASNVLQGHEQYF	9	7.85135e-05	TCRBV06-01*01	TCRBD01-01*01	TCRBJ02-07*01
CTGGAGTCGGCTGCTCCCTCCCAGACATCTGTGTACTTCTGTGCCAGCCGAAAAATTCAGGGTACCTACGAGCAGTACTTCGGGCCG	CASRKIQGTYEQYF	9	7.85135e-05	TCRBV06-01*01	TCRBD01-01*01	TCRBJ02-07*01
AGGCTGGAGTCGGCTGCTCCCTCCCAGACATCTGTGTACTTCTGTGCCAGCAGTGGGACAGATAATTCACCCCTCCACTTTGGGAAC	CASSGTDNSPLHF	9	7.85135e-05	TCRBV06-01*01	TCRBD01-01*01	TCRBJ01-06*01
GTGAGCACCTTGGAGCTGGGGGACTCGGCCCTTTATCTTTGCGCCAGCAGCTTGGTGGGGGAGCACACTGAAGCTTTCTTTGGACAA	CASSLVGEHTEAFF	9	7.85135e-05	TCRBV05-01*01		TCRBJ01-01*01
GAGCTGGGGGACTCGGCCCTTTATCTTTGCGCCAGCAGCTGGGCCACAGGGGGCAGTATCATGAACACTGAAGCTTTCTTTGGACAA	CASSWATGGSIMNTEAFF	9	7.85135e-05	TCRBV05-01*01	TCRBD01-01*01	TCRBJ01-01*01
TTGGAGCTGGGGGACTCGGCCCTTTATCTTTGCGCCAGCAGCTTGGCCCCTACAGGAAGCTCCTACAATGAGCAGTTCTTCGGGCCA	CASSLAPTGSSYNEQFF	9	7.85135e-05	TCRBV05-01*01	TCRBD01-01*01	TCRBJ02-01*01
GACTCGGCCCTTTATCTTTGCGCCAGCAGCTTGCCCCCGCGAGGGCTAGCGGGGGGCAAGAACACCGGGGAGCTGTTTTTTGGAGAA	CASSLPPRGLAGGKNTGELFF	9	7.85135e-05	TCRBV05-01*01	TCRBD02-01*01	TCRBJ02-02*01
AGCACCTTGGAGCTGGGGGACTCGGCCCTTTATCTTTGCGCCAGCAGCTTGCTAGCGGACAGGAGGGATGAGCAGTTCTTCGGGCCA	CASSLLADRRDEQFF	9	7.85135e-05	TCRBV05-01*01		TCRBJ02-01*01
CTACACGCCCTGCAGCCAGAAGACTCAGCCCTGTATCTCTGCGCCAGCAGCCATGTTACAGCAAACACTGAAGCTTTCTTTGGACAA	CASSHVTANTEAFF	9	7.85135e-05	TCRBV04-01*01	TCRBD01-01*01	TCRBJ01-01*01
CACCTACACGCCCTGCAGCCAGAAGACTCAGCCCTGTATCTCTGCGCCAGCAGCCCCTTGGACCCGAATGAGCAGTTCTTCGGGCCA	CASSPLDPNEQFF	9	7.85135e-05	TCRBV04-01*01		TCRBJ02-01*01
CTACACGCCCTGCAGCCAGAAGACTCAGCCCTGTATCTCTGCGCCAGCAGCCCAGGACAGGTTAACACTGAAGCTTTCTTTGGACAA	CASSPGQVNTEAFF	9	7.85135e-05	TCRBV04-01*01	TCRBD01-01*01	TCRBJ01-01*01
GCCCTGCAGCCAGAAGACTCAGCCCTGTATCTCTGCGCCAGCAGCCAAAGGACAGGACCCAACCCCTACGAGCAGTACTTCGGGCCG	CASSQRTGPNPYEQYF	9	7.85135e-05	TCRBV04-01*01	TCRBD01-01*01	TCRBJ02-07*01
GAAGACTCAGCCCTGTATCTCTGCGCCAGCAGCCAAGACCCGGGACTAGCGGGGGGCGCGAACACCGGGGAGCTGTTTTTTGGAGAA	CASSQDPGLAGGANTGELFF	9	7.85135e-05	TCRBV04-01*01	TCRBD02-01*01	TCRBJ02-02*01
CACGCCCTGCAGCCAGAAGACTCAGCCCTGTATCTCTGCGCCAGCAGCCAAGTGGACAGCAACACCGGGGAGCTGTTTTTTGGAGAA	CASSQVDSNTGELFF	9	7.85135e-05	TCRBV04-01*01	TCRBD01-01*01	TCRBJ02-02*01
GCCCTGCAGCCAGAAGACTCAGCCCTGTATCTCTGCGCCAGCAGCCAAGTTCCGGGGGGCTACACCGGGGAGCTGTTTTTTGGAGAA	CASSQVPGGYTGELFF	9	7.85135e-05	TCRBV04-01*01	TCRBD02-01*01	TCRBJ02-02*01
AACGCCTTGTTGCTGGGGGACTCGGCCCTGTATCTCTGTGCCAGCAGACCCCGGACAAACTCTGGAAACACCATATATTTTGGAGAG	CASRPRTNSGNTIYF	9	7.85135e-05	TCRBV05-05*01	TCRBD01-01*01	TCRBJ01-03*01
CTGGAGTTGGCTGCTCCCTCCCAGACATCTGTGTACTTCTGTGCCAGCAGAACCCCGTCGGAGGGAAATGGCTACACCTTCGGTTCG	CASRTPSEGNGYTF	9	7.85135e-05	TCRBV06-06	TCRBD02-01*02	TCRBJ01-02*01
CTGGAGTTGGCTGCTCCCTCCCAGACATCTGTGTACTTCTGTGCCAGCAGACTCGCCGACGGTACCTATGGCTACACCTTCGGTTCG	CASRLADGTYGYTF	9	7.85135e-05	TCRBV06-06		TCRBJ01-02*01
AATGTGAACGCCTTGTTGCTGGGGGACTCGGCCCTCTATCTCTGTGCCAGCAGCTTGGACACTAACTATGGCTACACCTTCGGTTCG	CASSLDTNYGYTF	9	7.85135e-05	TCRBV05-06*01	TCRBD01-01*01	TCRBJ01-02*01
GTGAACGCCTTGTTGCTGGGGGACTCGGCCCTCTATCTCTGTGCCAGCAGCTCCGGGACAGGGATTTCACCCCTCCACTTTGGGAAC	CASSSGTGISPLHF	9	7.85135e-05	TCRBV05-06*01	TCRBD01-01*01	TCRBJ01-06*01
GCCTTGTTGCTGGGGGACTCGGCCCTCTATCTCTGTGCCAGCAGCACACTCTCGGGACAGGAGACTTCACCCCTCCACTTTGGGAAC	CASSTLSGQETSPLHF	9	7.85135e-05	TCRBV05-06*01	TCRBD01-01*01	TCRBJ01-06*01
ATCCGGTCCACAAAGCTGGAGGACTCAGCCATGTACTTCTGTGCCAGCAATCATTTACGGGGTGACTATGGCTACACCTTCGGTTCG	CASNHLRGDYGYTF	9	7.85135e-05	TCRBV02-01*01	TCRBD02-01*01	TCRBJ01-02*01
CGGTCCACAAAGCTGGAGGACTCAGCCATGTACTTCTGTGCCAGCAGTGAAGGTCGGGGAACCTATCAGCCCCAGCATTTTGGTGAT	CASSEGRGTYQPQHF	9	7.85135e-05	TCRBV02-01*01	TCRBD02-01*01	TCRBJ01-05*01
AAGATCCGGTCCACAAAGCTGGAGGACTCAGCCATGTACTTCTGTGCCAGCGCGACACTGAACACCGGGGAGCTGTTTTTTGGAGAA	CASATLNTGELFF	9	7.85135e-05	TCRBV02-01*01	TCRBD01-01*01	TCRBJ02-02*01
AAGATCCGGTCCACAAAGCTGGAGGACTCAGCCATGTACTTCTGTGCCAGCAGGATACAGGGATACTATGGCTACACCTTCGGTTCG	CASRIQGYYGYTF	9	7.85135e-05	TCRBV02-01*01	TCRBD01-01*01	TCRBJ01-02*01
GCCTTGGAGCTGGACGACTCGGCCCTGTATCTCTGTGCCAGCAGCGCACCCGGGACAGGGGATTCAGAGACCCAGTACTTCGGGCCA	CASSAPGTGDSETQYF	9	7.85135e-05	TCRBV05-04*01	TCRBD01-01*01	TCRBJ02-05*01
AATGTGAACGCCTTGGAGCTGGACGACTCGGCCCTGTATCTCTGTGCCAGCAGCTTTACAGGGGGAAACACCATATATTTTGGAGAG	CASSFTGGNTIYF	9	7.85135e-05	TCRBV05-04*01	TCRBD01-01*01	TCRBJ01-03*01
AATGCCTTGGAGCTGGAGGACTCGGCCCTGTATCTCTGTGCCAGCAGCTCCCTGACGGAGTCTAACTATGGCTACACCTTCGGTTCG	CASSSLTESNYGYTF	9	7.85135e-05	TCRBV05-08*01	TCRBD02-01*02	TCRBJ01-02*01
ATCCAGCGCACAGAGCGGGGGGACTCAGCCGTGTATCTCTGTGCCAGCAGCCCTAACGCGAACACTGGGGAGCTGTTTTTTGGAGAA	CASSPNANTGELFF	9	7.85135e-05	TCRBV07-03*01		TCRBJ02-02*01
ATCCAGCGCACAGAGCGGGGGGACTCAGCCGTGTATCTCTGTGCCAGCAGCTTATCCCAGGGAGACAATGAGCAGTTCTTCGGGCCA	CASSLSQGDNEQFF	9	7.85135e-05	TCRBV07-03*01		TCRBJ02-01*01
AAGATCCAGCGCACAGAGCGGGGGGACTCAGCCGTGTATCTCTGTGCCAGCAGCTCTACTGGGACCGGGGAGCTGTTTTTTGGAGAA	CASSSTGTGELFF	9	7.85135e-05	TCRBV07-03*01		TCRBJ02-02*01
AATGTGAGCACCTTGGAGCTGGGGGACTCGGCCCTTTATCTTTGCGCCAGCAGCTTGGAGGGGCGCTATGGCTACACCTTCGGTTCG	CASSLEGRYGYTF	9	7.85135e-05	TCRBV05-01*01	TCRBD01-01*01	TCRBJ01-02*01
CTCAGGCTGGAGTTGGCTGCTCCCTCCCAGACATCTGTGTACTTCTGTGCCAGCAGTACTGGTGGGTACGAGCAGTACTTCGGGCCG	CASSTGGYEQYF	9	7.85135e-05	TCRBV06-06		TCRBJ02-07*01
CTCAGGCTGCTGTCGGCTGCTCCCTCCCAGACATCTGTGTACTTCTGTGCCAGCAGTTCATGGACCTACGAGCAGTACTTCGGGCCG	CASSSWTYEQYF	9	7.85135e-05	TCRBV06-05*01		TCRBJ02-07*01
CTCAGGCTGCTGTCGGCTGCTCCCTCCCAGACATCTGTGTACTTCTGTGCCAGCCGGGACAGGGTATACGAGCAGTACTTCGGGCCG	CASRDRVYEQYF	9	7.85135e-05	TCRBV06-05*01	TCRBD01-01*01	TCRBJ02-07*01
CTGCTGTCGGCTGCTCCCTCCCAGACATCTGTGTACTTCTGTGCCAGCAGGAGGGACGGAAGCTCCTACGAGCAGTACTTCGGGCCG	CASRRDGSSYEQYF	9	7.85135e-05	TCRBV06-05*01		TCRBJ02-07*01
AAGATCCGGTCCACAAAGCTGGAGGACTCAGCCATGTACTTCTGTGCCAGCAGTGAATCCCACACCGGGGAGCTGTTTTTTGGAGAA	CASSESHTGELFF	9	7.85135e-05	TCRBV02-01*01		TCRBJ02-02*01
CTGGAGTCTGCTGCCTCCTCCCAGACATCTGTATATTTCTGCGCCAGCAGTTTGACAGGGACCACCGGGGAGCTGTTTTTTGGAGAA	CASSLTGTTGELFF	9	7.85135e-05	TCRBV10-01	TCRBD01-01*01	TCRBJ02-02*01
CTGGAGTCTGCTGCCTCCTCCCAGACATCTGTATATTTCTGCGCCAGCAGTGCGGGGGACACAAATTCACCCCTCCACTTTGGGAAC	CASSAGDTNSPLHF	9	7.85135e-05	TCRBV10-01		TCRBJ01-06*01
CAGCGCACAGAGCAGGGGGACTCGGCCATGTATCTCTGTGCCAGCAGCGCCGAGGACATTAGCAATCAGCCCCAGCATTTTGGTGAT	CASSAEDISNQPQHF	9	7.85135e-05	TCRBV07-09	TCRBD01-01*01	TCRBJ01-05*01
ACCTTGGAGATCCAGCGCACAGAGCAGGGGGACTCGGCCATGTATCTCTGTGCCAGCAGCCAGAGCTACGAGCAGTACTTCGGGCCG	CASSQSYEQYF	9	7.85135e-05	TCRBV07-09		TCRBJ02-07*01
AGGCTGCTGTCGGCTGCTCCCTCCCAGACATCTGTGTACTTCTGTGCCAGCAGCCCGACGGCTGGAAACACCATATATTTTGGAGAG	CASSPTAGNTIYF	9	7.85135e-05	TCRBV06-05*01		TCRBJ01-03*01
AGGATCCAGCAGGTAGTGCGAGGAGATTCGGCAGCTTATTTCTGTGCCAGTCAAGACAGTGTCCAAGAGACCCAGTACTTCGGGCCA	CASQDSVQETQYF	9	7.85135e-05	TCRBV18-01*01	TCRBD01-01*01	TCRBJ02-05*01
AAGGTGCAGCCTGCAGAACTGGAGGATTCTGGAGTTTATTTCTGTGCCAGCAGCCCCTGGGGGTTTTGGGGCTACACCTTCGGTTCG	CASSPWGFWGYTF	9	7.85135e-05	TCRBV14-01*01		TCRBJ01-02*01
CAGCGCACACAGCAGGAGGACTCCGCCGTGTATCTCTGTGCCAGCAGCGCCTACAGGGTTGCTAACTATGGCTACACCTTCGGTTCG	CASSAYRVANYGYTF	9	7.85135e-05	TCRBV07-08*01	TCRBD01-01*01	TCRBJ01-02*01
CAGCAGGTAGTGCGAGGAGATTCGGCAGCTTATTTCTGTGCCAGCTCACCAACAAGGGGAGCAGCCTACGAGCAGTACTTCGGGCCG	CASSPTRGAAYEQYF	9	7.85135e-05	TCRBV18-01*01		TCRBJ02-07*01
ACACAGCAGGAGGACTCGGCCGTGTATCTCTGTGCCAGCAGCCCAAGTGGGGCTAGCGGGAGCCTACAAGGGCAGTTCTTCGGGCCA	CASSPSGASGSLQGQFF	9	7.85135e-05	TCRBV07-02*01	TCRBD02-01*02	TCRBJ02-01*01
ACGATCCAGCGCACACAGCAGGAGGACTCGGCCGTGTATCTCTGTGCCAGCAGCCAAGGGACTAGATATGAGCAGTTCTTCGGGCCA	CASSQGTRYEQFF	9	7.85135e-05	TCRBV07-02*01	TCRBD02-01	TCRBJ02-01*01
CGCACACAGCAGGAGGACTCGGCCGTGTATCTCTGTGCCAGCAGCTTTCACAGGGCCCCCTCTGGAAACACCATATATTTTGGAGAG	CASSFHRAPSGNTIYF	9	7.85135e-05	TCRBV07-02*01	TCRBD01-01*01	TCRBJ01-03*01
CTGGAGTCAGCTACCCGCTCCCAGACATCTGTGTATTTCTGCGCCAGCAGCATCGGGACAGGGGTTTCACCCCTCCACTTTGGGAAC	CASSIGTGVSPLHF	9	7.85135e-05	TCRBV10-02*01	TCRBD01-01*01	TCRBJ01-06*01
TTGGAGATCCAGCGCACAGAGCAGGGGGACTCGGCCATGTATCTCTGTGCCAGCAGCTTAGACAGAACTGAAGCTTTCTTTGGACAA	CASSLDRTEAFF	9	7.85135e-05	TCRBV07-09	TCRBD01-01*01	TCRBJ01-01*01
ACGTTGGCGTCTGCTGTACCCTCTCAGACATCTGTGTACTTCTGTGCCAGCAGTGACTCGACAAATTCACCCCTCCACTTTGGGAAC	CASSDSTNSPLHF	9	7.85135e-05	TCRBV06-04	TCRBD01-01*01	TCRBJ01-06*01
ACGTTGGCGTCTGCTGTACCCTCTCAGACATCTGTGTACTTCTGTGCCAGCAGTGGACAGGGTACTCAGCCCCAGCATTTTGGTGAT	CASSGQGTQPQHF	9	7.85135e-05	TCRBV06-04	TCRBD01-01*01	TCRBJ01-05*01
GCGTCTGCTGTACCCTCTCAGACATCTGTGTACTTCTGTGCCAGCAGTGACTCAGCGGGGGGCACAGATACGCAGTATTTTGGCCCA	CASSDSAGGTDTQYF	9	7.85135e-05	TCRBV06-04	TCRBD02-01*01	TCRBJ02-03*01
GAGATCCAGCGCACAGAGCAGGGGGACTCGGCCATGTATCTCTGTGCCAGCAGCTTACAGGGGGCGGGAGGCTACACCTTCGGTTCG	CASSLQGAGGYTF	9	7.85135e-05	TCRBV07-09	TCRBD01-01*01	TCRBJ01-02*01
ACTCTGACAGTGACCAGTGCCCATCCTGAAGACAGCAGCTTCTACATCTGCAGTGCTAGTAAGGTCTACGAGCAGTACTTCGGGCCG	CSASKVYEQYF	9	7.85135e-05	TCRBV20-01*01		TCRBJ02-07*01
ACACAGCAGGAGGACTCGGCCGTGTATCTCTGTGCCAGCAGCTTAGAAGGGACTAGCGGGGGATACAATGAGCAGTTCTTCGGGCCA	CASSLEGTSGGYNEQFF	9	7.85135e-05	TCRBV07-02*01	TCRBD02-01*01	TCRBJ02-01*01
GTGACATCGGCCCAAAAGAACCCGACAGCTTTCTATCTCTGTGCCACTACCCCGGGACAGGGGGCTCCTGGCTACACCTTCGGTTCG	CATTPGQGAPGYTF	9	7.85135e-05	TCRBV19-01	TCRBD01-01*01	TCRBJ01-02*01
ACTGTGACATCGGCCCAAAAGAACCCGACAGCTTTCTATCTCTGTGCCAGTAGTATGACAGTTGTTCAGCCCCAGCATTTTGGTGAT	CASSMTVVQPQHF	9	7.85135e-05	TCRBV19-01	TCRBD01-01*01	TCRBJ01-05*01
ACATCGGCCCAAAAGAACCCGACAGCTTTCTATCTCTGTGCCAGTCGTTATAGCGGGGGCCACGACAATGAGCAGTTCTTCGGGCCA	CASRYSGGHDNEQFF	9	7.85135e-05	TCRBV19-01	TCRBD02-01*01	TCRBJ02-01*01
CGCACAGAGCAGCGGGACTCAGCCATGTATCGCTGTGCCAGCAGCTCGGGACGGGCAGAATCGCAAGAGACCCAGTACTTCGGGCCA	CASSSGRAESQETQYF	9	7.85135e-05	TCRBV07-07*01		TCRBJ02-05*01
ACATCGGCCCAAAAGAACCCGACAGCTTTCTATCTCTGTGCCAGTAGTTCCGGACTAGCGAATAGAAATGAGCAGTTCTTCGGGCCA	CASSSGLANRNEQFF	9	7.85135e-05	TCRBV19-01	TCRBD02-01	TCRBJ02-01*01
CAAAAGAACCCGACAGCTTTCTATCTCTGTGCCAGTAGTGTGGGTCGACTAGCGGGGGGGAACACCGGGGAGCTGTTTTTTGGAGAA	CASSVGRLAGGNTGELFF	9	7.85135e-05	TCRBV19-01	TCRBD02-01*01	TCRBJ02-02*01
CTCACTGTGACATCGGCCCAAAAGAACCCGACAGCTTTCTATCTCTGTGCCAGTAGCCGAGAGCAGGGCCCAGCCCATTTTGGTGAT	CASSREQGPAHF	9	7.85135e-05	TCRBV19-01	TCRBD01-01*01	TCRBJ01-05*01
ATCCTGGAGTCGCCCAGCCCCAACCAGACCTCTCTGTACTTCTGTGCCAGCAGCGGACCGGGACCACTTGAAGCTTTCTTTGGACAA	CASSGPGPLEAFF	9	7.85135e-05	TCRBV27-01*01		TCRBJ01-01*01
GAGTCGCCCAGCCCCAACCAGACCTCTCTGTACTTCTGTGCCAGCAGTCCCTTGACAGGGCAAGGACAGCCCCAGCATTTTGGTGAT	CASSPLTGQGQPQHF	9	7.85135e-05	TCRBV27-01*01	TCRBD01-01*01	TCRBJ01-05*01
CCCCTGATCCTGGAGTCGCCCAGCCCCAACCAGACCTCTCTGTACTTCTGTGCCAGCAGTTTAAAGGGGAAACTGTTTTTTGGCAGT	CASSLKGKLFF	9	7.85135e-05	TCRBV27-01*01	TCRBD01-01*01	TCRBJ01-04*01
CCCCTGATCCTGGAGTCGCCCAGCCCCAACCAGACCTCTCTGTACTTCTGTGCCAGCAAAGGGATCGCTGAAGCTTTCTTTGGACAA	CASKGIAEAFF	9	7.85135e-05	TCRBV27-01*01		TCRBJ01-01*01
CTGGAGTCGCCCAGCCCCAACCAGACCTCTCTGTACTTCTGTGCCAGCAGTTTCGGGGGACAGCACGAGACCCAGTACTTCGGGCCA	CASSFGGQHETQYF	9	7.85135e-05	TCRBV27-01*01	TCRBD01-01*01	TCRBJ02-05*01
CCCAGCCCCAACCAGACCTCTCTGTACTTCTGTGCCAGCAGTTTATATCCCCCGGGACAGGGTGGCTACGAGCAGTACTTCGGGCCG	CASSLYPPGQGGYEQYF	9	7.85135e-05	TCRBV27-01*01	TCRBD01-01*01	TCRBJ02-07*01
CTGGAGTCGCCCAGCCCCAACCAGACCTCTCTGTACTTCTGTGCCAGCAGTCGTCTAGCGGGGGATGATTCTCAGTATTTTGGCCCA	CASSRLAGDDSQYF	9	7.85135e-05	TCRBV27-01*01	TCRBD02-01*01	TCRBJ02-03*01
CTGGAGTCCGCCAGCACCAACCAGACATCTATGTACCTCTGTGCCAGCAGTGGCTTGGGATCTCATTACGAGCAGTACTTCGGGCCG	CASSGLGSHYEQYF	9	7.85135e-05	TCRBV28-01*01		TCRBJ02-07*01
CTGGAGTCCGCCAGCACCAACCAGACATCTATGTACCTCTGTGCCAGCAGTTTTTCGGGGGGAAAAGAGACCCAGTACTTCGGGCCA	CASSFSGGKETQYF	9	7.85135e-05	TCRBV28-01*01	TCRBD02-01*01	TCRBJ02-05*01
CTGGAGTCCGCCAGCACCAACCAGACATCTATGTACCTCTGTGCCAGCACTTTGGGGGTTGGGAACACTGAAGCTTTCTTTGGACAA	CASTLGVGNTEAFF	9	7.85135e-05	TCRBV28-01*01		TCRBJ01-01*01
ATTCTGGAGTCCGCCAGCACCAACCAGACATCTATGTACCTCTGTGCCAGCAGACCAGGGCTTACCGGGGAGCTGTTTTTTGGAGAA	CASRPGLTGELFF	9	7.85135e-05	TCRBV28-01*01	TCRBD01-01*01	TCRBJ02-02*01
AAGGAATCCTTTCCTCTCACTGTGACATCGGCCCAAAAGAACCCAGGGGTTCAAGGCTCCTATAATTCACCCCTCCACTTTGGGAAC	YNSPLHF	9	7.85135e-05	TCRBV19-01	TCRBD01-01*01	TCRBJ01-06*01
ACTGTGACATCGGCCCAAAAGAACCCGACAGCTTTCTATCTCTGTGCCACCCAGGTTATGCGGGGTCAGCCCCAGCATTTTGGTGAT	CATQVMRGQPQHF	9	7.85135e-05	TCRBV19-01	TCRBD02-01*01	TCRBJ01-05*01
ACTGTGACATCGGCCCAAAAGAACCCGACAGCTTTCTATCTCTGTGCCAGTATCAGGGAGGCGAACACTGAAGCTTTCTTTGGACAA	CASIREANTEAFF	9	7.85135e-05	TCRBV19-01	TCRBD02-01*02	TCRBJ01-01*01
ACATCGGCCCAAAAGAACCCGACAGCTTTCTATCTCTGTGCCAGTAGACCAGGGAAACAGGGCCTCTATGGCTACACCTTCGGTTCG	CASRPGKQGLYGYTF	9	7.85135e-05	TCRBV19-01	TCRBD01-01*01	TCRBJ01-02*01
GAGTCAGGGGACACAGCACTGTATTTCTGTGCCAGCAGCAAAAAGCCCCGCGGAACCCGACGAAACTACGAGCAGTACTTCGGGCCG	CASSKKPRGTRRNYEQYF	9	7.85135e-05	TCRBV21-01*01	TCRBD02-01	TCRBJ02-07*01
CAGCCTGCAAAGCTTGAGGACTCGGCCGTGTATCTCTGTGCCAGCAGCTTAGGAGCTTCTGTCTCCTACGAGCAGTACTTCGGGCCG	CASSLGASVSYEQYF	9	7.85135e-05	TCRBV11-02*02	TCRBD02-01	TCRBJ02-07*01
CAGCCTGCAAAGCTTGAGGACTCGGCCGTGTATCTCTGTGCCAGCAGCCTGGACGGGGGCTCCTCCTACGAGCAGTACTTCGGGCCG	CASSLDGGSSYEQYF	9	7.85135e-05	TCRBV11-02*02		TCRBJ02-07*01
CCTGCAAAGCTTGAGGACTCGGCCGTGTATCTCTGTGCCAGCAGCCCTCAGGGGCGGGGGAGCCAAGAGACCCAGTACTTCGGGCCA	CASSPQGRGSQETQYF	9	7.85135e-05	TCRBV11-02*02	TCRBD02-01*01	TCRBJ02-05*01
ACCCTGGAGTCTGCCAGGCCCTCACATACCTCTCAGTACCTCTGTGCCAGCAGTGAAAGCCCGGCCTATGGCTACACCTTCGGTTCG	CASSESPAYGYTF	9	7.85135e-05	TCRBV25-01*01		TCRBJ01-02*01
ACTCTGACTGTGAGCAACATGAGCCCTGAAGACAGCAGCATATATCTCTGCAGCGGGGGGAGGGACTATGGCTACACCTTCGGTTCG	CSGGRDYGYTF	9	7.85135e-05	TCRBV29-01*01	TCRBD02-01*02	TCRBJ01-02*01
CTGACTGTGAGCAACATGAGCCCTGAAGACAGCAGCATATATCTCTGCAGCGTTGAGATCCAGAACACTGAAGCTTTCTTTGGACAA	CSVEIQNTEAFF	9	7.85135e-05	TCRBV29-01*01		TCRBJ01-01*01
GTGAGCAACATGAGCCCTGAAGACAGCAGCATATATCTCTGCAGCGTTGATACAGGGGAGACTAACTATGGCTACACCTTCGGTTCG	CSVDTGETNYGYTF	9	7.85135e-05	TCRBV29-01*01	TCRBD01-01*01	TCRBJ01-02*01
GTGAGCAACATGAGCCCTGAAGACAGCAGCATATATCTCTGCAGCGTTCTCCTTATCTTAAACACCGGGGAGCTGTTTTTTGGAGAA	CSVLLILNTGELFF	9	7.85135e-05	TCRBV29-01*01	TCRBD02-01	TCRBJ02-02*01
TTGGAGTCGGCTGCTCCCTCCCAAACATCTGTGTACTTCTGTGCCAGCAGTTACCCCGCTCCTCGGGGCGAGCAGTACTTCGGGCCG	CASSYPAPRGEQYF	9	7.85135e-05	TCRBV06	TCRBD02-01*01	TCRBJ02-07*01
CAGCCCTCAGAACCCAGGGACTCAGCTGTGTACTTCTGTGCCAGCACCGGGGGGGTGTCTACTCGGGAGACCCAGTACTTCGGGCCA	CASTGGVSTRETQYF	9	7.85135e-05	TCRBV12	TCRBD02-01*01	TCRBJ02-05*01
AAGATCCAGCCCTCAGAACCCAGGGACTCAGCTGTGTACTTCTGTGCCAGCAGTATAGCGGACTTCTACGAGCAGTACTTCGGGCCG	CASSIADFYEQYF	9	7.85135e-05	TCRBV12	TCRBD02-01	TCRBJ02-07*01
AAGATCCAGCCCTCAGAACCCAGGGACTCAGCTGTGTACTTCTGTGCCAGCGGGATGCAGGGGAGGTTTGGCTACACCTTCGGTTCG	CASGMQGRFGYTF	9	7.85135e-05	TCRBV12		TCRBJ01-02*01
GCTGCTCCCTCCCAGACATCTGTGTACTTCTGTGCCAGCAGTTATTCCGGGACGGCCAGCTCCTACAATGAGCAGTTCTTCGGGCCA	CASSYSGTASSYNEQFF	9	7.85135e-05	TCRBV06		TCRBJ02-01*01
TTGGAGTCGGCTGCTCCCTCCCAAACATCTGTGTACTTCTGTGCCAGCAGTTATAGGGTGGCCAACACTGAAGCTTTCTTTGGACAA	CASSYRVANTEAFF	9	7.85135e-05	TCRBV06		TCRBJ01-01*01
CTGACAGTGACCAGTGCCCATCCTGAAGACAGCAGCTTCTACATCTGCAGTGCTAGAGTACCCGGCAATGAGCAGTTCTTCGGGCCA	CSARVPGNEQFF	9	7.85135e-05	TCRBV20	TCRBD02-01	TCRBJ02-01*01
GTGACCAGTGCCCATCCTGAAGACAGCAGCTTCTACATCTGCAGTGCTAGGTCGACAGGGGGATTAGCCGAAGCTTTCTTTGGACAA	CSARSTGGLAEAFF	9	7.85135e-05	TCRBV20	TCRBD01-01*01	TCRBJ01-01*01
TCCCTGTCCCTAGAGTCTGCCATCCCCAACCAGACAGCTCTTTACTTCTGTGCCACCAGTGATTTTGAGACCCAGTACTTCGGGCCA	CATSDFETQYF	9	7.85135e-05	TCRBV24		TCRBJ02-05*01
AGTGCCCATCCTGAAGACAGCAGCTTCTACATCTGCAGTGCTAGAGTAAGGGGTAAGGGATCCTACAATGAGCAGTTCTTCGGGCCA	CSARVRGKGSYNEQFF	9	7.85135e-05	TCRBV20	TCRBD01-01*01	TCRBJ02-01*01
CAGCCCTCAGAACCCAGGGACTCAGCTGTGTACTTCTGTGCCAGCAGTTTACCGGGACAGGGGGCATTCGGCTACACCTTCGGTTCG	CASSLPGQGAFGYTF	9	7.85135e-05	TCRBV12	TCRBD01-01*01	TCRBJ01-02*01
GAGTCTGCCATCCCCAACCAGACAGCTCTTTACTTCTGTGCCACCAGCGAGACGGGGGCCAGCACAGATACGCAGTATTTTGGCCCA	CATSETGASTDTQYF	9	7.85135e-05	TCRBV24		TCRBJ02-03*01
AAGATCCAGCCCTCAGAACCCAGGGACTCAGCTGTGTACTTCTGTGCCAGCAGAAGGGATAGCAATCAGCCCCAGCATTTTGGTGAT	CASRRDSNQPQHF	9	7.85135e-05	TCRBV12		TCRBJ01-05*01
CTGAAGATCCAGCCCTCAGAACCCAGGGACTCAGCTGTGTACTTCTGTGCCAGCAGTTTAAAGGGTCTTGCGCAGTTCTTCGGGCCA	CASSLKGLAQFF	9	7.85135e-05	TCRBV12		TCRBJ02-01*01
AAGATCCAGCCCTCAGAACCCAGGGACTCAGCTGTGTACTTCTGTGCCAGCAGTTTTCGGCAGGCGAATGAGCAGTTCTTCGGGCCA	CASSFRQANEQFF	9	7.85135e-05	TCRBV12	TCRBD01-01*01	TCRBJ02-01*01
GAGTCGGCTGCTCCCTCCCAAACATCTGTGTACTTCTGTGCCAGCCCAACCCGACGTTACCTTTGGGAAAAACTGTTTTTTGGCAGT	CASPTRRYLWEKLFF	9	7.85135e-05	TCRBV06		TCRBJ01-04*01
TCCCTAGAGTCTGCCATCCCCAACCAGACAGCTCTTTACTTCTGTGCCCCGATGGGACGGGTCAAGTTCGAGCAGTACTTCGGGCCG	CAPMGRVKFEQYF	9	7.85135e-05	TCRBV24		TCRBJ02-07*01
ACCAGTGCCCATCCTGAAGACAGCAGCTTCTACATCTGCAGTGCCCTCCTTTCGGGACAGGGTGGTTCACCCCTCCACTTTGGGAAC	CSALLSGQGGSPLHF	9	7.85135e-05	TCRBV20	TCRBD01-01*01	TCRBJ01-06*01
ATCCAGCCCTCAGAACCCAGGGACTCAGCTGTGTATTTTTGTGCTAGTGCCCCGGGACAGGTCTACAATGAGCAGTTCTTCGGGCCA	CASAPGQVYNEQFF	9	7.85135e-05	TCRBV12-05*01	TCRBD01-01*01	TCRBJ02-01*01
GGGTTGGAGTCGGCTGCTCCCTCCCAAACATCTGTGTACTTCTGTGCCAGCACCGACAGCAGCACAGATACGCAGTATTTTGGCCCA	CASTDSSTDTQYF	9	7.85135e-05	TCRBV06	TCRBD01-01*01	TCRBJ02-03*01
AATCTTCACATCAATTCCCTGGAGCTTGGTGACTCTGCTGTGTATTTCTGTGCCAGCCTGGCTAGGAGAGAGCAGTACTTCGGGCCG	CASLARREQYF	9	7.85135e-05	TCRBV03	TCRBD02-01	TCRBJ02-07*01
GAACCCAGGGACTCAGCTGTGTACTTCTGTGCCAGCAGCACCCCGTTTGGAACGCATGGGGGGAGGACTGAAGCTTTCTTTGGACAA	CASSTPFGTHGGRTEAFF	9	7.85135e-05	TCRBV12	TCRBD02-01	TCRBJ01-01*01
GACTCTGCTGTGTATTTCTGTGCCAGCAGCCTTATACTATCCCTGGGGGACAGGGGGCCTCATAACTATGGCTACACCTTCGGTTCG	CASSLILSLGDRGPHNYGYTF	9	7.85135e-05	TCRBV03	TCRBD01-01*01	TCRBJ01-02*01
ATCAATTCCCTGGAGCTTGGTGACTCTGCTGTGTATTTCTGTGCCAGCAGCCGTTTTACGAACACCGGGGAGCTGTTTTTTGGAGAA	CASSRFTNTGELFF	9	7.85135e-05	TCRBV03	TCRBD02-01	TCRBJ02-02*01
ATCAATTCCCTGGAGCTTGGTGACTCTGCTGTGTATTTCTGTGCCAGCAGCTATGGGGGGGGAAATCAGCCCCAGCATTTTGGTGAT	CASSYGGGNQPQHF	9	7.85135e-05	TCRBV03	TCRBD02-01*01	TCRBJ01-05*01
AAGATCCAGCCCTCAGAACCCAGGGACTCAGCTGTGTACTTCTGTGCCAGCAGTTTGGGGCGCAATCAGCCCCAGCATTTTGGTGAT	CASSLGRNQPQHF	9	7.85135e-05	TCRBV12	TCRBD01-01*01	TCRBJ01-05*01
CTGACAGTGACCAGTGCCCATCCTGAAGACAGCAGCTTCTACATCTGCAGTGCTGAGGACAGGGGTCGTGGCTACACCTTCGGTTCG	CSAEDRGRGYTF	9	7.85135e-05	TCRBV20	TCRBD01-01*01	TCRBJ01-02*01
CTGAAGATCCAGCCCTCAGAACCCAGGGACTCAGCTGTGTACTTCTGTGCCAGCAGTTTAAACGTCTACGAGCAGTACTTCGGGCCG	CASSLNVYEQYF	9	7.85135e-05	TCRBV12		TCRBJ02-07*01
ATCAATTCCCTGGAGCTTGGTGACTCTGCTGTGTATTTCTGTGCCAGCAGCTCGAGTAGCTCTGGAAACACCATATATTTTGGAGAG	CASSSSSSGNTIYF	9	7.85135e-05	TCRBV03	TCRBD02-01	TCRBJ01-03*01
CACACCCTGCAGCCAGAAGACTCGGCCCTGTATCTCTGTGCCAGCAGCCAAGCGGACACGAACACCGGGGAGCTGTTTTTTGGAGAA	CASSQADTNTGELFF	8	6.97898e-05	TCRBV04-02*01	TCRBD01-01*01	TCRBJ02-02*01
CTACACACCCTGCAGCCAGAAGACTCGGCCCTGTATCTCTGTGCCAGCAGCCAAGATGTCGCGCTATACGAGCAGTACTTCGGGCCG	CASSQDVALYEQYF	8	6.97898e-05	TCRBV04-02*01	TCRBD02-01	TCRBJ02-07*01
AGCTCTCTGGAGCTGGGGGACTCAGCTTTGTATTTCTGTGCCAGCAGCGAGGGACAGGGACGTTCCTACGAGCAGTACTTCGGGCCG	CASSEGQGRSYEQYF	8	6.97898e-05	TCRBV09-01	TCRBD01-01*01	TCRBJ02-07*01
AGCTCTCTGGAGCTGGGGGACTCAGCTTTGTATTTCTGTGCCAGCAGCGTAATGGCCCCCAGCACAGATACGCAGTATTTTGGCCCA	CASSVMAPSTDTQYF	8	6.97898e-05	TCRBV09-01	TCRBD01-01*01	TCRBJ02-03*01
AGCTCTCTGGAGCTGGGGGACTCAGCTTTGTATTTCTGTGCCAGCAGCCCCCTATTTGAGGCAGCACCTGAGCAGTTCTTCGGGCCA	CASSPLFEAAPEQFF	8	6.97898e-05	TCRBV09-01	TCRBD02-01*02	TCRBJ02-01*01
CTGAGCTCTCTGGAGCTGGGGGACTCAGCTTTGTATTTCTGTGCCAGCAGCGTAGTAAGGTCAGGGGGGGAGCTGTTTTTTGGAGAA	CASSVVRSGGELFF	8	6.97898e-05	TCRBV09-01	TCRBD01-01*01	TCRBJ02-02*01
CTGAGCTCTCTGGAGCTGGGGGACTCAGCTTTGTATTTCTGTGCCAGCAGCGTAGCACCCGTCTCGGACGAGCAGTACTTCGGGCCG	CASSVAPVSDEQYF	8	6.97898e-05	TCRBV09-01	TCRBD02-01	TCRBJ02-07*01
AGCTCTCTGGAGCTGGGGGACTCAGCTTTGTATTTCTGTGCCAGCAGCGTTGGAGCGGGGGGGAGTAATGAGCAGTTCTTCGGGCCA	CASSVGAGGSNEQFF	8	6.97898e-05	TCRBV09-01	TCRBD02-01*01	TCRBJ02-01*01
AGGCTGGAGTCGGCTGCTCCCTCCCAGACATCTGTGTACTTCTGTGCCAGCATCGGATCTGTCCGGTTAGGGCAGTACTTCGGGCCG	CASIGSVRLGQYF	8	6.97898e-05	TCRBV06-01*01		TCRBJ02-07*01
AGGCTGGAGTCGGCTGCTCCCTCCCAGACATCTGTGTACTTCTGTGCCAGCAGTGTGTACAGGGACCAGCCCCAGCATTTTGGTGAT	CASSVYRDQPQHF	8	6.97898e-05	TCRBV06-01*01	TCRBD01-01*01	TCRBJ01-05*01
CTGGAGTCGGCTGCTCCCTCCCAGACATCTGTGTACTTCTGTGCCAGCAGTACAGACTACTCTGGAAACACCATATATTTTGGAGAG	CASSTDYSGNTIYF	8	6.97898e-05	TCRBV06-01*01	TCRBD02-01	TCRBJ01-03*01
AGGCTGGAGTCGGCTGCTCCCTCCCAGACATCTGTGTACTTCTGTGCCAGCAGCCATCTAAGCGAGAACACCATATATTTTGGAGAG	CASSHLSENTIYF	8	6.97898e-05	TCRBV06-01*01	TCRBD02-01	TCRBJ01-03*01
CTCAGGCTGGAGTCGGCTGCTCCCTCCCAGACATCTGTGTACTTCTGTGCCGGGGCAACCCGGCCCGATACGCAGTATTTTGGCCCA	CAGATRPDTQYF	8	6.97898e-05	TCRBV06-01*01	TCRBD01-01*01	TCRBJ02-03*01
TCGGCTGCTCCCTCCCAGACATCTGTGTACTTCTGTGCCAGCAGCGAAGGGTTAACTAGCGTGACAGATACGCAGTATTTTGGCCCA	CASSEGLTSVTDTQYF	8	6.97898e-05	TCRBV06-01*01	TCRBD02-01	TCRBJ02-03*01
CTGGAGTCGGCTGCTCCCTCCCAGACATCTGTGTACTTCTGTGCCAGCAGTGAAGGACAGGGAGGATCACCCCTCCACTTTGGGAAC	CASSEGQGGSPLHF	8	6.97898e-05	TCRBV06-01*01	TCRBD01-01*01	TCRBJ01-06*01
TCGCTCAGGCTGGAGTCGGCTGCTCCCTCCCAGACATCTGTGTACTTCTGTGCCGCGGGGTTCACCGGGGAGCTGTTTTTTGGAGAA	CAAGFTGELFF	8	6.97898e-05	TCRBV06-01*01	TCRBD02-01*01	TCRBJ02-02*01
CTGGAGTCGGCTGCTCCCTCCCAGACATCTGTGTACTTCTGTGCCAGCAGTGAATGGCAGGGGGGGGCTGAAGCTTTCTTTGGACAA	CASSEWQGGAEAFF	8	6.97898e-05	TCRBV06-01*01		TCRBJ01-01*01
GAGTCGGCTGCTCCCTCCCAGACATCTGTGTACTTCTGTGCCAGCAGTACCCAGGGGGCCATTTATGAAAAACTGTTTTTTGGCAGT	CASSTQGAIYEKLFF	8	6.97898e-05	TCRBV06-01*01	TCRBD01-01*01	TCRBJ01-04*01
AGGCTGGAGTCGGCTGCTCCCTCCCAGACATCTGTGTACTTCTGTGCCAGCAGTGTTTCAGTCGAGACTGAAGCTTTCTTTGGACAA	CASSVSVETEAFF	8	6.97898e-05	TCRBV06-01*01		TCRBJ01-01*01
AGGCTGGAGTCGGCTGCTCCCTCCCAGACATCTGTGTACTTCTGTGCCAGCAGTGAAGGACAGAACTATGGCTACACCTTCGGTTCG	CASSEGQNYGYTF	8	6.97898e-05	TCRBV06-01*01	TCRBD01-01*01	TCRBJ01-02*01
AGCACCTTGGAGCTGGGGGACTCGGCCCTTTATCTTTGCGCCAGCAGCTTGGATGGACAGGGAAATTCACCCCTCCACTTTGGGAAC	CASSLDGQGNSPLHF	8	6.97898e-05	TCRBV05-01*01	TCRBD01-01*01	TCRBJ01-06*01
GAGATGAATGTGAGCACCTTGGAGCTGGGGGACTCGGCCCTTTATCTTTGCGCCAGCAGACTGGAGAATGAGCAGTTCTTCGGGCCA	CASRLENEQFF	8	6.97898e-05	TCRBV05-01*01	TCRBD02-01*02	TCRBJ02-01*01
AGCACCTTGGAGCTGGGGGACTCGGCCCTTTATCTTTGCGCCAGCAGCTTGGGCCTAGCGGGGACCTACGAGCAGTACTTCGGGCCG	CASSLGLAGTYEQYF	8	6.97898e-05	TCRBV05-01*01	TCRBD02-01*01	TCRBJ02-07*01
AATGTGAGCACCTTGGAGCTGGGGGACTCGGCCCTTTATCTTTGCGCCAGCAGCCCCCAAGCGGCCGGGGAGCTGTTTTTTGGAGAA	CASSPQAAGELFF	8	6.97898e-05	TCRBV05-01*01	TCRBD02-01	TCRBJ02-02*01
AGCACCTTGGAGCTGGGGGACTCGGCCCTTTATCTTTGCGCCAGCAGCCCCGGACAGGGGTTAAACACTGAAGCTTTCTTTGGACAA	CASSPGQGLNTEAFF	8	6.97898e-05	TCRBV05-01*01	TCRBD01-01*01	TCRBJ01-01*01
GTGAGCACCTTGGAGCTGGGGGACTCGGCCCTTTATCTTTGCGCCAGCAGCTTGGTAGGGGGCTTAGATACGCAGTATTTTGGCCCA	CASSLVGGLDTQYF	8	6.97898e-05	TCRBV05-01*01	TCRBD01-01*01	TCRBJ02-03*01
GTGAGCACCTTGGAGCTGGGGGACTCGGCCCTTTATCTTTGCGCCAGCAGCAAGGTCACTAGCGCCGGGGAGCTGTTTTTTGGAGAA	CASSKVTSAGELFF	8	6.97898e-05	TCRBV05-01*01	TCRBD02-01	TCRBJ02-02*01
AGCACCTTGGAGCTGGGGGACTCGGCCCTTTATCTTTGCGCCAGCAGCGCAGGCCGGGACAGGGGCCTGGGGCAGTACTTCGGGCCG	CASSAGRDRGLGQYF	8	6.97898e-05	TCRBV05-01*01	TCRBD01-01*01	TCRBJ02-07*01
ACCTTGGAGCTGGGGGACTCGGCCCTTTATCTTTGCGCCAGCAGTCCCGGGACGGGCCCAACTAATGAAAAACTGTTTTTTGGCAGT	CASSPGTGPTNEKLFF	8	6.97898e-05	TCRBV05-01*01		TCRBJ01-04*01
ACCTTGGAGCTGGGGGACTCGGCCCTTTATCTTTGCGCCAGCAGCTTGGGCGGGGGTCTTCGCACCGGGGAGCTGTTTTTTGGAGAA	CASSLGGGLRTGELFF	8	6.97898e-05	TCRBV05-01*01	TCRBD02-01*01	TCRBJ02-02*01
ACCTTGGAGCTGGGGGACTCGGCCCTTTATCTTTGCGCCAGCAGCATGGGGTCCGGGGGCTCTGGAAACACCATATATTTTGGAGAG	CASSMGSGGSGNTIYF	8	6.97898e-05	TCRBV05-01*01	TCRBD02-01*01	TCRBJ01-03*01
CTACACGCCCTGCAGCCAGAAGACTCAGCCCTGTATCTCTGCGCCAGCAGCCACAATACTGGTATGGATACGCAGTATTTTGGCCCA	CASSHNTGMDTQYF	8	6.97898e-05	TCRBV04-01*01	TCRBD02-01	TCRBJ02-03*01
GCCCTGCAGCCAGAAGACTCAGCCCTGTATCTCTGCGCCAGCAGCCGGTTTCCGGGGGCCGGTTACAATGAGCAGTTCTTCGGGCCA	CASSRFPGAGYNEQFF	8	6.97898e-05	TCRBV04-01*01		TCRBJ02-01*01
CACGCCCTGCAGCCAGAAGACTCAGCCCTGTATCTCTGCGCCAGCAGCCAAGAAGTAACAGGAGACACTGAAGCTTTCTTTGGACAA	CASSQEVTGDTEAFF	8	6.97898e-05	TCRBV04-01*01	TCRBD01-01*01	TCRBJ01-01*01
GCCCTGCAGCCAGAAGACTCAGCCCTGTATCTCTGCGCCAGCAGCCAAGGACAGGGTGGGATGTACTACGAGCAGTACTTCGGGCCG	CASSQGQGGMYYEQYF	8	6.97898e-05	TCRBV04-01*01	TCRBD01-01*01	TCRBJ02-07*01
CACGCCCTGCAGCCAGAAGACTCAGCCCTGTATCTCTGCGCCAGCAGCCAGGGCCGGGGGGGGAACGATGAGCAGTTCTTCGGGCCA	CASSQGRGGNDEQFF	8	6.97898e-05	TCRBV04-01*01	TCRBD02-01*01	TCRBJ02-01*01
GTGAACGCCTTGTTGCTGGGGGACTCGGCCCTGTATCTCTGTGCCAGCAGCTATCGGGGGCTGGGTTACGAGCAGTACTTCGGGCCG	CASSYRGLGYEQYF	8	6.97898e-05	TCRBV05-05*01		TCRBJ02-07*01
GCCTTGTTGCTGGGGGACTCGGCCCTGTATCTCTGTGCCAGCAGCTTGGCCCCAGGGAATAGCAATCAGCCCCAGCATTTTGGTGAT	CASSLAPGNSNQPQHF	8	6.97898e-05	TCRBV05-05*01	TCRBD01-01*01	TCRBJ01-05*01
AGGCTGGAGTTGGCTGCTCCCTCCCAGACATCTGTGTACTTCTGTGCCAGCGGGGGACAGGACTACAATGAGCAGTTCTTCGGGCCA	CASGGQDYNEQFF	8	6.97898e-05	TCRBV06-06	TCRBD01-01*01	TCRBJ02-01*01
CTGCAGCCAGAAGACTCGGCCCTGTATCTCTGCGCCAGCAGCCAAGATAACCGGGGGGGAAACTACAATGAGCAGTTCTTCGGGCCA	CASSQDNRGGNYNEQFF	8	6.97898e-05	TCRBV04-03*01	TCRBD02-01*01	TCRBJ02-01*01
CACACCCTGCAGCCAGAAGACTCGGCCCTGTATCTCTGCGCCAGCAGCCCAGGACAGGGGGTTAACTATGGCTACACCTTCGGTTCG	CASSPGQGVNYGYTF	8	6.97898e-05	TCRBV04-03*01	TCRBD01-01*01	TCRBJ01-02*01
GAGCTGAATGTGAACGCCTTGTTGCTGGGGGACTCGGCCCTCTATCTCTGTGCCAGCAGCTTGGACGGCCCGCAGTACTTCGGCGCC	CASSLDGPQYF	8	6.97898e-05	TCRBV05-06*01		TCRBJ02-04*01
AACGCCTTGTTGCTGGGGGACTCGGCCCTCTATCTCTGTGCCAGCAGCTCCCCCGGACAGGGTGGAGGGCCCCTCCACTTTGGGAAC	CASSSPGQGGGPLHF	8	6.97898e-05	TCRBV05-06*01	TCRBD01-01*01	TCRBJ01-06*01
GTGAACGCCTTGTTGCTGGGGGACTCGGCCCTCTATCTCTGTGCCAGCAGCCGCCAGGGCATAAACTATGGCTACACCTTCGGTTCG	CASSRQGINYGYTF	8	6.97898e-05	TCRBV05-06*01	TCRBD01-01*01	TCRBJ01-02*01
TCCACAAAGCTGGAGGACTCAGCCATGTACTTCTGTGCCAGCAGACAACAGGGGGCCGGCATCAATCAGCCCCAGCATTTTGGTGAT	CASRQQGAGINQPQHF	8	6.97898e-05	TCRBV02-01*01	TCRBD01-01*01	TCRBJ01-05*01
TCCACAAAGCTGGAGGACTCAGCCATGTACTTCTGTGCCAGCAGTGAAGCGCTTCCAGGGGCCGGCTATGGCTACACCTTCGGTTCG	CASSEALPGAGYGYTF	8	6.97898e-05	TCRBV02-01*01	TCRBD01-01*01	TCRBJ01-02*01
ATCCGGTCCACAAAGCTGGAGGACTCAGCCATGTACTTCTGTGCCAGCAGTCAGGACAGGGGAAACGGGGAGCTGTTTTTTGGAGAA	CASSQDRGNGELFF	8	6.97898e-05	TCRBV02-01*01	TCRBD01-01*01	TCRBJ02-02*01
CGGTCCACAAAGCTGGAGGACTCAGCCATGTACTTCTGTGCCAGCAAAGCGGACCGTTATAGCAATCAGCCCCAGCATTTTGGTGAT	CASKADRYSNQPQHF	8	6.97898e-05	TCRBV02-01*01	TCRBD02-01	TCRBJ01-05*01
CGGTCCACAAAGCTGGAGGACTCAGCCATGTACTTCTGTGCCAGCAGAAAGGAGGGACTAGCGGGTGCTACCCAGTACTTCGGGCCA	CASRKEGLAGATQYF	8	6.97898e-05	TCRBV02-01*01	TCRBD02-01	TCRBJ02-05*01
CGGTCCACAAAGCTGGAGGACTCAGCCATGTACTTCTGTGCCAGCGGGGACAAGAGCTCTGGGGCCAACGTCCTGACTTTCGGGGCC	CASGDKSSGANVLTF	8	6.97898e-05	TCRBV02-01*01	TCRBD01-01*01	TCRBJ02-06*01
CTGAAGATCCGGTCCACAAAGCTGGAGGACTCAGCCATGTACTTCTGTGCCAGCGCAGGGGATGGAAACACCATATATTTTGGAGAG	CASAGDGNTIYF	8	6.97898e-05	TCRBV02-01*01	TCRBD01-01*01	TCRBJ01-03*01
TCCACAAAGCTGGAGGACTCAGCCATGTACTTCTGTGCCAGCAGTGATGGAACAGGTCGCTCTGGAAACACCATATATTTTGGAGAG	CASSDGTGRSGNTIYF	8	6.97898e-05	TCRBV02-01*01	TCRBD01-01*01	TCRBJ01-03*01
ACTCTGAAGATCCGGTCCACAAAGCTGGAGGACTCAGCCATGTACTTCTGTGCCAGCAGTGAATGGGGGGGTGCGAATTTTGGCCCA	CASSEWGGANF	8	6.97898e-05	TCRBV02-01*01	TCRBD02-01*01	TCRBJ02-03*01
CTGAAGATCCGGTCCACAAAGCTGGAGGACTCAGCCATGTACTTCTGTGCCAGCAGCCCGACTAGCAATGAGCAGTTCTTCGGGCCA	CASSPTSNEQFF	8	6.97898e-05	TCRBV02-01*01	TCRBD02-01	TCRBJ02-01*01
ATCCGGTCCACAAAGCTGGAGGACTCAGCCATGTACTTCTGTGCCAGCAGTGATCAGGCGACTTTGTCTGGCTACACCTTCGGTTCG	CASSDQATLSGYTF	8	6.97898e-05	TCRBV02-01*01		TCRBJ01-02*01
ATCCGGTCCACAAAGCTGGAGGACTCAGCCATGTACTTCTGTGCCAGCGCTAAGACTCCGAGCTCCTACGAGCAGTACTTCGGGCCG	CASAKTPSSYEQYF	8	6.97898e-05	TCRBV02-01*01	TCRBD02-01	TCRBJ02-07*01
CTGAAGATCCGGTCCACAAAGCTGGAGGACTCAGCCATGTACTTCTGTGCCAGCGGCACAGGGCATATTAGAGCTTTCTTTGGACAA	CASGTGHIRAFF	8	6.97898e-05	TCRBV02-01*01	TCRBD01-01*01	TCRBJ01-01*01
TTGGAGCTGGGGGACTCGGCCCTGTATCTCTGTGCCAGAAGCTTGGACTGCTTGCTTGGAGGCAATCAGCCCCAGCATTTTGGTGAT	CARSLDCLLGGNQPQHF	8	6.97898e-05	TCRBV05-03	TCRBD02-01*02	TCRBJ01-05*01
GCCTTGGAGCTGGGGGACTCGGCCCTGTATCTCTGTGCCAGAAGCTCCGACCGGACAGGGCACTCCTACGAGCAGTACTTCGGGCCG	CARSSDRTGHSYEQYF	8	6.97898e-05	TCRBV05-03	TCRBD01-01*01	TCRBJ02-07*01
GTGAGTGCCTTGGAGCTGGGGGACTCGGCCCTGTATCTCTGTGCCAGAAGCTGCCGGGACAGGATCTCCGAGCAGTACTTCGGGCCG	CARSCRDRISEQYF	8	6.97898e-05	TCRBV05-03	TCRBD01-01*01	TCRBJ02-07*01
AATGTGAACGCCTTGGAGCTGGACGACTCGGCCCTGTATCTCTGTGCCAGCAGACCCAACCCTCTGGGGGAGCAGTACTTCGGGCCG	CASRPNPLGEQYF	8	6.97898e-05	TCRBV05-04*01		TCRBJ02-07*01
AATGTGAATGCCTTGGAGCTGGAGGACTCGGCCCTGTATCTCTGTGCCAGCAGCCCTCGGTTCACCGGGGAGCTGTTTTTTGGAGAA	CASSPRFTGELFF	8	6.97898e-05	TCRBV05-08*01	TCRBD02-01	TCRBJ02-02*01
ATGAATGTGAGCACCTTGGAGCTGGGGGACTCGGCCCTTTATCTTTGCGCCAGCAGCTTGGCCGTTCAGCCCCAGCATTTTGGTGAT	CASSLAVQPQHF	8	6.97898e-05	TCRBV05-01*01	TCRBD02-01	TCRBJ01-05*01
GAGTTGGCTGCTCCCTCCCAGACATCTGTGTACTTCTGTGCCAGCAGTTTACTAGCGGGGGGGCTCTCCGAGCAGTACTTCGGGCCG	CASSLLAGGLSEQYF	8	6.97898e-05	TCRBV06-06	TCRBD02-01*01	TCRBJ02-07*01
CTGCTGTCGGCTGCTCCCTCCCAGACATCTGTGTACTTCTGTGCCAGCAGAGCCGACAGCTACACCGGGGAGCTGTTTTTTGGAGAA	CASRADSYTGELFF	8	6.97898e-05	TCRBV06-05*01	TCRBD01-01*01	TCRBJ02-02*01
ACTCTGAAGATCCGGTCCACAAAGCTGGAGGACTCAGCCATGTACTTCTGTGCCAGCAGCCCATCAGACGAGCAGTACTTCGGGCCG	CASSPSDEQYF	8	6.97898e-05	TCRBV02-01*01	TCRBD01-01*01	TCRBJ02-07*01
ATCCGGTCCACAAAGCTGGAGGACTCAGCCATGTACTTCTGTGCCAGCACCGGAGGACAGGGAGATCAGCCCCAGCATTTTGGTGAT	CASTGGQGDQPQHF	8	6.97898e-05	TCRBV02-01*01	TCRBD01-01*01	TCRBJ01-05*01
CTGGAGTCTGCTGCCTCCTCCCAGACATCTGTATATTTCTGCGCCAGCAGTGAGTCACTAGCGGGGGGGCCCAAGTTCTTCGGGCCA	CASSESLAGGPKFF	8	6.97898e-05	TCRBV10-01	TCRBD02-01*01	TCRBJ02-01*01
ACTCTGGAGTCTGCTGCCTCCTCCCAGACATCTGTATATTTCTGCGCCAGCAGTGGCAGCCTAAATTCACCCCTCCACTTTGGGAAC	CASSGSLNSPLHF	8	6.97898e-05	TCRBV10-01		TCRBJ01-06*01
CGCACAGAGCAGGGGGACTCGGCCATGTATCTCTGTGCCAGCAGCTTAGATCCGGGCCTTAGCTCCTACGAGCAGTACTTCGGGCCG	CASSLDPGLSSYEQYF	8	6.97898e-05	TCRBV07-09		TCRBJ02-07*01
CTGTCGGCTGCTCCCTCCCAGACATCTGTGTACTTCTGTGCCAGCGTACAGGGGGCATGGTCGAACACTGAAGCTTTCTTTGGACAA	CASVQGAWSNTEAFF	8	6.97898e-05	TCRBV06-05*01	TCRBD01-01*01	TCRBJ01-01*01
CAGCAGGTAGTGCGAGGAGATTCGGCAGCTTATTTCTGTGCCAGCTCACCGCCGGGACAGGGGAACTACGAGCAGTACTTCGGGCCG	CASSPPGQGNYEQYF	8	6.97898e-05	TCRBV18-01*01	TCRBD01-01*01	TCRBJ02-07*01
CAGCAGGTAGTGCGAGGAGATTCGGCAGCTTATTTCTGTGCCAGCTCACCACCGGGACAAGCTGGAAACACCATATATTTTGGAGAG	CASSPPGQAGNTIYF	8	6.97898e-05	TCRBV18-01*01	TCRBD01-01*01	TCRBJ01-03*01
CAGCAGGTAGTGCGAGGAGATTCGGCAGCTTATTTCTGTGCCAGCTCACCACGAAAGGGCCCTGGTTCGGAAGCTTTCTTTGGACAA	CASSPRKGPGSEAFF	8	6.97898e-05	TCRBV18-01*01		TCRBJ01-01*01
ATCCAGCAGGTAGTGCGAGGAGATTCGGCAGCTTATTTCTGTGCCAGCACTGGACAGGGGGTCGAGAATGAGCAGTTCTTCGGGCCA	CASTGQGVENEQFF	8	6.97898e-05	TCRBV18-01*01	TCRBD01-01*01	TCRBJ02-01*01
AGGATCCAGCAGGTAGTGCGAGGAGATTCGGCAGCTTATTTCTGTGCCAGCTCACCAGGGCCCTCCTACGAGCAGTACTTCGGGCCG	CASSPGPSYEQYF	8	6.97898e-05	TCRBV18-01*01	TCRBD01-01*01	TCRBJ02-07*01
ATCCAGCAGGTAGTGCGAGGAGATTCGGCAGCTTATTTCTGTGCCAGCTCCTCCGGGACGAACAACTATGGCTACACCTTCGGTTCG	CASSSGTNNYGYTF	8	6.97898e-05	TCRBV18-01*01		TCRBJ01-02*01
ATCCAGCAGGTAGTGCGAGGAGATTCGGCAGCTTATTTCTGTGCCAGCTCACCACAAAAGATCACCGGGGAGCTGTTTTTTGGAGAA	CASSPQKITGELFF	8	6.97898e-05	TCRBV18-01*01		TCRBJ02-02*01
GAGCTTGGGGACTCGGCCATGTATCTCTGTGCCAGCAGCTCCCCTAGGGGGGGGGCTAGCGGTTACAATGAGCAGTTCTTCGGGCCA	CASSSPRGGASGYNEQFF	8	6.97898e-05	TCRBV11-01*01	TCRBD02-01	TCRBJ02-01*01
GTGCAGCCTGCAGAACTGGAGGATTCTGGAGTTTATTTCTGTGCCAGCAGCAGGAGCTTTGGGGACAATGAGCAGTTCTTCGGGCCA	CASSRSFGDNEQFF	8	6.97898e-05	TCRBV14-01*01		TCRBJ02-01*01
CAGCGCACACAGCAGGAGGACTCCGCCGTGTATCTCTGTGCCAGCAGCTTTGCTAGCGGGGGGCAAGATACGCAGTATTTTGGCCCA	CASSFASGGQDTQYF	8	6.97898e-05	TCRBV07-08*01	TCRBD02-01*01	TCRBJ02-03*01
CAGCGCACACAGCAGGAGGACTCCGCCGTGTATCTCTGTGCCAGCAGCTTAATGGCTAGCGTCACAGATACGCAGTATTTTGGCCCA	CASSLMASVTDTQYF	8	6.97898e-05	TCRBV07-08*01	TCRBD02-01	TCRBJ02-03*01
CAGCAGGTAGTGCGAGGAGATTCGGCAGCTTATTTCTGTGCCAGCTCACCACGGGACAGCCGGACCAATGAGCAGTTCTTCGGGCCA	CASSPRDSRTNEQFF	8	6.97898e-05	TCRBV18-01*01	TCRBD01-01*01	TCRBJ02-01*01
ACGATCCAGCGCACACAGCAGGAGGACTCGGCCGTGTATCTCTGTGCCAGCAGCTTAGACCAGAATCGTCCGCAGTTCTTCGGGCCA	CASSLDQNRPQFF	8	6.97898e-05	TCRBV07-02*01	TCRBD01-01*01	TCRBJ02-01*01
CAGCGCACACAGCAGGAGGACTCGGCCGTGTATCTCTGTGCCAGCAGCCTTGGGCCAGGGCTCGGCACTGAAGCTTTCTTTGGACAA	CASSLGPGLGTEAFF	8	6.97898e-05	TCRBV07-02*01	TCRBD01-01*01	TCRBJ01-01*01
ACGATCCAGCGCACACAGCAGGAGGACTCGGCCGTGTATCTCTGTGCCAGCAGCTTCTCCTCTGGAAACACCATATATTTTGGAGAG	CASSFSSGNTIYF	8	6.97898e-05	TCRBV07-02*01	TCRBD02-01	TCRBJ01-03*01
CTGACGATCCAGCGCACACAGCAGGAGGACTCGGCCGTGTATCTCTGTGCCAGCAGCGCGGGATACACTGAAGCTTTCTTTGGACAA	CASSAGYTEAFF	8	6.97898e-05	TCRBV07-02*01	TCRBD02-01*02	TCRBJ01-01*01
CAGCGCACACAGCAGGAGGACTCGGCCGTGTATCTCTGTGCCAGCAGCTTACTCAGGAGCTCTGGAAACACCATATATTTTGGAGAG	CASSLLRSSGNTIYF	8	6.97898e-05	TCRBV07-02*01		TCRBJ01-03*01
CAGGAGGACTCGGCCGTGTATCTCTGTGCCAGCAGCTGGCGTGGGGTATGGTCTCGGGGCGGTAACGATGGCTACACCTTCGGTTCG	CASSWRGVWSRGGNDGYTF	8	6.97898e-05	TCRBV07-02*01		TCRBJ01-02*01
CAGCAGGAGGACTCGGCCGTGTATCTCTGTGCCAGCAGCTTAGGAAACCTAGCGGGGCACAGCACAGATACGCAGTATTTTGGCCCA	CASSLGNLAGHSTDTQYF	8	6.97898e-05	TCRBV07-02*01	TCRBD02-01*01	TCRBJ02-03*01
ATCCAGCGCACAGAGCAGGGGGACTCGGCCATGTATCTCTGTGCCAGCAGCTTTTCGGACGGGGGATACGAGCAGTACTTCGGGCCG	CASSFSDGGYEQYF	8	6.97898e-05	TCRBV07-09	TCRBD02-01*01	TCRBJ02-07*01
ATCCAGCGCACAGAGCAGGGGGACTCGGCCATGTATCTCTGTGCCAGCAGCTTGGGACAGAATAACTATGGCTACACCTTCGGTTCG	CASSLGQNNYGYTF	8	6.97898e-05	TCRBV07-09	TCRBD01-01*01	TCRBJ01-02*01
TTGGCGTCTGCTGTACCCTCTCAGACATCTGTGTACTTCTGTGCCAGCAGTGGAGCGGGGGGTTACAATGAGCAGTTCTTCGGGCCA	CASSGAGGYNEQFF	8	6.97898e-05	TCRBV06-04	TCRBD02-01*01	TCRBJ02-01*01
ACGTTGGCGTCTGCTGTACCCTCTCAGACATCTGTGTACTTCTGTGCCAGCAGTGACTCCGACACCGGGGAGCTGTTTTTTGGAGAA	CASSDSDTGELFF	8	6.97898e-05	TCRBV06-04	TCRBD02-01	TCRBJ02-02*01
ACGTTGGCGTCTGCTGTACCCTCTCAGACATCTGTGTACTTCTGTGCCAGCAGTGACACTAGCACAGATACGCAGTATTTTGGCCCA	CASSDTSTDTQYF	8	6.97898e-05	TCRBV06-04	TCRBD02-01	TCRBJ02-03*01
CTGGAGTCCGCTACCAGCTCCCAGACATCTGTGTACTTCTGTGCCATCAGTTCTTCCCCGGTGAACACTGAAGCTTTCTTTGGACAA	CAISSSPVNTEAFF	8	6.97898e-05	TCRBV10-03*01	TCRBD02-01	TCRBJ01-01*01
TCCGCTACCAGCTCCCAGACATCTGTGTACTTCTGTGCCATCAGTGAGTCAGGGCTCCGGGCAGCCGGGGAGCTGTTTTTTGGAGAA	CAISESGLRAAGELFF	8	6.97898e-05	TCRBV10-03*01		TCRBJ02-02*01
GAGATCCAGCGCACAGAGCAGGGGGACTCGGCCATGTATCTCTGTGCCAGCAGCTTTCAACAGGACACTGAAGCTTTCTTTGGACAA	CASSFQQDTEAFF	8	6.97898e-05	TCRBV07-09	TCRBD01-01*01	TCRBJ01-01*01
ATCCAGCGCACAGAGCAGGGGGACTCGGCCATGTATCTCTGTGCCGGGAGCCCGGGCCTGAACACCGGGGAGCTGTTTTTTGGAGAA	CAGSPGLNTGELFF	8	6.97898e-05	TCRBV07-09	TCRBD02-01*02	TCRBJ02-02*01
ACTCTGACAGTGACCAGTGCCCATCCTGAAGACAGCAGCTTCTACATCTGCAGTGCTAGAGAAATCGGCGAGCAGTACTTCGGGCCG	CSAREIGEQYF	8	6.97898e-05	TCRBV20-01*01	TCRBD02-01	TCRBJ02-07*01
ACGATCCAGCGCACACAGCAGGAGGACTCGGCCGTGTATCTCTGTGCCAGCAGCCGGGGGGCCACCGGGGAGCTGTTTTTTGGAGAA	CASSRGATGELFF	8	6.97898e-05	TCRBV07-02*01	TCRBD02-01*01	TCRBJ02-02*01
CAGCGCACACAGCAGGAGGACTCGGCCGTGTATCTCTGTGCCAGCAGCCCAACAGGGGGTGATTACAATGAGCAGTTCTTCGGGCCA	CASSPTGGDYNEQFF	8	6.97898e-05	TCRBV07-02*01	TCRBD01-01*01	TCRBJ02-01*01
CAGCGCACACAGCAGGAGGACTCGGCCGTGTATCTCTGTGCCAGCAGCGGACAGGGCGCGAACACCGGGGAGCTGTTTTTTGGAGAA	CASSGQGANTGELFF	8	6.97898e-05	TCRBV07-02*01	TCRBD01-01*01	TCRBJ02-02*01
TTTCCTCTCACTGTGACATCGGCCCAAAAGAACCCGACAGCTTTCTATCTCTGTGCCAGTAGTAAGGCCGAGCAGTACTTCGGGCCG	CASSKAEQYF	8	6.97898e-05	TCRBV19-01		TCRBJ02-07*01
ACTGTGACATCGGCCCAAAAGAACCCGACAGCTTTCTATCTCTGTGCCAGTAGTATAGATAAGGGGAACATTCAGTACTTCGGCGCC	CASSIDKGNIQYF	8	6.97898e-05	TCRBV19-01	TCRBD01-01*01	TCRBJ02-04*01
ACTGTGACATCGGCCCAAAAGAACCCGACAGCTTTCTATCTCTGTGCCAGTAGTCTCGGGGGGAACAATGAGCAGTTCTTCGGGCCA	CASSLGGNNEQFF	8	6.97898e-05	TCRBV19-01	TCRBD02-01*01	TCRBJ02-01*01
TCGGCCCAAAAGAACCCGACAGCTTTCTATCTCTGTGCCAGTAGTATAGCGGGACTAGCGAAATACAATGAGCAGTTCTTCGGGCCA	CASSIAGLAKYNEQFF	8	6.97898e-05	TCRBV19-01	TCRBD02-01	TCRBJ02-01*01
ACGATCCAGCGCACACAGCAGGAGGACTCGGCCGTGTATCTCTGTGCCAGCAGCTCCGGGAACCTCTACGAGCAGTACTTCGGGCCG	CASSSGNLYEQYF	8	6.97898e-05	TCRBV07-02*01	TCRBD02-01*02	TCRBJ02-07*01
ACTGTGACATCGGCCCAAAAGAACCCGACAGCTTTCTATCTCTGTGCCACAGGGAAACCGAACACCGGGGAGCTGTTTTTTGGAGAA	CATGKPNTGELFF	8	6.97898e-05	TCRBV19-01	TCRBD01-01*01	TCRBJ02-02*01
ACTGTGACATCGGCCCAAAAGAACCCGACAGCTTTCTATCTCTGTGCCAGTAGCAAAGACGGGGAGGGGACCCAGTACTTCGGGCCA	CASSKDGEGTQYF	8	6.97898e-05	TCRBV19-01	TCRBD02-01*02	TCRBJ02-05*01
TCGGCCCAAAAGAACCCGACAGCTTTCTATCTCTGTGCCAGTAGTTTCGGACTAGCGGGGCCGGCCGATACGCAGTATTTTGGCCCA	CASSFGLAGPADTQYF	8	6.97898e-05	TCRBV19-01	TCRBD02-01*01	TCRBJ02-03*01
GTGACATCGGCCCAAAAGAACCCGACAGCTTTCTATCTCTGTGCCAGTAGTATTACACACCGGGGTGATACGCAGTATTTTGGCCCA	CASSITHRGDTQYF	8	6.97898e-05	TCRBV19-01	TCRBD02-01*01	TCRBJ02-03*01
GCCCAAAAGAACCCGACAGCTTTCTATCTCTGTGCCAGCAAAGAGGAGCCGCGGGGGGGGAAAAGAAGGGAGCTGTTTTTTGGAGAA	CASKEEPRGGKRRELFF	8	6.97898e-05	TCRBV19-01	TCRBD02-01*01	TCRBJ02-02*01
ACATCGGCCCAAAAGAACCCGACAGCTTTCTATCTCTGTGCCAGCTCGACGGAACAGGGGGCGTTTGAAAAACTGTTTTTTGGCAGT	CASSTEQGAFEKLFF	8	6.97898e-05	TCRBV19-01	TCRBD01-01*01	TCRBJ01-04*01
GTGACATCGGCCCAAAAGAACCCGACAGCTTTCTATCTCTGTGCCAGTACAGAATGGGGGAACACCGGGGAGCTGTTTTTTGGAGAA	CASTEWGNTGELFF	8	6.97898e-05	TCRBV19-01		TCRBJ02-02*01
ACATCGGCCCAAAAGAACCCGACAGCTTTCTATCTCTGTGCCAGTAGTAGGGAGGGATCAAGCAATCAGCCCCAGCATTTTGGTGAT	CASSREGSSNQPQHF	8	6.97898e-05	TCRBV19-01	TCRBD02-01*02	TCRBJ01-05*01
TCGCCCAGCCCCAACCAGACCTCTCTGTACTTCTGTGCCAGCAGCCCCCAAGCCCCGACAGGGGTCTATGGCTACACCTTCGGTTCG	CASSPQAPTGVYGYTF	8	6.97898e-05	TCRBV27-01*01	TCRBD01-01*01	TCRBJ01-02*01
TCGCCCAGCCCCAACCAGACCTCTCTGTACTTCTGTGCCAGCAGTCCCGGACTAGCGGTAGCCACAGATACGCAGTATTTTGGCCCA	CASSPGLAVATDTQYF	8	6.97898e-05	TCRBV27-01*01	TCRBD02-01	TCRBJ02-03*01
CTGGAGTCGCCCAGCCCCAACCAGACCTCTCTGTACTTCTGTGCCAGCAGTTTCGGGACGGGGCGGGAGACCCAGTACTTCGGGCCA	CASSFGTGRETQYF	8	6.97898e-05	TCRBV27-01*01		TCRBJ02-05*01
GAGTCGCCCAGCCCCAACCAGACCTCTCTGTACTTCTGTGCCAGCAGTTTAAGCAAATCTGGGGCCAACGTCCTGACTTTCGGGGCC	CASSLSKSGANVLTF	8	6.97898e-05	TCRBV27-01*01	TCRBD02-01	TCRBJ02-06*01
CTGATCCTGGAGTCGCCCAGCCCCAACCAGACCTCTCTGTACTTCTGTGCCAGCAGTTCCCTTAATGAAAAACTGTTTTTTGGCAGT	CASSSLNEKLFF	8	6.97898e-05	TCRBV27-01*01	TCRBD02-01	TCRBJ01-04*01
CCCAACCAGACCTCTCTGTACTTCTGTGCCAGCAGTCCCGGACTAGCGGGGGCCGACCACGACTACAATGAGCAGTTCTTCGGGCCA	CASSPGLAGADHDYNEQFF	8	6.97898e-05	TCRBV27-01*01	TCRBD02-01*01	TCRBJ02-01*01
GAGTCGCCCAGCCCCAACCAGACCTCTCTGTACTTCTGTGCCAGCAGGTTAACAGGGGGCGTCAAAAACATTCAGTACTTCGGCGCC	CASRLTGGVKNIQYF	8	6.97898e-05	TCRBV27-01*01	TCRBD01-01*01	TCRBJ02-04*01
ATCCAGCCTGCAAAGCTTGAGGACTCGGCCGTGTATCTCTGTGCCAGCAGCGGCGCAGGCTCTGGAAACACCATATATTTTGGAGAG	CASSGAGSGNTIYF	8	6.97898e-05	TCRBV11-02*02	TCRBD01-01*01	TCRBJ01-03*01
CTGACCCTGGAGTCTGCCAGGCCCTCACATACCTCTCAGTACCTCTGTGCCAGCAGTGGGAACACAGATACGCAGTATTTTGGCCCA	CASSGNTDTQYF	8	6.97898e-05	TCRBV25-01*01		TCRBJ02-03*01
GTGAGCAACATGAGCCCTGAAGACAGCAGCATATATCTCTGCAGCGTAGCCAAGAGCGAATCGGGAACTGAAGCTTTCTTTGGACAA	CSVAKSESGTEAFF	8	6.97898e-05	TCRBV29-01*01	TCRBD02-01*02	TCRBJ01-01*01
GTGAGCAACATGAGCCCTGAAGACAGCAGCATATATCTCTGCAGCGTTGAAGAGAAGGGCGTCCGCTATGGCTACACCTTCGGTTCG	CSVEEKGVRYGYTF	8	6.97898e-05	TCRBV29-01*01		TCRBJ01-02*01
CTGACTGTGAGCAACATGAGCCCTGAAGACAGCAGCATATATCTCTGCAGCGTTGATCTACAGCAGAACGAGCAGTACTTCGGGCCG	CSVDLQQNEQYF	8	6.97898e-05	TCRBV29-01*01	TCRBD01-01*01	TCRBJ02-07*01
AGCAACATGAGCCCTGAAGACAGCAGCATATATCTCTGCAGCGTTGGGGCTAGCGGGGGGGTATCTAATGAGCAGTTCTTCGGGCCA	CSVGASGGVSNEQFF	8	6.97898e-05	TCRBV29-01*01	TCRBD02-01*01	TCRBJ02-01*01
TCAGAACCCAGGGACTCAGCTGTGTACTTCTGTGCCAGCAGTGCAAAGTTGGGGACAGGGGACCCCTACGAGCAGTACTTCGGGCCG	CASSAKLGTGDPYEQYF	8	6.97898e-05	TCRBV12	TCRBD01-01*01	TCRBJ02-07*01
GAGTCGGCTGCTCCCTCCCAAACATCTGTGTACTTCTGTGCCAGCAGTTACAGGGGCTCTGGGGCCAACGTCCTGACTTTCGGGGCC	CASSYRGSGANVLTF	8	6.97898e-05	TCRBV06	TCRBD01-01*01	TCRBJ02-06*01
ACAGTGACCAGTGCCCATCCTGAAGACAGCAGCTTCTACATCTGCAGTGCCAAAGGGGCGGGGGACACTGAAGCTTTCTTTGGACAA	CSAKGAGDTEAFF	8	6.97898e-05	TCRBV20	TCRBD02-01*01	TCRBJ01-01*01
GTGACCAGTGCCCATCCTGAAGACAGCAGCTTCTACATCTGCAGTGCTAAGGGGGCTAGTCGGAACACTGAAGCTTTCTTTGGACAA	CSAKGASRNTEAFF	8	6.97898e-05	TCRBV20	TCRBD01-01*01	TCRBJ01-01*01
GTGACCAGTGCCCATCCTGAAGACAGCAGCTTCTACATCTGCAGTGCCTCACCTAGCGGGGGGAACTACGAGCAGTACTTCGGGCCG	CSASPSGGNYEQYF	8	6.97898e-05	TCRBV20	TCRBD02-01*01	TCRBJ02-07*01
CAGCCCTCAGAACCCAGGGACTCAGCTGTGTACTTCTGTGCCAGCAGTTTATCAGGGGGTAGCAATCAGCCCCAGCATTTTGGTGAT	CASSLSGGSNQPQHF	8	6.97898e-05	TCRBV12	TCRBD01-01*01	TCRBJ01-05*01
AAGATCCAGCCCTCAGAACCCAGGGACTCAGCTGTGTACTTCTGTGCCAGCAGTTCCTCCGGGACGGCTGGCTACACCTTCGGTTCG	CASSSSGTAGYTF	8	6.97898e-05	TCRBV12		TCRBJ01-02*01
ACAGTGACCAGTGCCCATCCTGAAGACAGCAGCTTCTACATCTGCAGTGCCCAGGCCGGAAGCAACTATGGCTACACCTTCGGTTCG	CSAQAGSNYGYTF	8	6.97898e-05	TCRBV20	TCRBD01-01*01	TCRBJ01-02*01
GTGACCAGTGCCCATCCTGAAGACAGCAGCTTCTACATCTGCAGTGCTAGACTAGCGGGGGGGCAAGAGACCCAGTACTTCGGGCCA	CSARLAGGQETQYF	8	6.97898e-05	TCRBV20	TCRBD02-01*01	TCRBJ02-05*01
CTGACAGTGACCAGTGCCCATCCTGAAGACAGCAGCTTCTACATCTGCAGTGCAGGGGTCAAACAAGAGACCCAGTACTTCGGGCCA	CSAGVKQETQYF	8	6.97898e-05	TCRBV20	TCRBD01-01*01	TCRBJ02-05*01
ACAGTGACCAGTGCCCATCCTGAAGACAGCAGCTTCTACATCTGCAGTGCTTGGGACGGTAACAACTATGGCTACACCTTCGGTTCG	CSAWDGNNYGYTF	8	6.97898e-05	TCRBV20		TCRBJ01-02*01
GAGCTTGGGGACTCGGCCGTGTATCTCTGTGCCAGCAGCTTCTCCGGGACTAGCGGGTCTGGAATCGGGCAGCAGTTCTTCGGGCCA	CASSFSGTSGSGIGQQFF	8	6.97898e-05	TCRBV11-03*01	TCRBD02-01	TCRBJ02-01*01
CCTGCAGAGCTTGGGGACTCGGCCGTGTATCTCTGTGCCAGCAGCCGACGGAGTGTCAGACCTAACTATGGCTACACCTTCGGTTCG	CASSRRSVRPNYGYTF	8	6.97898e-05	TCRBV11-03*01	TCRBD02-01*02	TCRBJ01-02*01
TCCCTAGAGTCTGCCATCCCCAACCAGACAGCTCTTTACTTCTGTGCCACCAGTGAAGGGGGCAATCAGCCCCAGCATTTTGGTGAT	CATSEGGNQPQHF	8	6.97898e-05	TCRBV24	TCRBD01-01*01	TCRBJ01-05*01
GTGACCAGTGCCCATCCTGAAGACAGCAGCTTCTACATCTGCAGTGCCTTAAGGACAGGCATCCAAGAGACCCAGTACTTCGGGCCA	CSALRTGIQETQYF	8	6.97898e-05	TCRBV20	TCRBD01-01*01	TCRBJ02-05*01
AGTGCCCATCCTGAAGACAGCAGCTTCTACATCTGCAGTCCTCAGGTGGGGGGGGTAAGATGGAACACTGAAGCTTTCTTTGGACAA	CSPQVGGVRWNTEAFF	8	6.97898e-05	TCRBV20	TCRBD02-01*01	TCRBJ01-01*01
ACAGTGACCAGTGCCCATCCTGAAGACAGCAGCTTCTACATCTGCAGTGCTAGAGTTGACCCGAACACTGAAGCTTTCTTTGGACAA	CSARVDPNTEAFF	8	6.97898e-05	TCRBV20		TCRBJ01-01*01
CTTCACATCAATTCCCTGGAGCTTGGTGACTCTGCTGTGTATTTCTGTGCCAGCAGCCTGGGACTCTACGAGCAGTACTTCGGGCCG	CASSLGLYEQYF	8	6.97898e-05	TCRBV03	TCRBD02-01	TCRBJ02-07*01
TTAAATCTTCACATCAATTCCCTGGAGCTTGGTGACTCTGCTGTGTATTTCTGTGCCAGCAGCAGCTACGAGCAGTACTTCGGGCCG	CASSSYEQYF	8	6.97898e-05	TCRBV03		TCRBJ02-07*01
TTGGAGTCGGCTGCTCCCTCCCAAACATCTGTGTACTTCTGTGCCAGCAGTTACTCGAAACAGGGTCAGCCCCAGCATTTTGGTGAT	CASSYSKQGQPQHF	8	6.97898e-05	TCRBV06	TCRBD01-01*01	TCRBJ01-05*01
CTTGGTGACTCTGCTGTGTATTTCTGTGCCAGCAGTTCGATCGGGACTAGCCGGGATGGAGGATGGGAGACCCAGTACTTCGGGCCA	CASSSIGTSRDGGWETQYF	8	6.97898e-05	TCRBV03	TCRBD02-01	TCRBJ02-05*01
AATTCCCTGGAGCTTGGTGACTCTGCTGTGTATTTCTGTGCCAGCAGCCAGCCACAGGGTGGAAACACTGAAGCTTTCTTTGGACAA	CASSQPQGGNTEAFF	8	6.97898e-05	TCRBV03	TCRBD01-01*01	TCRBJ01-01*01
GCTGCTCCCTCCCAAACATCTGTGTACTTCTGTGCCAGCAGTAACCTACCGGCTAGCGGGAACACAGATACGCAGTATTTTGGCCCA	CASSNLPASGNTDTQYF	8	6.97898e-05	TCRBV06	TCRBD02-01*02	TCRBJ02-03*01
GCCCATCCTGAAGACAGCAGCTTCTACATCTGCAGTGCTAGACGTCCCGGTAGGGGACAGGGGCCCACTGAAGCTTTCTTTGGACAA	CSARRPGRGQGPTEAFF	8	6.97898e-05	TCRBV20	TCRBD01-01*01	TCRBJ01-01*01
TCCCTGGAGCTTGGTGACTCTGCTGTGTATTTCTGTGCCAGCAGCCAAAATAGGCAGGGACGAAGCGGGGAGCTGTTTTTTGGAGAA	CASSQNRQGRSGELFF	8	6.97898e-05	TCRBV03		TCRBJ02-02*01
AGTGCCCATCCTGAAGACAGCAGCTTCTACATCTGCAGTGCTAGTAGGGGACGGGGGGGCCTTAACTATGGCTACACCTTCGGTTCG	CSASRGRGGLNYGYTF	8	6.97898e-05	TCRBV20	TCRBD02-01*01	TCRBJ01-02*01
ACAGTGACCAGTGCCCATCCTGAAGACAGCAGCTTCTACATCTGCAGTGCGGGGGCCGGTAATAATTCACCCCTCCACTTTGGGAAC	CSAGAGNNSPLHF	8	6.97898e-05	TCRBV20	TCRBD01-01*01	TCRBJ01-06*01
CAGCCCTCAGAACCCAGGGACTCAGCTGTGTACTTCTGTGCCAGCAGTCCGGCGGGGGACAGCTCCTACGAGCAGTACTTCGGGCCG	CASSPAGDSSYEQYF	8	6.97898e-05	TCRBV12		TCRBJ02-07*01
GTGACCAGTGCCCATCCTGAAGACAGCAGCTTCTACATCTGCAGTGCTGGGGGACTAGCGGGGTACAATGAGCAGTTCTTCGGGCCA	CSAGGLAGYNEQFF	8	6.97898e-05	TCRBV20	TCRBD02-01*01	TCRBJ02-01*01
ATCCAGCCCTCAGAACCCAGGGACTCAGCTGTGTACTTCTGTGCCAGCAGTCCGGGACTTTCCTCCTACGAGCAGTACTTCGGGCCG	CASSPGLSSYEQYF	8	6.97898e-05	TCRBV12	TCRBD02-01	TCRBJ02-07*01
ATCCAGCCCTCAGAACCCAGGGACTCAGCTGTGTACTTCTGTGCCACCCGACAGAACACGCAGGGCGGGGAGCTGTTTTTTGGAGAA	CATRQNTQGGELFF	8	6.97898e-05	TCRBV12	TCRBD01-01*01	TCRBJ02-02*01
TCCCTGGAGCTTGGTGACTCTGCTGTGTATTTCTGTGCCAGCAGCCGTACTAGCGGGGGGGCCACCGGGGAGCTGTTTTTTGGAGAA	CASSRTSGGATGELFF	8	6.97898e-05	TCRBV03	TCRBD02-01*01	TCRBJ02-02*01
GCCCATCCTGAAGACAGCAGCTTCTACATCTGCAGTGCTAGAGATGGCGCGCGAGGGGCTTTCGATTCACCCCTCCACTTTGGGAAC	CSARDGARGAFDSPLHF	8	6.97898e-05	TCRBV20		TCRBJ01-06*01
AATTCCCTGGAGCTTGGTGACTCTGCTGTGTATTTCTGTGCCAGCAGCCAAGATCTGACTAGCAGCTACGAGCAGTACTTCGGGCCG	CASSQDLTSSYEQYF	8	6.97898e-05	TCRBV03	TCRBD02-01	TCRBJ02-07*01
ACCCTGCAGCCAGAAGACTCGGCCCTGTATCTCTGTGCCAGCAGCCAAGATCTTGGGGGACAGGGCCAGCCCCAGCATTTTGGTGAT	CASSQDLGGQGQPQHF	7	6.1066e-05	TCRBV04-02*01	TCRBD01-01*01	TCRBJ01-05*01
ACGATCCAGCGCACAGAGCAGCGGGACTCGGCCATGTATCGCTGTGCCAGCAGCTTACCAGGGATCAGTGAGCAGTTCTTCGGGCCA	CASSLPGISEQFF	7	6.1066e-05	TCRBV07-06*01	TCRBD01-01*01	TCRBJ02-01*01
CTTGACATCCGCTCACCAGGCCTGGGGGACGCAGCCATGTACCTGTGTGCCACCAGCAGAGACACAGATACGCAGTATTTTGGCCCA	CATSRDTDTQYF	7	6.1066e-05	TCRBV15-01*01		TCRBJ02-03*01
ATCCGCTCACCAGGCCTGGGGGACGCAGCCATGTACCTGTGTGCCACCAGCGGCGACACCTACACCGGGGAGCTGTTTTTTGGAGAA	CATSGDTYTGELFF	7	6.1066e-05	TCRBV15-01*01	TCRBD01-01*01	TCRBJ02-02*01
AGCTCTCTGGAGCTGGGGGACTCAGCTTTGTATTTCTGTGCCAGCAGCGTAGATGGGGCCTCCAACGGTGGCTACACCTTCGGTTCG	CASSVDGASNGGYTF	7	6.1066e-05	TCRBV09-01	TCRBD01-01*01	TCRBJ01-02*01
TCTCTGGAGCTGGGGGACTCAGCTTTGTATTTCTGTGCCAGCAGCTTTAGCGGGGGGGCCGGGGTAGGGACCCAGTACTTCGGGCCA	CASSFSGGAGVGTQYF	7	6.1066e-05	TCRBV09-01	TCRBD02-01*01	TCRBJ02-05*01
AACCTGAGCTCTCTGGAGCTGGGGGACTCAGCTTTGTATTTCTGTGCCAGCAGCGGTCACACGGGAGAGACCCAGTACTTCGGGCCA	CASSGHTGETQYF	7	6.1066e-05	TCRBV09-01	TCRBD02-01	TCRBJ02-05*01
CTGGAGCTGGGGGACTCAGCTTTGTATTTCTGTGCCAGCAGCGTATTAGGAGGGCGGGGGCGACCAGATACGCAGTATTTTGGCCCA	CASSVLGGRGRPDTQYF	7	6.1066e-05	TCRBV09-01	TCRBD02-01*01	TCRBJ02-03*01
TCTCTGGAGCTGGGGGACTCAGCTTTGTATTTCTGTGCCAGCAGCGCCATATTCGATTCGGGCACCGGGGAGCTGTTTTTTGGAGAA	CASSAIFDSGTGELFF	7	6.1066e-05	TCRBV09-01	TCRBD02-01	TCRBJ02-02*01
AACCTGAGCTCTCTGGAGCTGGGGGACTCAGCTTTGTATTTCTGTGCCAGCAGCCCCGCGGGGGGCGCACCCCTCCACTTTGGGAAC	CASSPAGGAPLHF	7	6.1066e-05	TCRBV09-01	TCRBD02-01*01	TCRBJ01-06*01
TCTCTGGAGCTGGGGGACTCAGCTTTGTATTTCTGTGCCAGCAGCGTAGAGGACAGGGTGTCCTACAATGAGCAGTTCTTCGGGCCA	CASSVEDRVSYNEQFF	7	6.1066e-05	TCRBV09-01	TCRBD01-01*01	TCRBJ02-01*01
CTGGAGTCGGCTGCTCCCTCCCAGACATCTGTGTACTTCTGTGCCAGCAGTGAAGGGATTACAGGGGATGGCTACACCTTCGGTTCG	CASSEGITGDGYTF	7	6.1066e-05	TCRBV06-01*01	TCRBD01-01*01	TCRBJ01-02*01
GCTCCCTCCCAGACATCTGTGTACTTCTGTGCCAGCAGTGCAGACCGGGACAGGGGGTCCCCCATCGATGAGCAGTTCTTCGGGCCA	CASSADRDRGSPIDEQFF	7	6.1066e-05	TCRBV06-01*01	TCRBD01-01*01	TCRBJ02-01*01
CTCAGGCTGGAGTCGGCTGCTCCCTCCCAGACATCTGTGTACTTCTGTGCCAGCGGTCAGACTTCCTACGAGCAGTACTTCGGGCCG	CASGQTSYEQYF	7	6.1066e-05	TCRBV06-01*01	TCRBD02-01	TCRBJ02-07*01
TCGGCTGCTCCCTCCCAGACATCTGTGTACTTCTGTGCCAGCAGTGCCCTTCAGGGGTTTACTGGAAACACCATATATTTTGGAGAG	CASSALQGFTGNTIYF	7	6.1066e-05	TCRBV06-01*01	TCRBD01-01*01	TCRBJ01-03*01
TCGGCTGCTCCCTCCCAGACATCTGTGTACTTCTGTGCCAGCAGTGGCAGATCGGGACAGCTTAACACTGAAGCTTTCTTTGGACAA	CASSGRSGQLNTEAFF	7	6.1066e-05	TCRBV06-01*01	TCRBD01-01*01	TCRBJ01-01*01
CTGGAGTCGGCTGCTCCCTCCCAGACATCTGTGTACTTCTGTGCCAGCATCCCGACAGGGTCTAACTATGGCTACACCTTCGGTTCG	CASIPTGSNYGYTF	7	6.1066e-05	TCRBV06-01*01	TCRBD01-01*01	TCRBJ01-02*01
GTGAGCACCTTGGAGCTGGGGGACTCGGCCCTTTATCTTTGCGCCAGCAGCTTGAGCGGGGTTTCCTACGAGCAGTACTTCGGGCCG	CASSLSGVSYEQYF	7	6.1066e-05	TCRBV05-01*01	TCRBD02-01*01	TCRBJ02-07*01
GTGAGCACCTTGGAGCTGGGGGACTCGGCCCTTTATCTTTGCGCCAGCAGCTTGGAGGGGGCTATCTATGGCTACACCTTCGGTTCG	CASSLEGAIYGYTF	7	6.1066e-05	TCRBV05-01*01	TCRBD01-01*01	TCRBJ01-02*01
GTGAGCACCTTGGAGCTGGGGGACTCGGCCCTTTATCTTTGCGCCAGCAGCTCCAAAGTCGAGAACACTGAAGCTTTCTTTGGACAA	CASSSKVENTEAFF	7	6.1066e-05	TCRBV05-01*01		TCRBJ01-01*01
AATGTGAGCACCTTGGAGCTGGGGGACTCGGCCCTTTATCTTTGCGCCAGCAGCTTGCCTAGCCAAGAGACCCAGTACTTCGGGCCA	CASSLPSQETQYF	7	6.1066e-05	TCRBV05-01*01	TCRBD02-01	TCRBJ02-05*01
AATGTGAGCACCTTGGAGCTGGGGGACTCGGCCCTTTATCTTTGCGCCAGCAGCTACGCAGGGTCCTACGAGCAGTACTTCGGGCCG	CASSYAGSYEQYF	7	6.1066e-05	TCRBV05-01*01	TCRBD01-01*01	TCRBJ02-07*01
ACCTTGGAGCTGGGGGACTCGGCCCTTTATCTTTGCGCCAGCAGCCTCGGCGACAGTTACTCTGGAAACACCATATATTTTGGAGAG	CASSLGDSYSGNTIYF	7	6.1066e-05	TCRBV05-01*01	TCRBD01-01*01	TCRBJ01-03*01
CAGCGCACAGAGCAGCGGGACTCGGCCATGTATCGCTGTGCCAGCGCTGAGGGACCCGTAGGCAATCAGCCCCAGCATTTTGGTGAT	CASAEGPVGNQPQHF	7	6.1066e-05	TCRBV07-06*01		TCRBJ01-05*01
CAGCCAGAAGACTCAGCCCTGTATCTCTGCGCCAGCAGCCCCCGGGGAGGGACTAGCGGCCACCAAGAGACCCAGTACTTCGGGCCA	CASSPRGGTSGHQETQYF	7	6.1066e-05	TCRBV04-01*01	TCRBD02-01	TCRBJ02-05*01
CAGCCAGAAGACTCAGCCCTGTATCTCTGCGCCAGCAGCCAAAAAAGTTTCGAGAGCTCTGGGGCCAACGTCCTGACTTTCGGGGCC	CASSQKSFESSGANVLTF	7	6.1066e-05	TCRBV04-01*01	TCRBD02-01*02	TCRBJ02-06*01
CTGCAGCCAGAAGACTCAGCCCTGTATCTCTGCGCCAGCAGCCAAGATCGGTCCAACTCTGGGGCCAACGTCCTGACTTTCGGGGCC	CASSQDRSNSGANVLTF	7	6.1066e-05	TCRBV04-01*01	TCRBD02-01	TCRBJ02-06*01
CACGCCCTGCAGCCAGAAGACTCAGCCCTGTATCTCTGCGCCAGCAGCCAAGATGCGGTAGCCAAAAACATTCAGTACTTCGGCGCC	CASSQDAVAKNIQYF	7	6.1066e-05	TCRBV04-01*01	TCRBD02-01	TCRBJ02-04*01
CTACACGCCCTGCAGCCAGAAGACTCAGCCCTGTATCTCTGCGCCAGCAGCCAAGTTGAGGGCCACAATGAGCAGTTCTTCGGGCCA	CASSQVEGHNEQFF	7	6.1066e-05	TCRBV04-01*01	TCRBD02-01*02	TCRBJ02-01*01
GTGAACGCCTTGTTGCTGGGGGACTCGGCCCTGTATCTCTGTGCCAGCAGCTTGGCACAGGGGATGGATACGCAGTATTTTGGCCCA	CASSLAQGMDTQYF	7	6.1066e-05	TCRBV05-05*01	TCRBD01-01*01	TCRBJ02-03*01
CAGCCAGAAGACTCGGCCCTGTATCTCTGCGCCAGCGGAAGAAAGGGACAGGGAGTGTCTGGGGCCAACGTCCTGACTTTCGGGGCC	CASGRKGQGVSGANVLTF	7	6.1066e-05	TCRBV04-03*01	TCRBD01-01*01	TCRBJ02-06*01
CTACACACCCTGCAGCCAGAAGACTCGGCCCTGTATCTCTGCGCCAGCAGCCAGTTCGGGGGGGCTTACGAGCAGTACTTCGGGCCG	CASSQFGGAYEQYF	7	6.1066e-05	TCRBV04-03*01	TCRBD02-01*01	TCRBJ02-07*01
GCCTTGTTGCTGGGGGACTCGGCCCTCTATCTCTGTGCCAGCAGCTTGGGGACAGGAGAAGATGGTTCACCCCTCCACTTTGGGAAC	CASSLGTGEDGSPLHF	7	6.1066e-05	TCRBV05-06*01	TCRBD01-01*01	TCRBJ01-06*01
GTGAACGCCTTGTTGCTGGGGGACTCGGCCCTCTATCTCTGTGCCAGCACCTTGGGGGATTTGGACTATGGCTACACCTTCGGTTCG	CASTLGDLDYGYTF	7	6.1066e-05	TCRBV05-06*01		TCRBJ01-02*01
GTGAACGCCTTGTTGCTGGGGGACTCGGCCCTCTATCTCTGTGCCAGCAGCGTACGACAGGGGATCGGGGAGCTGTTTTTTGGAGAA	CASSVRQGIGELFF	7	6.1066e-05	TCRBV05-06*01	TCRBD01-01*01	TCRBJ02-02*01
TTGTTGCTGGGGGACTCGGCCCTCTATCTCTGTGCCAGCAGCTTGTCCGCTCAGGGCCTGGGAAATCAGCCCCAGCATTTTGGTGAT	CASSLSAQGLGNQPQHF	7	6.1066e-05	TCRBV05-06*01	TCRBD01-01*01	TCRBJ01-05*01
AATGTGAACGCCTTGTTGCTGGGGGACTCGGCCCTCTATCTCTGTGCCAGCAGCTCGGGACTCGACTACGAGCAGTACTTCGGGCCG	CASSSGLDYEQYF	7	6.1066e-05	TCRBV05-06*01	TCRBD02-01	TCRBJ02-07*01
TTGTTGCTGGGGGACTCGGCCCTCTATCTCTGTGCCAGCAGCTTTTTTCTGGGGCTAGCGGACCACAATGAGCAGTTCTTCGGGCCA	CASSFFLGLADHNEQFF	7	6.1066e-05	TCRBV05-06*01	TCRBD02-01	TCRBJ02-01*01
GCCTTGTTGCTGGGGGACTCGGCCCTCTATCTCTGTGCCAGCAGCCCTGGACAGGGGGCTGCTGGAAACACCATATATTTTGGAGAG	CASSPGQGAAGNTIYF	7	6.1066e-05	TCRBV05-06*01	TCRBD01-01*01	TCRBJ01-03*01
AATGTGAACGCCTTGTTGCTGGGGGACTCGGCCCTCTATCTCTGTGCCAGCAGCTTGGGTAGGGGTAATGAGCAGTTCTTCGGGCCA	CASSLGRGNEQFF	7	6.1066e-05	TCRBV05-06*01	TCRBD01-01*01	TCRBJ02-01*01
ACTCTGAAGATCCGGTCCACAAAGCTGGAGGACTCAGCCATGTACTTCTGTGCCAGCAGTGTGGGGTATAGGGCTTTCTTTGGACAA	CASSVGYRAFF	7	6.1066e-05	TCRBV02-01*01		TCRBJ01-01*01
TCCACAAAGCTGGAGGACTCAGCCATGTACTTCTGTGCCAGCAGTGAAGGGAGACCGGTCTCTGGAAACACCATATATTTTGGAGAG	CASSEGRPVSGNTIYF	7	6.1066e-05	TCRBV02-01*01	TCRBD02-01*02	TCRBJ01-03*01
CGGTCCACAAAGCTGGAGGACTCAGCCATGTACTTCTGTGCCAGCAGAGGGCTAGGGGGGCGATACAATGAGCAGTTCTTCGGGCCA	CASRGLGGRYNEQFF	7	6.1066e-05	TCRBV02-01*01		TCRBJ02-01*01
CGGTCCACAAAGCTGGAGGACTCAGCCATGTACTTCTGTGCCAGCAGTGAAGGCCGGACAGGGAACACTGAAGCTTTCTTTGGACAA	CASSEGRTGNTEAFF	7	6.1066e-05	TCRBV02-01*01	TCRBD01-01*01	TCRBJ01-01*01
AAGCTGGAGGACTCAGCCATGTACTTCTGTGCCAGCAGTGAGAGCGGCAGGGCCCCGGGCGCTGGAAACACCATATATTTTGGAGAG	CASSESGRAPGAGNTIYF	7	6.1066e-05	TCRBV02-01*01		TCRBJ01-03*01
AAGCTGGAGGACTCAGCCATGTACTTCTGTGCCAGCATTCTAGACAGGACCCAGGTCTCTGGGGCCAACGTCCTGACTTTCGGGGCC	CASILDRTQVSGANVLTF	7	6.1066e-05	TCRBV02-01*01	TCRBD01-01*01	TCRBJ02-06*01
CTGAAGATCCGGTCCACAAAGCTGGAGGACTCAGCCATGTACTTCTGTGCCAGCCTCGGGGGCCTCTACGAGCAGTACTTCGGGCCG	CASLGGLYEQYF	7	6.1066e-05	TCRBV02-01*01		TCRBJ02-07*01
CGGTCCACAAAGCTGGAGGACTCAGCCATGTACTTCTGTGCCAGCAGAGCAGGACAGGGAAGTCGTGAAAAACTGTTTTTTGGCAGT	CASRAGQGSREKLFF	7	6.1066e-05	TCRBV02-01*01	TCRBD01-01*01	TCRBJ01-04*01
AAGATCCGGTCCACAAAGCTGGAGGACTCAGCCATGTACTTCTGTGCCAGCAGCACAGGTTCAACCTACGAGCAGTACTTCGGGCCG	CASSTGSTYEQYF	7	6.1066e-05	TCRBV02-01*01	TCRBD01-01*01	TCRBJ02-07*01
AAGATCCGGTCCACAAAGCTGGAGGACTCAGCCATGTACTTCTGTGCCAGCAGTGGCTCAGGTCGCTATGGCTACACCTTCGGTTCG	CASSGSGRYGYTF	7	6.1066e-05	TCRBV02-01*01	TCRBD01-01*01	TCRBJ01-02*01
ATCCGGTCCACAAAGCTGGAGGACTCAGCCATGTACTTCTGTGCCAGCAGTGGGCAGGGGATGCATGAAAAACTGTTTTTTGGCAGT	CASSGQGMHEKLFF	7	6.1066e-05	TCRBV02-01*01	TCRBD01-01*01	TCRBJ01-04*01
ACAAAGCTGGAGGACTCAGCCATGTACTTCTGTGCCAGCAGTGAATTCCGGGGGACAGGTTCTGATTCACCCCTCCACTTTGGGAAC	CASSEFRGTGSDSPLHF	7	6.1066e-05	TCRBV02-01*01	TCRBD01-01*01	TCRBJ01-06*01
TCCACAAAGCTGGAGGACTCAGCCATGTACTTCTGTGCCAGCAGTGAACGGGCAAGGGGCGCCACCGGGGAGCTGTTTTTTGGAGAA	CASSERARGATGELFF	7	6.1066e-05	TCRBV02-01*01	TCRBD01-01*01	TCRBJ02-02*01
AAGATCCGGTCCACAAAGCTGGAGGACTCAGCCATGTACTTCTGTGCCAGCAGTCAGGGGGAGATGACTGAAGCTTTCTTTGGACAA	CASSQGEMTEAFF	7	6.1066e-05	TCRBV02-01*01	TCRBD01-01*01	TCRBJ01-01*01
AACGCCTTGGAGCTGGACGACTCGGCCCTGTATCTCTGTGCCAGCAGGAACGGCGGGACGGCACCCTACGAGCAGTACTTCGGGCCG	CASRNGGTAPYEQYF	7	6.1066e-05	TCRBV05-04*01	TCRBD02-01*02	TCRBJ02-07*01
GCCTTGGAGCTGGACGACTCGGCCCTGTATCTCTGTGCCAGCAGCCCCGCCAGGGACAGGGGGACCTACGAGCAGTACTTCGGGCCG	CASSPARDRGTYEQYF	7	6.1066e-05	TCRBV05-04*01	TCRBD01-01*01	TCRBJ02-07*01
GCCTTGGAGCTGGACGACTCGGCCCTGTATCTCTGTGCCAGCAGCTTGGGGACAGCCAAGGTGGGCTATGGCTACACCTTCGGTTCG	CASSLGTAKVGYGYTF	7	6.1066e-05	TCRBV05-04*01	TCRBD01-01*01	TCRBJ01-02*01
GTGAACGCCTTGGAGCTGGACGACTCGGCCCTGTATCTCTGTGCCAGCAGCTTGGCCTTTCGAGGGAATGGCTACACCTTCGGTTCG	CASSLAFRGNGYTF	7	6.1066e-05	TCRBV05-04*01	TCRBD02-01*02	TCRBJ01-02*01
GCCTTGGAGCTGGACGACTCGGCCCTGTATCTCTGTGCCAGCAGCCTCCGGGGGACAGTCTCTGGAAACACCATATATTTTGGAGAG	CASSLRGTVSGNTIYF	7	6.1066e-05	TCRBV05-04*01	TCRBD01-01*01	TCRBJ01-03*01
AACGCCTTGGAGCTGGACGACTCGGCCCTGTATCTCTGTGCCAGCAGGGCCGGGACAGGGTCCTCCTACGAGCAGTACTTCGGGCCG	CASRAGTGSSYEQYF	7	6.1066e-05	TCRBV05-04*01	TCRBD01-01*01	TCRBJ02-07*01
GTGAACGCCTTGGAGCTGGACGACTCGGCCCTGTATCTCTGTGCCAGCAGCTCCGGGATTTATAATTCACCCCTCCACTTTGGGAAC	CASSSGIYNSPLHF	7	6.1066e-05	TCRBV05-04*01	TCRBD02-01*02	TCRBJ01-06*01
GTGAACGCCTTGGAGCTGGACGACTCGGCCCTGTATCTCTGTGCCAGCAGCTTGAGCCTGGAACAGACTGAAGCTTTCTTTGGACAA	CASSLSLEQTEAFF	7	6.1066e-05	TCRBV05-04*01	TCRBD01-01*01	TCRBJ01-01*01
CTGAGCTCTCTGGAGCTGGGGGACTCAGCTTTGTATTTCTGTGCCAGCAGCGTAGATGGGGCTAATCAGCCCCAGCATTTTGGTGAT	CASSVDGANQPQHF	7	6.1066e-05	TCRBV09-01	TCRBD01-01*01	TCRBJ01-05*01
CTGAATGTGAATGCCTTGGAGCTGGAGGACTCGGCCCTGTATCTCTGTGCCAGCAGGGGGGCGGGGTCTACCCAGTACTTCGGGCCA	CASRGAGSTQYF	7	6.1066e-05	TCRBV05-08*01		TCRBJ02-05*01
CAGCGCACAGAGCGGGGGGACTCAGCCGTGTATCTCTGTGCCAGCAGCTTAGGGCGGGGCGGGGCAGATACGCAGTATTTTGGCCCA	CASSLGRGGADTQYF	7	6.1066e-05	TCRBV07-03*01	TCRBD02-01*01	TCRBJ02-03*01
CGCACAGAGCGGGGGGACTCAGCCGTGTATCTCTGTGCCAGCAGCCGACCGGGACAGGGGTCCAACAATGAGCAGTTCTTCGGGCCA	CASSRPGQGSNNEQFF	7	6.1066e-05	TCRBV07-03*01	TCRBD01-01*01	TCRBJ02-01*01
GTGAGCACCTTGGAGCTGGGGGACTCGGCCCTTTATCTTTGCGCCAGCAGCTTGGCCACGTTTGGGACTGAAGCTTTCTTTGGACAA	CASSLATFGTEAFF	7	6.1066e-05	TCRBV05-01*01		TCRBJ01-01*01
GAGTTGGCTGCTCCCTCCCAGACATCTGTGTACTTCTGTGCCAGCAACCCGGACAGGATCAAGAATCAGCCCCAGCATTTTGGTGAT	CASNPDRIKNQPQHF	7	6.1066e-05	TCRBV06-06	TCRBD01-01*01	TCRBJ01-05*01
CTGGAGTTGGCTGCTCCCTCCCAGACATCTGTGTACTTCTGTGCCACTATCCTCGGTAATAGCAATCAGCCCCAGCATTTTGGTGAT	CATILGNSNQPQHF	7	6.1066e-05	TCRBV06-06	TCRBD02-01	TCRBJ01-05*01
GAGTTGGCTGCTCCCTCCCAGACATCTGTGTACTTCTGTGCCAGCAGACCTACTAGCGGGGGATCCAATGAGCAGTTCTTCGGGCCA	CASRPTSGGSNEQFF	7	6.1066e-05	TCRBV06-06	TCRBD02-01*01	TCRBJ02-01*01
CTGGAGTTGGCTGCTCCCTCCCAGACATCTGTGTACTTCTGTGCCAGCAGTCCACAGGGAATGGCCTACGAGCAGTACTTCGGGCCG	CASSPQGMAYEQYF	7	6.1066e-05	TCRBV06-06	TCRBD01-01*01	TCRBJ02-07*01
CTGGAGTTGGCTGCTCCCTCCCAGACATCTGTGTACTTCTGTGCCGGGCGGAGTATCACTTCCACCGGGGAGCTGTTTTTTGGAGAA	CAGRSITSTGELFF	7	6.1066e-05	TCRBV06-06		TCRBJ02-02*01
CTGCTGTCGGCTGCTCCCTCCCAGACATCTGTGTACTTCTGTGCCAGCAGTTACCGGGACCCCTCCTACGAGCAGTACTTCGGGCCG	CASSYRDPSYEQYF	7	6.1066e-05	TCRBV06-05*01		TCRBJ02-07*01
CTGCTGTCGGCTGCTCCCTCCCAGACATCTGTGTACTTCTGTGCCAACAGGAGAGGGACGTCTAACTATGGCTACACCTTCGGTTCG	CANRRGTSNYGYTF	7	6.1066e-05	TCRBV06-05*01		TCRBJ01-02*01
CTGTCGGCTGCTCCCTCCCAGACATCTGTGTACTTCTGTGCCAGCAGTTACGTCGGGGGGCGAGGTACTGAAGCTTTCTTTGGACAA	CASSYVGGRGTEAFF	7	6.1066e-05	TCRBV06-05*01	TCRBD02-01*01	TCRBJ01-01*01
CTCAGGCTGCTGTCGGCTGCTCCCTCCCAGACATCTGTGTACTTCTGTGCCAGCCAGGACTCTGGAAACACCATATATTTTGGAGAG	CASQDSGNTIYF	7	6.1066e-05	TCRBV06-05*01	TCRBD01-01*01	TCRBJ01-03*01
CTCAGGCTGCTGTCGGCTGCTCCCTCCCAGACATCTGTGTACTTCTGTGCCACCGAACAAGACACCGGGGAGCTGTTTTTTGGAGAA	CATEQDTGELFF	7	6.1066e-05	TCRBV06-05*01	TCRBD01-01*01	TCRBJ02-02*01
CTGCTGTCGGCTGCTCCCTCCCAGACATCTGTGTACTTCTGTGCCAGCGCCTACAGGGGGACAAATTCACCCCTCCACTTTGGGAAC	CASAYRGTNSPLHF	7	6.1066e-05	TCRBV06-05*01	TCRBD01-01*01	TCRBJ01-06*01
CTGTCGGCTGCTCCCTCCCAGACATCTGTGTACTTCTGTGCCAGCAGTTTCCGGGACAGGGGATACAATGAGCAGTTCTTCGGGCCA	CASSFRDRGYNEQFF	7	6.1066e-05	TCRBV06-05*01	TCRBD01-01*01	TCRBJ02-01*01
CTGCTGTCGGCTGCTCCCTCCCAGACATCTGTGTACTTCTGTGCCAGCACCGGGACAGGGTCGAACACTGAAGCTTTCTTTGGACAA	CASTGTGSNTEAFF	7	6.1066e-05	TCRBV06-05*01	TCRBD01-01*01	TCRBJ01-01*01
TCGGCTGCTCCCTCCCAGACATCTGTGTACTTCTGTGCCAGCAGTTACCGGAAGAGATCATCGAACACTGAAGCTTTCTTTGGACAA	CASSYRKRSSNTEAFF	7	6.1066e-05	TCRBV06-05*01		TCRBJ01-01*01
TCGGCTGCTCCCTCCCAGACATCTGTGTACTTCTGTGCCAGCAGTTACTCGACAGGGGTTGGGAACACTGAAGCTTTCTTTGGACAA	CASSYSTGVGNTEAFF	7	6.1066e-05	TCRBV06-05*01	TCRBD01-01*01	TCRBJ01-01*01
GAGTCAGCTGCTCCCTCCCAGACATCTGTGTACTTCTGTGCCAGCAGTTATCAGTCTAGCGGGGGAGAGACCCAGTACTTCGGGCCA	CASSYQSSGGETQYF	7	6.1066e-05	TCRBV06-09*01	TCRBD02-01*01	TCRBJ02-05*01
CTGGAGTCTGCTGCCTCCTCCCAGACATCTGTATATTTCTGCGCCAGCAGTGTAGCACAAGGGGAGTTGGGGCAGTTCTTCGGGCCA	CASSVAQGELGQFF	7	6.1066e-05	TCRBV10-01		TCRBJ02-01*01
GAGTCTGCTGCCTCCTCCCAGACATCTGTATATTTCTGCGCCAGCAGTGTGGGGACAGGGGACACAGATACGCAGTATTTTGGCCCA	CASSVGTGDTDTQYF	7	6.1066e-05	TCRBV10-01	TCRBD01-01*01	TCRBJ02-03*01
GAGCAGGGGGACTCGGCCATGTATCTCTGTGCCAGCAGCTCAACGTACTACACCCCCCGAGCGGTCTATGGCTACACCTTCGGTTCG	CASSSTYYTPRAVYGYTF	7	6.1066e-05	TCRBV07-09	TCRBD02-01	TCRBJ01-02*01
GAGATCCAGCGCACAGAGCAGGGGGACTCGGCCATGTATCTCTGTGCCAGCAGCTTACAGGGACCCACTGAAGCTTTCTTTGGACAA	CASSLQGPTEAFF	7	6.1066e-05	TCRBV07-09		TCRBJ01-01*01
GAGATCCAGCGCACAGAGCAGGGGGACTCGGCCATGTATCTCTGTGCCACCTCGGGGGCGAAGGGTAATGAGCAGTTCTTCGGGCCA	CATSGAKGNEQFF	7	6.1066e-05	TCRBV07-09		TCRBJ02-01*01
CTGTCGGCTGCTCCCTCCCAGACATCTGTGTACTTCTGTGCCAGCAGTTCGAACAGGGGATCTGGAAACACCATATATTTTGGAGAG	CASSSNRGSGNTIYF	7	6.1066e-05	TCRBV06-05*01	TCRBD01-01*01	TCRBJ01-03*01
AGGCTGCTGTCGGCTGCTCCCTCCCAGACATCTGTGTACTTCTGTGCCAGCAGTTACCTAAGGAACACTGAAGCTTTCTTTGGACAA	CASSYLRNTEAFF	7	6.1066e-05	TCRBV06-05*01	TCRBD02-01	TCRBJ01-01*01
CTGAGGATCCAGCAGGTAGTGCGAGGAGATTCGGCAGCTTATTTCTGTGCCAGCTCACAGACATTCTACGAGCAGTACTTCGGGCCG	CASSQTFYEQYF	7	6.1066e-05	TCRBV18-01*01	TCRBD01-01*01	TCRBJ02-07*01
ATCCAGCAGGTAGTGCGAGGAGATTCGGCAGCTTATTTCTGTGCCAGCTCACCACCGTGGGGGTCCTACGAGCAGTACTTCGGGCCG	CASSPPWGSYEQYF	7	6.1066e-05	TCRBV18-01*01		TCRBJ02-07*01
CAGCAGGTAGTGCGAGGAGATTCGGCAGCTTATTTCTGTGCCAGCTCACCGAGCAACAGGCCAAATGAAAAACTGTTTTTTGGCAGT	CASSPSNRPNEKLFF	7	6.1066e-05	TCRBV18-01*01	TCRBD01-01*01	TCRBJ01-04*01
CTGAGGATCCAGCAGGTAGTGCGAGGAGATTCGGCAGCTTATTTCTGTGCCAGCTCACGGGCCAGCTACGAGCAGTACTTCGGGCCG	CASSRASYEQYF	7	6.1066e-05	TCRBV18-01*01	TCRBD01-01*01	TCRBJ02-07*01
GTAGTGCGAGGAGATTCGGCAGCTTATTTCTGTGCCAGCTCACCAAATACGGGACTGAACTCTGGAAACACCATATATTTTGGAGAG	CASSPNTGLNSGNTIYF	7	6.1066e-05	TCRBV18-01*01	TCRBD02-01	TCRBJ01-03*01
ATCCAGCAGGTAGTGCGAGGAGATTCGGCAGCTTATTTCTGTGCCAGCTCACCACCGGCCAGGGTCCACGAGCAGTACTTCGGGCCG	CASSPPARVHEQYF	7	6.1066e-05	TCRBV18-01*01	TCRBD01-01*01	TCRBJ02-07*01
AGGATCCAGCAGGTAGTGCGAGGAGATTCGGCAGCTTATTTCTGTGCCAGCTCAGGGAGGACATTCCCTGAGCAGTTCTTCGGGCCA	CASSGRTFPEQFF	7	6.1066e-05	TCRBV18-01*01	TCRBD02-01*02	TCRBJ02-01*01
CAGGTAGTGCGAGGAGATTCGGCAGCTTATTTCTGTGCCAGCTCACCACGAAAGGGGCCCTACACCGGGGAGCTGTTTTTTGGAGAA	CASSPRKGPYTGELFF	7	6.1066e-05	TCRBV18-01*01	TCRBD01-01*01	TCRBJ02-02*01
ATCCGGTCCACAAAGCTGGAGGACTCAGCCATGTACTTCTGTGCCAGCAGAACGACAGGGGGGGATTCACCCCTCCACTTTGGGAAC	CASRTTGGDSPLHF	7	6.1066e-05	TCRBV02-01*01	TCRBD01-01*01	TCRBJ01-06*01
ATCCAGCCTGCAGAGCTTGGGGACTCGGCCATGTATCTCTGTGCCAGCAGCCACAGGGGGAATAATTCACCCCTCCACTTTGGGAAC	CASSHRGNNSPLHF	7	6.1066e-05	TCRBV11-01*01	TCRBD01-01*01	TCRBJ01-06*01
GTGCAGCCTGCAGAACTGGAGGATTCTGGAGTTTATTTCTGTGCCAGCAGCCAAGCATTCGTTGGAAACACCATATATTTTGGAGAG	CASSQAFVGNTIYF	7	6.1066e-05	TCRBV14-01*01		TCRBJ01-03*01
GTGCAGCCTGCAGAACTGGAGGATTCTGGAGTTTATTTCTGTGCCAGCAGCCTGTTGATACAGGGAACTGAAGCTTTCTTTGGACAA	CASSLLIQGTEAFF	7	6.1066e-05	TCRBV14-01*01	TCRBD01-01*01	TCRBJ01-01*01
CTGAAGATCCAGCGCACACAGCAGGAGGACTCCGCCGTGTATCTCTGTGCCAGCAGCCCCGCGGGGGGACGCTACACCTTCGGTTCG	CASSPAGGRYTF	7	6.1066e-05	TCRBV07-08*01	TCRBD02-01*01	TCRBJ01-02*01
AAGATCCAGCGCACACAGCAGGAGGACTCCGCCGTGTATCTCTGTGCCAGCAGCTTAAGACTAGCGGGGGAGCAGTACTTCGGGCCG	CASSLRLAGEQYF	7	6.1066e-05	TCRBV07-08*01	TCRBD02-01*01	TCRBJ02-07*01
CAGCAGGAGGACTCCGCCGTGTATCTCTGTGCCAGCAGCCCGAGCGGCGGACAGGCTTCATCGATCTATGGCTACACCTTCGGTTCG	CASSPSGGQASSIYGYTF	7	6.1066e-05	TCRBV07-08*01	TCRBD01-01*01	TCRBJ01-02*01
AAGATCCAGCGCACACAGCAGGAGGACTCCGCCGTGTATCTCTGTGCCAGCAGCGACGGGACAGACTATGGCTACACCTTCGGTTCG	CASSDGTDYGYTF	7	6.1066e-05	TCRBV07-08*01	TCRBD01-01*01	TCRBJ01-02*01
ACGATCCAGCGCACACAGCAGGAGGACTCGGCCGTGTATCTCTGTGCCAGCAGCTTAGGTTTTGGAGGAGAAGCTTTCTTTGGACAA	CASSLGFGGEAFF	7	6.1066e-05	TCRBV07-02*01	TCRBD02-01*02	TCRBJ01-01*01
ACACAGCAGGAGGACTCGGCCGTGTATCTCTGTGCCAGCAGCTTAGCCCATACTAGCGGGGGCTTCAATGAGCAGTTCTTCGGGCCA	CASSLAHTSGGFNEQFF	7	6.1066e-05	TCRBV07-02*01	TCRBD02-01*01	TCRBJ02-01*01
ATCCAGCGCACACAGCAGGAGGACTCGGCCGTGTATCTCTGTGCCAGCTCAAAGGACAGGGGAGAAGAGACCCAGTACTTCGGGCCA	CASSKDRGEETQYF	7	6.1066e-05	TCRBV07-02*01	TCRBD01-01*01	TCRBJ02-05*01
ACGATCCAGCGCACACAGCAGGAGGACTCGGCCGTGTATCTCTGTGCCAGCAGCTTAGAACAGTACAATGAGCAGTTCTTCGGGCCA	CASSLEQYNEQFF	7	6.1066e-05	TCRBV07-02*01	TCRBD01-01*01	TCRBJ02-01*01
CGCACACAGCAGGAGGACTCGGCCGTGTATCTCTGTGCCAGCAGCTTAAGGTTATGGGACAGTCACTATGGCTACACCTTCGGTTCG	CASSLRLWDSHYGYTF	7	6.1066e-05	TCRBV07-02*01	TCRBD01-01*01	TCRBJ01-02*01
ACTCTGGAGTCAGCTACCCGCTCCCAGACATCTGTGTATTTCTGCGCCAGCTCATCCTCTGGGGCCAACGTCCTGACTTTCGGGGCC	CASSSSGANVLTF	7	6.1066e-05	TCRBV10-02*01	TCRBD01-01*01	TCRBJ02-06*01
CGCACAGAGCAGGGGGACTCGGCCATGTATCTCTGTGCCAGCAGCCTTAATTCTGTCTACTCTGGAAACACCATATATTTTGGAGAG	CASSLNSVYSGNTIYF	7	6.1066e-05	TCRBV07-09	TCRBD02-01	TCRBJ01-03*01
ACGTTGGCGTCTGCTGTACCCTCTCAGACATCTGTGTACTTCTGTGCCAGCAGTATGGGGTTCGATCAGCCCCAGCATTTTGGTGAT	CASSMGFDQPQHF	7	6.1066e-05	TCRBV06-04		TCRBJ01-05*01
ACGTTGGCGTCTGCTGTACCCTCTCAGACATCTGTGTACTTCTGTGCCAGCAGTGAGTATAGCAATCAGCCCCAGCATTTTGGTGAT	CASSEYSNQPQHF	7	6.1066e-05	TCRBV06-04	TCRBD02-01	TCRBJ01-05*01
GTACCCTCTCAGACATCTGTGTACTTCTGTGCCAGCAGTGACACGGGACTAGCGGGGGAAAACACCGGGGAGCTGTTTTTTGGAGAA	CASSDTGLAGENTGELFF	7	6.1066e-05	TCRBV06-04	TCRBD02-01*01	TCRBJ02-02*01
CTCACTCTGGAGTCCGCTACCAGCTCCCAGACATCTGTGTACTTCTGTGCCATCAACAAACAGGGGGGCACCATATATTTTGGAGAG	CAINKQGGTIYF	7	6.1066e-05	TCRBV10-03*01	TCRBD01-01*01	TCRBJ01-03*01
GAGTCCGCTACCAGCTCCCAGACATCTGTGTACTTCTGTGCCATCAGTGATCCAGGGGTTGTAACCTACGAGCAGTACTTCGGGCCG	CAISDPGVVTYEQYF	7	6.1066e-05	TCRBV10-03*01	TCRBD01-01*01	TCRBJ02-07*01
ACTCTGACAGTGACCAGTGCCCATCCTGAAGACAGCAGCTTCTACATCTGCAGTGCTGCAGGGGACAATGAGCAGTTCTTCGGGCCA	CSAAGDNEQFF	7	6.1066e-05	TCRBV20-01*01	TCRBD01-01*01	TCRBJ02-01*01
CAGCGCACACAGCAGGAGGACTCGGCCGTGTATCTCTGTGCCAGCAGCACTAGCGGGGGCTTCCAAGAGACCCAGTACTTCGGGCCA	CASSTSGGFQETQYF	7	6.1066e-05	TCRBV07-02*01	TCRBD02-01*01	TCRBJ02-05*01
CAGCGCACACAGCAGGAGGACTCGGCCGTGTATCTCTGTGCCAGCAGCTTTAGGGCAGGGAAGTTCACTGAAGCTTTCTTTGGACAA	CASSFRAGKFTEAFF	7	6.1066e-05	TCRBV07-02*01	TCRBD01-01*01	TCRBJ01-01*01
CAGCGCACACAGCAGGAGGACTCGGCCGTGTATCTCTGTGCCAGCAGCTTATCAGTCGGGGAAAATTCACCCCTCCACTTTGGGAAC	CASSLSVGENSPLHF	7	6.1066e-05	TCRBV07-02*01	TCRBD02-01*01	TCRBJ01-06*01
CTGACGATCCAGCGCACACAGCAGGAGGACTCGGCCGTGTATCTCTGTGCCAGCAGCACCGGACGGCCTGAAGCTTTCTTTGGACAA	CASSTGRPEAFF	7	6.1066e-05	TCRBV07-02*01		TCRBJ01-01*01
CAGCGCACACAGCAGGAGGACTCGGCCGTGTATCTCTGTGCCAGCACCTCTCTTGGGACTAGCGTTAGTGAGCAGTACTTCGGGCCG	CASTSLGTSVSEQYF	7	6.1066e-05	TCRBV07-02*01	TCRBD02-01	TCRBJ02-07*01
CAGCGCACACAGCAGGAGGACTCGGCCGTGTATCTCTGTGCCAGCAGCTTGGAGGTTTCTAGCAATCAGCCCCAGCATTTTGGTGAT	CASSLEVSSNQPQHF	7	6.1066e-05	TCRBV07-02*01	TCRBD02-01*02	TCRBJ01-05*01
TCGGCCCAAAAGAACCCGACAGCTTTCTATCTCTGTGCCAGTAGTATTAAGGGGGCAGGGGGCAGCTATGGCTACACCTTCGGTTCG	CASSIKGAGGSYGYTF	7	6.1066e-05	TCRBV19-01	TCRBD01-01*01	TCRBJ01-02*01
ACATCGGCCCAAAAGAACCCGACAGCTTTCTATCTCTGTGCCAGTAGTATAATGAGGGGGGACACAGATACGCAGTATTTTGGCCCA	CASSIMRGDTDTQYF	7	6.1066e-05	TCRBV19-01		TCRBJ02-03*01
TCGGCCCAAAAGAACCCGACAGCTTTCTATCTCTGTGCCAGTAACCCCACTCTAGGGGGGCGCGGCTATGGCTACACCTTCGGTTCG	CASNPTLGGRGYGYTF	7	6.1066e-05	TCRBV19-01		TCRBJ01-02*01
TCGGCCCAAAAGAACCCGACAGCTTTCTATCTCTGTGCCAGTAGTAGGGGATCTAGGGGGGCGAACACTGAAGCTTTCTTTGGACAA	CASSRGSRGANTEAFF	7	6.1066e-05	TCRBV19-01		TCRBJ01-01*01
TCGGCCCAAAAGAACCCGACAGCTTTCTATCTCTGTGCCAGTAGTCTAGATGGACAGGGCGCCTACAATGAGCAGTTCTTCGGGCCA	CASSLDGQGAYNEQFF	7	6.1066e-05	TCRBV19-01	TCRBD01-01*01	TCRBJ02-01*01
TCGGCCCAAAAGAACCCGACAGCTTTCTATCTCTGTGCCAGTAGTATAACCGGGACTAGCGGGGCGGATGAGCAGTTCTTCGGGCCA	CASSITGTSGADEQFF	7	6.1066e-05	TCRBV19-01	TCRBD02-01*01	TCRBJ02-01*01
CTGGAGTCGCCCAGCCCCAACCAGACCTCTCTGTACTTCTGTGCCAGCAGTTTAGGGGGACAGAACTACGAGCAGTACTTCGGGCCG	CASSLGGQNYEQYF	7	6.1066e-05	TCRBV27-01*01	TCRBD01-01*01	TCRBJ02-07*01
AACCAGACCTCTCTGTACTTCTGTGCCAGCAGTTCCCAGAGCCCTACAGAGGGGTACTATAGCAATCAGCCCCAGCATTTTGGTGAT	CASSSQSPTEGYYSNQPQHF	7	6.1066e-05	TCRBV27-01*01		TCRBJ01-05*01
ATCCTGGAGTCGCCCAGCCCCAACCAGACCTCTCTGTACTTCTGTGCCAGCAGCGACAGGGGGATCTACGAGCAGTACTTCGGGCCG	CASSDRGIYEQYF	7	6.1066e-05	TCRBV27-01*01	TCRBD01-01*01	TCRBJ02-07*01
GAGTCGCCCAGCCCCAACCAGACCTCTCTGTACTTCTGTGCCAGCAGTTTAGGGGCAGGGTTATCTTATGGCTACACCTTCGGTTCG	CASSLGAGLSYGYTF	7	6.1066e-05	TCRBV27-01*01	TCRBD01-01*01	TCRBJ01-02*01
CTGATCCTGGAGTCGCCCAGCCCCAACCAGACCTCTCTGTACTTCTGTGCCAGCAGTTTATCAGGCCAGCCCCAGCATTTTGGTGAT	CASSLSGQPQHF	7	6.1066e-05	TCRBV27-01*01		TCRBJ01-05*01
TCGCCCAGCCCCAACCAGACCTCTCTGTACTTCTGTGCCAGCAGTTCGTGGACTAGCGGGGGGGCAGATACGCAGTATTTTGGCCCA	CASSSWTSGGADTQYF	7	6.1066e-05	TCRBV27-01*01	TCRBD02-01*01	TCRBJ02-03*01
AGCCCCAACCAGACCTCTCTGTACTTCTGTGCCAGCAGTTTATCTCAACACAGAAGGGATGTGGCAGATACGCAGTATTTTGGCCCA	CASSLSQHRRDVADTQYF	7	6.1066e-05	TCRBV27-01*01		TCRBJ02-03*01
ACCAACCAGACATCTATGTACCTCTGTGCCAGCCCACCGTGGAAGGGACAGGGAGCTTCTAGCACAGATACGCAGTATTTTGGCCCA	CASPPWKGQGASSTDTQYF	7	6.1066e-05	TCRBV28-01*01	TCRBD01-01*01	TCRBJ02-03*01
CTGATTCTGGAGTCCGCCAGCACCAACCAGACATCTATGTACCTCTGTGCCAGCAGTTTTGAGGGCTCTGAAGCTTTCTTTGGACAA	CASSFEGSEAFF	7	6.1066e-05	TCRBV28-01*01	TCRBD02-01*02	TCRBJ01-01*01
GCCCAAAAGAACCCGACAGCTTTCTATCTCTGTGCCAGTACCCGGGGACTCACACACTCCTATAATTCACCCCTCCACTTTGGGAAC	CASTRGLTHSYNSPLHF	7	6.1066e-05	TCRBV19-01	TCRBD02-01	TCRBJ01-06*01
TCGGCCCAAAAGAACCCGACAGCTTTCTATCTCTGTGCCAGTAGTTCCTCCCGGGGGACTGGTGGAAACACCATATATTTTGGAGAG	CASSSSRGTGGNTIYF	7	6.1066e-05	TCRBV19-01	TCRBD02-01	TCRBJ01-03*01
CTGGAGTCGCCCAGCCCCAACCAGACCTCTCTGTACTTCTGTGCCAGCAGACTACAGGGGGGGGACACTGAAGCTTTCTTTGGACAA	CASRLQGGDTEAFF	7	6.1066e-05	TCRBV27-01*01	TCRBD01-01*01	TCRBJ01-01*01
CAGTCCACGGAGTCAGGGGACACAGCACTGTATTTCTGTGCCAGCAGCAAACAGGGACAGGGGCACTATGGCTACACCTTCGGTTCG	CASSKQGQGHYGYTF	7	6.1066e-05	TCRBV21-01*01	TCRBD01-01*01	TCRBJ01-02*01
CAGCCTGCAAAGCTTGAGGACTCGGCCGTGTATCTCTGTGCCAGCAGCCAACTCACAGGACTGAACACTGAAGCTTTCTTTGGACAA	CASSQLTGLNTEAFF	7	6.1066e-05	TCRBV11-02*02	TCRBD01-01*01	TCRBJ01-01*01
ATCCAGCCTGCAAAGCTTGAGGACTCGGCCGTGTATCTCTGTGCCAGCAGCGTCGGGACCACAGGGGAGACCCAGTACTTCGGGCCA	CASSVGTTGETQYF	7	6.1066e-05	TCRBV11-02*02	TCRBD01-01*01	TCRBJ02-05*01
CTCAAGATCCAGCCTGCAAAGCTTGAGGACTCGGCCGTGTATCTCTGTGCCAGCAGCTTAGTGGGGGCACGGGCTTTCTTTGGACAA	CASSLVGARAFF	7	6.1066e-05	TCRBV11-02*02	TCRBD01-01*01	TCRBJ01-01*01
CAGCCTGCAAAGCTTGAGGACTCGGCCGTGTATCTCTGTGCCAGCAGCTATGGGACAGGGAGAACCTACGAGCAGTACTTCGGGCCG	CASSYGTGRTYEQYF	7	6.1066e-05	TCRBV11-02*02	TCRBD01-01*01	TCRBJ02-07*01
CCTGCAAAGCTTGAGGACTCGGCCGTGTATCTCTGTGCCAGCAGCTTAGCCATTGGGGGACAGGGCTATGGCTACACCTTCGGTTCG	CASSLAIGGQGYGYTF	7	6.1066e-05	TCRBV11-02*02	TCRBD01-01*01	TCRBJ01-02*01
CCTGCAAAGCTTGAGGACTCGGCCGTGTATCTCTGTGCCAGCAGCTCCGTCTACCTCTCCCCCGACAATGAGCAGTTCTTCGGGCCA	CASSSVYLSPDNEQFF	7	6.1066e-05	TCRBV11-02*02	TCRBD02-01	TCRBJ02-01*01
GCAAAGCTTGAGGACTCGGCCGTGTATCTCTGTGCCAGCAGCTTAGGGGACGGCTCCAACCCCGGCTACGAGCAGTACTTCGGGCCG	CASSLGDGSNPGYEQYF	7	6.1066e-05	TCRBV11-02*02		TCRBJ02-07*01
AAGATCCAGCCTGCAAAGCTTGAGGACTCGGCCGTGTATCTCTGTGCCAGCAGCTTAGAAGGGAAAAATGAGCAGTTCTTCGGGCCA	CASSLEGKNEQFF	7	6.1066e-05	TCRBV11-02*02		TCRBJ02-01*01
GAGTCTGCCAGGCCCTCACATACCTCTCAGTACCTCTGTGCCAGCAGTGAACAGGGCGCCAGCTTGGGGGGCTACACCTTCGGTTCG	CASSEQGASLGGYTF	7	6.1066e-05	TCRBV25-01*01	TCRBD01-01*01	TCRBJ01-02*01
CTGGAGTCTGCCAGGCCCTCACATACCTCTCAGTACCTCTGTGCCAGCAGTGACCAGTTGGGCACCGGGGAGCTGTTTTTTGGAGAA	CASSDQLGTGELFF	7	6.1066e-05	TCRBV25-01*01		TCRBJ02-02*01
GAGTCTGCCAGGCCCTCACATACCTCTCAGTACCTCTGTGCCAGCAGTGACCTATGGGGGGCGCGGACTGAAGCTTTCTTTGGACAA	CASSDLWGARTEAFF	7	6.1066e-05	TCRBV25-01*01		TCRBJ01-01*01
GAGTCTGCCAGGCCCTCACATACCTCTCAGTACCTCTGTGCCAGCAGTGAGAAGACAGGGGGCCGCGATGGCTACACCTTCGGTTCG	CASSEKTGGRDGYTF	7	6.1066e-05	TCRBV25-01*01	TCRBD01-01*01	TCRBJ01-02*01
ACCCTGGAGTCTGCCAGGCCCTCACATACCTCTCAGTACCTCTGTGCCAGCACCCGGGGGGGCGGCAATACGCAGTATTTTGGCCCA	CASTRGGGNTQYF	7	6.1066e-05	TCRBV25-01*01	TCRBD02-01*01	TCRBJ02-03*01
CTGACTGTGAGCAACATGAGCCCTGAAGACAGCAGCATATATCTCTGCAGCGACATCCCAGGGGCCACTGAAGCTTTCTTTGGACAA	CSDIPGATEAFF	7	6.1066e-05	TCRBV29-01*01	TCRBD01-01*01	TCRBJ01-01*01
AACATGAGCCCTGAAGACAGCAGCATATATCTCTGCAGCGTTTTGGGTTTGAGGGGACAGACTTATTATGGCTACACCTTCGGTTCG	CSVLGLRGQTYYGYTF	7	6.1066e-05	TCRBV29-01*01	TCRBD01-01*01	TCRBJ01-02*01
GTGACCAGTGCCCATCCTGAAGACAGCAGCTTCTACATCTGCAGTGTTTCCAGGGGGATTAGGAACACTGAAGCTTTCTTTGGACAA	CSVSRGIRNTEAFF	7	6.1066e-05	TCRBV20	TCRBD01-01*01	TCRBJ01-01*01
ATCCAGCCCTCAGAACCCAGGGACTCAGCTGTGTACTTCTGTGCCAGCAGGCCCTCGAGGAGCTCCTACGAGCAGTACTTCGGGCCG	CASRPSRSSYEQYF	7	6.1066e-05	TCRBV12	TCRBD02-01*02	TCRBJ02-07*01
GAGTCGGCTGCTCCCTCCCAAACATCTGTGTACTTCTGTGCCAGCAGTTTGGGGCCGGGGCCCACCGGGGAGCTGTTTTTTGGAGAA	CASSLGPGPTGELFF	7	6.1066e-05	TCRBV06		TCRBJ02-02*01
GCCCATCCTGAAGACAGCAGCTTCTACATCTGCGGATCGTCTACACCGGGGCTCAGGGGCACGAGGACTGAAGCTTTCTTTGGACAA	CGSSTPGLRGTRTEAFF	7	6.1066e-05	TCRBV20	TCRBD01-01*01	TCRBJ01-01*01
CTGACAGTGACCAGTGCCCATCCTGAAGACAGCAGCTTCTACATCTGCAGTGCTAGAGATGGGGGCGGAGCCCAGCATTTTGGTGAT	CSARDGGGAQHF	7	6.1066e-05	TCRBV20	TCRBD01-01*01	TCRBJ01-05*01
ACAGTGACCAGTGCCCATCCTGAAGACAGCAGCTTCTACATCTGCAGTGCGAGCCGGGGGAACACCGGGGAGCTGTTTTTTGGAGAA	CSASRGNTGELFF	7	6.1066e-05	TCRBV20	TCRBD02-01*01	TCRBJ02-02*01
AGTGCCCATCCTGAAGACAGCAGCTTCTACATCTGCAGTGCCCCAAGTCACACGGGGGACCACCAAGAGACCCAGTACTTCGGGCCA	CSAPSHTGDHQETQYF	7	6.1066e-05	TCRBV20	TCRBD02-01*01	TCRBJ02-05*01
GTGACCAGTGCCCATCCTGAAGACAGCAGCTTCTACATCTGCAGTGCTAGAGATAAAGTTACAGGGGCTGAAGCTTTCTTTGGACAA	CSARDKVTGAEAFF	7	6.1066e-05	TCRBV20	TCRBD01-01*01	TCRBJ01-01*01
GTGACCAGTGCCCATCCTGAAGACAGCAGCTTCTACATCTGCAGTGCTAGAGTTGGGGGCGACGTCACTGAAGCTTTCTTTGGACAA	CSARVGGDVTEAFF	7	6.1066e-05	TCRBV20	TCRBD01-01*01	TCRBJ01-01*01
CAGCCCTCAGAACCCAGGGACTCAGCTGTGTACTTCTGTGCCAGCAGTTTAGACCCCACCAGGGAGGGCGGCTACACCTTCGGTTCG	CASSLDPTREGGYTF	7	6.1066e-05	TCRBV12	TCRBD02-01*02	TCRBJ01-02*01
ACCAGTGCCCATCCTGAAGACAGCAGCTTCTACATCTGCAGTGCTAGGGCCACGGGACCCGAATACAATGAGCAGTTCTTCGGGCCA	CSARATGPEYNEQFF	7	6.1066e-05	TCRBV20		TCRBJ02-01*01
CAGCCCTCAGAACCCAGGGACTCAGCTGTGTACTTCTGTGCCAGCAGTTTAGGGGGGAACTATAATTCACCCCTCCACTTTGGGAAC	CASSLGGNYNSPLHF	7	6.1066e-05	TCRBV12		TCRBJ01-06*01
ACCAGTGCCCATCCTGAAGACAGCAGCTTCTACATCTGCAGTGCTTGGACTAGCGGGGGGGCCGTTGAGACCCAGTACTTCGGGCCA	CSAWTSGGAVETQYF	7	6.1066e-05	TCRBV20	TCRBD02-01*01	TCRBJ02-05*01
ATCCAGCCCTCAGAACCCAGGGACTCAGCTGTGTACTTCTGTGCCAGCAGTTTAGCGGGACCAGGGTATGGCTACACCTTCGGTTCG	CASSLAGPGYGYTF	7	6.1066e-05	TCRBV12		TCRBJ01-02*01
CAGCCCTCAGAACCCAGGGACTCAGCTGTGTACTTCTGTGCCAGCAGGAAACAGGGGGCGCGGGTAACTGAAGCTTTCTTTGGACAA	CASRKQGARVTEAFF	7	6.1066e-05	TCRBV12	TCRBD01-01*01	TCRBJ01-01*01
AATTCCCTGGAGCTTGGTGACTCTGCTGTGTATTTCTGTGCCAGCAGCACGGGGACAGGGGGTTCCCAGGAAGCTTTCTTTGGACAA	CASSTGTGGSQEAFF	7	6.1066e-05	TCRBV03	TCRBD01-01*01	TCRBJ01-01*01
GTGACCAGTGCCCATCCTGAAGACAGCAGCTTCTACATCTGCAGTGGACCGGAGCACCCTCCCCCCTACGAGCAGTACTTCGGGCCG	CSGPEHPPPYEQYF	7	6.1066e-05	TCRBV20	TCRBD02-01*02	TCRBJ02-07*01
ACTCTGAAGATCCAGCCCTCAGAACCCAGGGACTCAGCTGTGTACTTCTGTGCCAGCAGGGGGAGGGGGGAGCTGTTTTTTGGAGAA	CASRGRGELFF	7	6.1066e-05	TCRBV12	TCRBD02-01*02	TCRBJ02-02*01
CTCAAGATCCAGCCTGCAGAGCTTGGGGACTCGGCCGTGTATCTCTGTGCCAGCAGCTTATATGGGGGAGAGCAGTACTTCGGGCCG	CASSLYGGEQYF	7	6.1066e-05	TCRBV11-03*01		TCRBJ02-07*01
TCCCTAGAGTCTGCCATCCCCAACCAGACAGCTCTTTACTTCTGTGCCGCCAGAACGGACATTGGTTCACCCCTCCACTTTGGGAAC	CAARTDIGSPLHF	7	6.1066e-05	TCRBV24	TCRBD01-01*01	TCRBJ01-06*01
ACAGTGACCAGTGCCCATCCTGAAGACAGCAGCTTCTACATCTGCAGTGCTAGAGTGGATTTCAATCAGCCCCAGCATTTTGGTGAT	CSARVDFNQPQHF	7	6.1066e-05	TCRBV20		TCRBJ01-05*01
ACTCTGAAGATCCAGCCCTCAGAACCCAGGGACTCAGCTGTGTACTTCTGTGCCACCGCCCAAATGGAGACCCAGTACTTCGGGCCA	CATAQMETQYF	7	6.1066e-05	TCRBV12		TCRBJ02-05*01
TTGGAGTCGGCTGCTCCCTCCCAAACATCTGTGTACTTCTGTGCCAGCAGGCTCGGGGGGTACACCGGGGAGCTGTTTTTTGGAGAA	CASRLGGYTGELFF	7	6.1066e-05	TCRBV06	TCRBD02-01*01	TCRBJ02-02*01
AAGATCCAGCCCTCAGAACCCAGGGACTCAGCTGTGTACTTCTGTGCCAGCAGTTTTGGAGCCTCCGGGGAGCTGTTTTTTGGAGAA	CASSFGASGELFF	7	6.1066e-05	TCRBV12	TCRBD02-01*02	TCRBJ02-02*01
ATCCAGCCCTCAGAACCCAGGGACTCAGCTGTGTACTTCTGTGCCAGCTCCACCGCGGGGGCGAACACTGAAGCTTTCTTTGGACAA	CASSTAGANTEAFF	7	6.1066e-05	TCRBV12	TCRBD02-01*01	TCRBJ01-01*01
GCTCCCTCCCAGACATCTGTGTACTTCTGTGCCAGCAGTTACTCGCAGAGGGCCTTCTATAGCAATCAGCCCCAGCATTTTGGTGAT	CASSYSQRAFYSNQPQHF	7	6.1066e-05	TCRBV06	TCRBD02-01*02	TCRBJ01-05*01
TTGGAGTCGGCTGCTCCCTCCCAAACATCTGTGTACTTCTGTGCCAGCAGGGGGGTGGGCAGGAACACTGAAGCTTTCTTTGGACAA	CASRGVGRNTEAFF	7	6.1066e-05	TCRBV06		TCRBJ01-01*01
ATCCAGCCCTCAGAACCCAGGGACTCAGCTGTGTACTTCTGTGCCAGCAGTTTCCGGACTAGCGATGATACGCAGTATTTTGGCCCA	CASSFRTSDDTQYF	7	6.1066e-05	TCRBV12	TCRBD02-01	TCRBJ02-03*01
ATCAATTCCCTGGAGCTTGGTGACTCTGCTGTGTATTTCTGTGCCAGCAGCCCTGGGGGTAGTGGCACTGAAGCTTTCTTTGGACAA	CASSPGGSGTEAFF	7	6.1066e-05	TCRBV03		TCRBJ01-01*01
CAGCCCTCAGAACCCAGGGACTCAGCTGTGTATTTTTGTGCTAGTGGTATTACAGGCATTGGGGACCCCGAGCAGTACTTCGGGCCG	CASGITGIGDPEQYF	7	6.1066e-05	TCRBV12-05*01		TCRBJ02-07*01
TCAGAACCCAGGGACTCAGCTGTGTACTTCTGTGCCAGCAGTTTTCACAGGGGAGGAGGGAACACCGGGGAGCTGTTTTTTGGAGAA	CASSFHRGGGNTGELFF	7	6.1066e-05	TCRBV12	TCRBD01-01*01	TCRBJ02-02*01
AATTCCCTGGAGCTTGGTGACTCTGCTGTGTATTTCTGTGCCAGCAGCCCTACAGTGACTAGCACAGATACGCAGTATTTTGGCCCA	CASSPTVTSTDTQYF	7	6.1066e-05	TCRBV03		TCRBJ02-03*01
CCCTCAGAACCCAGGGACTCAGCTGTGTACTTCTGTGCCAGCAGTGCTGGGACTAGCGGGGGGGGAGAGACCCAGTACTTCGGGCCA	CASSAGTSGGGETQYF	7	6.1066e-05	TCRBV12	TCRBD02-01*01	TCRBJ02-05*01
AATTCCCTGGAGCTTGGTGACTCTGCTGTGTATTTCTGTGCCAGCAGATCCAACGGGGGGCGCGCGGAGACCCAGTACTTCGGGCCA	CASRSNGGRAETQYF	7	6.1066e-05	TCRBV03	TCRBD02-01*01	TCRBJ02-05*01
ATCCAGCCCTCAGAACCCAGGGACTCAGCTGTGTACTTCTGTGCCAGCAGTTTTGGGCCACTGACAGATACGCAGTATTTTGGCCCA	CASSFGPLTDTQYF	7	6.1066e-05	TCRBV12	TCRBD01-01*01	TCRBJ02-03*01
ATCAATTCCCTGGAGCTTGGTGACTCTGCTGTGTATTTCTGTGCCAGCAGCCCTAGCGGGGGCGTAAACATTCAGTACTTCGGCGCC	CASSPSGGVNIQYF	7	6.1066e-05	TCRBV03	TCRBD02-01*01	TCRBJ02-04*01
CAGCCCTCAGAACCCAGGGACTCAGCTGTGTACTTCTGTGCCAGCAGTTTAGGGGGACAGAACAATCAGCCCCAGCATTTTGGTGAT	CASSLGGQNNQPQHF	7	6.1066e-05	TCRBV12	TCRBD01-01*01	TCRBJ01-05*01
GTGACCAGTGCCCATCCTGAAGACAGCAGCTTCTACATCTGCAGCCAGACTAGCGGGGGGGCGGAAGAGACCCAGTACTTCGGGCCA	CSQTSGGAEETQYF	7	6.1066e-05	TCRBV20	TCRBD02-01*01	TCRBJ02-05*01
AATTCCCTGGAGCTTGGTGACTCTGCTGTGTATTTCTGTGCCAGCAGCCTCGGACTTGTTCTGAACACTGAAGCTTTCTTTGGACAA	CASSLGLVLNTEAFF	7	6.1066e-05	TCRBV03	TCRBD02-01	TCRBJ01-01*01
AATTCCCTGGAGCTTGGTGACTCTGCTGTGTATTTCTGTGCCAGCAGCCAAGTCGTACGGGGGCGGGTTGGCTACACCTTCGGTTCG	CASSQVVRGRVGYTF	7	6.1066e-05	TCRBV03		TCRBJ01-02*01
TCTGCCATCCCCAACCAGACAGCTCTTTACTTCTGTGCCACCAGTCATATTGACAGCCGAGGGTACAATGAGCAGTTCTTCGGGCCA	CATSHIDSRGYNEQFF	7	6.1066e-05	TCRBV24		TCRBJ02-01*01
CTGACAGTGACCAGTGCCCATCCTGAAGACAGCAGCTTCTACATCTGCAGTGCTAGAGAGGGTGGAAACACCATATATTTTGGAGAG	CSAREGGNTIYF	7	6.1066e-05	TCRBV20		TCRBJ01-03*01
CACATCAATTCCCTGGAGCTTGGTGACTCTGCTGTGTATTTCTGTGCCAGCTCACCGGGTCCTTCGGATGAGCAGTTCTTCGGGCCA	CASSPGPSDEQFF	7	6.1066e-05	TCRBV03	TCRBD02-01	TCRBJ02-01*01
ATCCAGCCCTCAGAACCCAGGGACTCAGCTGTGTACTTCTGTGCCAGCAGTTTAGTCGCAGGAAACACTGAAGCTTTCTTTGGACAA	CASSLVAGNTEAFF	7	6.1066e-05	TCRBV12	TCRBD01-01*01	TCRBJ01-01*01
GCTCCCTCCCAAACATCTGTGTACTTCTGTGCCAGCAACCCCGGACAGAAAAAAAGCTCCTATAATTCACCCCTCCACTTTGGGAAC	CASNPGQKKSSYNSPLHF	7	6.1066e-05	TCRBV06	TCRBD01-01*01	TCRBJ01-06*01
ATCAATTCCCTGGAGCTTGGTGACTCTGCTGTGTATTTCTGTGCCAGCAGACACCAAGGAGGGCCTGGGGCCCTCCACTTTGGGAAC	CASRHQGGPGALHF	7	6.1066e-05	TCRBV03	TCRBD02-01*02	TCRBJ01-06*01
CAGCCCTCAGAACCCAGGGACTCAGCTGTGTACTTCTGTGCCAGCAGTTTACGGGGGGTTGGCCATCAGCCCCAGCATTTTGGTGAT	CASSLRGVGHQPQHF	7	6.1066e-05	TCRBV12	TCRBD02-01*01	TCRBJ01-05*01
AATTCCCTGGAGCTTGGTGACTCTGCTGTGTATTTCTGTGCCAGCAGCCAAGTCCAGGCGTCTGGAAACACCATATATTTTGGAGAG	CASSQVQASGNTIYF	7	6.1066e-05	TCRBV03	TCRBD01-01*01	TCRBJ01-03*01
CTTCACATCAATTCCCTGGAGCTTGGTGACTCTGCTGTGTATTTCTGTGCCAGCAGCCAAGATACAGGGTTAATGGTTTTTGGCAGT	CASSQDTGLMVF	7	6.1066e-05	TCRBV03	TCRBD01-01*01	TCRBJ01-04*01
GCTGCTCCCTCCCAGACATCTGTGTACTTCTGTGCCAGCAGTCCCAGACAGAGCATCGTCTCTGGAAACACCATATATTTTGGAGAG	CASSPRQSIVSGNTIYF	7	6.1066e-05	TCRBV06	TCRBD01-01*01	TCRBJ01-03*01
ATCAATTCCCTGGAGCTTGGTGACTCTGCTGTGTATTTCTGTGCCAGCAGCCAACGGGACAACCTCCCTGGGCAGTACTTCGGGCCG	CASSQRDNLPGQYF	7	6.1066e-05	TCRBV03	TCRBD01-01*01	TCRBJ02-07*01
CTGAATGTGAACGCCTTGTTGCTAGGGGACTCGGCCCTCTATCTCTGTGCCAGCAGCCAACTAGCGGGGGAGCAGTTCTTCGGGCCA	CASSQLAGEQFF	6	5.23423e-05	TCRBV05-07*01	TCRBD02-01*01	TCRBJ02-01*01
ACCCTGCAGCCAGAAGACTCGGCCCTGTATCTCTGTGCCAGCAGCCAGAAGTCGACAGGGTCTGGAAACACCATATATTTTGGAGAG	CASSQKSTGSGNTIYF	6	5.23423e-05	TCRBV04-02*01	TCRBD01-01*01	TCRBJ01-03*01
CTACACACCCTGCAGCCAGAAGACTCGGCCCTGTATCTCTGTGCCAGCTCTAGCGGGGGGGCCGGGGAGACCCAGTACTTCGGGCCA	CASSSGGAGETQYF	6	5.23423e-05	TCRBV04-02*01	TCRBD02-01*01	TCRBJ02-05*01
CACACCCTGCAGCCAGAAGACTCGGCCCTGTATCTCTGTGCCAGCAGCCCCGGGACAGGGACGAACTATGGCTACACCTTCGGTTCG	CASSPGTGTNYGYTF	6	5.23423e-05	TCRBV04-02*01	TCRBD01-01*01	TCRBJ01-02*01
ACTCTGACGATCCAGCGCACAGAGCAGCGGGACTCGGCCATGTATCGCTGTGCCAGCAGCAACCACTACGAGCAGTACTTCGGGCCG	CASSNHYEQYF	6	5.23423e-05	TCRBV07-06*01		TCRBJ02-07*01
CTGACGATCCAGCGCACAGAGCAGCGGGACTCGGCCATGTATCGCTGTGCCAGCAGCTTAGGTAGAAGTGAGCAGTTCTTCGGGCCA	CASSLGRSEQFF	6	5.23423e-05	TCRBV07-06*01	TCRBD02-01	TCRBJ02-01*01
CAGCGCACAGAGCAGCGGGACTCGGCCATGTATCGCTGTGCCAGCAGCTTAAGGGTTGGGGGGGGAGAGACCCAGTACTTCGGGCCA	CASSLRVGGGETQYF	6	5.23423e-05	TCRBV07-06*01	TCRBD02-01*01	TCRBJ02-05*01
ATCCAGCGCACAGAGCAGCGGGACTCGGCCATGTATCGCTGTGCCAGCAGACCCCGACAGGGGAACACTGAAGCTTTCTTTGGACAA	CASRPRQGNTEAFF	6	5.23423e-05	TCRBV07-06*01	TCRBD01-01*01	TCRBJ01-01*01
ATCCGCTCACCAGGCCTGGGGGACGCAGCCATGTACCTGTGTGCCACCAGCAATAGAGGGGGCGAAGAGACCCAGTACTTCGGGCCA	CATSNRGGEETQYF	6	5.23423e-05	TCRBV15-01*01	TCRBD01-01*01	TCRBJ02-05*01
TCACCAGGCCTGGGGGACGCAGCCATGTACCTGTGTGCCACCAGCAGAGGGACAGGAACTAGCACAGATACGCAGTATTTTGGCCCA	CATSRGTGTSTDTQYF	6	5.23423e-05	TCRBV15-01*01	TCRBD01-01*01	TCRBJ02-03*01
CGCTCACCAGGCCTGGGGGACGCAGCCATGTACCTGTGTGCCACCAGCAGCCTAATAGGCTCTGGAAACACCATATATTTTGGAGAG	CATSSLIGSGNTIYF	6	5.23423e-05	TCRBV15-01*01		TCRBJ01-03*01
ATCCGCTCACCAGGCCTGGGGGACGCAGCCATGTACCTGTGTGCCACCAGCGGGACTAGCACGTACAATGAGCAGTTCTTCGGGCCA	CATSGTSTYNEQFF	6	5.23423e-05	TCRBV15-01*01	TCRBD02-01	TCRBJ02-01*01
CTTGACATCCGCTCACCAGGCCTGGGGGACGCAGCCATGTACCTGTGTGCCACCAGCAGAGATCAAAGTGGCTACACCTTCGGTTCG	CATSRDQSGYTF	6	5.23423e-05	TCRBV15-01*01		TCRBJ01-02*01
AACCTGAGCTCTCTGGAGCTGGGGGACTCAGCTTTGTATTTCTGTGCCAGCAGCGTAGCTGCAGGGCTAGAGCAGTACTTCGGGCCG	CASSVAAGLEQYF	6	5.23423e-05	TCRBV09-01	TCRBD01-01*01	TCRBJ02-07*01
AGCTCTCTGGAGCTGGGGGACTCAGCTTTGTATTTCTGTGCCAGCACCCTAGGGAGGGGGCCGGAATATGGCTACACCTTCGGTTCG	CASTLGRGPEYGYTF	6	5.23423e-05	TCRBV09-01		TCRBJ01-02*01
TCTCTGGAGCTGGGGGACTCAGCTTTGTATTTCTGTGCCAGCAGCGTAGGTGGGTCCGACTCTGGAAACACCATATATTTTGGAGAG	CASSVGGSDSGNTIYF	6	5.23423e-05	TCRBV09-01		TCRBJ01-03*01
TCTCTGGAGCTGGGGGACTCAGCTTTGTATTTCTGTGCCAGCAGCGTAGCCCCTCGGGAAGCTAATGAAAAACTGTTTTTTGGCAGT	CASSVAPREANEKLFF	6	5.23423e-05	TCRBV09-01	TCRBD02-01*02	TCRBJ01-04*01
CTGAGCTCTCTGGAGCTGGGGGACTCAGCTTTGTATTTCTGTGCCAGCAGCGTAATTGGGGGCACAGATACGCAGTATTTTGGCCCA	CASSVIGGTDTQYF	6	5.23423e-05	TCRBV09-01		TCRBJ02-03*01
CTGAGCTCTCTGGAGCTGGGGGACTCAGCTTTGTATTTCTGTGCCAGCAGCGAAACGCAGGGTGCTGGGACCCAGTACTTCGGGCCA	CASSETQGAGTQYF	6	5.23423e-05	TCRBV09-01	TCRBD01-01*01	TCRBJ02-05*01
TCTGAACTAAACCTGAGCTCTCTGGAGCTGGGGGACTCAGCTTTGTATTTCTGTGCCAGCAGCGTAGAGACCCAGTACTTCGGGCCA	CASSVETQYF	6	5.23423e-05	TCRBV09-01		TCRBJ02-05*01
CTGAGCTCTCTGGAGCTGGGGGACTCAGCTTTGTATTTCTGTGCCAGCAGCCTCGGGACGGTAGGAGATACGCAGTATTTTGGCCCA	CASSLGTVGDTQYF	6	5.23423e-05	TCRBV09-01		TCRBJ02-03*01
AGCTCTCTGGAGCTGGGGGACTCAGCTTTGTATTTCTGTGCCAGCAGCGGTCCGGGACAGGGACTGGTTGGCTACACCTTCGGTTCG	CASSGPGQGLVGYTF	6	5.23423e-05	TCRBV09-01	TCRBD01-01*01	TCRBJ01-02*01
CTGAGCTCTCTGGAGCTGGGGGACTCAGCTTTGTATTTCTGTGCCAGCAGCGACTTACAGGGGGCGAATGGCTACACCTTCGGTTCG	CASSDLQGANGYTF	6	5.23423e-05	TCRBV09-01	TCRBD01-01*01	TCRBJ01-02*01
TCGCTCAGGCTGGAGTCGGCTGCTCCCTCCCAGACATCTGTGTACTTCTGTGCCGCCGACAGGGTCTATGGCTACACCTTCGGTTCG	CAADRVYGYTF	6	5.23423e-05	TCRBV06-01*01	TCRBD01-01*01	TCRBJ01-02*01
GAGTCGGCTGCTCCCTCCCAGACATCTGTGTACTTCTGTGCCAGCACCTCACTGGGGGCGGGAAAAAATGAGCAGTTCTTCGGGCCA	CASTSLGAGKNEQFF	6	5.23423e-05	TCRBV06-01*01		TCRBJ02-01*01
TCGGCTGCTCCCTCCCAGACATCTGTGTACTTCTGTGCCAGCAGTGCCCACAGGGGTAACTCTGGAAACACCATATATTTTGGAGAG	CASSAHRGNSGNTIYF	6	5.23423e-05	TCRBV06-01*01	TCRBD01-01*01	TCRBJ01-03*01
GAGTCGGCTGCTCCCTCCCAGACATCTGTGTACTTCTGTGCCAGCAGCGGGACAGTTAATAGCAATCAGCCCCAGCATTTTGGTGAT	CASSGTVNSNQPQHF	6	5.23423e-05	TCRBV06-01*01	TCRBD01-01*01	TCRBJ01-05*01
AGGCTGGAGTCGGCTGCTCCCTCCCAGACATCTGTGTACTTCTGTGCCAGCAGGCTAGACCTGAACTATGGCTACACCTTCGGTTCG	CASRLDLNYGYTF	6	5.23423e-05	TCRBV06-01*01	TCRBD02-01	TCRBJ01-02*01
GCTGCTCCCTCCCAGACATCTGTGTACTTCTGTGCCAGCAGTGGACTAGCGGGGGCGTTTAGCACAGATACGCAGTATTTTGGCCCA	CASSGLAGAFSTDTQYF	6	5.23423e-05	TCRBV06-01*01	TCRBD02-01*01	TCRBJ02-03*01
GAGTCGGCTGCTCCCTCCCAGACATCTGTGTACTTCTGTGCCAGCAGTGGTAATAGCGGGGGCCAAGAGACCCAGTACTTCGGGCCA	CASSGNSGGQETQYF	6	5.23423e-05	TCRBV06-01*01	TCRBD02-01*01	TCRBJ02-05*01
GCTGCTCCCTCCCAGACATCTGTGTACTTCTGTGCCAGCAGTGCCCTAGCGGGGGGAGGTTTTACCGGGGAGCTGTTTTTTGGAGAA	CASSALAGGGFTGELFF	6	5.23423e-05	TCRBV06-01*01	TCRBD02-01*01	TCRBJ02-02*01
AGGCTGGAGTCGGCTGCTCCCTCCCAGACATCTGTGTACTTCTGTGCCAGCAGAGTTACAGGGGATCAGCCCCAGCATTTTGGTGAT	CASRVTGDQPQHF	6	5.23423e-05	TCRBV06-01*01	TCRBD01-01*01	TCRBJ01-05*01
CTGGAGTCGGCTGCTCCCTCCCAGACATCTGTGTACTTCTGTGCCAGCAGCCCGGGCAGGGGCCGTGGGCCCCAGCATTTTGGTGAT	CASSPGRGRGPQHF	6	5.23423e-05	TCRBV06-01*01	TCRBD01-01*01	TCRBJ01-05*01
AGGCTGGAGTCGGCTGCTCCCTCCCAGACATCTGTGTACTTCTGTGCCAGCAGTGAACACAGGGGGCAACTCTACACCTTCGGTTCG	CASSEHRGQLYTF	6	5.23423e-05	TCRBV06-01*01	TCRBD01-01*01	TCRBJ01-02*01
GAGTCGGCTGCTCCCTCCCAGACATCTGTGTACTTCTGTGCCAGCAGTGAAACCTTGGGGACCTCCGATACGCAGTATTTTGGCCCA	CASSETLGTSDTQYF	6	5.23423e-05	TCRBV06-01*01		TCRBJ02-03*01
AGGCTGGAGTCGGCTGCTCCCTCCCAGACATCTGTGTACTTCTGTGCCAGCAGTGAAGCTCCCCGGACAGAGCTCCACTTTGGGAAC	CASSEAPRTELHF	6	5.23423e-05	TCRBV06-01*01	TCRBD01-01*01	TCRBJ01-06*01
AATGTGAGCACCTTGGAGCTGGGGGACTCGGCCCTTTATCTTTGCGCCAGCAGCTTGTCTAGGAAGTCAGAAGCTTTCTTTGGACAA	CASSLSRKSEAFF	6	5.23423e-05	TCRBV05-01*01	TCRBD02-01	TCRBJ01-01*01
GTGAGCACCTTGGAGCTGGGGGACTCGGCCCTTTATCTTTGCGCCACCGGGACAGGGGGCGGCACAGATACGCAGTATTTTGGCCCA	CATGTGGGTDTQYF	6	5.23423e-05	TCRBV05-01*01	TCRBD01-01*01	TCRBJ02-03*01
AGCACCTTGGAGCTGGGGGACTCGGCCCTTTATCTTTGCGCCAGCAGCTTGGGAAACCAGAGCAATCAGCCCCAGCATTTTGGTGAT	CASSLGNQSNQPQHF	6	5.23423e-05	TCRBV05-01*01	TCRBD01-01*01	TCRBJ01-05*01
GTGAGCACCTTGGAGCTGGGGGACTCGGCCCTTTATCTTTGCGCCAGCAGCTTGGAGAGTCTGAACACTGAAGCTTTCTTTGGACAA	CASSLESLNTEAFF	6	5.23423e-05	TCRBV05-01*01	TCRBD02-01*02	TCRBJ01-01*01
GTGAGCACCTTGGAGCTGGGGGACTCGGCCCTTTATCTTTGCGCCAGCAGCTTGGAGAGCCTGAACACTGAAGCTTTCTTTGGACAA	CASSLESLNTEAFF	6	5.23423e-05	TCRBV05-01*01	TCRBD02-01	TCRBJ01-01*01
ACCTTGGAGCTGGGGGACTCGGCCCTTTATCTTTGCGCCAGCAGCCGCCGGGACAGGGGGGTCACCGGGGAGCTGTTTTTTGGAGAA	CASSRRDRGVTGELFF	6	5.23423e-05	TCRBV05-01*01	TCRBD01-01*01	TCRBJ02-02*01
ACCTTGGAGCTGGGGGACTCGGCCCTTTATCTTTGCGCCAGCAGCTTGGAAGGGGGGCGCTCCCACAATGAGCAGTTCTTCGGGCCA	CASSLEGGRSHNEQFF	6	5.23423e-05	TCRBV05-01*01		TCRBJ02-01*01
AGCACCTTGGAGCTGGGGGACTCGGCCCTTTATCTTTGCGCCAGCAGCGTTTCAGGGTACTCCCAAGAGACCCAGTACTTCGGGCCA	CASSVSGYSQETQYF	6	5.23423e-05	TCRBV05-01*01	TCRBD01-01*01	TCRBJ02-05*01
AGCACCTTGGAGCTGGGGGACTCGGCCCTTTATCTTTGCGCCAGCAGCTTAAGCGGGGCCGCCGACAATGAGCAGTTCTTCGGGCCA	CASSLSGAADNEQFF	6	5.23423e-05	TCRBV05-01*01	TCRBD02-01*01	TCRBJ02-01*01
CACGCCCTGCAGCCAGAAGACTCAGCCCTGTATCTCTGCGCCAGCAGCCAACCAGGACAGATCTCCTACGAGCAGTACTTCGGGCCG	CASSQPGQISYEQYF	6	5.23423e-05	TCRBV04-01*01	TCRBD01-01*01	TCRBJ02-07*01
CTACACGCCCTGCAGCCAGAAGACTCAGCCCTGTATCTCTGCGCCAGCAGCGGGGGCCAACTATTCTACGAGCAGTACTTCGGGCCG	CASSGGQLFYEQYF	6	5.23423e-05	TCRBV04-01*01	TCRBD01-01*01	TCRBJ02-07*01
CACGCCCTGCAGCCAGAAGACTCAGCCCTGTATCTCTGCGCCAGCAGCCTAGTGGGCCAGGCGGGAAACACCATATATTTTGGAGAG	CASSLVGQAGNTIYF	6	5.23423e-05	TCRBV04-01*01	TCRBD01-01*01	TCRBJ01-03*01
CTACACGCCCTGCAGCCAGAAGACTCAGCCCTGTATCTCTGCGCCAGCAGCCAAGATCGAGTGACCGGGGAGCTGTTTTTTGGAGAA	CASSQDRVTGELFF	6	5.23423e-05	TCRBV04-01*01	TCRBD02-01*02	TCRBJ02-02*01
GCCCTGCAGCCAGAAGACTCAGCCCTGTATCTCTGCGCCAGCAGCCAAGCAACAGGGACCTCCTACAATGAGCAGTTCTTCGGGCCA	CASSQATGTSYNEQFF	6	5.23423e-05	TCRBV04-01*01	TCRBD01-01*01	TCRBJ02-01*01
CACGCCCTGCAGCCAGAAGACTCAGCCCTGTATCTCTGCGCCAGCAGCCAGTATAGCGGGGCGACAGATACGCAGTATTTTGGCCCA	CASSQYSGATDTQYF	6	5.23423e-05	TCRBV04-01*01	TCRBD02-01*01	TCRBJ02-03*01
CACGCCCTGCAGCCAGAAGACTCAGCCCTGTATCTCTGCGCCAGCAGCCAAGAGGGGGGGAGAGGAAACACCATATATTTTGGAGAG	CASSQEGGRGNTIYF	6	5.23423e-05	TCRBV04-01*01	TCRBD02-01*01	TCRBJ01-03*01
TTGCTGGGGGACTCGGCCCTGTATCTCTGTGCCAGCAGCTTGTCGGGGACCGCGAGTCTCATGAACACTGAAGCTTTCTTTGGACAA	CASSLSGTASLMNTEAFF	6	5.23423e-05	TCRBV05-05*01		TCRBJ01-01*01
AACGCCTTGTTGCTGGGGGACTCGGCCCTGTATCTCTGTGCCAGCAGCTTGCAGACTAGCGGGTTCTACGAGCAGTACTTCGGGCCG	CASSLQTSGFYEQYF	6	5.23423e-05	TCRBV05-05*01	TCRBD02-01	TCRBJ02-07*01
GAGTTGGCTGCTCCCTCCCAGACATCTGTGTACTTCTGTGCCAGCAGTTCAGGACAGGGCCCTCTCTATGGCTACACCTTCGGTTCG	CASSSGQGPLYGYTF	6	5.23423e-05	TCRBV06-06	TCRBD01-01*01	TCRBJ01-02*01
CTCAGGCTGGAGTTGGCTGCTCCCTCCCAGACATCTGTGTACTTCTGTGCCAGCAGTCAGCTTGAGGGTGGCTACACCTTCGGTTCG	CASSQLEGGYTF	6	5.23423e-05	TCRBV06-06	TCRBD02-01*02	TCRBJ01-02*01
GAGTTGGCTGCTCCCTCCCAGACATCTGTGTACTTCTGTGCCAGCACCCAAGCGGGGGTAACTAATGAAAAACTGTTTTTTGGCAGT	CASTQAGVTNEKLFF	6	5.23423e-05	TCRBV06-06	TCRBD02-01*01	TCRBJ01-04*01
CTGGAGTTGGCTGCTCCCTCCCAGACATCTGTGTACTTCTGTGCCAGCAGCCAGTCGGACAGTAATCAGCCCCAGCATTTTGGTGAT	CASSQSDSNQPQHF	6	5.23423e-05	TCRBV06-06	TCRBD01-01*01	TCRBJ01-05*01
AGGCTGGAGTTGGCTGCTCCCTCCCAGACATCTGTGTACTTCTGTGCCAGTGGGGGGAGGGTAGGTCAGCCCCAGCATTTTGGTGAT	CASGGRVGQPQHF	6	5.23423e-05	TCRBV06-06	TCRBD02-01*02	TCRBJ01-05*01
CACACCCTGCAGCCAGAAGACTCGGCCCTGTATCTCTGCGCCAGCAGCCAAGAAGACGACCGACTCGGTGAAGCTTTCTTTGGACAA	CASSQEDDRLGEAFF	6	5.23423e-05	TCRBV04-03*01	TCRBD02-01	TCRBJ01-01*01
CTACACACCCTGCAGCCAGAAGACTCGGCCCTGTATCTCTGCGCCAGCAGACAGGGGCCGAACACCGGGGAGCTGTTTTTTGGAGAA	CASRQGPNTGELFF	6	5.23423e-05	TCRBV04-03*01	TCRBD01-01*01	TCRBJ02-02*01
CACACCCTGCAGCCAGAAGACTCGGCCCTGTATCTCTGCGCCGGAACTGAACCAGGGTTGGAGAGGACTGAAGCTTTCTTTGGACAA	CAGTEPGLERTEAFF	6	5.23423e-05	TCRBV04-03*01	TCRBD01-01*01	TCRBJ01-01*01
CACACCCTGCAGCCAGAAGACTCGGCCCTGTATCTCTGCGCCAGCAGCCAATTCACAGGGGGCCGCAATGAGCAGTTCTTCGGGCCA	CASSQFTGGRNEQFF	6	5.23423e-05	TCRBV04-03*01	TCRBD01-01*01	TCRBJ02-01*01
TTGTTGCTGGGGGACTCGGCCCTCTATCTCTGTGCCAGCAGCTTGACGGGACAGTCGTTCTCTGGAAACACCATATATTTTGGAGAG	CASSLTGQSFSGNTIYF	6	5.23423e-05	TCRBV05-06*01	TCRBD01-01*01	TCRBJ01-03*01
GCCTTGTTGCTGGGGGACTCGGCCCTCTATCTCTGTGCCAGCAGCCCCGTCGGCCTAGCGGGGAACCACGAGCAGTACTTCGGGCCG	CASSPVGLAGNHEQYF	6	5.23423e-05	TCRBV05-06*01	TCRBD02-01*01	TCRBJ02-07*01
AAGATCCGGTCCACAAAGCTGGAGGACTCAGCCATGTACTTCTGTGCCAGCAGTGAAGCGTTTCTCTACGAGCAGTACTTCGGGCCG	CASSEAFLYEQYF	6	5.23423e-05	TCRBV02-01*01	TCRBD02-01	TCRBJ02-07*01
ACTCTGAAGATCCGGTCCACAAAGCTGGAGGACTCAGCCATGTACTTCTGTGCCAGCACCGTCTCTCCAACCCAGTACTTCGGGCCA	CASTVSPTQYF	6	5.23423e-05	TCRBV02-01*01		TCRBJ02-05*01
CTGAAGATCCGGTCCACAAAGCTGGAGGACTCAGCCATGTACTTCTGTGCCAGCATAAGGCAGGGCAATGAGCAGTTCTTCGGGCCA	CASIRQGNEQFF	6	5.23423e-05	TCRBV02-01*01	TCRBD01-01*01	TCRBJ02-01*01
ATCCGGTCCACAAAGCTGGAGGACTCAGCCATGTACTTCTGTGCCAGCAGTGAGGGCAGGGCTGGAAACACCATATATTTTGGAGAG	CASSEGRAGNTIYF	6	5.23423e-05	TCRBV02-01*01	TCRBD01-01*01	TCRBJ01-03*01
CTGAAGATCCGGTCCACAAAGCTGGAGGACTCAGCCATGTACTTCTGTGCCAGCAGTGGAGGAAGCTTCCGAGCTTTCTTTGGACAA	CASSGGSFRAFF	6	5.23423e-05	TCRBV02-01*01	TCRBD02-01*02	TCRBJ01-01*01
CGGTCCACAAAGCTGGAGGACTCAGCCATGTACTTCTGTGCCAGCAAAGGGACTCAGACCCGTATCGGGGAGCTGTTTTTTGGAGAA	CASKGTQTRIGELFF	6	5.23423e-05	TCRBV02-01*01	TCRBD02-01	TCRBJ02-02*01
CGGTCCACAAAGCTGGAGGACTCAGCCATGTACTTCTGTGCCAGCAGTGGACTAGCGGGTGGCCAAGAGACCCAGTACTTCGGGCCA	CASSGLAGGQETQYF	6	5.23423e-05	TCRBV02-01*01	TCRBD02-01	TCRBJ02-05*01
CGGTCCACAAAGCTGGAGGACTCAGCCATGTACTTCTGTGCCAGCAGTGGACTAGCGGGGGGACAAGAGACCCAGTACTTCGGGCCA	CASSGLAGGQETQYF	6	5.23423e-05	TCRBV02-01*01	TCRBD02-01*01	TCRBJ02-05*01
AAGCTGGAGGACTCAGCCATGTACTTCTGTGCCAGCAGTGAAGCAGAGACAGGGGGCCTGATGAACACTGAAGCTTTCTTTGGACAA	CASSEAETGGLMNTEAFF	6	5.23423e-05	TCRBV02-01*01	TCRBD01-01*01	TCRBJ01-01*01
CGGTCCACAAAGCTGGAGGACTCAGCCATGTACTTCTGTGCCAGCAGTTCCGGGACAGGGGCCAAAAACATTCAGTACTTCGGCGCC	CASSSGTGAKNIQYF	6	5.23423e-05	TCRBV02-01*01	TCRBD01-01*01	TCRBJ02-04*01
CGGTCCACAAAGCTGGAGGACTCAGCCATGTACTTCTGTGCCAGCAGTGGTGGGGGACTGGTGAATGAAAAACTGTTTTTTGGCAGT	CASSGGGLVNEKLFF	6	5.23423e-05	TCRBV02-01*01	TCRBD02-01	TCRBJ01-04*01
ATCCGGTCCACAAAGCTGGAGGACTCAGCCATGTACTTCTGTGCCAGCAGAGCAGGACTAGCGGGGGGGGAGCAGTACTTCGGGCCG	CASRAGLAGGEQYF	6	5.23423e-05	TCRBV02-01*01	TCRBD02-01*01	TCRBJ02-07*01
AAGATCCGGTCCACAAAGCTGGAGGACTCAGCCATGTACTTCTGTGCCAGCAGTGAACCTTTCAGGGACGAGCAGTACTTCGGGCCG	CASSEPFRDEQYF	6	5.23423e-05	TCRBV02-01*01	TCRBD01-01*01	TCRBJ02-07*01
ATCCGGTCCACAAAGCTGGAGGACTCAGCCATGTACTTCTGTGCCAGCACCTTGGACAGGGCGAACACTGAAGCTTTCTTTGGACAA	CASTLDRANTEAFF	6	5.23423e-05	TCRBV02-01*01	TCRBD01-01*01	TCRBJ01-01*01
AAGATCCGGTCCACAAAGCTGGAGGACTCAGCCATGTACTTCTGTGCCAGCAACCAGGATGCGAACACTGAAGCTTTCTTTGGACAA	CASNQDANTEAFF	6	5.23423e-05	TCRBV02-01*01	TCRBD01-01*01	TCRBJ01-01*01
AATGTGAACGCCTTGGAGCTGGACGACTCGGCCCTGTATCTCTGTGCCAGCAGCTCAAGACTGGGCTACGAGCAGTACTTCGGGCCG	CASSSRLGYEQYF	6	5.23423e-05	TCRBV05-04*01	TCRBD02-01	TCRBJ02-07*01
AACGCCTTGGAGCTGGACGACTCGGCCCTGTATCTCTGTGCCAGCAGCTTAAACGGGGGGAGCTCCTACGAGCAGTACTTCGGGCCG	CASSLNGGSSYEQYF	6	5.23423e-05	TCRBV05-04*01	TCRBD02-01*01	TCRBJ02-07*01
AACGCCTTGGAGCTGGACGACTCGGCCCTGTATCTCTGTGCCAGCAGCTTGGGGGACGTTAGGACAGATACGCAGTATTTTGGCCCA	CASSLGDVRTDTQYF	6	5.23423e-05	TCRBV05-04*01		TCRBJ02-03*01
GAGCTGGACGACTCGGCCCTGTATCTCTGTGCCAGCAGCTTTGAACTAGCGGGGGGAATCTCCTACAATGAGCAGTTCTTCGGGCCA	CASSFELAGGISYNEQFF	6	5.23423e-05	TCRBV05-04*01	TCRBD02-01*01	TCRBJ02-01*01
GTGAACGCCTTGGAGCTGGACGACTCGGCCCTGTATCTCTGTGCCAGCAGCTGGACTAGCGGCACAGATACGCAGTATTTTGGCCCA	CASSWTSGTDTQYF	6	5.23423e-05	TCRBV05-04*01	TCRBD02-01	TCRBJ02-03*01
AACGCCTTGGAGCTGGACGACTCGGCCCTGTATCTCTGTGCCAGCAGCTCGACAGGGACGAGCTCCTACGAGCAGTACTTCGGGCCG	CASSSTGTSSYEQYF	6	5.23423e-05	TCRBV05-04*01	TCRBD01-01*01	TCRBJ02-07*01
GCCTTGGAGCTGGACGACTCGGCCCTGTATCTCTGTGCCAGCAGCATTGGACAGTCGAGCTCTGGAAACACCATATATTTTGGAGAG	CASSIGQSSSGNTIYF	6	5.23423e-05	TCRBV05-04*01	TCRBD01-01*01	TCRBJ01-03*01
GTGAACGCCTTGGAGCTGGACGACTCGGCCCTGTATCTCTGTGCCAGCAGCTTGATCACGGGGGGCAATGAGCAGTTCTTCGGGCCA	CASSLITGGNEQFF	6	5.23423e-05	TCRBV05-04*01	TCRBD02-01*01	TCRBJ02-01*01
GAGCTGAATGTGAACGCCTTGGAGCTGGACGACTCGGCCCTGTATCTCTGTGCCAGCAGCCGCCAAGAGACCCAGTACTTCGGGCCA	CASSRQETQYF	6	5.23423e-05	TCRBV05-04*01	TCRBD02-01	TCRBJ02-05*01
AATGTGAACGCCTTGGAGCTGGACGACTCGGCCCTGTATCTCTGTGCCAGCAGCTTAGGGGGCACGGGTGAAGCTTTCTTTGGACAA	CASSLGGTGEAFF	6	5.23423e-05	TCRBV05-04*01	TCRBD01-01*01	TCRBJ01-01*01
GTGAACGCCTTGGAGCTGGACGACTCGGCCCTGTATCTCTGTGCCAGCAGCCCCAATAGGGGAGGGCACGCAGCTTTCTTTGGACAA	CASSPNRGGHAAFF	6	5.23423e-05	TCRBV05-04*01	TCRBD02-01*02	TCRBJ01-01*01
TCTCTGGAGCTGGGGGACTCAGCTTTGTATTTCTGTGCCAGCAGCCCAGGCAGAGGTTTTACCTACAATGAGCAGTTCTTCGGGCCA	CASSPGRGFTYNEQFF	6	5.23423e-05	TCRBV09-01		TCRBJ02-01*01
AACCTGAGCTCTCTGGAGCTGGGGGACTCAGCTTTGTATTTCTGTGCCAGCAGCCGTCAGGGGGTAGGGGGCTACACCTTCGGTTCG	CASSRQGVGGYTF	6	5.23423e-05	TCRBV09-01	TCRBD01-01*01	TCRBJ01-02*01
GAGTCGGCTGCTCCCTCCCAGACATCTGTGTACTTCTGTGCCAGCAGTCTTAAGACAGGGGGCTATCAGCCCCAGCATTTTGGTGAT	CASSLKTGGYQPQHF	6	5.23423e-05	TCRBV06-01*01	TCRBD01-01*01	TCRBJ01-05*01
AATGTGAATGCCTTGGAGCTGGAGGACTCGGCCCTGTATCTCTGTGCCAGCGGAGTTAACAGGTACAATGAGCAGTTCTTCGGGCCA	CASGVNRYNEQFF	6	5.23423e-05	TCRBV05-08*01	TCRBD01-01*01	TCRBJ02-01*01
GTGAATGCCTTGGAGCTGGAGGACTCGGCCCTGTATCTCTGTGCCAGCAGCTTTCCTCGCCCGGGTACTGAAGCTTTCTTTGGACAA	CASSFPRPGTEAFF	6	5.23423e-05	TCRBV05-08*01	TCRBD02-01	TCRBJ01-01*01
AATGCCTTGGAGCTGGAGGACTCGGCCCTGTATCTCTGTGCCAGCAGCTCGGGACAGAAGATCAATCAGCCCCAGCATTTTGGTGAT	CASSSGQKINQPQHF	6	5.23423e-05	TCRBV05-08*01	TCRBD01-01*01	TCRBJ01-05*01
GTGAATGCCTTGGAGCTGGAGGACTCGGCCCTGTATCTCTGTGCCAGCAGCCTGGGACAGGGCACCTACGAGCAGTACTTCGGGCCG	CASSLGQGTYEQYF	6	5.23423e-05	TCRBV05-08*01	TCRBD01-01*01	TCRBJ02-07*01
AAGATCCAGCGCACAGAGCGGGGGGACTCAGCCGTGTATCTCTGTGCCAGCAGCTTATCGGCGAACACTGAAGCTTTCTTTGGACAA	CASSLSANTEAFF	6	5.23423e-05	TCRBV07-03*01		TCRBJ01-01*01
AAGATCCAGCGCACAGAGCGGGGGGACTCAGCCGTGTATCTCTGTGCCAGCAGCTTATCCTATAATTCACCCCTCCACTTTGGGAAC	CASSLSYNSPLHF	6	5.23423e-05	TCRBV07-03*01		TCRBJ01-06*01
CGCACAGAGCGGGGGGACTCAGCCGTGTATCTCTGTGCCAGCAGCTTACTGCCCTCTTTTATGAACACTGAAGCTTTCTTTGGACAA	CASSLLPSFMNTEAFF	6	5.23423e-05	TCRBV07-03*01		TCRBJ01-01*01
AAGATCCAGCGCACAGAGCGGGGGGACTCAGCCGTGTATCTCTGTGCCAGCAGCCCACAGGGCTACACTGAAGCTTTCTTTGGACAA	CASSPQGYTEAFF	6	5.23423e-05	TCRBV07-03*01	TCRBD01-01*01	TCRBJ01-01*01
TGTGAGCACCTTGGAGCTGGGGACTCGGCCCTTTATCTTTGCGCCAGCAGCTGGGGACAGGGGGCCGGGGAGCTGTTTTTTGGAGAA	CASSWGQGAGELFF	6	5.23423e-05	TCRBV05-01*01	TCRBD01-01*01	TCRBJ02-02*01
GTGAGCACCTTGGAGCTGGGGGACTCGGCCCTTTATCTTTGCGCCAGCAGCTTGGTAGTTTCCCCCTACGAGCAGTACTTCGGGCCG	CASSLVVSPYEQYF	6	5.23423e-05	TCRBV05-01*01	TCRBD02-01	TCRBJ02-07*01
GTGAGCACCTTGGAGCTGGGGGACTCGGCCCTTTATCTTTGCGCCAGCAGCTTAGGCAGGTACACAGATACGCAGTATTTTGGCCCA	CASSLGRYTDTQYF	6	5.23423e-05	TCRBV05-01*01	TCRBD01-01*01	TCRBJ02-03*01
AATGTGAGCACCTTGGAGCTGGGGGACTCGGCCCTTTATCTTTGCGCCAGCAGCTTGGACCCTAACTATGGCTACACCTTCGGTTCG	CASSLDPNYGYTF	6	5.23423e-05	TCRBV05-01*01		TCRBJ01-02*01
GTGAGCACCTTGGAGCTGGGGGACTCGGCCCTTTATCTTTGCGCCAGCAGCTTGGGACAGGTGGACAATGAGCAGTTCTTCGGGCCA	CASSLGQVDNEQFF	6	5.23423e-05	TCRBV05-01*01	TCRBD01-01*01	TCRBJ02-01*01
AGGCTGGAGTTGGCTGCTCCCTCCCAGACATCTGTGTACTTCTGTGCCAGCAGTTACAGGGAAACAGATACGCAGTATTTTGGCCCA	CASSYRETDTQYF	6	5.23423e-05	TCRBV06-06		TCRBJ02-03*01
GAGTTGGCTGCTCCCTCCCAGACATCTGTGTACTTCTGTGCCAGCAGTTACGTTCAGGGGGTTTCCTACGAGCAGTACTTCGGGCCG	CASSYVQGVSYEQYF	6	5.23423e-05	TCRBV06-06	TCRBD01-01*01	TCRBJ02-07*01
GAGTTGGCTGCTCCCTCCCAGACATCTGTGTACTTCTGTGCCAGCAGTTACCCCGAGGACAGGGATTATGGCTACACCTTCGGTTCG	CASSYPEDRDYGYTF	6	5.23423e-05	TCRBV06-06	TCRBD01-01*01	TCRBJ01-02*01
AGGCTGCTGTCGGCTGCTCCCTCCCAGACATCTGTGTACTTCTGTGCCAGCAGTTACAATCCCTTAAGGGGCTACACCTTCGGTTCG	CASSYNPLRGYTF	6	5.23423e-05	TCRBV06-05*01		TCRBJ01-02*01
TCGGCTGCTCCCTCCCAGACATCTGTGTACTTCTGTGCCAGCAGTTACATACGGACAGGGGGCGGCTATGGCTACACCTTCGGTTCG	CASSYIRTGGGYGYTF	6	5.23423e-05	TCRBV06-05*01	TCRBD01-01*01	TCRBJ01-02*01
CTCAGGCTGCTGTCGGCTGCTCCCTCCCAGACATCTGTGTACTTCTGTGCCAGCAGCTGGGACGGTACAAGAGCTTTCTTTGGACAA	CASSWDGTRAFF	6	5.23423e-05	TCRBV06-05*01		TCRBJ01-01*01
CTGTCGGCTGCTCCCTCCCAGACATCTGTGTACTTCTGTGCCAGCAGTTACAATCGGGGCGGTAATGAAAAACTGTTTTTTGGCAGT	CASSYNRGGNEKLFF	6	5.23423e-05	TCRBV06-05*01		TCRBJ01-04*01
TCGGCTGCTCCCTCCCAGACATCTGTGTACTTCTGTGCCAGCAGTTACTCAGGGTTGGGTCCTGGAAACACCATATATTTTGGAGAG	CASSYSGLGPGNTIYF	6	5.23423e-05	TCRBV06-05*01		TCRBJ01-03*01
CTGTCGGCTGCTCCCTCCCAGACATCTGTGTACTTCTGTGCCAGCAGTTACGGTAGCGGGGGGGCCAATGAGCAGTTCTTCGGGCCA	CASSYGSGGANEQFF	6	5.23423e-05	TCRBV06-05*01	TCRBD02-01*01	TCRBJ02-01*01
CTCAGGCTGCTGTCGGCTGCTCCCTCCCAGACATCTGTGTACTTCTGTGCCAGCCAACCTGGGCCCGGGGCGAAGTACTTCGGGCCG	CASQPGPGAKYF	6	5.23423e-05	TCRBV06-05*01		TCRBJ02-07*01
CTGCTGTCGGCTGCTCCCTCCCAGACATCTGTGTACTTCTGTGCCAGCACCAACGGACGGCGGCACACTGAAGCTTTCTTTGGACAA	CASTNGRRHTEAFF	6	5.23423e-05	TCRBV06-05*01		TCRBJ01-01*01
TCGGCTGCTCCCTCCCAGACATCTGTGTACTTCTGTGCCAGCAGTTACAGACAGGGGGGGCTGAGTGAAAAACTGTTTTTTGGCAGT	CASSYRQGGLSEKLFF	6	5.23423e-05	TCRBV06-05*01	TCRBD01-01*01	TCRBJ01-04*01
GAGTCGGCTGCTCCCTCCCAGACATCTGTGTACTTCTGTGCCAGCAGTTACGTTCAGGGGGTTTCCTACGAGCAGTACTTCGGGCCG	CASSYVQGVSYEQYF	6	5.23423e-05	TCRBV06-05*01	TCRBD01-01*01	TCRBJ02-07*01
CTGCTGTCGGCTGCTCCCTCCCAGACATCTGTGTACTTCTGTGCCAGCAGTTACGTCGGGAACACCGGGGAGCTGTTTTTTGGAGAA	CASSYVGNTGELFF	6	5.23423e-05	TCRBV06-05*01	TCRBD02-01	TCRBJ02-02*01
CTGCTGTCGGCTGCTCCCTCCCAGACATCTGTGTACTTCTGTGCCAGCAGCTCCGGGACAGGGATTTCACCCCTCCACTTTGGGAAC	CASSSGTGISPLHF	6	5.23423e-05	TCRBV06-05*01	TCRBD01-01*01	TCRBJ01-06*01
ATCCGGTCCACAAAGCTGGAGGACTCAGCCATGTACTTCTGTGCCAGCAGTGACGGGCGGGGGAGGCGTGAGCAGTTCTTCGGGCCA	CASSDGRGRREQFF	6	5.23423e-05	TCRBV02-01*01	TCRBD02-01*01	TCRBJ02-01*01
CGGTCCACAAAGCTGGAGGACTCAGCCATGTACTTCTGTGCCAGCAGCCGGGACAGGCCTAACACCGGGGAGCTGTTTTTTGGAGAA	CASSRDRPNTGELFF	6	5.23423e-05	TCRBV02-01*01	TCRBD01-01*01	TCRBJ02-02*01
ATCCGGTCCACAAAGCTGGAGGACTCAGCCATGTACTTCTGTGCCAGCAGCGGAGGACAGCTGAACACTGAAGCTTTCTTTGGACAA	CASSGGQLNTEAFF	6	5.23423e-05	TCRBV02-01*01	TCRBD01-01*01	TCRBJ01-01*01
ATCCGGTCCACAAAGCTGGAGGACTCAGCCATGTACTTCTGTGCCAGCAAGGACAGGGTTGTTGGCACTGAAGCTTTCTTTGGACAA	CASKDRVVGTEAFF	6	5.23423e-05	TCRBV02-01*01	TCRBD01-01*01	TCRBJ01-01*01
AATGTGAACGCCTTGGAGCTGGACGACTCGGCCCTGTATCTCTGTGCCAGCAACAAAGGGGGGAGCTATGGCTACACCTTCGGTTCG	CASNKGGSYGYTF	6	5.23423e-05	TCRBV05-04*01		TCRBJ01-02*01
CTCACTCTGGAGTCTGCTGCCTCCTCCCAGACATCTGTATATTTCTGCGCCACCCTTACAAGGGACCCTGGCTACACCTTCGGTTCG	CATLTRDPGYTF	6	5.23423e-05	TCRBV10-01		TCRBJ01-02*01
ACTCTGGAGTCTGCTGCCTCCTCCCAGACATCTGTATATTTCTGCGCCAGCAGAGACAGGGCGAGCTATGGCTACACCTTCGGTTCG	CASRDRASYGYTF	6	5.23423e-05	TCRBV10-01	TCRBD01-01*01	TCRBJ01-02*01
GAGTCTGCTGCCTCCTCCCAGACATCTGTATATTTCTGCGCCAGCAGCGCAGATCATTTGAGCACAGATACGCAGTATTTTGGCCCA	CASSADHLSTDTQYF	6	5.23423e-05	TCRBV10-01	TCRBD01-01*01	TCRBJ02-03*01
GAGATCCAGCGCACAGAGCAGGGGGACTCGGCCATGTATCTCTGTGCCAGCAGCTTAGAGGAATCGAACGGCTACACCTTCGGTTCG	CASSLEESNGYTF	6	5.23423e-05	TCRBV07-09		TCRBJ01-02*01
GAGATCCAGCGCACAGAGCAGGGGGACTCGGCCATGTATCTCTGTGCCAGCAGCTCGGGGTTGAACACTGAAGCTTTCTTTGGACAA	CASSSGLNTEAFF	6	5.23423e-05	TCRBV07-09	TCRBD02-01*01	TCRBJ01-01*01
TTGGAGATCCAGCGCACAGAGCAGGGGGACTCGGCCATGTATCTCTGTGCCAGCAGCCCCGGACAGTATGGCTACACCTTCGGTTCG	CASSPGQYGYTF	6	5.23423e-05	TCRBV07-09	TCRBD01-01*01	TCRBJ01-02*01
ACCTTGGAGATCCAGCGCACAGAGCAGGGGGACTCGGCCATGTATCTCTGTGCCAGCAGGGGGGAAAACGAGCAGTACTTCGGGCCG	CASRGENEQYF	6	5.23423e-05	TCRBV07-09		TCRBJ02-07*01
CAGCGCACAGAGCAGGGGGACTCGGCCATGTATCTCTGTGCCAGCAGCTTGGGGACCCTAGCCAAAAACATTCAGTACTTCGGCGCC	CASSLGTLAKNIQYF	6	5.23423e-05	TCRBV07-09		TCRBJ02-04*01
AGGCTGCTGTCGGCTGCTCCCTCCCAGACATCTGTGTACTTCTGTGCCAGCATCAAAGGGAGTGGGGCTGAAGCTTTCTTTGGACAA	CASIKGSGAEAFF	6	5.23423e-05	TCRBV06-05*01	TCRBD02-01*02	TCRBJ01-01*01
CCGCTCAGGCTGCTGTCGGCTGCTCCCTCCCAGACATCTGTGTACTTCTGTGCCAGCAGTCCCGGGGCCGGCTACACCTTCGGTTCG	CASSPGAGYTF	6	5.23423e-05	TCRBV06-05*01		TCRBJ01-02*01
AGGCTGCTGTCGGCTGCTCCCTCCCAGACATCTGTGTACTTCTGTGCCAGCAGTCGACAAAAAAATTCACCCCTCCACTTTGGGAAC	CASSRQKNSPLHF	6	5.23423e-05	TCRBV06-05*01	TCRBD01-01*01	TCRBJ01-06*01
CTCAGGCTGCTGTCGGCTGCTCCCTCCCAGACATCTGTGTACTTCTGTGCCAGCAGTTCCGGGGCTGGTGGCTACACCTTCGGTTCG	CASSSGAGGYTF	6	5.23423e-05	TCRBV06-05*01		TCRBJ01-02*01
AGGCTGCTGTCGGCTGCTCCCTCCCAGACATCTGTGTACTTCTGTGCCAGCAGTGCCCCGGGTTCCGGCGAGCAGTACTTCGGGCCG	CASSAPGSGEQYF	6	5.23423e-05	TCRBV06-05*01	TCRBD02-01	TCRBJ02-07*01
AGGCTGCTGTCGGCTGCTCCCTCCCAGACATCTGTGTACTTCTGTGCCAGCAGTGTGACAGGGGTGAAGACCCAGTACTTCGGGCCA	CASSVTGVKTQYF	6	5.23423e-05	TCRBV06-05*01	TCRBD01-01*01	TCRBJ02-05*01
CTGCTGTCGGCTGCTCCCTCCCAGACATCTGTGTACTTCTGTGCCAGCAGTTTCATCGTAGGCCGTCAAGGCTACACCTTCGGTTCG	CASSFIVGRQGYTF	6	5.23423e-05	TCRBV06-05*01		TCRBJ01-02*01
CTCAGGCTGCTGTCGGCTGCTCCCTCCCAGACATCTGTGTACTTCTGTGCCAGCAGTTACGAGGGAGAGGAACTGTTTTTTGGCAGT	CASSYEGEELFF	6	5.23423e-05	TCRBV06-05*01	TCRBD02-01*02	TCRBJ01-04*01
CTGTCGGCTGCTCCCTCCCAGACATCTGTGTACTTCTGTGCCAGCAGTTACGACAGAACCCTAACTTCACCCCTCCACTTTGGGAAC	CASSYDRTLTSPLHF	6	5.23423e-05	TCRBV06-05*01	TCRBD01-01*01	TCRBJ01-06*01
CAGCAGGTAGTGCGAGGAGATTCGGCAGCTTATTTCTGTGCCAGCTCGTCGGGACAACAGGCTGGAAACACCATATATTTTGGAGAG	CASSSGQQAGNTIYF	6	5.23423e-05	TCRBV18-01*01	TCRBD01-01*01	TCRBJ01-03*01
AGGATCCAGCAGGTAGTGCGAGGAGATTCGGCAGCTTATTTCTGTGCCAGCTCACCGGAGCCGGATCAGCCCCAGCATTTTGGTGAT	CASSPEPDQPQHF	6	5.23423e-05	TCRBV18-01*01	TCRBD02-01*02	TCRBJ01-05*01
ATCCAGCAGGTAGTGCGAGGAGATTCGGCAGCTTATTTCTGTGCCAGCTCACCACTTAATACCCCCTATGGCTACACCTTCGGTTCG	CASSPLNTPYGYTF	6	5.23423e-05	TCRBV18-01*01		TCRBJ01-02*01
CAGGTAGTGCGAGGAGATTCGGCAGCTTATTTCTGTGCCAGCTCACCACGGAAGGGTAAAGCTGACTATGGCTACACCTTCGGTTCG	CASSPRKGKADYGYTF	6	5.23423e-05	TCRBV18-01*01		TCRBJ01-02*01
CAGCAGGTAGTGCGAGGAGATTCGGCAGCTTATTTCTGTGCCAGCTCACTGACAGGGATGCCCTACAATGAGCAGTTCTTCGGGCCA	CASSLTGMPYNEQFF	6	5.23423e-05	TCRBV18-01*01	TCRBD01-01*01	TCRBJ02-01*01
CTGAGGATCCAGCAGGTAGTGCGAGGAGATTCGGCAGCTTATTTCTGTGCCAGCTCACCACTGGCAGGGGAAGCTTTCTTTGGACAA	CASSPLAGEAFF	6	5.23423e-05	TCRBV18-01*01	TCRBD01-01*01	TCRBJ01-01*01
ATCCAGCAGGTAGTGCGAGGAGATTCGGCAGCTTATTTCTGTGCCAGCTCACCAGCCAGGGGGAACACTGAAGCTTTCTTTGGACAA	CASSPARGNTEAFF	6	5.23423e-05	TCRBV18-01*01	TCRBD01-01*01	TCRBJ01-01*01
AGGATCCAGCAGGTAGTGCGAGGAGATTCGGCAGCTTATTTCTGTGCCAGCTCACCCGACCTGAACACTGAAGCTTTCTTTGGACAA	CASSPDLNTEAFF	6	5.23423e-05	TCRBV18-01*01		TCRBJ01-01*01
CTGAGGATCCAGCAGGTAGTGCGAGGAGATTCGGCAGCTTATTTCTGTGCCAGCTCACCCCTCGCTGGTGAAGCTTTCTTTGGACAA	CASSPLAGEAFF	6	5.23423e-05	TCRBV18-01*01		TCRBJ01-01*01
CAGGTAGTGCGAGGAGATTCGGCAGCTTATTTCTGTGCCAGCTCCCTTCGGACTAAGCGGGGAGGGAATGAGCAGTTCTTCGGGCCA	CASSLRTKRGGNEQFF	6	5.23423e-05	TCRBV18-01*01	TCRBD02-01	TCRBJ02-01*01
AGGATCCAGCAGGTAGTGCGAGGAGATTCGGCAGCTTATTTCTGTGCCAGCTCACCGGGAGGGGAAGATACGCAGTATTTTGGCCCA	CASSPGGEDTQYF	6	5.23423e-05	TCRBV18-01*01	TCRBD02-01*02	TCRBJ02-03*01
ATCCAGCAGGTAGTGCGAGGAGATTCGGCAGCTTATTTCTGTGCCAGCTCACCCCGAGGGGTGAACACTGAAGCTTTCTTTGGACAA	CASSPRGVNTEAFF	6	5.23423e-05	TCRBV18-01*01		TCRBJ01-01*01
ATCCGGTCCACAAAGCTGGAGGACTCAGCCATGTACTTCTGTGCCAGCATGATAGGAGAGCTAAATTCACCCCTCCACTTTGGGAAC	CASMIGELNSPLHF	6	5.23423e-05	TCRBV02-01*01	TCRBD02-01*02	TCRBJ01-06*01
CTCAAGATCCAGCCTGCAGAGCTTGGGGACTCGGCCATGTATCTCTGTGCCAGCAGCTTATATGGGGGAGAGCAGTACTTCGGGCCG	CASSLYGGEQYF	6	5.23423e-05	TCRBV11-01*01		TCRBJ02-07*01
GCAGAACTGGAGGATTCTGGAGTTTATTTCTGTGCCAGCAGCCAAACTAGAGGGCAGGCTTCCGTTTCACCCCTCCACTTTGGGAAC	CASSQTRGQASVSPLHF	6	5.23423e-05	TCRBV14-01*01	TCRBD02-01	TCRBJ01-06*01
CAGCCTGCAGAACTGGAGGATTCTGGAGTTTATTTCTGTGCCAGCAGCCAAGGAGGCACCTACCAAGAGACCCAGTACTTCGGGCCA	CASSQGGTYQETQYF	6	5.23423e-05	TCRBV14-01*01	TCRBD02-01*02	TCRBJ02-05*01
AAGGTGCAGCCTGCAGAACTGGAGGATTCTGGAGTTTATTTCTGTGCCAGCAGCCTTTATTTTAATTCACCCCTCCACTTTGGGAAC	CASSLYFNSPLHF	6	5.23423e-05	TCRBV14-01*01	TCRBD02-01	TCRBJ01-06*01
CTGAAGATCCAGCGCACACAGCAGGAGGACTCCGCCGTGTATCTCTGTGCCAGCAGCTTATGGGTCTACGAGCAGTACTTCGGGCCG	CASSLWVYEQYF	6	5.23423e-05	TCRBV07-08*01		TCRBJ02-07*01
CTGAAGATCCAGCGCACACAGCAGGAGGACTCCGCCGTGTATCTCTGTGCCGTGGGACAGGGGGCAAATACGCAGTATTTTGGCCCA	CAVGQGANTQYF	6	5.23423e-05	TCRBV07-08*01	TCRBD01-01*01	TCRBJ02-03*01
ACACAGCAGGAGGACTCCGCCGTGTATCTCTGTGCCAGCAGCTCACCATCCGGACGACAGGGGGGACATGGCTACACCTTCGGTTCG	CASSSPSGRQGGHGYTF	6	5.23423e-05	TCRBV07-08*01	TCRBD01-01*01	TCRBJ01-02*01
ACACAGCAGGAGGACTCCGCCGTGTATCTCTGTGCCAGCAGCCCTTTCCCGGGACAGGGAAGTCCCTACGAGCAGTACTTCGGGCCG	CASSPFPGQGSPYEQYF	6	5.23423e-05	TCRBV07-08*01	TCRBD01-01*01	TCRBJ02-07*01
CAGCAGGAGGACTCCGCCGTGTATCTCTGTGCCAGCAGCTCATACAGGGTGCTGACAGGGAATACCTACGAGCAGTACTTCGGGCCG	CASSSYRVLTGNTYEQYF	6	5.23423e-05	TCRBV07-08*01	TCRBD01-01*01	TCRBJ02-07*01
ATCCAGCGCACACAGCAGGAGGACTCCGCCGTGTATCTCTGTGCCATCCGGACTAGCGGGGGGGCCTACGAGCAGTACTTCGGGCCG	CAIRTSGGAYEQYF	6	5.23423e-05	TCRBV07-08*01	TCRBD02-01*01	TCRBJ02-07*01
CGCACACAGCAGGAGGACTCCGCCGTGTATCTCTGTGCCAGCAGCTTGGCAGGGTATGTTAGCAATCAGCCCCAGCATTTTGGTGAT	CASSLAGYVSNQPQHF	6	5.23423e-05	TCRBV07-08*01	TCRBD01-01*01	TCRBJ01-05*01
CTGAAGATCCAGCGCACACAGCAGGAGGACTCCGCCGTGTATCTCTGTGCCAGCAGCTTGCATCTGACTCAGCAGTTCTTCGGGCCA	CASSLHLTQQFF	6	5.23423e-05	TCRBV07-08*01	TCRBD02-01	TCRBJ02-01*01
GTGAGCACCTTGGAGCTGGGGGACTCGGCCCTTTATCTTTGCGCCAGCAGCTTGGGAGGGAACATCCACGAGCAGTACTTCGGGCCG	CASSLGGNIHEQYF	6	5.23423e-05	TCRBV05-01*01	TCRBD02-01*02	TCRBJ02-07*01
ATCCAGCGCACACAGCAGGAGGACTCGGCCGTGTATCTCTGTGCCAGCAGCTTAAACAGAGCCCGGTATGGCTACACCTTCGGTTCG	CASSLNRARYGYTF	6	5.23423e-05	TCRBV07-02*01	TCRBD01-01*01	TCRBJ01-02*01
CTGACGATCCAGCGCACACAGCAGGAGGACTCGGCCGTGTATCTCTGTGCCAGCAGCTTATATGGGGGAGAGCAGTACTTCGGGCCG	CASSLYGGEQYF	6	5.23423e-05	TCRBV07-02*01		TCRBJ02-07*01
ACGATCCAGCGCACACAGCAGGAGGACTCGGCCGTGTATCTCTGTGCCAGCAGCTTAACAGGCGGAAACACCATATATTTTGGAGAG	CASSLTGGNTIYF	6	5.23423e-05	TCRBV07-02*01	TCRBD01-01*01	TCRBJ01-03*01
CTGACGATCCAGCGCACACAGCAGGAGGACTCGGCCGTGTATCTCTGTGCCAGCAGCCGGTATACCGGGGAGCTGTTTTTTGGAGAA	CASSRYTGELFF	6	5.23423e-05	TCRBV07-02*01	TCRBD02-01	TCRBJ02-02*01
ATCCAGCGCACACAGCAGGAGGACTCGGCCGTGTATCTCTGTGCCAGCCAACGGGGGGGCAGCACAGATACGCAGTATTTTGGCCCA	CASQRGGSTDTQYF	6	5.23423e-05	TCRBV07-02*01	TCRBD02-01*01	TCRBJ02-03*01
CAGCGCACACAGCAGGAGGACTCGGCCGTGTATCTCTGTGCCAGCAGCTTAATGGGACAGGGACACAATGAGCAGTTCTTCGGGCCA	CASSLMGQGHNEQFF	6	5.23423e-05	TCRBV07-02*01	TCRBD01-01*01	TCRBJ02-01*01
GTGCAGCCTGCAGAACTGGAGGATTCTGGAGTTTATTTCTGTGCCAGCAGCTCCCTGGGAGGGGCTAGCGGCTACACCTTCGGTTCG	CASSSLGGASGYTF	6	5.23423e-05	TCRBV14-01*01	TCRBD02-01*02	TCRBJ01-02*01
GCAGAACTGGAGGATTCTGGAGTTTATTTCTGTGCCAGCAGCCTCGGGTCCCTCAGAGGGGAGAGGAACGAGCAGTACTTCGGGCCG	CASSLGSLRGERNEQYF	6	5.23423e-05	TCRBV14-01*01		TCRBJ02-07*01
GAGTCAGCTACCCGCTCCCAGACATCTGTGTATTTCTGCGCCAGCAAACGATACAGCGGGGGTGAAGATACGCAGTATTTTGGCCCA	CASKRYSGGEDTQYF	6	5.23423e-05	TCRBV10-02*01	TCRBD02-01*01	TCRBJ02-03*01
TCAGCTACCCGCTCCCAGACATCTGTGTATTTCTGCGCCAGCAGTGAGTCGAATCAAGGGTACGGCGGGGAGCTGTTTTTTGGAGAA	CASSESNQGYGGELFF	6	5.23423e-05	TCRBV10-02*01		TCRBJ02-02*01
CTGGAGTCAGCTACCCGCTCCCAGACATCTGTGTATTTCTGCGCCAGCAGTGGCAGGGGGCAGGGTCAGCCCCAGCATTTTGGTGAT	CASSGRGQGQPQHF	6	5.23423e-05	TCRBV10-02*01	TCRBD01-01*01	TCRBJ01-05*01
CTGGAGTCAGCTACCCGCTCCCAGACATCTGTGTATTTCTGCGCCAGCAGTGTTGGCAGGGGGAACACTGAAGCTTTCTTTGGACAA	CASSVGRGNTEAFF	6	5.23423e-05	TCRBV10-02*01	TCRBD01-01*01	TCRBJ01-01*01
TTGGAGATCCAGCGCACAGAGCAGGGGGACTCGGCCATGTATCTCTGTGCCAGCAGCTTAGATCGTCAGCCCCAGCATTTTGGTGAT	CASSLDRQPQHF	6	5.23423e-05	TCRBV07-09	TCRBD02-01	TCRBJ01-05*01
ATCCAGCGCACAGAGCAGGGGGACTCGGCCATGTATCTCTGTGCCAGCAGCTCCCGACTAGCTATAGATACGCAGTATTTTGGCCCA	CASSSRLAIDTQYF	6	5.23423e-05	TCRBV07-09	TCRBD02-01	TCRBJ02-03*01
CAGCGCACAGAGCAGGGGGACTCGGCCATGTATCTCTGTGCCAGCAGCTTGTCCCAGGGGTGGAACAATGAGCAGTTCTTCGGGCCA	CASSLSQGWNNEQFF	6	5.23423e-05	TCRBV07-09	TCRBD01-01*01	TCRBJ02-01*01
TTGGCGTCTGCTGTACCCTCTCAGACATCTGTGTACTTCTGTGCCAGCAGTGATGGCGGGGGCGCAGATACGCAGTATTTTGGCCCA	CASSDGGGADTQYF	6	5.23423e-05	TCRBV06-04	TCRBD02-01*01	TCRBJ02-03*01
TCTGCTGTACCCTCTCAGACATCTGTGTACTTCTGTGCCAGCAGTGAACTAGCGGAGTTAGCCAAAAACATTCAGTACTTCGGCGCC	CASSELAELAKNIQYF	6	5.23423e-05	TCRBV06-04	TCRBD02-01	TCRBJ02-04*01
GCGTCTGCTGTACCCTCTCAGACATCTGTGTACTTCTGTGCCAGCAGTGAGGCCCCTGGGCTTGGGACTGAAGCTTTCTTTGGACAA	CASSEAPGLGTEAFF	6	5.23423e-05	TCRBV06-04	TCRBD01-01*01	TCRBJ01-01*01
TCCGCTACCAGCTCCCAGACATCTGTGTACTTCTGTGCCATCAGTGAGGGCAGGGACTCCTATAATTCACCCCTCCACTTTGGGAAC	CAISEGRDSYNSPLHF	6	5.23423e-05	TCRBV10-03*01	TCRBD01-01*01	TCRBJ01-06*01
ACTCTGGAGTCCGCTACCAGCTCCCAGACATCTGTGTACTTCTGTGCCATCAGGCCTCCCTCTGGAAACACCATATATTTTGGAGAG	CAIRPPSGNTIYF	6	5.23423e-05	TCRBV10-03*01		TCRBJ01-03*01
ACTCTGGAGTCCGCTACCAGCTCCCAGACATCTGTGTACTTCTGTGCCTGCGGACAGGGACCAGACAATGAGCAGTTCTTCGGGCCA	CACGQGPDNEQFF	6	5.23423e-05	TCRBV10-03*01	TCRBD01-01*01	TCRBJ02-01*01
ATCCAGCGCACAGAGCAGGGGGACTCGGCCATGTATCTCTGTGCCAGCAGCGCAGGGAGGGTGAACACTGAAGCTTTCTTTGGACAA	CASSAGRVNTEAFF	6	5.23423e-05	TCRBV07-09	TCRBD02-01*02	TCRBJ01-01*01
ATCCAGCGCACAGAGCAGGGGGACTCGGCCATGTATCTCTGTGCCAGCAGCTTAGGGGCAACTGGAAACACCATATATTTTGGAGAG	CASSLGATGNTIYF	6	5.23423e-05	TCRBV07-09	TCRBD01-01*01	TCRBJ01-03*01
CGCACACAGCAGGAGGACTCGGCCGTGTATCTCTGTGCCAGCAGCCCACACAGGGGCTCTGGGGCCAACGTCCTGACTTTCGGGGCC	CASSPHRGSGANVLTF	6	5.23423e-05	TCRBV07-02*01	TCRBD01-01*01	TCRBJ02-06*01
CAGCGCACACAGCAGGAGGACTCGGCCGTGTATCTCTGTGCCAGCACCGGTGGCGGGGGTGTCAAAAACATTCAGTACTTCGGCGCC	CASTGGGGVKNIQYF	6	5.23423e-05	TCRBV07-02*01	TCRBD02-01*01	TCRBJ02-04*01
CAGCGCACACAGCAGGAGGACTCGGCCGTGTATCTCTGTGCCAGCAGCTCTGGGACAGGGGGCCGGAGTGAGCAGTTCTTCGGGCCA	CASSSGTGGRSEQFF	6	5.23423e-05	TCRBV07-02*01	TCRBD01-01*01	TCRBJ02-01*01
CGCACACAGCAGGAGGACTCGGCCGTGTATCTCTGTGCCAGCAGCTCCTGGACAGGACCTACACAATATACGCAGTATTTTGGCCCA	CASSSWTGPTQYTQYF	6	5.23423e-05	TCRBV07-02*01	TCRBD01-01*01	TCRBJ02-03*01
CAGCGCACACAGCAGGAGGACTCGGCCGTGTATCTCTGTGCCAGCAGCTACTACAGGGGTGGAAGCTATGGCTACACCTTCGGTTCG	CASSYYRGGSYGYTF	6	5.23423e-05	TCRBV07-02*01	TCRBD01-01*01	TCRBJ01-02*01
ACGATCCAGCGCACACAGCAGGAGGACTCGGCCGTGTATCTCTGTGCCAGCAGCCCACAGCCCAGGGATGGCTACACCTTCGGTTCG	CASSPQPRDGYTF	6	5.23423e-05	TCRBV07-02*01	TCRBD01-01*01	TCRBJ01-02*01
ACATCGGCCCAAAAGAACCCGACAGCTTTCTATCTCTGTGCCAGTAAATCGGAAGGGGGGCCCGATGGGTCCCAGCATTTTGGTGAT	CASKSEGGPDGSQHF	6	5.23423e-05	TCRBV19-01		TCRBJ01-05*01
ACATCGGCCCAAAAGAACCCGACAGCTTTCTATCTCTGTGCCAGTAGTATGACAGACCTTGTTAAAGAAAAACTGTTTTTTGGCAGT	CASSMTDLVKEKLFF	6	5.23423e-05	TCRBV19-01	TCRBD01-01*01	TCRBJ01-04*01
TCGGCCCAAAAGAACCCGACAGCTTTCTATCTCTGTGCCAGTAGCACAGGGGGGGGCGGCTCTGGAAACACCATATATTTTGGAGAG	CASSTGGGGSGNTIYF	6	5.23423e-05	TCRBV19-01	TCRBD01-01*01	TCRBJ01-03*01
GTGACATCGGCCCAAAAGAACCCGACAGCTTTCTATCTCTGTGCCAGTAGTATCCAGGGAGGCCCCTATGGCTACACCTTCGGTTCG	CASSIQGGPYGYTF	6	5.23423e-05	TCRBV19-01	TCRBD02-01*02	TCRBJ01-02*01
GCCCAAAAGAACCCGACAGCTTTCTATCTCTGTGCCAGTAGCCCATGGGGTCGGTCAGCCAGCGGCGGGGAGCTGTTTTTTGGAGAA	CASSPWGRSASGGELFF	6	5.23423e-05	TCRBV19-01	TCRBD02-01	TCRBJ02-02*01
ACGTTGGCGTCTGCTGTACCCTCTCAGACATCTGTGTACTTCTGTGCCAGCAGTGACAGGGACACCGGGGAGCTGTTTTTTGGAGAA	CASSDRDTGELFF	6	5.23423e-05	TCRBV06-04		TCRBJ02-02*01
GCTGTACCCTCTCAGACATCTGTGTACTTCTGTGCCAGCAGTAGTGGCGGGGGGATGATCCCCTACAATGAGCAGTTCTTCGGGCCA	CASSSGGGMIPYNEQFF	6	5.23423e-05	TCRBV06-04	TCRBD02-01*01	TCRBJ02-01*01
GTGACATCGGCCCAAAAGAACCCGACAGCTTTCTATCTCTGTGCCAGTAGTCCGACAGGCGCCTACACTGAAGCTTTCTTTGGACAA	CASSPTGAYTEAFF	6	5.23423e-05	TCRBV19-01	TCRBD01-01*01	TCRBJ01-01*01
CCTCTCACTGTGACATCGGCCCAAAAGAACCCGACAGCTTTCTATCTCTGTGCCACCACCCTGACCGGGGAGCTGTTTTTTGGAGAA	CATTLTGELFF	6	5.23423e-05	TCRBV19-01		TCRBJ02-02*01
ACTGTGACATCGGCCCAAAAGAACCCGACAGCTTTCTATCTCTGTGCCAGTAGTCACCCTCAGGGAAACACCATATATTTTGGAGAG	CASSHPQGNTIYF	6	5.23423e-05	TCRBV19-01	TCRBD01-01*01	TCRBJ01-03*01
GTGACATCGGCCCAAAAGAACCCGACAGCTTTCTATCTCTGTGCCAGTAGTACAACGAGCTCTGGAAACACCATATATTTTGGAGAG	CASSTTSSGNTIYF	6	5.23423e-05	TCRBV19-01	TCRBD02-01*02	TCRBJ01-03*01
GTGACATCGGCCCAAAAGAACCCGACAGCTTTCTATCTCTGTGCCAGTAGTATAGGTCGGGGAGGCGAGACCCAGTACTTCGGGCCA	CASSIGRGGETQYF	6	5.23423e-05	TCRBV19-01	TCRBD02-01*02	TCRBJ02-05*01
CTCACTGTGACATCGGCCCAAAAGAACCCGACAGCTTTCTATCTCTGTGCCAGTAGTATTGAGGGCTACACCATATATTTTGGAGAG	CASSIEGYTIYF	6	5.23423e-05	TCRBV19-01	TCRBD02-01*02	TCRBJ01-03*01
GTGACATCGGCCCAAAAGAACCCGACAGCTTTCTATCTCTGTGCCAGTATGAAGGCGATGAACACCGGGGAGCTGTTTTTTGGAGAA	CASMKAMNTGELFF	6	5.23423e-05	TCRBV19-01		TCRBJ02-02*01
ACTGTGACATCGGCCCAAAAGAACCCGACAGCTTTCTATCTCTGTGCCAGTAGTTCCCAGGGATCCTACGAGCAGTACTTCGGGCCG	CASSSQGSYEQYF	6	5.23423e-05	TCRBV19-01	TCRBD01-01*01	TCRBJ02-07*01
ACTGTGACATCGGCCCAAAAGAACCCGACAGCTTTCTATCTCTGTGCCAGTAGCCCGGGGGCCAGCTATGGCTACACCTTCGGTTCG	CASSPGASYGYTF	6	5.23423e-05	TCRBV19-01		TCRBJ01-02*01
GTGACATCGGCCCAAAAGAACCCGACAGCTTTCTATCTCTGTGCCAGTACCCGGGACAGCTCCTACAATGAGCAGTTCTTCGGGCCA	CASTRDSSYNEQFF	6	5.23423e-05	TCRBV19-01	TCRBD01-01*01	TCRBJ02-01*01
ACTGTGACATCGGCCCAAAAGAACCCGACAGCTTTCTATCTCTGTGCCAGTAGTATTGTCTCGAATCAGCCCCAGCATTTTGGTGAT	CASSIVSNQPQHF	6	5.23423e-05	TCRBV19-01	TCRBD02-01	TCRBJ01-05*01
CTGGAGTCGCCCAGCCCCAACCAGACCTCTCTGTACTTCTGTGCCAGCAGTTTGGGACCCCTGACTGGTGGCTACACCTTCGGTTCG	CASSLGPLTGGYTF	6	5.23423e-05	TCRBV27-01*01		TCRBJ01-02*01
GAGTCGCCCAGCCCCAACCAGACCTCTCTGTACTTCTGTGCCAGCAGTTTAGTACCGGGCTTATGGAACATTCAGTACTTCGGCGCC	CASSLVPGLWNIQYF	6	5.23423e-05	TCRBV27-01*01		TCRBJ02-04*01
CTGGAGTCGCCCAGCCCCAACCAGACCTCTCTGTACTTCTGTGCCAGCAGTTTAAGGCCAGCCCGGACTGAAGCTTTCTTTGGACAA	CASSLRPARTEAFF	6	5.23423e-05	TCRBV27-01*01		TCRBJ01-01*01
CTGGAGTCGCCCAGCCCCAACCAGACCTCTCTGTACTTCTGTGCCAGCAGTCGGAATTGGCCGATCTACGAGCAGTACTTCGGGCCG	CASSRNWPIYEQYF	6	5.23423e-05	TCRBV27-01*01		TCRBJ02-07*01
CTGGAGTCGCCCAGCCCCAACCAGACCTCTCTGTACTTCTGTGCCAGCAGTTTTTGGGGGGGCACCGGGGAGCTGTTTTTTGGAGAA	CASSFWGGTGELFF	6	5.23423e-05	TCRBV27-01*01	TCRBD02-01*01	TCRBJ02-02*01
GAGTCGCCCAGCCCCAACCAGACCTCTCTGTACTTCTGTGCCAGCAGTCCCGGACAGGGGTATGGTACTGAAGCTTTCTTTGGACAA	CASSPGQGYGTEAFF	6	5.23423e-05	TCRBV27-01*01	TCRBD01-01*01	TCRBJ01-01*01
CTGATCCTGGAGTCGCCCAGCCCCAACCAGACCTCTCTGTACTTCTGTGCCAGCAGAGCAGCTAACTATGGCTACACCTTCGGTTCG	CASRAANYGYTF	6	5.23423e-05	TCRBV27-01*01		TCRBJ01-02*01
CTGGAGTCCGCCAGCACCAACCAGACATCTATGTACCTCTGTGCCAGCAGTTCACCCAGCCCGGGGAGCGAGCAGTACTTCGGGCCG	CASSSPSPGSEQYF	6	5.23423e-05	TCRBV28-01*01	TCRBD02-01	TCRBJ02-07*01
TCCCTGATTCTGGAGTCCGCCAGCACCAACCAGACATCTATGTACCTCTGTGCCAGCAGTAACATCACTGAAGCTTTCTTTGGACAA	CASSNITEAFF	6	5.23423e-05	TCRBV28-01*01	TCRBD01-01*01	TCRBJ01-01*01
TCCGCCAGCACCAACCAGACATCTATGTACCTCTGTGCCAGCAGTTCCCGTCCGGCAGTACTCTCCTACGAGCAGTACTTCGGGCCG	CASSSRPAVLSYEQYF	6	5.23423e-05	TCRBV28-01*01		TCRBJ02-07*01
ATCCAGCGCACACAGCAGGAGGACTCGGCCGTGTATCTCTGTGCCAGCAGCTTGGACGGAACCCCGCGGCCCCAGCATTTTGGTGAT	CASSLDGTPRPQHF	6	5.23423e-05	TCRBV07-02*01		TCRBJ01-05*01
GCCCAAAAGAACCCGACAGCTTTCTATCTCTGTGCCAGTAGTACCCCCGCACAGGGGGCGAGTAGTCATGGCTACACCTTCGGTTCG	CASSTPAQGASSHGYTF	6	5.23423e-05	TCRBV19-01	TCRBD01-01*01	TCRBJ01-02*01
ACTGTGACATCGGCCCAAAAGAACCCGACAGCTTTCTATCTCTGTGCCAGTAACCCGGACAGGACGTCACCCCTCCACTTTGGGAAC	CASNPDRTSPLHF	6	5.23423e-05	TCRBV19-01	TCRBD01-01*01	TCRBJ01-06*01
TCGGCCCAAAAGAACCCGACAGCTTTCTATCTCTGTGCCAGTAGTGATTGGGACAGGGCGAACACCGGGGAGCTGTTTTTTGGAGAA	CASSDWDRANTGELFF	6	5.23423e-05	TCRBV19-01	TCRBD01-01*01	TCRBJ02-02*01
ACTGTGACATCGGCCCAAAAGAACCCGACAGCTTTCTATCTCTGTGCCAGTAATTATCACCCCTCGGGGGCCCAGCATTTTGGTGAT	CASNYHPSGAQHF	6	5.23423e-05	TCRBV19-01	TCRBD02-01*01	TCRBJ01-05*01
ACATCGGCCCAAAAGAACCCGACAGCTTTCTATCTCTGTGCCAGTAGTGTCTCCGGGACAGGGAACTATGGCTACACCTTCGGTTCG	CASSVSGTGNYGYTF	6	5.23423e-05	TCRBV19-01	TCRBD01-01*01	TCRBJ01-02*01
CTCACTGTGACATCGGCCCAAAAGAACCCGACAGCTTTCTATCTCTGTGCCAGTAGTATTACAAACACTGAAGCTTTCTTTGGACAA	CASSITNTEAFF	6	5.23423e-05	TCRBV19-01	TCRBD01-01*01	TCRBJ01-01*01
CTGGAGTCGCCCAGCCCCAACCAGACCTCTCTGTACTTCTGTGCCAGCAGTTTGGGGGGGTCCTACAATGAGCAGTTCTTCGGGCCA	CASSLGGSYNEQFF	6	5.23423e-05	TCRBV27-01*01	TCRBD02-01*01	TCRBJ02-01*01
CCCAGCCCCAACCAGACCTCTCTGTACTTCTGTGCCAGCAGTTTGTCGAACCGGGACAGGGTTCCCTACGAGCAGTACTTCGGGCCG	CASSLSNRDRVPYEQYF	6	5.23423e-05	TCRBV27-01*01	TCRBD01-01*01	TCRBJ02-07*01
ATCCTGGAGTCGCCCAGCCCCAACCAGACCTCTCTGTACTTCTGTGCCAGCAGTTTACAGGGAAGTTCACCCCTCCACTTTGGGAAC	CASSLQGSSPLHF	6	5.23423e-05	TCRBV27-01*01	TCRBD01-01*01	TCRBJ01-06*01
CAGCCTGCAGAGCAGGGGGACTCGGCCGTGTATGTCTGTGCAAGTCGCTTAGCGGGGATTCCGGGAACTGAAGCTTTCTTTGGACAA	CASRLAGIPGTEAFF	6	5.23423e-05	TCRBV12-02*01	TCRBD02-01*02	TCRBJ01-01*01
TCGGCCCAAAAGAACCCGACAGCTTTCTATCTCTGTGCCAGTAGTACTGACCGTCCAGGGGCGAGTCAGCCCCAGCATTTTGGTGAT	CASSTDRPGASQPQHF	6	5.23423e-05	TCRBV19-01	TCRBD01-01*01	TCRBJ01-05*01
GTGACATCGGCCCAAAAGAACCCGACAGCTTTCTATCTCTGTGCCAGTAGTATCGAGGAGGCAAATCAGCCCCAGCATTTTGGTGAT	CASSIEEANQPQHF	6	5.23423e-05	TCRBV19-01	TCRBD02-01*02	TCRBJ01-05*01
CGCACAGAGCAGCGGGACTCAGCCATGTATCGCTGTGCCAGCAGCGAGATAGCGGGGGGGCCAAGGGAGACCCAGTACTTCGGGCCA	CASSEIAGGPRETQYF	6	5.23423e-05	TCRBV07-07*01	TCRBD02-01*01	TCRBJ02-05*01
GCTACGAAGCTTGAGGATTCAGCAGTGTATTTTTGTGCCAGCAGCCGAAGGGTCTTGGCAACTAATGAAAAACTGTTTTTTGGCAGT	CASSRRVLATNEKLFF	6	5.23423e-05	TCRBV16-01		TCRBJ01-04*01
GAGTCAGGGGACACAGCACTGTATTTCTGTGCCAGCAGCAAGGACCGGGACAGGGGGCCCTCTGGAAACACCATATATTTTGGAGAG	CASSKDRDRGPSGNTIYF	6	5.23423e-05	TCRBV21-01*01	TCRBD01-01*01	TCRBJ01-03*01
TCCACGGAGTCAGGGGACACAGCACTGTATTTCTGTGCCAGCAGCTCCCGCCAGGGAGACTCATATTACGAGCAGTACTTCGGGCCG	CASSSRQGDSYYEQYF	6	5.23423e-05	TCRBV21-01*01		TCRBJ02-07*01
GAGATCCAGTCCACGGAGTCAGGGGACACAGCACTGTATTTCTGTGCCAGCAGCAAAGGAGGAACAGGGGACTACACCTTCGGTTCG	CASSKGGTGDYTF	6	5.23423e-05	TCRBV21-01*01	TCRBD01-01*01	TCRBJ01-02*01
ATCCAGCCTGCAAAGCTTGAGGACTCGGCCGTGTATCTCTGTGCCAGCAGCTTAGGGCCAGACAACTATGGCTACACCTTCGGTTCG	CASSLGPDNYGYTF	6	5.23423e-05	TCRBV11-02*02		TCRBJ01-02*01
AAGATCCAGCCTGCAAAGCTTGAGGACTCGGCCGTGTATCTCTGTGCCAGCAGCTTAGGACACAACTATGGCTACACCTTCGGTTCG	CASSLGHNYGYTF	6	5.23423e-05	TCRBV11-02*02	TCRBD01-01*01	TCRBJ01-02*01
CCTGCAAAGCTTGAGGACTCGGCCGTGTATCTCTGTGCCAGCAGCTTAGGAGTGGCGGCTTCCTACAATGAGCAGTTCTTCGGGCCA	CASSLGVAASYNEQFF	6	5.23423e-05	TCRBV11-02*02	TCRBD02-01	TCRBJ02-01*01
CAGCCTGCAAAGCTTGAGGACTCGGCCGTGTATCTCTGTGCCAGCAGCTCACAGGGTTCTGAGAATTCACCCCTCCACTTTGGGAAC	CASSSQGSENSPLHF	6	5.23423e-05	TCRBV11-02*02	TCRBD01-01*01	TCRBJ01-06*01
ATCCAGCCTGCAAAGCTTGAGGACTCGGCCGTGTATCTCTGTGCCAGCAGCTTAGACCCCGGGACTAGCGCGCAGTATTTTGGCCCA	CASSLDPGTSAQYF	6	5.23423e-05	TCRBV11-02*02	TCRBD02-01	TCRBJ02-03*01
ATCCAGCCTGCAAAGCTTGAGGACTCGGCCGTGTATCTCTGTGCCAGCAGCTTAGAGCCTCTCGGCGGTGAGCAGTTCTTCGGGCCA	CASSLEPLGGEQFF	6	5.23423e-05	TCRBV11-02*02	TCRBD02-01	TCRBJ02-01*01
ATCCAGCCTGCAAAGCTTGAGGACTCGGCCGTGTATCTCTGTGCCAGCAGCTTGCCGGGACAGGGATACGAGCAGTACTTCGGGCCG	CASSLPGQGYEQYF	6	5.23423e-05	TCRBV11-02*02	TCRBD01-01*01	TCRBJ02-07*01
CAGCCTGCAAAGCTTGAGGACTCGGCCGTGTATCTCTGTGCCAGCAGACATAGGACAGCCGACGGCGGGGAGCTGTTTTTTGGAGAA	CASRHRTADGGELFF	6	5.23423e-05	TCRBV11-02*02	TCRBD01-01*01	TCRBJ02-02*01
CTCAAGATCCAGCCTGCAAAGCTTGAGGACTCGGCCGTGTATCTCTGTGCCAGCAGCTTAGATAGAGCCGGCTACACCTTCGGTTCG	CASSLDRAGYTF	6	5.23423e-05	TCRBV11-02*02	TCRBD02-01	TCRBJ01-02*01
CCCCTGACCCTGGAGTCTGCCAGGCCCTCACATACCTCTCAGTACCTCTGTGCCAGCAGTGAATGGGATGAGCAGTACTTCGGGCCG	CASSEWDEQYF	6	5.23423e-05	TCRBV25-01*01		TCRBJ02-07*01
CTGGAGTCTGCCAGGCCCTCACATACCTCTCAGTACCTCTGTGCCAGCAGTGAATGGGGGCCTAACTATGGCTACACCTTCGGTTCG	CASSEWGPNYGYTF	6	5.23423e-05	TCRBV25-01*01	TCRBD01-01*01	TCRBJ01-02*01
CTGACCCTGGAGTCTGCCAGGCCCTCACATACCTCTCAGTACCTCTGTGCCAGCAGTGATTCGCGAGAGACCCAGTACTTCGGGCCA	CASSDSRETQYF	6	5.23423e-05	TCRBV25-01*01	TCRBD02-01	TCRBJ02-05*01
TCTGCCAGGCCCTCACATACCTCTCAGTACCTCTGTGCCAGCAGTGAATCCCAGGGGGCCTATAATTCACCCCTCCACTTTGGGAAC	CASSESQGAYNSPLHF	6	5.23423e-05	TCRBV25-01*01	TCRBD01-01*01	TCRBJ01-06*01
ACCCTGGAGTCTGCCAGGCCCTCACATACCTCTCAGTACCTCTGTGCCAGCGAAGACAGGGCCGGCTACGAGCAGTACTTCGGGCCG	CASEDRAGYEQYF	6	5.23423e-05	TCRBV25-01*01	TCRBD01-01*01	TCRBJ02-07*01
CTGGAGTCTGCCAGGCCCTCACATACCTCTCAGTACCTCTGTGCCAGCAGCCGGACAGGGATAAACTATGGCTACACCTTCGGTTCG	CASSRTGINYGYTF	6	5.23423e-05	TCRBV25-01*01	TCRBD01-01*01	TCRBJ01-02*01
ACCCTGGAGTCTGCCAGGCCCTCACATACCTCTCAGTACCTCTGTGCCAGCAGTGAGGGCGGAAACTATGGCTACACCTTCGGTTCG	CASSEGGNYGYTF	6	5.23423e-05	TCRBV25-01*01		TCRBJ01-02*01
ACTGTGAGCAACATGAGCCCTGAAGACAGCAGCATATATCTCTGCAGCGTCTCCGACAGGGGGTGGTCTGAAGCTTTCTTTGGACAA	CSVSDRGWSEAFF	6	5.23423e-05	TCRBV29-01*01	TCRBD01-01*01	TCRBJ01-01*01
AGCAACATGAGCCCTGAAGACAGCAGCATATATCTCTGCAGCGCCACGTGGGGGAGGGGGCAGGTGGATACGCAGTATTTTGGCCCA	CSATWGRGQVDTQYF	6	5.23423e-05	TCRBV29-01*01		TCRBJ02-03*01
GTGAGCAACATGAGCCCTGAAGACAGCAGCATATATCTCTGCAGCGTTGAAGGACCCGATGCGGGGTTGGAGCAGTACTTCGGGCCG	CSVEGPDAGLEQYF	6	5.23423e-05	TCRBV29-01*01	TCRBD02-01*01	TCRBJ02-07*01
CTGACTGTGAGCAACATGAGCCCTGAAGACAGCAGCATATATCTCTGCAGCGTTAACAGGGGAGGCACTGAAGCTTTCTTTGGACAA	CSVNRGGTEAFF	6	5.23423e-05	TCRBV29-01*01	TCRBD01-01*01	TCRBJ01-01*01
ACTGTGAGCAACATGAGCCCTGAAGACAGCAGCATATATCTCTGCAGCGTTTATCAGGGTGGGAACACTGAAGCTTTCTTTGGACAA	CSVYQGGNTEAFF	6	5.23423e-05	TCRBV29-01*01	TCRBD01-01*01	TCRBJ01-01*01
GTGAGCAACATGAGCCCTGAAGACAGCAGCATATATCTCTGCAGCGTTGATTTCGGGGTAGTTAATTCACCCCTCCACTTTGGGAAC	CSVDFGVVNSPLHF	6	5.23423e-05	TCRBV29-01*01	TCRBD02-01*01	TCRBJ01-06*01
CTGACTGTGAGCAACATGAGCCCTGAAGACAGCAGCATATATCTCTGCAGCGTCGGACAGGGGGTAAAGACCCAGTACTTCGGGCCA	CSVGQGVKTQYF	6	5.23423e-05	TCRBV29-01*01	TCRBD01-01*01	TCRBJ02-05*01
AAGATCCAGCCCTCAGAACCCAGGGACTCAGCTGTGTACTTCTGTGCCAGCAGTTTGACGTTTAATCAGCCCCAGCATTTTGGTGAT	CASSLTFNQPQHF	6	5.23423e-05	TCRBV12		TCRBJ01-05*01
GAGTCGGCTGCTCCCTCCCAAACATCTGTGTACTTCTGTGCCAGCACCGGGCGGGGGGCGAGCAATCAGCCCCAGCATTTTGGTGAT	CASTGRGASNQPQHF	6	5.23423e-05	TCRBV06	TCRBD02-01*01	TCRBJ01-05*01
ATCCAGCCCTCAGAACCCAGGGACTCAGCTGTGTACTTCTGTGCCAGCAGTTTACGTTCAACATCCTATGGCTACACCTTCGGTTCG	CASSLRSTSYGYTF	6	5.23423e-05	TCRBV12	TCRBD01-01*01	TCRBJ01-02*01
ACAGTGACCAGTGCCCATCCTGAAGACAGCAGCTTCTACATCTGCAGTGCAGAGACAGGGGGCCGAACTGAAGCTTTCTTTGGACAA	CSAETGGRTEAFF	6	5.23423e-05	TCRBV20	TCRBD01-01*01	TCRBJ01-01*01
GTGACCAGTGCCCATCCTGAAGACAGCAGCTTCTACATCTGCAGTGCTGGGCGGGGGAGAAGGGACACTGAAGCTTTCTTTGGACAA	CSAGRGRRDTEAFF	6	5.23423e-05	TCRBV20	TCRBD02-01*01	TCRBJ01-01*01
ACAGTGACCAGTGCCCATCCTGAAGACAGCAGCTTCTACATCTGCAGTGCTAGCGGCCTGACTAGAGAGACCCAGTACTTCGGGCCA	CSASGLTRETQYF	6	5.23423e-05	TCRBV20	TCRBD02-01	TCRBJ02-05*01
ACAGTGACCAGTGCCCATCCTGAAGACAGCAGCTTCTACATCTGCAGTGCTAAGTCCCTAAAGGGCACTGAAGCTTTCTTTGGACAA	CSAKSLKGTEAFF	6	5.23423e-05	TCRBV20		TCRBJ01-01*01
AGTGCCCATCCTGAAGACAGCAGCTTCTACATCTGCAGTGCTAGAGATCCTGGAGGGGGATGGAATCAGCCCCAGCATTTTGGTGAT	CSARDPGGGWNQPQHF	6	5.23423e-05	TCRBV20		TCRBJ01-05*01
AGTGCCCATCCTGAAGACAGCAGCTTCTACATCTGCAGTGCCATACTCGGGACAGGGGGCCGCGGGGAGACCCAGTACTTCGGGCCA	CSAILGTGGRGETQYF	6	5.23423e-05	TCRBV20	TCRBD01-01*01	TCRBJ02-05*01
CTGACAGTGACCAGTGCCCATCCTGAAGACAGCAGCTTCTACATCTGCAGTGCCCCAGGGAGGAACTATGGCTACACCTTCGGTTCG	CSAPGRNYGYTF	6	5.23423e-05	TCRBV20	TCRBD02-01*02	TCRBJ01-02*01
CAGCCCTCAGAACCCAGGGACTCAGCTGTGTACTTCTGTGCCAGCAGTCCCGGAGGTAGCAGGGACACTGAAGCTTTCTTTGGACAA	CASSPGGSRDTEAFF	6	5.23423e-05	TCRBV12		TCRBJ01-01*01
CCCTCAGAACCCAGGGACTCAGCTGTGTACTTCTGTGCCAGCAGTCGCGACAGGGGCTGGAGCACAGATACGCAGTATTTTGGCCCA	CASSRDRGWSTDTQYF	6	5.23423e-05	TCRBV12	TCRBD01-01*01	TCRBJ02-03*01
ATCCAGCCCTCAGAACCCAGGGACTCAGCTGTGTACTTCTGTGCCAGCAGACTCACAGGGGATAATTCACCCCTCCACTTTGGGAAC	CASRLTGDNSPLHF	6	5.23423e-05	TCRBV12	TCRBD01-01*01	TCRBJ01-06*01
CTGAAGATCCAGCCCTCAGAACCCAGGGACTCAGCTGTGTACTTCTGTGCCAGCAGTCCCGGAGGCTACGAGCAGTACTTCGGGCCG	CASSPGGYEQYF	6	5.23423e-05	TCRBV12	TCRBD02-01*02	TCRBJ02-07*01
GCTGCTCCCTCCCAAACATCTGTGTACTTCTGTGCCAGCAGTTATAATCCGGGTAGGGGAGGGGTGACTGAAGCTTTCTTTGGACAA	CASSYNPGRGGVTEAFF	6	5.23423e-05	TCRBV06	TCRBD02-01*02	TCRBJ01-01*01
ATCCAGCCCTCAGAACCCAGGGACTCAGCTGTGTACTTCTGTGCCAGCAGTTTAGACCGGACAGGGGTCGAGCAGTACTTCGGGCCG	CASSLDRTGVEQYF	6	5.23423e-05	TCRBV12	TCRBD01-01*01	TCRBJ02-07*01
GTGACCAGTGCCCATCCTGAAGACAGCAGCTTCTACATCTGCAGTGCCCTACAGGGGGCGAACACCGGGGAGCTGTTTTTTGGAGAA	CSALQGANTGELFF	6	5.23423e-05	TCRBV20	TCRBD01-01*01	TCRBJ02-02*01
GCTGCTCCCTCCCAAACATCTGTGTACTTCTGTGCCAGCAGTTACCGGATAGCGGGGGGGGGCCAAGAGACCCAGTACTTCGGGCCA	CASSYRIAGGGQETQYF	6	5.23423e-05	TCRBV06	TCRBD02-01*01	TCRBJ02-05*01
AAGATCCAGCCCTCAGAACCCAGGGACTCAGCTGTGTACTTCTGTGCCAGCAGTTTAGTGCCTAGCAACCTTCAGTACTTCGGCGCC	CASSLVPSNLQYF	6	5.23423e-05	TCRBV12	TCRBD02-01	TCRBJ02-04*01
CCCTCAGAACCCAGGGACTCAGCTGTGTACTTCTGTGCCAGCAGTTCCATAGCGGGGGCCAGCACAGATACGCAGTATTTTGGCCCA	CASSSIAGASTDTQYF	6	5.23423e-05	TCRBV12	TCRBD02-01*01	TCRBJ02-03*01
CCTGAAGACAGCAGCTTCTACATCTGCAGTGCTAGTCAGCCCCCCAGAGAGGGACTAGCGGGGGGGAGGGAGCAGTACTTCGGGCCG	CSASQPPREGLAGGREQYF	6	5.23423e-05	TCRBV20	TCRBD02-01*01	TCRBJ02-07*01
AGTGCCCATCCTGAAGACAGCAGCTTCTACATCTGCAGTGCCCACCCCCGACTAGCGGGGGGGATTGGGACCCAGTACTTCGGGCCA	CSAHPRLAGGIGTQYF	6	5.23423e-05	TCRBV20	TCRBD02-01*01	TCRBJ02-05*01
ACAGTGACCAGTGCCCATCCTGAAGACAGCAGCTTCTACATCTGCAGTGCTCCGTCTAGGGGCGGAAAGACCCAGTACTTCGGGCCA	CSAPSRGGKTQYF	6	5.23423e-05	TCRBV20	TCRBD01-01*01	TCRBJ02-05*01
CTGGGGTTGGAGTCGGCTGCTCCCTCCCAAACATCTGTGTACTTCTGTGCCAGCAGCGGACTAGCGGGCGAGCAGTACTTCGGGCCG	CASSGLAGEQYF	6	5.23423e-05	TCRBV06	TCRBD02-01	TCRBJ02-07*01
ACAGTGACCAGTGCCCATCCTGAAGACAGCAGCTTCTACATCTGCAGTGCACGTATACAGGCCAATTCACCCCTCCACTTTGGGAAC	CSARIQANSPLHF	6	5.23423e-05	TCRBV20	TCRBD01-01*01	TCRBJ01-06*01
ACTGTGAGCAACATGAGCCCTGAAGACAGCAGCATATATCTCTGCAGCGGGAAACAGGGGGTGGACACTGAAGCTTTCTTTGGACAA	CSGKQGVDTEAFF	6	5.23423e-05	TCRBV29-01*01	TCRBD01-01*01	TCRBJ01-01*01
ACCAGTGCCCATCCTGAAGACAGCAGCTTCTACATCTGCAGTGCTAGAGATGCGGCTAGCCGATCCAATGAGCAGTTCTTCGGGCCA	CSARDAASRSNEQFF	6	5.23423e-05	TCRBV20	TCRBD02-01	TCRBJ02-01*01
GTGACCAGTGCCCATCCTGAAGACAGCAGCTTCTACATCTGCAGTGCTAGAGGGCGAGCACAGCCCGCGGTCCAGCATTTTGGTGAT	CSARGRAQPAVQHF	6	5.23423e-05	TCRBV20		TCRBJ01-05*01
TCCCTAGAGTCTGCCATCCCCAACCAGACAGCTCTTTACTTCTGTGCCACCAGTGAGGGGGGAAATCAGCCCCAGCATTTTGGTGAT	CATSEGGNQPQHF	6	5.23423e-05	TCRBV24	TCRBD02-01*01	TCRBJ01-05*01
AATTCCCTGGAGCTTGGTGACTCTGCTGTGTATTTCTGTGCCAGCAGCCCCAGACTAGGCCGCACAGATACGCAGTATTTTGGCCCA	CASSPRLGRTDTQYF	6	5.23423e-05	TCRBV03	TCRBD02-01	TCRBJ02-03*01
CATCCTGAAGACAGCAGCTTCTACATCTGCAGTGCTAGAGCACCGAAGAGAGTGATAGCGGGGGGGCGGGAGCAGTACTTCGGGCCG	CSARAPKRVIAGGREQYF	6	5.23423e-05	TCRBV20	TCRBD02-01*01	TCRBJ02-07*01
GCTGCTCCCTCCCAGACATCTGTGTACTTCTGTGCCAGCAGTTACTCAGGCAGGGTTGGAACCAAAAACATTCAGTACTTCGGCGCC	CASSYSGRVGTKNIQYF	6	5.23423e-05	TCRBV06	TCRBD01-01*01	TCRBJ02-04*01
ACCAGTGCCCATCCTGAAGACAGCAGCTTCTACATCTGCAGTGCTAGACGGCCTAGCGGGGGGAGATACGAGCAGTACTTCGGGCCG	CSARRPSGGRYEQYF	6	5.23423e-05	TCRBV20	TCRBD02-01*01	TCRBJ02-07*01
GTGACCAGTGCCCATCCTGAAGACAGCAGCTTCTACATCTGCAGTGCTAGCGGGGGTACAACTAATGAAAAACTGTTTTTTGGCAGT	CSASGGTTNEKLFF	6	5.23423e-05	TCRBV20	TCRBD02-01*01	TCRBJ01-04*01
ACCAGTGCCCATCCTGAAGACAGCAGCTTCTACATCTGCAGTGCTAGGGGACAGGGGGAAAAATCCTACGAGCAGTACTTCGGGCCG	CSARGQGEKSYEQYF	6	5.23423e-05	TCRBV20	TCRBD01-01*01	TCRBJ02-07*01
CAGCCCTCAGAACCCAGGGACTCAGCTGTGTACTTCTGTGCCAGCAGTTTACCCGACAGGGGGGGCCATGAGCAGTTCTTCGGGCCA	CASSLPDRGGHEQFF	6	5.23423e-05	TCRBV12	TCRBD01-01*01	TCRBJ02-01*01
GGGTTGGAGTCGGCTGCTCCCTCCCAAACATCTGTGTACTTCTGTGCCACCCTCCAGGGTTCGGGAGAGACCCAGTACTTCGGGCCA	CATLQGSGETQYF	6	5.23423e-05	TCRBV06	TCRBD01-01*01	TCRBJ02-05*01
ATCCAGCCCTCAGAACCCAGGGACTCAGCTGTGTACTTCTGTGCCAGCAGTTATGCTAGGTATACAGATACGCAGTATTTTGGCCCA	CASSYARYTDTQYF	6	5.23423e-05	TCRBV12	TCRBD02-01	TCRBJ02-03*01
CACATCAATTCCCTGGAGCTTGGTGACTCTGCTGTGTATTTCTGTGCCGCCAGGACTAGCGTAGGCGGGGAGCTGTTTTTTGGAGAA	CAARTSVGGELFF	6	5.23423e-05	TCRBV03	TCRBD02-01	TCRBJ02-02*01
ACCAGTGCCCATCCTGAAGACAGCAGCTTCTACATCTGCAGTGCTAGAGATCTAGCGGGGGCCAAAAACATTCAGTACTTCGGCGCC	CSARDLAGAKNIQYF	6	5.23423e-05	TCRBV20	TCRBD02-01*01	TCRBJ02-04*01
CCCTCCCAAACATCTGTGTACTTCTGTGCCAGCAGTTACTGGACGCCGCGGTCTGTCAGGGAATCCGGGGAGCTGTTTTTTGGAGAA	CASSYWTPRSVRESGELFF	6	5.23423e-05	TCRBV06	TCRBD01-01*01	TCRBJ02-02*01
AATTCCCTGGAGCTTGGTGACTCTGCTGTGTATTTCTGTGCCAGCAGCCAAGGGGACACCGGTAACTATGGCTACACCTTCGGTTCG	CASSQGDTGNYGYTF	6	5.23423e-05	TCRBV03	TCRBD01-01*01	TCRBJ01-02*01
ACAGTGACCAGTGCCCATCCTGAAGACAGCAGCTTCTACATCTGCAGTGCTAGGACTGAGAGCAATCAGCCCCAGCATTTTGGTGAT	CSARTESNQPQHF	6	5.23423e-05	TCRBV20	TCRBD02-01	TCRBJ01-05*01
AAGATCCAGCCCTCAGAACCCAGGGACTCAGCTGTGTATTTTTGTGCTAGTGGTCCGCAGGGGGGCTCACCCCTCCACTTTGGGAAC	CASGPQGGSPLHF	6	5.23423e-05	TCRBV12-05*01	TCRBD01-01*01	TCRBJ01-06*01
CAGCCCTCAGAACCCAGGGACTCAGCTGTGTATTTTTGTGCTAGTGGTTTTTGGCGGACGGCGAACACTGAAGCTTTCTTTGGACAA	CASGFWRTANTEAFF	6	5.23423e-05	TCRBV12-05*01		TCRBJ01-01*01
CCCTCAGAACCCAGGGACTCAGCTGTGTATTTTTGTGCTAGTGGTTTGGTACAAAGGGGGCGCGATCAGCCCCAGCATTTTGGTGAT	CASGLVQRGRDQPQHF	6	5.23423e-05	TCRBV12-05*01	TCRBD01-01*01	TCRBJ01-05*01
ACAGTGACCAGTGCCCATCCTGAAGACAGCAGCTTCTACATCTGCAGTGCTCCCTTTGGAAGCAATGAAAAACTGTTTTTTGGCAGT	CSAPFGSNEKLFF	6	5.23423e-05	TCRBV20		TCRBJ01-04*01
TCCCTGGAGCTTGGTGACTCTGCTGTGTATTTCTGTGCCAGCAGCCAATCGGGACAGGGGATCACCGGGGAGCTGTTTTTTGGAGAA	CASSQSGQGITGELFF	6	5.23423e-05	TCRBV03	TCRBD01-01*01	TCRBJ02-02*01
GCTGCTCCCTCCCAGACATCTGTGTACTTCTGTGCCAGCAGTTCTCGACCTAGCACCCTAGCCAAAAACATTCAGTACTTCGGCGCC	CASSSRPSTLAKNIQYF	6	5.23423e-05	TCRBV06	TCRBD02-01	TCRBJ02-04*01
GCCCATCCTGAAGACAGCAGCTTCTACATCTGCAGTGCTAGAGATACAGGGACTCCCAATTCCTACAATGAGCAGTTCTTCGGGCCA	CSARDTGTPNSYNEQFF	6	5.23423e-05	TCRBV20		TCRBJ02-01*01
CCCTCAGAACCCAGGGACTCAGCTGTGTACTTCTGTGCCAGCAGTTACCCATCGACAGGGCGAGGCACTGAAGCTTTCTTTGGACAA	CASSYPSTGRGTEAFF	6	5.23423e-05	TCRBV12	TCRBD01-01*01	TCRBJ01-01*01
AAGATCCAGCCCTCAGAACCCAGGGACTCAGCTGTGTACTTCTGTGCCAGCAACAAAGGGAGCAATCAGCCCCAGCATTTTGGTGAT	CASNKGSNQPQHF	6	5.23423e-05	TCRBV12		TCRBJ01-05*01
CAGCCCTCAGAACCCAGGGACTCAGCTGTGTACTTCTGTGCCAGCAGTCCTGAGGGGCGGTATAATTCACCCCTCCACTTTGGGAAC	CASSPEGRYNSPLHF	6	5.23423e-05	TCRBV12		TCRBJ01-06*01
AGCTCCTTGGAGCTGGGGGACTCAGCCCTGTACTTCTGTGCCAGCAGCCACCGGACAGAACTTAATGAAAAACTGTTTTTTGGCAGT	CASSHRTELNEKLFF	6	5.23423e-05	TCRBV13-01*01	TCRBD01-01*01	TCRBJ01-04*01
ATGAGCTCCTTGGAGCTGGGGGACTCAGCCCTGTACTTCTGTGCCAGCAGCTTCCCTAGGACCACAGATACGCAGTATTTTGGCCCA	CASSFPRTTDTQYF	6	5.23423e-05	TCRBV13-01*01		TCRBJ02-03*01
AACATGAGCTCCTTGGAGCTGGGGGACTCAGCCCTGTACTTCTGTGCCAGCAGCTCGGACAGCGGACCTGAAGCTTTCTTTGGACAA	CASSSDSGPEAFF	6	5.23423e-05	TCRBV13-01*01	TCRBD01-01*01	TCRBJ01-01*01
GTGACCAGTGCCCATCCTGAAGACAGCAGCTTCTACATCTGCAGTGCTAGGTCGGGGGGCAACTACAATGAGCAGTTCTTCGGGCCA	CSARSGGNYNEQFF	6	5.23423e-05	TCRBV20	TCRBD02-01*01	TCRBJ02-01*01
ACCAGTGCCCATCCTGAAGACAGCAGCTTCTACATCTGCAGTGCTAGAGATCCCACAGGGCGGCAAGAGACCCAGTACTTCGGGCCA	CSARDPTGRQETQYF	6	5.23423e-05	TCRBV20	TCRBD01-01*01	TCRBJ02-05*01
CTGGAGCTTGGTGACTCTGCTGTGTATTTCTGTGCCAGCACCCCAGATCGTCTGGGGCCGAGCACAGATACGCAGTATTTTGGCCCA	CASTPDRLGPSTDTQYF	6	5.23423e-05	TCRBV03	TCRBD01-01*01	TCRBJ02-03*01
GAGTCTGCCATCCCCAACCAGACAGCTCTTTACTTCTGTGCCACCAGTGATTCCGGGGCCCGCACAGATACGCAGTATTTTGGCCCA	CATSDSGARTDTQYF	6	5.23423e-05	TCRBV24		TCRBJ02-03*01
GACTCGGCCATGTATCTCTGTGCCAGCAGCGTAGGCAGGGACAGGGGGCGCAGAGGGAGCATAGTCTATGGCTACACCTTCGGTTCG	CASSVGRDRGRRGSIVYGYTF	6	5.23423e-05		TCRBD01-01*01	TCRBJ01-02*01
GCTGCTCCCTCCCAGACATCTGTGTACTTCTGTGCCAGCAGTTACACAGTACAGGGAGGGAGCACAGATACGCAGTATTTTGGCCCA	CASSYTVQGGSTDTQYF	6	5.23423e-05	TCRBV06	TCRBD02-01*02	TCRBJ02-03*01
AGTGCCCATCCTGAAGACAGCAGCTTCTACATCTGCAGTGCTAGAGATCCCACGAGAGACAGGAACAATGAGCAGTTCTTCGGGCCA	CSARDPTRDRNNEQFF	6	5.23423e-05	TCRBV20	TCRBD01-01*01	TCRBJ02-01*01
CCCTCAGAACCCAGGGACTCAGCTGTGTACTTCTGTGCCAGCAGTGCCTACAGGGGGGCGCGGACAGATACGCAGTATTTTGGCCCA	CASSAYRGARTDTQYF	6	5.23423e-05	TCRBV12	TCRBD01-01*01	TCRBJ02-03*01
GAACCCAGGGACTCAGCTGTGTACTTCTGTGCCAGCAGTTTTCAACCACTAGCGGGGGCCTCCTACAATGAGCAGTTCTTCGGGCCA	CASSFQPLAGASYNEQFF	6	5.23423e-05	TCRBV12	TCRBD02-01*01	TCRBJ02-01*01
GCCCATCCTGAAGACAGCAGCTTCTACATCTGCAGTGCTAGAGGGGTAGGGAGGCCCCCTTCCACAGATACGCAGTATTTTGGCCCA	CSARGVGRPPSTDTQYF	6	5.23423e-05	TCRBV20	TCRBD02-01*02	TCRBJ02-03*01
ACTCTGAAGATCCAGCCCTCAGAACCCAGGGACTCAGCTGTGTACTTCTGTGCCAGCAGTTTTTCCGAGACCCAGTACTTCGGGCCA	CASSFSETQYF	6	5.23423e-05	TCRBV12		TCRBJ02-05*01
GAGTCGGCTGCTCCCTCCCAAACATCTGTGTACTTCTGTGCCAGCAGTTACGTTCAGGGGGTTTCCTACGAGCAGTACTTCGGGCCG	CASSYVQGVSYEQYF	6	5.23423e-05	TCRBV06	TCRBD01-01*01	TCRBJ02-07*01
TCCCTAGAGTCTGCCATCCCCAACCAGACAGCTCTTTACTTCTGTGCCACCAGTGCCGGCAGTAACTATGGCTACACCTTCGGTTCG	CATSAGSNYGYTF	6	5.23423e-05	TCRBV24		TCRBJ01-02*01
ATCCAGCCCTCAGAACCCAGGGACTCAGCTGTGTACTTCTGTGCCAGCAGTAGGACTAGCAGCACCGGGGAGCTGTTTTTTGGAGAA	CASSRTSSTGELFF	6	5.23423e-05	TCRBV12	TCRBD02-01	TCRBJ02-02*01
GTGACCAGTGCCCATCCTGAAGACAGCAGCTTCTACATCTGCAGTGCCAGTCGCCAGGGTCGCAATCAGCCCCAGCATTTTGGTGAT	CSASRQGRNQPQHF	6	5.23423e-05	TCRBV20	TCRBD01-01*01	TCRBJ01-05*01
CAGCCCTCAGAACCCAGGGACTCAGCTGTGTACTTCTGTGCCAGCAGCTTAATAGCGGGGCGACCCTACGAGCAGTACTTCGGGCCG	CASSLIAGRPYEQYF	6	5.23423e-05	TCRBV12	TCRBD02-01*01	TCRBJ02-07*01
AAGATCCAGCCCTCAGAACCCAGGGACTCAGCTGTGTACTTCTGTGCCACACAGGGGAACTCTGGAAACACCATATATTTTGGAGAG	CATQGNSGNTIYF	6	5.23423e-05	TCRBV12	TCRBD01-01*01	TCRBJ01-03*01
ACAGTGACCAGTGCCCATCCTGAAGACAGCAGCTTCTACATCTGCAGTGCTAGAGTCGGGGACCTCGGGGGCTACACCTTCGGTTCG	CSARVGDLGGYTF	6	5.23423e-05	TCRBV20		TCRBJ01-02*01
ACTCTGAAGATCCAGCCCTCAGAACCCAGGGACTCAGCTGTGTACTTCTGTGCCAGCAGGGCGCTATATGGCTACACCTTCGGTTCG	CASRALYGYTF	6	5.23423e-05	TCRBV12		TCRBJ01-02*01
ACAGTGACCAGTGCCCATCCTGAAGACAGCAGCTTCTACATCTGCAGTGCTAGAGATTCGACGGACTATGGCTACACCTTCGGTTCG	CSARDSTDYGYTF	6	5.23423e-05	TCRBV20		TCRBJ01-02*01
AATTCCCTGGAGCTTGGTGACTCTGCTGTGTATTTCTGTGCCAGCAGCCACCGAGGGGCATCGGGAAACACCATATATTTTGGAGAG	CASSHRGASGNTIYF	6	5.23423e-05	TCRBV03		TCRBJ01-03*01
AATTCCCTGGAGCTTGGTGACTCTGCTGTGTATTTCTGTGCCAGCAGCCACGTCCGGGCAACTGGAAACACCATATATTTTGGAGAG	CASSHVRATGNTIYF	6	5.23423e-05	TCRBV03		TCRBJ01-03*01
ATCCAGCCCTCAGAACCCAGGGACTCAGCTGTGTACTTCTGTGCCAGCAGTTTGGCAGGGAGTCGCACTGAAGCTTTCTTTGGACAA	CASSLAGSRTEAFF	6	5.23423e-05	TCRBV12		TCRBJ01-01*01
ATCAATTCCCTGGAGCTTGGTGACTCTGCTGTGTATTTCTGTGCCAGCAGCCACTGGACACCGAACACTGAAGCTTTCTTTGGACAA	CASSHWTPNTEAFF	6	5.23423e-05	TCRBV03	TCRBD01-01*01	TCRBJ01-01*01
ACAGTGACCAGTGCCCATCCTGAAGACAGCAGCTTCTACATCTGCAGTGCTAGGTCAGAGGGTAACTATGGCTACACCTTCGGTTCG	CSARSEGNYGYTF	6	5.23423e-05	TCRBV20	TCRBD02-01*02	TCRBJ01-02*01
GCTCCCTCCCAGACATCTGTGTACTTCTGTGCCAGCAGCGCCGGACTAGCGGGGGGGCCCGACACAGATACGCAGTATTTTGGCCCA	CASSAGLAGGPDTDTQYF	6	5.23423e-05	TCRBV06	TCRBD02-01*01	TCRBJ02-03*01
ACCAGTGCCCATCCTGAAGACAGCAGCTTCTACATCTGCAGTGCCCGGGGACTAGCGGGGGCCTACAATGAGCAGTTCTTCGGGCCA	CSARGLAGAYNEQFF	6	5.23423e-05	TCRBV20	TCRBD02-01*01	TCRBJ02-01*01
ATCAATTCCCTGGAGCTTGGTGACTCTGCTGTGTATTTCTGTGCCAGCAGCCAAATGGGGAGAAATCAGCCCCAGCATTTTGGTGAT	CASSQMGRNQPQHF	6	5.23423e-05	TCRBV03	TCRBD02-01*02	TCRBJ01-05*01
CTGACAGTGACCAGTGCCCATCCTGAAGACAGCAGCTTCTACATCTGCAGTGCTAGAAGGACAGGGCAAGAAGCTTTCTTTGGACAA	CSARRTGQEAFF	6	5.23423e-05	TCRBV20	TCRBD01-01*01	TCRBJ01-01*01
GGGTTGGAGTCGGCTGCTCCCTCCCAAACATCTGTGTACTTCTGTGCCAGCATCCCTTACTTCGGGGGCGAGCAGTTCTTCGGGCCA	CASIPYFGGEQFF	6	5.23423e-05	TCRBV06		TCRBJ02-01*01
CATCCTGAAGACAGCAGCTTCTACATCTGCAGTGCTAGAGATGCCCTACAGGGCAGCTCCTATAATTCACCCCTCCACTTTGGGAAC	CSARDALQGSSYNSPLHF	6	5.23423e-05	TCRBV20	TCRBD01-01*01	TCRBJ01-06*01
ACAGTGACCAGTGCCCATCCTGAAGACAGCAGCTTCTACATCTGCAGTGCTAGAGATGGGTCAAATGAAAAACTGTTTTTTGGCAGT	CSARDGSNEKLFF	6	5.23423e-05	TCRBV20		TCRBJ01-04*01
GTGACCAGTGCCCATCCTGAAGACAGCAGCTTCTACATCTGCAGTGCTAGTTCAGGGGGCGTTGGGCAGCCCCAGCATTTTGGTGAT	CSASSGGVGQPQHF	6	5.23423e-05	TCRBV20	TCRBD01-01*01	TCRBJ01-05*01
CTTCACATCAATTCCCTGGAGCTTGGTGACTCTGCTGTGTATTTCTGTGCCAGCAGCCAAGAAGAAGGGGAGCAGTACTTCGGGCCG	CASSQEEGEQYF	6	5.23423e-05	TCRBV03		TCRBJ02-07*01
ATCAATTCCCTGGAGCTTGGTGACTCTGCTGTGTATTTCTGTGCCAGCAGCCAACAGGGGTTGAACACTGAAGCTTTCTTTGGACAA	CASSQQGLNTEAFF	6	5.23423e-05	TCRBV03	TCRBD01-01*01	TCRBJ01-01*01
AAGATCCAGCCCTCAGAACCCAGGGACTCAGCTGTGTACTTCTGTGCCAGCGGGGGGACCGCTGGGCAGCCCCAGCATTTTGGTGAT	CASGGTAGQPQHF	6	5.23423e-05	TCRBV12	TCRBD02-01*01	TCRBJ01-05*01
ATCAATTCCCTGGAGCTTGGTGACTCTGCTGTGTATTTCTGTGCCAGCAGCCAAGGCCTCGCCAACACTGAAGCTTTCTTTGGACAA	CASSQGLANTEAFF	6	5.23423e-05	TCRBV03		TCRBJ01-01*01
CTACACACCCTGCAGCCAGAAGACTCGGCCCTGTATCTCTGTGCCAGCAGCCACTGGGGCACGGGGAATGAGCAGTTCTTCGGGCCA	CASSHWGTGNEQFF	5	4.36186e-05	TCRBV04-02*01		TCRBJ02-01*01
CTGCAGCCAGAAGACTCGGCCCTGTATCTCTGTGCCAGCAGCCAAGGTCAGGTGGGCGGCCCTTACAATGAGCAGTTCTTCGGGCCA	CASSQGQVGGPYNEQFF	5	4.36186e-05	TCRBV04-02*01		TCRBJ02-01*01
ACAGAGCAGCGGGACTCGGCCATGTATCGCTGTGCCAGCAGCCGCAGTTTACGGGCCGCAACTAATGAAAAACTGTTTTTTGGCAGT	CASSRSLRAATNEKLFF	5	4.36186e-05	TCRBV07-06*01		TCRBJ01-04*01
ATCCAGCGCACAGAGCAGCGGGACTCGGCCATGTATCGCTGTGCCAGCAGCTTTCGAAGGGGGCGTGAAAAACTGTTTTTTGGCAGT	CASSFRRGREKLFF	5	4.36186e-05	TCRBV07-06*01	TCRBD01-01*01	TCRBJ01-04*01
CGCACAGAGCAGCGGGACTCGGCCATGTATCGCTGTGCCAGCAGCTTAGAGGGAGGGTTAGCGGGGGACGAGCAGTACTTCGGGCCG	CASSLEGGLAGDEQYF	5	4.36186e-05	TCRBV07-06*01	TCRBD02-01*01	TCRBJ02-07*01
ATCCAGCGCACAGAGCAGCGGGACTCGGCCATGTATCGCTGTGCCAGCAGCGCGACAGGCCTCAATTCACCCCTCCACTTTGGGAAC	CASSATGLNSPLHF	5	4.36186e-05	TCRBV07-06*01	TCRBD01-01*01	TCRBJ01-06*01
GACATCCGCTCACCAGGCCTGGGGGACGCAGCCATGTACCTGTGTGCCACCAGCAGAGATGGGTTCCGGGAGCTGTTTTTTGGAGAA	CATSRDGFRELFF	5	4.36186e-05	TCRBV15-01*01		TCRBJ02-02*01
ATCCGCTCACCAGGCCTGGGGGACGCAGCCATGTACCTGTGTGCCACCAGCATCCCAGGCCAACTACATGGCTACACCTTCGGTTCG	CATSIPGQLHGYTF	5	4.36186e-05	TCRBV15-01*01		TCRBJ01-02*01
ATCCGCTCACCAGGCCTGGGGGACGCAGCCATGTACCTGTGTGCCACCAGCAGAAAGCGGGGGGCGTACGAGCAGTACTTCGGGCCG	CATSRKRGAYEQYF	5	4.36186e-05	TCRBV15-01*01	TCRBD02-01*01	TCRBJ02-07*01
GACATCCGCTCACCAGGCCTGGGGGACGCAGCCATGTACCTGTGTGCCACCAGCAGAGATAAGCAGGAGACCCAGTACTTCGGGCCA	CATSRDKQETQYF	5	4.36186e-05	TCRBV15-01*01		TCRBJ02-05*01
CGCTCACCAGGCCTGGGGGACGCAGCCATGTACCTGTGTGCCACCAGCACACGGACTAGGAACACCGGGGAGCTGTTTTTTGGAGAA	CATSTRTRNTGELFF	5	4.36186e-05	TCRBV15-01*01	TCRBD02-01	TCRBJ02-02*01
TCACCAGGCCTGGGGGACGCAGCCATGTACCTGTGTGCCACCAGCAGAGCGCCGGGACAGGGGGCCGATGAGCAGTTCTTCGGGCCA	CATSRAPGQGADEQFF	5	4.36186e-05	TCRBV15-01*01	TCRBD01-01*01	TCRBJ02-01*01
CATCCGCTCACCAGGCCTGGGGACGCAGCCATGTACCTGTGTGCCACCAGCAGAGGACAGGGCCGTACACCCCTCCACTTTGGGAAC	CATSRGQGRTPLHF	5	4.36186e-05	TCRBV15-01*01	TCRBD01-01*01	TCRBJ01-06*01
AGCTCTCTGGAGCTGGGGGACTCAGCTTTGTATTTCTGTGCCAGCAGCGTACCGAGCTCAGGCACCGGGGAGCTGTTTTTTGGAGAA	CASSVPSSGTGELFF	5	4.36186e-05	TCRBV09-01	TCRBD01-01*01	TCRBJ02-02*01
CTGAGCTCTCTGGAGCTGGGGGACTCAGCTTTGTATTTCTGTGCCAGCAGCGTAGACAGGGCAGCGGATGGCTACACCTTCGGTTCG	CASSVDRAADGYTF	5	4.36186e-05	TCRBV09-01	TCRBD01-01*01	TCRBJ01-02*01
AGCTCTCTGGAGCTGGGGGACTCAGCTTTGTATTTCTGTGCCAGCAGCGTAACCACAGGGACAAATGAAAAACTGTTTTTTGGCAGT	CASSVTTGTNEKLFF	5	4.36186e-05	TCRBV09-01	TCRBD01-01*01	TCRBJ01-04*01
AACCTGAGCTCTCTGGAGCTGGGGGACTCAGCTTTGTATTTCTGTGCCAGCGAGGGACGGGGAAACTATGGCTACACCTTCGGTTCG	CASEGRGNYGYTF	5	4.36186e-05	TCRBV09-01		TCRBJ01-02*01
AGCTCTCTGGAGCTGGGGGACTCAGCTTTGTATTTCTGTGCCAGCAGCGTGATGGGGGCCCACCAAGAGACCCAGTACTTCGGGCCA	CASSVMGAHQETQYF	5	4.36186e-05	TCRBV09-01	TCRBD01-01*01	TCRBJ02-05*01
TCTCTGGAGCTGGGGGACTCAGCTTTGTATTTCTGTGCCAGCAGCCCCCGGGACAGGGTGGCTTCTAATGGCTACACCTTCGGTTCG	CASSPRDRVASNGYTF	5	4.36186e-05	TCRBV09-01	TCRBD01-01*01	TCRBJ01-02*01
AGCTCTCTGGAGCTGGGGGACTCAGCTTTGTATTTCTGTGCCAGCAGCGTAGGCGGAAACAGGGGAGCACCCCTCCACTTTGGGAAC	CASSVGGNRGAPLHF	5	4.36186e-05	TCRBV09-01	TCRBD01-01*01	TCRBJ01-06*01
CTGGAGCTGGGGGACTCAGCTTTGTATTTCTGTGCCAGCAGCCCGCGACTGGGTCGGTTGAACACCGGGGAGCTGTTTTTTGGAGAA	CASSPRLGRLNTGELFF	5	4.36186e-05	TCRBV09-01	TCRBD02-01	TCRBJ02-02*01
AGCTCTCTGGAGCTGGGGGACTCAGCTTTGTATTTCTGTGCCAGCAGCGCGGGACCGAGCTCCTACAATGAGCAGTTCTTCGGGCCA	CASSAGPSSYNEQFF	5	4.36186e-05	TCRBV09-01		TCRBJ02-01*01
CTGAGCTCTCTGGAGCTGGGGGACTCAGCTTTGTATTTCTGTGCCAGCAGCGTAGGAGGTAGCGGCAATGAGCAGTTCTTCGGGCCA	CASSVGGSGNEQFF	5	4.36186e-05	TCRBV09-01	TCRBD02-01	TCRBJ02-01*01
CTGAGCTCTCTGGAGCTGGGGGACTCAGCTTTGTATTTCTGTGCCAGCAGCGTAGGGACTCTCCAAGAGACCCAGTACTTCGGGCCA	CASSVGTLQETQYF	5	4.36186e-05	TCRBV09-01	TCRBD02-01	TCRBJ02-05*01
CTGAGCTCTCTGGAGCTGGGGGACTCAGCTTTGTATTTCTGTGCCAGCAGCGTAGGTTCAGGGGACTATGGCTACACCTTCGGTTCG	CASSVGSGDYGYTF	5	4.36186e-05	TCRBV09-01	TCRBD01-01*01	TCRBJ01-02*01
GAACTAAACCTGAGCTCTCTGGAGCTGGGGGACTCAGCTTTGTATTTCTGTGCCTCCGGCCAGGGAAACACCATATATTTTGGAGAG	CASGQGNTIYF	5	4.36186e-05	TCRBV09-01		TCRBJ01-03*01
AGCTCTCTGGAGCTGGGGGACTCAGCTTTGTATTTCTGTGCCAGCAGTCGTCAGATGGGCGGTGGCACTGAAGCTTTCTTTGGACAA	CASSRQMGGGTEAFF	5	4.36186e-05	TCRBV09-01		TCRBJ01-01*01
CTAAACCTGAGCTCTCTGGAGCTGGGGGACTCAGCTTTGTATTTCTGTGCCAGCAGCGCGACCGCTTATGGCTACACCTTCGGTTCG	CASSATAYGYTF	5	4.36186e-05	TCRBV09-01		TCRBJ01-02*01
CTGAGCTCTCTGGAGCTGGGGGACTCAGCTTTGTATTTCTGTGCCAGCAGCGTAGCGGTGAACACCGGGGAGCTGTTTTTTGGAGAA	CASSVAVNTGELFF	5	4.36186e-05	TCRBV09-01	TCRBD02-01	TCRBJ02-02*01
AGCTCTCTGGAGCTGGGGGACTCAGCTTTGTATTTCTGTGCCAGCAGCGTAGGACAGGGGTGGATAAACACCATATATTTTGGAGAG	CASSVGQGWINTIYF	5	4.36186e-05	TCRBV09-01	TCRBD01-01*01	TCRBJ01-03*01
CTAAACCTGAGCTCTCTGGAGCTGGGGGACTCAGCTTTGTATTTCTGTGCCAGCGCCTCAACAAGTTATGGCTACACCTTCGGTTCG	CASASTSYGYTF	5	4.36186e-05	TCRBV09-01	TCRBD01-01*01	TCRBJ01-02*01
GCTGCTCCCTCCCAGACATCTGTGTACTTCTGTGCCAGCAGTGAGGGACAGGGGAAGTCCTATAATTCACCCCTCCACTTTGGGAAC	CASSEGQGKSYNSPLHF	5	4.36186e-05	TCRBV06-01*01	TCRBD01-01*01	TCRBJ01-06*01
CTCAGGCTGGAGTCGGCTGCTCCCTCCCAGACATCTGTGTACTTCTGTGCCAGCAGTACGAGCTACAACGAGCAGTACTTCGGGCCG	CASSTSYNEQYF	5	4.36186e-05	TCRBV06-01*01		TCRBJ02-07*01
GAGTCGGCTGCTCCCTCCCAGACATCTGTGTACTTCTGTGCCAGCAGTGGGGAGGGGGCCGTCGGCTACGAGCAGTACTTCGGGCCG	CASSGEGAVGYEQYF	5	4.36186e-05	TCRBV06-01*01		TCRBJ02-07*01
GCTGCTCCCTCCCAGACATCTGTGTACTTCTGTGCCAGCAGTGAAAACCTAAGGACAGGGGGAGTCTACGAGCAGTACTTCGGGCCG	CASSENLRTGGVYEQYF	5	4.36186e-05	TCRBV06-01*01	TCRBD01-01*01	TCRBJ02-07*01
CTGGAGTCGGCTGCTCCCTCCCAGACATCTGTGTACTTCTGTGCCAGCAGTGCGGAGACAGGGAATTCACCCCTCCACTTTGGGAAC	CASSAETGNSPLHF	5	4.36186e-05	TCRBV06-01*01	TCRBD01-01*01	TCRBJ01-06*01
GAGTCGGCTGCTCCCTCCCAGACATCTGTGTACTTCTGTGCCAGCAGTCCCCAGACAGATTCGGGGACTGAAGCTTTCTTTGGACAA	CASSPQTDSGTEAFF	5	4.36186e-05	TCRBV06-01*01		TCRBJ01-01*01
AGGCTGGAGTCGGCTGCTCCCTCCCAGACATCTGTGTACTTCTGTGCCAGCAGTGATGGGGATATTGGGGCGCAGTATTTTGGCCCA	CASSDGDIGAQYF	5	4.36186e-05	TCRBV06-01*01		TCRBJ02-03*01
TCGGCTGCTCCCTCCCAGACATCTGTGTACTTCTGTGCCAGCAGTGAAGACAGTAGCTCCTATAATTCACCCCTCCACTTTGGGAAC	CASSEDSSSYNSPLHF	5	4.36186e-05	TCRBV06-01*01	TCRBD01-01*01	TCRBJ01-06*01
GAGTCGGCTGCTCCCTCCCAGACATCTGTGTACTTCTGTGCCAGCAGTGAAGAGGTAGCGGGGGGCTACGAGCAGTACTTCGGGCCG	CASSEEVAGGYEQYF	5	4.36186e-05	TCRBV06-01*01	TCRBD02-01*01	TCRBJ02-07*01
GAGTCGGCTGCTCCCTCCCAGACATCTGTGTACTTCTGTGCCAGCAGTCTTGGACAGGGGAACACCGGGGAGCTGTTTTTTGGAGAA	CASSLGQGNTGELFF	5	4.36186e-05	TCRBV06-01*01	TCRBD01-01*01	TCRBJ02-02*01
GAGTCGGCTGCTCCCTCCCAGACATCTGTGTACTTCTGTGCCAGCAGTGAACAGCGGGGGGGATACAATGAGCAGTTCTTCGGGCCA	CASSEQRGGYNEQFF	5	4.36186e-05	TCRBV06-01*01	TCRBD02-01*01	TCRBJ02-01*01
CTGGAGTCGGCTGCTCCCTCCCAGACATCTGTGTACTTCTGTGCCAGCAGCCCAGATACGGGCTCTTCACCCCTCCACTTTGGGAAC	CASSPDTGSSPLHF	5	4.36186e-05	TCRBV06-01*01		TCRBJ01-06*01
GAGTCGGCTGCTCCCTCCCAGACATCTGTGTACTTCTGTGCCAGCAGTGAAGTACAGGGAACCAAAAACATTCAGTACTTCGGCGCC	CASSEVQGTKNIQYF	5	4.36186e-05	TCRBV06-01*01	TCRBD01-01*01	TCRBJ02-04*01
GAGTCGGCTGCTCCCTCCCAGACATCTGTGTACTTCTGTGCCAGCAGCGCCGGGGGGGCTGGAGGAGAGACCCAGTACTTCGGGCCA	CASSAGGAGGETQYF	5	4.36186e-05	TCRBV06-01*01	TCRBD02-01*01	TCRBJ02-05*01
GAGTCGGCTGCTCCCTCCCAGACATCTGTGTACTTCTGTGCCAGCTTCCCCACCGGCTCTGGGGCCAACGTCCTGACTTTCGGGGCC	CASFPTGSGANVLTF	5	4.36186e-05	TCRBV06-01*01	TCRBD02-01	TCRBJ02-06*01
CTGGAGTCGGCTGCTCCCTCCCAGACATCTGTGTACTTCTGTGCCAGCACCCGAGGAGGAGCGGGGGATGAGCAGTTCTTCGGGCCA	CASTRGGAGDEQFF	5	4.36186e-05	TCRBV06-01*01	TCRBD02-01*01	TCRBJ02-01*01
GAGTCGGCTGCTCCCTCCCAGACATCTGTGTACTTCTGTGCCAGCAGTGAAAGCGGTTTAGCCTACGAGACCCAGTACTTCGGGCCA	CASSESGLAYETQYF	5	4.36186e-05	TCRBV06-01*01	TCRBD02-01	TCRBJ02-05*01
AGGCTGGAGTCGGCTGCTCCCTCCCAGACATCTGTGTACTTCTGTGCCAGCCTCCCAGGTGCTGGGGAGACCCAGTACTTCGGGCCA	CASLPGAGETQYF	5	4.36186e-05	TCRBV06-01*01	TCRBD01-01*01	TCRBJ02-05*01
GCTGCTCCCTCCCAGACATCTGTGTACTTCTGTGCCAGCAGTGAAGCAGCTTCGGCCTCTGGGGCCAACGTCCTGACTTTCGGGGCC	CASSEAASASGANVLTF	5	4.36186e-05	TCRBV06-01*01		TCRBJ02-06*01
GAGTCGGCTGCTCCCTCCCAGACATCTGTGTACTTCTGTGCCAGCAGATCCCCGGGACAGGGGAACACTGAAGCTTTCTTTGGACAA	CASRSPGQGNTEAFF	5	4.36186e-05	TCRBV06-01*01	TCRBD01-01*01	TCRBJ01-01*01
GAGTCGGCTGCTCCCTCCCAGACATCTGTGTACTTCTGTGCCAGCAGTGAAGGCTCCGGGGGGAATCAGCCCCAGCATTTTGGTGAT	CASSEGSGGNQPQHF	5	4.36186e-05	TCRBV06-01*01	TCRBD02-01*01	TCRBJ01-05*01
GCTCCCTCCCAGACATCTGTGTACTTCTGTGCCAGCAGTGGAACGTATAAGCGGACCGTATTCCCAGAGACCCAGTACTTCGGGCCA	CASSGTYKRTVFPETQYF	5	4.36186e-05	TCRBV06-01*01	TCRBD02-01	TCRBJ02-05*01
GAGTCGGCTGCTCCCTCCCAGACATCTGTGTACTTCTGTGCCAGCAGTGTGGAGGGGTCGGGCAATCAGCCCCAGCATTTTGGTGAT	CASSVEGSGNQPQHF	5	4.36186e-05	TCRBV06-01*01	TCRBD02-01*02	TCRBJ01-05*01
AATGTGAGCACCTTGGAGCTGGGGGACTCGGCCCTTTATCTTTGCGCCACCCGATACGGACAGGGCTACGAGCAGTACTTCGGGCCG	CATRYGQGYEQYF	5	4.36186e-05	TCRBV05-01*01	TCRBD01-01*01	TCRBJ02-07*01
ATGAATGTGAGCACCTTGGAGCTGGGGGACTCGGCCCTTTATCTTTGCGCCAGCAGCTTGGACGGCTATGGCTACACCTTCGGTTCG	CASSLDGYGYTF	5	4.36186e-05	TCRBV05-01*01	TCRBD02-01	TCRBJ01-02*01
AGCACCTTGGAGCTGGGGGACTCGGCCCTTTATCTTTGCGCCAGCCGGTCGACAGGCGCGACTGGAAACACCATATATTTTGGAGAG	CASRSTGATGNTIYF	5	4.36186e-05	TCRBV05-01*01	TCRBD01-01*01	TCRBJ01-03*01
AGCACCTTGGAGCTGGGGGACTCGGCCCTTTATCTTTGCGCCAGCAGCTTGTCCGGAGGGCTGGGAACTGAAGCTTTCTTTGGACAA	CASSLSGGLGTEAFF	5	4.36186e-05	TCRBV05-01*01	TCRBD02-01*02	TCRBJ01-01*01
TTGGAGCTGGGGGACTCGGCCCTTTATCTTTGCGCCAGCAGCCCAACCCCGACAGGGCTCTCTGGAAACACCATATATTTTGGAGAG	CASSPTPTGLSGNTIYF	5	4.36186e-05	TCRBV05-01*01	TCRBD01-01*01	TCRBJ01-03*01
ACCTTGGAGCTGGGGGACTCGGCCCTTTATCTTTGCGCCAGCAGCCCGCACCGACAGGGGTCTGGAAACACCATATATTTTGGAGAG	CASSPHRQGSGNTIYF	5	4.36186e-05	TCRBV05-01*01	TCRBD01-01*01	TCRBJ01-03*01
GTGAGCACCTTGGAGCTGGGGGACTCGGCCCTTTATCTTTGCGCCAGCAGTCGGGACAGTGGAACCTACGAGCAGTACTTCGGGCCG	CASSRDSGTYEQYF	5	4.36186e-05	TCRBV05-01*01	TCRBD01-01*01	TCRBJ02-07*01
GTGAGCACCTTGGAGCTGGGGGACTCGGCCCTTTATCTTTGCGCCAGCAGGCGAACAGGTGGTACCTACGAGCAGTACTTCGGGCCG	CASRRTGGTYEQYF	5	4.36186e-05	TCRBV05-01*01	TCRBD01-01*01	TCRBJ02-07*01
AGCACCTTGGAGCTGGGGGACTCGGCCCTTTATCTTTGCGCCAGCAGCTTAGGGACTAGCGGGGTCTACGAGCAGTACTTCGGGCCG	CASSLGTSGVYEQYF	5	4.36186e-05	TCRBV05-01*01	TCRBD02-01*01	TCRBJ02-07*01
AGCACCTTGGAGCTGGGGGACTCGGCCCTTTATCTTTGCGCCAGCAGCCGTACTAGCGGGAGCTCCTACGAGCAGTACTTCGGGCCG	CASSRTSGSSYEQYF	5	4.36186e-05	TCRBV05-01*01	TCRBD02-01*02	TCRBJ02-07*01
ATGAATGTGAGCACCTTGGAGCTGGGGGACTCGGCCCTTTATCTTTGCGCCAGCAGCGCGGGAGTCGATACGCAGTATTTTGGCCCA	CASSAGVDTQYF	5	4.36186e-05	TCRBV05-01*01	TCRBD02-01*02	TCRBJ02-03*01
ATGAATGTGAGCACCTTGGAGCTGGGGGACTCGGCCCTTTATCTTTGCGCCAGCAGCCGACCGGAGGGCGAGCAGTACTTCGGGCCG	CASSRPEGEQYF	5	4.36186e-05	TCRBV05-01*01	TCRBD02-01*02	TCRBJ02-07*01
AGCACCTTGGAGCTGGGGGACTCGGCCCTTTATCTTTGCGCCAGCAGCTTCCTGACTCCTAGCACAGATACGCAGTATTTTGGCCCA	CASSFLTPSTDTQYF	5	4.36186e-05	TCRBV05-01*01	TCRBD02-01	TCRBJ02-03*01
AATGTGAGCACCTTGGAGCTGGGGGACTCGGCCCTTTATCTTTGCGCCAGCAGCTTGGAGTCATACAATGAGCAGTTCTTCGGGCCA	CASSLESYNEQFF	5	4.36186e-05	TCRBV05-01*01		TCRBJ02-01*01
AGCACCTTGGAGCTGGGGGACTCGGCCCTTTATCTTTGCGCCAGCAGCTTAACTTCGGCGATCACAGATACGCAGTATTTTGGCCCA	CASSLTSAITDTQYF	5	4.36186e-05	TCRBV05-01*01		TCRBJ02-03*01
AATGTGAGCACCTTGGAGCTGGGGGACTCGGCCCTTTATCTTTGCGCCAGCAGCTTGGGCGAGCGGTATGGCTACACCTTCGGTTCG	CASSLGERYGYTF	5	4.36186e-05	TCRBV05-01*01	TCRBD02-01	TCRBJ01-02*01
GTGAGCACCTTGGAGCTGGGGGACTCGGCCCTTTATCTTTGCGCCAGCAGCTCGGGGGACGGTGACACTGAAGCTTTCTTTGGACAA	CASSSGDGDTEAFF	5	4.36186e-05	TCRBV05-01*01	TCRBD02-01*01	TCRBJ01-01*01
AATGTGAGCACCTTGGAGCTGGGGGACTCGGCCCTTTATCTTTGCGCCAGCAGCATAGCGGGGGACAATGAGCAGTTCTTCGGGCCA	CASSIAGDNEQFF	5	4.36186e-05	TCRBV05-01*01	TCRBD02-01*01	TCRBJ02-01*01
ACCTTGGAGCTGGGGGACTCGGCCCTTTATCTTTGCGCCAGCAGCTTGGGTCAGGCGGTCGGAAATGAAAAACTGTTTTTTGGCAGT	CASSLGQAVGNEKLFF	5	4.36186e-05	TCRBV05-01*01		TCRBJ01-04*01
GTGAGCACCTTGGAGCTGGGGGACTCGGCCCTTTATCTTTGCGCCAGCAGTGACCGCGGGGGGGTCGCTACGCAGTATTTTGGCCCA	CASSDRGGVATQYF	5	4.36186e-05	TCRBV05-01*01	TCRBD02-01*01	TCRBJ02-03*01
AGCACCTTGGAGCTGGGGGACTCGGCCCTTTATCTTTGCGCCAGCACCTTACTAGCGGGGGACCTTAATGAGCAGTTCTTCGGGCCA	CASTLLAGDLNEQFF	5	4.36186e-05	TCRBV05-01*01	TCRBD02-01*01	TCRBJ02-01*01
AATGTGAGCACCTTGGAGCTGGGGGACTCGGCCCTTTATCTTTGCGCCAGCAGTACTAGCGGATCAGATACGCAGTATTTTGGCCCA	CASSTSGSDTQYF	5	4.36186e-05	TCRBV05-01*01	TCRBD02-01	TCRBJ02-03*01
GTGAGCACCTTGGAGCTGGGGGACTCGGCCCTTTATCTTTGCGCCAGCAGCTTGGCCGTCGACCACAATGAGCAGTTCTTCGGGCCA	CASSLAVDHNEQFF	5	4.36186e-05	TCRBV05-01*01		TCRBJ02-01*01
ACCTTGGAGCTGGGGGACTCGGCCCTTTATCTTTGCGCCAGCAGCTTGGGATTCGGCGGCTCTTCCTACGAGCAGTACTTCGGGCCG	CASSLGFGGSSYEQYF	5	4.36186e-05	TCRBV05-01*01	TCRBD02-01	TCRBJ02-07*01
GTGAGCACCTTGGAGCTGGGGGACTCGGCCCTTTATCTTTGCGCCAGCAGCCTCCAGGACTCGCAAGAGACCCAGTACTTCGGGCCA	CASSLQDSQETQYF	5	4.36186e-05	TCRBV05-01*01	TCRBD02-01	TCRBJ02-05*01
TTGGAGCTGGGGGACTCGGCCCTTTATCTTTGCGCCAGCAGCTCTGGACAGGGGTCGCGGGGGGCCAACGTCCTGACTTTCGGGGCC	CASSSGQGSRGANVLTF	5	4.36186e-05	TCRBV05-01*01	TCRBD01-01*01	TCRBJ02-06*01
ACCTTGGAGCTGGGGGACTCGGCCCTTTATCTTTGCGCCAGCAGCTTGGGGGGGACTAGCGGCACAGATACGCAGTATTTTGGCCCA	CASSLGGTSGTDTQYF	5	4.36186e-05	TCRBV05-01*01	TCRBD02-01	TCRBJ02-03*01
GCCCTGCAGCCAGAAGACTCAGCCCTGTATCTCTGCGCCAGCAGCCAAGATTTCCGAGCGGGGGGGCCCGAGCAGTACTTCGGGCCG	CASSQDFRAGGPEQYF	5	4.36186e-05	TCRBV04-01*01	TCRBD02-01*01	TCRBJ02-07*01
GCCCTGCAGCCAGAAGACTCAGCCCTGTATCTCTGCGCCAGCAGCCGGGGACAGGGGAGCGGTGGAAACACCATATATTTTGGAGAG	CASSRGQGSGGNTIYF	5	4.36186e-05	TCRBV04-01*01	TCRBD01-01*01	TCRBJ01-03*01
CTACACGCCCTGCAGCCAGAAGACTCAGCCCTGTATCTCTGCGCCAGCAGCCCGTCCGGGACGGGGTACGAGCAGTACTTCGGGCCG	CASSPSGTGYEQYF	5	4.36186e-05	TCRBV04-01*01		TCRBJ02-07*01
CACGCCCTGCAGCCAGAAGACTCAGCCCTGTATCTCTGCGCCAGCAGCCAAGGAGGCAGGGTGGATTCACCCCTCCACTTTGGGAAC	CASSQGGRVDSPLHF	5	4.36186e-05	TCRBV04-01*01	TCRBD01-01*01	TCRBJ01-06*01
CACGCCCTGCAGCCAGAAGACTCAGCCCTGTATCTCTGCGCCAGCAGCCAAGGGCCCGGGGATACACATGAGCAGTTCTTCGGGCCA	CASSQGPGDTHEQFF	5	4.36186e-05	TCRBV04-01*01	TCRBD02-01*01	TCRBJ02-01*01
CTGCAGCCAGAAGACTCAGCCCTGTATCTCTGCGCCAGCAGCCACCTCTTAAGTGACCGCCCTCGGAACGAGCAGTACTTCGGGCCG	CASSHLLSDRPRNEQYF	5	4.36186e-05	TCRBV04-01*01		TCRBJ02-07*01
AACGCCTTGTTGCTGGGGGACTCGGCCCTGTATCTCTGTGCCAGCAGCAGCGATCTAGCGGGGGGAGAGACCCAGTACTTCGGGCCA	CASSSDLAGGETQYF	5	4.36186e-05	TCRBV05-05*01	TCRBD02-01*01	TCRBJ02-05*01
TTGCTGGGGGACTCGGCCCTGTATCTCTGTGCCAGCAGCTTGACGAGGACAGGGGGCAAAAAGGGTCAGCCCCAGCATTTTGGTGAT	CASSLTRTGGKKGQPQHF	5	4.36186e-05	TCRBV05-05*01	TCRBD01-01*01	TCRBJ01-05*01
GAGTTGGCTGCTCCCTCCCAGACATCTGTGTACTTCTGTGCCAGCAGTTACGCACAGGGACAGGGATTCGAGCAGTACTTCGGGCCG	CASSYAQGQGFEQYF	5	4.36186e-05	TCRBV06-06	TCRBD01-01*01	TCRBJ02-07*01
TTGGCTGCTCCCTCCCAGACATCTGTGTACTTCTGTGCCAGCAGTATGGCACTAGCTGCGGCCTACAATGAGCAGTTCTTCGGGCCA	CASSMALAAAYNEQFF	5	4.36186e-05	TCRBV06-06	TCRBD02-01	TCRBJ02-01*01
ACCCTGCAGCCAGAAGACTCGGCCCTGTATCTCTGCGCCAGCAGCCAAGGGACTAGCGGGGGTCAAGAGACCCAGTACTTCGGGCCA	CASSQGTSGGQETQYF	5	4.36186e-05	TCRBV04-03*01	TCRBD02-01*01	TCRBJ02-05*01
CACACCCTGCAGCCAGAAGACTCGGCCCTGTATCTCTGCGCCAGCAGCCAAGGTGCGGGGAGTCAAGAGACCCAGTACTTCGGGCCA	CASSQGAGSQETQYF	5	4.36186e-05	TCRBV04-03*01	TCRBD02-01*01	TCRBJ02-05*01
CACACCCTGCAGCCAGAAGACTCGGCCCTGTATCTCTGCGCCAGCAGCCAAGAAGAGGGAAGCTCCTACGAGCAGTACTTCGGGCCG	CASSQEEGSSYEQYF	5	4.36186e-05	TCRBV04-03*01	TCRBD02-01*02	TCRBJ02-07*01
CAGCCAGAAGACTCGGCCCTGTATCTCTGCGCCAGCAGCCCGGGACTAGCGGGGGGCCCGGACACCGGGGAGCTGTTTTTTGGAGAA	CASSPGLAGGPDTGELFF	5	4.36186e-05	TCRBV04-03*01	TCRBD02-01*01	TCRBJ02-02*01
CAGCCAGAAGACTCGGCCCTGTATCTCTGCGCCAGCAGCCGCCGGAGGACTAGCGGGGGGAACACAGATACGCAGTATTTTGGCCCA	CASSRRRTSGGNTDTQYF	5	4.36186e-05	TCRBV04-03*01	TCRBD02-01*01	TCRBJ02-03*01
CACCTACACACCCTGCAGCCAGAAGACTCGGCCCTGTATCTCTGCGCCAGCAGCCTTTCGTCCCACCACGAGCAGTACTTCGGGCCG	CASSLSSHHEQYF	5	4.36186e-05	TCRBV04-03*01		TCRBJ02-07*01
CACACCCTGCAGCCAGAAGACTCGGCCCTGTATCTCTGCGCCAGCAGCCAAGATTCCGGGACAGCTTACGAGCAGTACTTCGGGCCG	CASSQDSGTAYEQYF	5	4.36186e-05	TCRBV04-03*01	TCRBD01-01*01	TCRBJ02-07*01
CTACACACCCTGCAGCCAGAAGACTCGGCCCTGTATCTCTGCGCCAGCAGCCGGCAACAGGGGGCGGATACGCAGTATTTTGGCCCA	CASSRQQGADTQYF	5	4.36186e-05	TCRBV04-03*01	TCRBD01-01*01	TCRBJ02-03*01
GCCTTGTTGCTGGGGGACTCGGCCCTCTATCTCTGTGCCAGCAGCCGCTCCGGGACTAGCGGCTACTACGAGCAGTACTTCGGGCCG	CASSRSGTSGYYEQYF	5	4.36186e-05	TCRBV05-06*01	TCRBD02-01	TCRBJ02-07*01
AATGTGAACGCCTTGTTGCTGGGGGACTCGGCCCTCTATCTCTGTGCCAGCAGCTCCCCAGGGCCCGGGGAGCTGTTTTTTGGAGAA	CASSSPGPGELFF	5	4.36186e-05	TCRBV05-06*01	TCRBD01-01*01	TCRBJ02-02*01
AACGCCTTGTTGCTGGGGGACTCGGCCCTCTATCTCTGTGCCAGCAGCCTCGGGACAGGGGGAAGTCAGCCCCAGCATTTTGGTGAT	CASSLGTGGSQPQHF	5	4.36186e-05	TCRBV05-06*01	TCRBD01-01*01	TCRBJ01-05*01
GTGAACGCCTTGTTGCTGGGGGACTCGGCCCTCTATCTCTGTGCCAGCAGCTTTAACACGGGGCCCTACGAGCAGTACTTCGGGCCG	CASSFNTGPYEQYF	5	4.36186e-05	TCRBV05-06*01		TCRBJ02-07*01
AACGCCTTGTTGCTGGGGGACTCGGCCCTCTATCTCTGTGCCAGCAGCTTGGGTGGGTTTGGCAATCAGCCCCAGCATTTTGGTGAT	CASSLGGFGNQPQHF	5	4.36186e-05	TCRBV05-06*01		TCRBJ01-05*01
AATGTGAACGCCTTGTTGCTGGGGGACTCGGCCCTCTATCTCTGTGCCAGCAGCTTGGGGCCGGGCCAGCCCCAGCATTTTGGTGAT	CASSLGPGQPQHF	5	4.36186e-05	TCRBV05-06*01		TCRBJ01-05*01
AACGCCTTGTTGCTGGGGGACTCGGCCCTCTATCTCTGTGCCAGCAGCTTGCTTTCACAGGGTTTACAGACCCAGTACTTCGGGCCA	CASSLLSQGLQTQYF	5	4.36186e-05	TCRBV05-06*01	TCRBD01-01*01	TCRBJ02-05*01
GCCTTGTTGCTGGGGGACTCGGCCCTCTATCTCTGTGCCAGCAGCGGCCGGACAGCCCGAAGCAATCAGCCCCAGCATTTTGGTGAT	CASSGRTARSNQPQHF	5	4.36186e-05	TCRBV05-06*01	TCRBD01-01*01	TCRBJ01-05*01
TTGTTGCTGGGGGACTCGGCCCTCTATCTCTGTGCCAGCAGCTTTTGGGGGGGGTCCCTCGCCTTAAACATTCAGTACTTCGGCGCC	CASSFWGGSLALNIQYF	5	4.36186e-05	TCRBV05-06*01	TCRBD02-01*01	TCRBJ02-04*01
GTGAACGCCTTGTTGCTGGGGGACTCGGCCCTCTATCTCTGTGCCAGCAGTTGGAGGGTTGGTACCCAGCCCCAGCATTTTGGTGAT	CASSWRVGTQPQHF	5	4.36186e-05	TCRBV05-06*01	TCRBD02-01*02	TCRBJ01-05*01
TTGTTGCTGGGGGACTCGGCCCTCTATCTCTGTGCCAGCAGCTTGGATGCTGGGTCTGGCGGGGGGGATGAGCAGTTCTTCGGGCCA	CASSLDAGSGGGDEQFF	5	4.36186e-05	TCRBV05-06*01	TCRBD02-01*01	TCRBJ02-01*01
AACGCCTTGTTGCTGGGGGACTCGGCCCTCTATCTCTGTGCCAGCAGCCCACGTCGACAGGGGAACACTGAAGCTTTCTTTGGACAA	CASSPRRQGNTEAFF	5	4.36186e-05	TCRBV05-06*01	TCRBD01-01*01	TCRBJ01-01*01
GTGAACGCCTTGTTGCTGGGGGACTCGGCCCTCTATCTCTGTGCCAGCAGCTCCCGACAGGGATCGATTGGCTACACCTTCGGTTCG	CASSSRQGSIGYTF	5	4.36186e-05	TCRBV05-06*01	TCRBD01-01*01	TCRBJ01-02*01
TCCACAAAGCTGGAGGACTCAGCCATGTACTTCTGTGCCAGCAGTGACGTTACAGGGGAGGGAAACTATGGCTACACCTTCGGTTCG	CASSDVTGEGNYGYTF	5	4.36186e-05	TCRBV02-01*01		TCRBJ01-02*01
TCCACAAAGCTGGAGGACTCAGCCATGTACTTCTGTGCCAGCAGTGAATTCTCAGGCAGAACTAATGAAAAACTGTTTTTTGGCAGT	CASSEFSGRTNEKLFF	5	4.36186e-05	TCRBV02-01*01	TCRBD01-01*01	TCRBJ01-04*01
ACAAAGCTGGAGGACTCAGCCATGTACTTCTGTGCCAGCAATGACAAGACAGAGGCCACAACTAATGAAAAACTGTTTTTTGGCAGT	CASNDKTEATTNEKLFF	5	4.36186e-05	TCRBV02-01*01	TCRBD01-01*01	TCRBJ01-04*01
ATCCGGTCCACAAAGCTGGAGGACTCAGCCATGTACTTCTGTGCCAGCGCTCACTCGGGACAGTCCTACGAGCAGTACTTCGGGCCG	CASAHSGQSYEQYF	5	4.36186e-05	TCRBV02-01*01	TCRBD01-01*01	TCRBJ02-07*01
TCCACAAAGCTGGAGGACTCAGCCATGTACTTCTGTGCCAGCAGTAGCCAGGCGGGGACAGCCTCCTACGAGCAGTACTTCGGGCCG	CASSSQAGTASYEQYF	5	4.36186e-05	TCRBV02-01*01	TCRBD01-01*01	TCRBJ02-07*01
TCCACAAAGCTGGAGGACTCAGCCATGTACTTCTGTGCCAGCAGTGAAGCGCTCACACGAAATAATTCACCCCTCCACTTTGGGAAC	CASSEALTRNNSPLHF	5	4.36186e-05	TCRBV02-01*01	TCRBD01-01*01	TCRBJ01-06*01
TCCACAAAGCTGGAGGACTCAGCCATGTACTTCTGTGCCAGCAGGACCCAGGACAGGGGAGTCAATCAGCCCCAGCATTTTGGTGAT	CASRTQDRGVNQPQHF	5	4.36186e-05	TCRBV02-01*01	TCRBD01-01*01	TCRBJ01-05*01
TCCACAAAGCTGGAGGACTCAGCCATGTACTTCTGTGCCAGCAGGGCCCCGGTCGGGGGGTACCAAGAGACCCAGTACTTCGGGCCA	CASRAPVGGYQETQYF	5	4.36186e-05	TCRBV02-01*01	TCRBD02-01*01	TCRBJ02-05*01
AAGATCCGGTCCACAAAGCTGGAGGACTCAGCCATGTACTTCTGTGCCAGCAGTGAGGTGACGGACAATGAGCAGTTCTTCGGGCCA	CASSEVTDNEQFF	5	4.36186e-05	TCRBV02-01*01		TCRBJ02-01*01
CGGTCCACAAAGCTGGAGGACTCAGCCATGTACTTCTGTGCCAGCAGTTCTACTAGGGGACCAAGGGGTGAAGCTTTCTTTGGACAA	CASSSTRGPRGEAFF	5	4.36186e-05	TCRBV02-01*01		TCRBJ01-01*01
CGGTCCACAAAGCTGGAGGACTCAGCCATGTACTTCTGTGCCAGCAGTGCTAGGACAGTGGCCCCCTACGAGCAGTACTTCGGGCCG	CASSARTVAPYEQYF	5	4.36186e-05	TCRBV02-01*01	TCRBD01-01*01	TCRBJ02-07*01
TCCACAAAGCTGGAGGACTCAGCCATGTACTTCTGTGCCAGCAGTGCCCCAGCGGGGGGCCCCGCAGATACGCAGTATTTTGGCCCA	CASSAPAGGPADTQYF	5	4.36186e-05	TCRBV02-01*01	TCRBD02-01*01	TCRBJ02-03*01
TCCACAAAGCTGGAGGACTCAGCCATGTACTTCTGTGCCAGCAGTGCCCCCGACGGGGGGGCAACAGATACGCAGTATTTTGGCCCA	CASSAPDGGATDTQYF	5	4.36186e-05	TCRBV02-01*01	TCRBD02-01*01	TCRBJ02-03*01
CTGGAGGACTCAGCCATGTACTTCTGTGCCAGCAGTCCCCCCGGGGGCTGGGGATCTCTAGCCAAAAACATTCAGTACTTCGGCGCC	CASSPPGGWGSLAKNIQYF	5	4.36186e-05	TCRBV02-01*01		TCRBJ02-04*01
ATCCGGTCCACAAAGCTGGAGGACTCAGCCATGTACTTCTGTGCCAGCAGGAAACGGGACAGTAATTCACCCCTCCACTTTGGGAAC	CASRKRDSNSPLHF	5	4.36186e-05	TCRBV02-01*01	TCRBD01-01*01	TCRBJ01-06*01
CGGTCCACAAAGCTGGAGGACTCAGCCATGTACTTCTGTGCCAGCATGAGGAGACAGGGCAGCTTAAAGCCCCAGCATTTTGGTGAT	CASMRRQGSLKPQHF	5	4.36186e-05	TCRBV02-01*01	TCRBD01-01*01	TCRBJ01-05*01
TCCACAAAGCTGGAGGACTCAGCCATGTACTTCTGTGCCAGCTCTCTGGCCGGGACACTGACTTCAAACATTCAGTACTTCGGCGCC	CASSLAGTLTSNIQYF	5	4.36186e-05	TCRBV02-01*01	TCRBD01-01*01	TCRBJ02-04*01
GACTCGGCCCTGTATCTCTGTGCCAGAAGCCCGCCGCTCCCTCGGACTAGCGGGGGTTTAGCCAAAAACATTCAGTACTTCGGCGCC	CARSPPLPRTSGGLAKNIQYF	5	4.36186e-05	TCRBV05-03	TCRBD02-01*01	TCRBJ02-04*01
GCCTTGGAGCTGGACGACTCGGCCCTGTATCTCTGTGCCAGCAGCTTGGGAACTGTTTCCCAATCTGAAAAACTGTTTTTTGGCAGT	CASSLGTVSQSEKLFF	5	4.36186e-05	TCRBV05-04*01	TCRBD02-01	TCRBJ01-04*01
GCCTTGGAGCTGGACGACTCGGCCCTGTATCTCTGTGCCAGCAGCTCGCGATTCGGGGGGGCCCAAGAGACCCAGTACTTCGGGCCA	CASSSRFGGAQETQYF	5	4.36186e-05	TCRBV05-04*01	TCRBD02-01*01	TCRBJ02-05*01
GTGAACGCCTTGGAGCTGGACGACTCGGCCCTGTATCTCTGCGCCAGCAGCCAGTTCGGGGGGGCTTACGAGCAGTACTTCGGGCCG	CASSQFGGAYEQYF	5	4.36186e-05	TCRBV05-04*01	TCRBD02-01*01	TCRBJ02-07*01
AATGTGAACGCCTTGGAGCTGGACGACTCGGCCCTGTATCTCTGTGCCAGCAGCACCCGACTGAACACTGAAGCTTTCTTTGGACAA	CASSTRLNTEAFF	5	4.36186e-05	TCRBV05-04*01		TCRBJ01-01*01
CTGAGCTCTCTGGAGCTGGGGGACTCAGCTTTGTATTTCTGTGCCAGCAGCGACTACCGGGACAGCCATGAAGCTTTCTTTGGACAA	CASSDYRDSHEAFF	5	4.36186e-05	TCRBV09-01	TCRBD01-01*01	TCRBJ01-01*01
TCGGCTGCTCCCTCCCAGACATCTGTGTACTTCTGTGCCAGCAGTGAAAAACAGAGCTCCTATAATTCACCCCTCCACTTTGGGAAC	CASSEKQSSYNSPLHF	5	4.36186e-05	TCRBV06-01*01	TCRBD01-01*01	TCRBJ01-06*01
GAGTCGGCTGCTCCCTCCCAGACATCTGTGTACTTCTGTGCCAGCAGTGGGATGGGACAGGCGAACACTGAAGCTTTCTTTGGACAA	CASSGMGQANTEAFF	5	4.36186e-05	TCRBV06-01*01	TCRBD01-01*01	TCRBJ01-01*01
CAGCGCACAGAGCGGGGGGACTCAGCCGTGTATCTCTGTGCCAGCAGCTTACGGGCAGGGGACAATTCACCCCTCCACTTTGGGAAC	CASSLRAGDNSPLHF	5	4.36186e-05	TCRBV07-03*01	TCRBD01-01*01	TCRBJ01-06*01
ACCTTGGAGCTGGGGGACTCGGCCCTTTATCTTTGCGCCAGCAGCCCCCGTGGGACAGGGGGGGAGTATGGCTACACCTTCGGTTCG	CASSPRGTGGEYGYTF	5	4.36186e-05	TCRBV05-01*01	TCRBD01-01*01	TCRBJ01-02*01
AGCACCTTGGAGCTGGGGGACTCGGCCCTTTATCTTTGCGCCAGCAGCTTCTACCCACAGGGCGAGGACGAGCAGTACTTCGGGCCG	CASSFYPQGEDEQYF	5	4.36186e-05	TCRBV05-01*01	TCRBD01-01*01	TCRBJ02-07*01
TTGGAGCTGGGGGACTCGGCCCTTTATCTTTGCGCCAGCACCCTGACGGGAGGGGCAATAAGAACAGATACGCAGTATTTTGGCCCA	CASTLTGGAIRTDTQYF	5	4.36186e-05	TCRBV05-01*01	TCRBD02-01*02	TCRBJ02-03*01
AGGCTGGAGTTGGCTGCTCCCTCCCAGACATCTGTGTACTTCTGTGCCAGCAGTACCGGGGCCCGGAACACCATATATTTTGGAGAG	CASSTGARNTIYF	5	4.36186e-05	TCRBV06-06		TCRBJ01-03*01
AGGCTGGAGTTGGCTGCTCCCTCCCAGACATCTGTGTACTTCTGTGCCAGCAGCCTGGCGGGGATAGGTACGCAGTATTTTGGCCCA	CASSLAGIGTQYF	5	4.36186e-05	TCRBV06-06	TCRBD02-01*01	TCRBJ02-03*01
AGGCTGGAGTTGGCTGCTCCCTCCCAGACATCTGTGTACTTCTGTGCCAGCAGTTACTACGGGGGAGAGACCCAGTACTTCGGGCCA	CASSYYGGETQYF	5	4.36186e-05	TCRBV06-06	TCRBD02-01*01	TCRBJ02-05*01
AGGCTGGAGTCGGCTGCTCCCTCCCAGACATCTGTGTACTTCTGTGCCAGCAGTTACTACGGGGGAGAGACCCAGTACTTCGGGCCA	CASSYYGGETQYF	5	4.36186e-05	TCRBV06-06	TCRBD02-01*01	TCRBJ02-05*01
GAGTTGGCTGCTCCCTCCCAGACATCTGTGTACTTCTGTGCCAGCAGATCCCCGGGACAGGGGAACACTGAAGCTTTCTTTGGACAA	CASRSPGQGNTEAFF	5	4.36186e-05	TCRBV06-06	TCRBD01-01*01	TCRBJ01-01*01
CTCAGGCTGGAGTTGGCTGCTCCCTCCCAGACATCTGTGTACTTCTGTGCCAGCAGTTATCTTGCCTACGAGCAGTACTTCGGGCCG	CASSYLAYEQYF	5	4.36186e-05	TCRBV06-06	TCRBD02-01	TCRBJ02-07*01
GAGTTGGCTGCTCCCTCCCAGACATCTGTGTACTTCTGTGCCAGCAGTTACGATGGGGGCGGCAATCAGCCCCAGCATTTTGGTGAT	CASSYDGGGNQPQHF	5	4.36186e-05	TCRBV06-06	TCRBD01-01*01	TCRBJ01-05*01
TTGGCTGCTCCCTCCCAGACATCTGTGTACTTCTGTGCCAGCAGCGGACTAGCGGGGGCCAACCCAGGGGAGCTGTTTTTTGGAGAA	CASSGLAGANPGELFF	5	4.36186e-05	TCRBV06-06	TCRBD02-01*01	TCRBJ02-02*01
CTCAGGCTGGAGTTGGCTGCTCCCTCCCAGACATCTGTGTACTTCTGTGCCAGCGGACGGGGACTTTGGGAGCAGTACTTCGGGCCG	CASGRGLWEQYF	5	4.36186e-05	TCRBV06-06	TCRBD02-01	TCRBJ02-07*01
TCGGCTGCTCCCTCCCAGACATCTGTGTACTTCTGTGCCAGCAGTTACGTCCGGACAGGGGGAGGCTATGGCTACACCTTCGGTTCG	CASSYVRTGGGYGYTF	5	4.36186e-05	TCRBV06-05*01	TCRBD01-01*01	TCRBJ01-02*01
CTGCTGTCGGCTGCTCCCTCCCAGACATCTGTGTACTTCTGTGCCAGCAGCTATCGCTCTGACGGGACTGAAGCTTTCTTTGGACAA	CASSYRSDGTEAFF	5	4.36186e-05	TCRBV06-05*01	TCRBD02-01	TCRBJ01-01*01
CTGTCGGCTGCTCCCTCCCAGACATCTGTGTACTTCTGTGCCAGCAGTTACTCGGGCCAGCACTCCTACGAGCAGTACTTCGGGCCG	CASSYSGQHSYEQYF	5	4.36186e-05	TCRBV06-05*01	TCRBD01-01*01	TCRBJ02-07*01
AGGCTGCTGTCGGCTGCTCCCTCCCAGACATCTGTGTACTTCTGTGCCAGCAGTTACTATCAGGGTACTGAAGCTTTCTTTGGACAA	CASSYYQGTEAFF	5	4.36186e-05	TCRBV06-05*01	TCRBD01-01*01	TCRBJ01-01*01
CTGCTGTCGGCTGCTCCCTCCCAGACATCTGTGTACTTCTGTGCCAGCAGCCCCGGACAGTATAATTCACCCCTCCACTTTGGGAAC	CASSPGQYNSPLHF	5	4.36186e-05	TCRBV06-05*01	TCRBD01-01*01	TCRBJ01-06*01
AGGCTGCTGTCGGCTGCTCCCTCCCAGACATCTGTGTACTTCTGTGCCAGCAGCGAGACAGGGGCCTATGGCTACACCTTCGGTTCG	CASSETGAYGYTF	5	4.36186e-05	TCRBV06-05*01	TCRBD01-01*01	TCRBJ01-02*01
CTCAGGCTGCTGTCGGCTGCTCCCTCCCAGACATCTGTGTACTTCTGTGCCAGCAGTCAATTGGAGGCTCCCCTCCACTTTGGGAAC	CASSQLEAPLHF	5	4.36186e-05	TCRBV06-05*01	TCRBD02-01*02	TCRBJ01-06*01
CCGCTCAGGCTGCTGTCGGCTGCTCCCTCCCAGACATCTGTGTACTTCTGTGCCACCGGACAGAACTACGAGCAGTACTTCGGGCCG	CATGQNYEQYF	5	4.36186e-05	TCRBV06-05*01	TCRBD01-01*01	TCRBJ02-07*01
CTCAGGCTGCTGTCGGCTGCTCCCTCCCAGACATCTGTGTACTTCTGTGCCAGCAGGGACCGTGGGGAGACCCAGTACTTCGGGCCA	CASRDRGETQYF	5	4.36186e-05	TCRBV06-05*01		TCRBJ02-05*01
CTGCTGTCGGCTGCTCCCTCCCAGACATCTGTGTACTTCTGTGCCAGCAGTAAAGACAGGGGTAACGAAAAACTGTTTTTTGGCAGT	CASSKDRGNEKLFF	5	4.36186e-05	TCRBV06-05*01	TCRBD01-01*01	TCRBJ01-04*01
CTGCTGTCGGCTGCTCCCTCCCAGACATCTGTGTACTTCTGTGCCAGCAGTTACCTCGGGGTGGGTTCACCCCTCCACTTTGGGAAC	CASSYLGVGSPLHF	5	4.36186e-05	TCRBV06-05*01	TCRBD02-01*01	TCRBJ01-06*01
AGGCTGCTGTCGGCTGCTCCCTCCCAGACATCTGTGTACTTCTGTGCCAGCAGTTACCTAACAGGGGATGAGCAGTTCTTCGGGCCA	CASSYLTGDEQFF	5	4.36186e-05	TCRBV06-05*01	TCRBD01-01*01	TCRBJ02-01*01
CTGTCGGCTGCTCCCTCCCAGACATCTGTGTACTTCTGTGCCAGCAGCCCGGCCACCGGGGGCACAGATACGCAGTATTTTGGCCCA	CASSPATGGTDTQYF	5	4.36186e-05	TCRBV06-05*01	TCRBD02-01*01	TCRBJ02-03*01
CTGTCGGCTGCTCCCTCCCAGACATCTGTGTACTTCTGTGCCAGCAGTTACTCCTTACAGGGCGGGGGGGAGCTGTTTTTTGGAGAA	CASSYSLQGGGELFF	5	4.36186e-05	TCRBV06-05*01	TCRBD01-01*01	TCRBJ02-02*01
CCGCTCAGGCTGCTGTCGGCTGCTCCCTCCCAGACATCTGTGTACTTCTGTGCCAGCAGGGACGGAGGCGAGCAGTTCTTCGGGCCA	CASRDGGEQFF	5	4.36186e-05	TCRBV06-05*01	TCRBD02-01*02	TCRBJ02-01*01
CTGTCGGCTGCTCCCTCCCAGACATCTGTGTACTTCTGTGCCAGCAGTTACTCGGGGGGGAATGCAGATACGCAGTATTTTGGCCCA	CASSYSGGNADTQYF	5	4.36186e-05	TCRBV06-05*01	TCRBD02-01*01	TCRBJ02-03*01
CTGCTGTCGGCTGCTCCCTCCCAGACATCTGTGTACTTCTGTGCCAGCAGCCGCCCCTGGGGGCACAATGAGCAGTTCTTCGGGCCA	CASSRPWGHNEQFF	5	4.36186e-05	TCRBV06-05*01	TCRBD01-01*01	TCRBJ02-01*01
TCGGCTGCTCCCTCCCAGACATCTGTGTACTTCTGTGCCAGCAGTTCCCGTCCAGGGGGCTCCTACAATGAGCAGTTCTTCGGGCCA	CASSSRPGGSYNEQFF	5	4.36186e-05	TCRBV06-05*01	TCRBD01-01*01	TCRBJ02-01*01
CTGCTGTCGGCTGCTCCCTCCCAGACATCTGTGTACTTCTGTGCCAGCAGTGCAGACAGGCCCCCGCTGCCCCAGCATTTTGGTGAT	CASSADRPPLPQHF	5	4.36186e-05	TCRBV06-05*01	TCRBD01-01*01	TCRBJ01-05*01
CTGTCGGCTGCTCCCTCCCAGACATCTGTGTACTTCTGTGCCAGCATAGGGTCCCTACTTTTGAACACTGAAGCTTTCTTTGGACAA	CASIGSLLLNTEAFF	5	4.36186e-05	TCRBV06-05*01		TCRBJ01-01*01
AATGTGAACGCCTTGTTGCTGGGGGACTCGGCCCTCTATCTCTGTGCCAGCAGCACGGACGTATTATACGAGCAGTACTTCGGGCCG	CASSTDVLYEQYF	5	4.36186e-05	TCRBV05-06*01		TCRBJ02-07*01
AAGATCCGGTCCACAAAGCTGGAGGACTCAGCCATGTACTTCTGTGCCAGCAACGGGGAGATCACAGATACGCAGTATTTTGGCCCA	CASNGEITDTQYF	5	4.36186e-05	TCRBV02-01*01	TCRBD02-01	TCRBJ02-03*01
CGGTCCACAAAGCTGGAGGACTCAGCCATGTACTTCTGTGCCAGCAGACCTAGACAGGGGGCAAACAATGAGCAGTTCTTCGGGCCA	CASRPRQGANNEQFF	5	4.36186e-05	TCRBV02-01*01	TCRBD01-01*01	TCRBJ02-01*01
ACAAAGCTGGAGGACTCAGCCATGTACTTCTGTGCCAGCAGTGAACGGGCGGGGGCTGGCTCTGGAAACACCATATATTTTGGAGAG	CASSERAGAGSGNTIYF	5	4.36186e-05	TCRBV02-01*01	TCRBD02-01*01	TCRBJ01-03*01
TCCACAAAGCTGGAGGACTCAGCCATGTACTTCTGTGCCAGCAGTGTCTCCCCGCGGGACAGCTCCTACGAGCAGTACTTCGGGCCG	CASSVSPRDSSYEQYF	5	4.36186e-05	TCRBV02-01*01	TCRBD01-01*01	TCRBJ02-07*01
CTGAAGATCCGGTCCACAAAGCTGGAGGACTCAGCCATGTACTTCTGTGCCAGCAGGGGACTAGGCTACGAGCAGTACTTCGGGCCG	CASRGLGYEQYF	5	4.36186e-05	TCRBV02-01*01	TCRBD02-01	TCRBJ02-07*01
CGGTCCACAAAGCTGGAGGACTCAGCCATGTACTTCTGTGCCAGCAGTGAAAGGGCCAGGGTCAACACTGAAGCTTTCTTTGGACAA	CASSERARVNTEAFF	5	4.36186e-05	TCRBV02-01*01	TCRBD01-01*01	TCRBJ01-01*01
AACGCCTTGGAGCTGGACGACTCGGCCCTGTATCTCTGTGCCAGCAGCTTGGATACAGGGGACGGTCAGCCCCAGCATTTTGGTGAT	CASSLDTGDGQPQHF	5	4.36186e-05	TCRBV05-04*01	TCRBD01-01*01	TCRBJ01-05*01
GTGAACGCCTTGGAGCTGGACGACTCGGCCCTGTATCTCTGTGCCAGCAGCTTGTATGGCCCGAACACTGAAGCTTTCTTTGGACAA	CASSLYGPNTEAFF	5	4.36186e-05	TCRBV05-04*01	TCRBD01-01*01	TCRBJ01-01*01
ATCCTGAGTTCTAAGAAGCTCCTCCTCAGTGACTCTGGCTTCTATCTCTGTGCCTGGAGTTCAAAGAGAAAACTGTTTTTTGGCAGT	CAWSSKRKLFF	5	4.36186e-05	TCRBV30-01*02	TCRBD02-01*02	TCRBJ01-04*01
CTCAGTGACTCTGGCTTCTATCTCTGTGCCTGGAGTGTACGTAAGGGACAGGGGGGTGCGGCTAATGAAAAACTGTTTTTTGGCAGT	CAWSVRKGQGGAANEKLFF	5	4.36186e-05	TCRBV30-01	TCRBD01-01*01	TCRBJ01-04*01
GAGATGAATGTGAGCACCTTGGAGCTGGGGGACTCGGCCCTTTATCTTTGCGCCAGCAGCTCCCTGGGTGAGCAGTTCTTCGGGCCA	CASSSLGEQFF	5	4.36186e-05	TCRBV05-01*01		TCRBJ02-01*01
ACTCTGGAGTCTGCTGCCTCCTCCCAGACATCTGTATATTTCTGCGCCAGCAGTATGACAGTGCAAGAGACCCAGTACTTCGGGCCA	CASSMTVQETQYF	5	4.36186e-05	TCRBV10-01	TCRBD01-01*01	TCRBJ02-05*01
GAGTCTGCTGCCTCCTCCCAGACATCTGTATATTTCTGCGCCAGCAGGGCCCTACAGGGGGCGCATCAGCCCCAGCATTTTGGTGAT	CASRALQGAHQPQHF	5	4.36186e-05	TCRBV10-01	TCRBD01-01*01	TCRBJ01-05*01
CTCACTCTGGAGTCTGCTGCCTCCTCCCAGACATCTGTATATTTCTGCGCCAGCAGTGAGGGGGGCTACGAGCAGTACTTCGGGCCG	CASSEGGYEQYF	5	4.36186e-05	TCRBV10-01		TCRBJ02-07*01
GAGTCTGCTGCCTCCTCCCAGACATCTGTATATTTCTGCGCCAGCAGTGAGTCCCCGTCCCCGACTAGGGAGCAGTACTTCGGGCCG	CASSESPSPTREQYF	5	4.36186e-05	TCRBV10-01	TCRBD02-01	TCRBJ02-07*01
GAGTCTGCTGCCTCCTCCCAGACATCTGTATATTTCTGCGCCAGCAGTGAGTCGGCGCGGTGGACAGATACGCAGTATTTTGGCCCA	CASSESARWTDTQYF	5	4.36186e-05	TCRBV10-01	TCRBD02-01	TCRBJ02-03*01
GAGATCCAGCGCACAGAGCAGGGGGACTCGGCCATGTATCTCTGTGCCAGCAGCTTAGCGGGCAATCAGCCCCAGCATTTTGGTGAT	CASSLAGNQPQHF	5	4.36186e-05	TCRBV07-09		TCRBJ01-05*01
ATCCAGCGCACAGAGCAGGGGGACTCGGCCATGTATCTCTGTGCCAGCAGCGCGGGACAGGGAAATGAAAAACTGTTTTTTGGCAGT	CASSAGQGNEKLFF	5	4.36186e-05	TCRBV07-09	TCRBD01-01*01	TCRBJ01-04*01
CAGCGCACAGAGCAGGGGGACTCGGCCATGTATCTCTGTGCCAGCAGGGGCCGCCGCGAGGGTTACTATGGCTACACCTTCGGTTCG	CASRGRREGYYGYTF	5	4.36186e-05	TCRBV07-09	TCRBD02-01*02	TCRBJ01-02*01
CCGCTCAGGCTGCTGTCGGCTGCTCCCTCCCAGACATCTGTGTACTTCTGTGCCAGCCTTGCTGGCAATGAGCAGTTCTTCGGGCCA	CASLAGNEQFF	5	4.36186e-05	TCRBV06-05*01		TCRBJ02-01*01
CTGTCGGCTGCTCCCTCCCAGACATCTGTGTACTTCTGTGCCAGCAACAAACAGAGACAGGGGCAGGCTGAAGCTTTCTTTGGACAA	CASNKQRQGQAEAFF	5	4.36186e-05	TCRBV06-05*01	TCRBD01-01*01	TCRBJ01-01*01
CTGCTGTCGGCTGCTCCCTCCCAGACATCTGTGTACTTCTGTGCCAGCAGTAGCTCGACAGGGGCATATGGCTACACCTTCGGTTCG	CASSSSTGAYGYTF	5	4.36186e-05	TCRBV06-05*01	TCRBD01-01*01	TCRBJ01-02*01
CTGCTGTCGGCTGCTCCCTCCCAGACATCTGTGTACTTCTGTGCCAGCACCTCCGAAGGGCTGAACACTGAAGCTTTCTTTGGACAA	CASTSEGLNTEAFF	5	4.36186e-05	TCRBV06-05*01		TCRBJ01-01*01
CTGTCGGCTGCTCCCTCCCAGACATCTGTGTACTTCTGTGCCAGCCGTACCGTACCGGCAGGTCCGAACGAGCAGTACTTCGGGCCG	CASRTVPAGPNEQYF	5	4.36186e-05	TCRBV06-05*01	TCRBD01-01*01	TCRBJ02-07*01
AGGCTGCTGTCGGCTGCTCCCTCCCAGACATCTGTGTACTTCTGTGCCAGCAGTAGCGGGGGCACAGATACGCAGTATTTTGGCCCA	CASSSGGTDTQYF	5	4.36186e-05	TCRBV06-05*01	TCRBD02-01*01	TCRBJ02-03*01
TCGGCTGCTCCCTCCCAGACATCTGTGTACTTCTGTGCCAGCAGTTACTCGAAGGCATTACAGAACACTGAAGCTTTCTTTGGACAA	CASSYSKALQNTEAFF	5	4.36186e-05	TCRBV06-05*01		TCRBJ01-01*01
CTGTCGGCTGCTCCCTCCCAGACATCTGTGTACTTCTGTGCCAGCAGTTACGGGACAGGGGCCAACTATGGCTACACCTTCGGTTCG	CASSYGTGANYGYTF	5	4.36186e-05	TCRBV06-05*01	TCRBD01-01*01	TCRBJ01-02*01
AGGATCCAGCAGGTAGTGCGAGGAGATTCGGCAGCTTATTTCTGTGCCAGCTCACCCTTCGAGTCGCACGAGCAGTACTTCGGGCCG	CASSPFESHEQYF	5	4.36186e-05	TCRBV18-01*01	TCRBD02-01*02	TCRBJ02-07*01
CAGGTAGTGCGAGGAGATTCGGCAGCTTATTTCTGTGCCAGCTCACCGGGACAGGGTAATACCGGAAACACCATATATTTTGGAGAG	CASSPGQGNTGNTIYF	5	4.36186e-05	TCRBV18-01*01	TCRBD01-01*01	TCRBJ01-03*01
CAGGTAGTGCGAGGAGATTCGGCAGCTTATTTCTGTGCCAGCTCTCCTTCCAGGAGGGACCATAAGTATGGCTACACCTTCGGTTCG	CASSPSRRDHKYGYTF	5	4.36186e-05	TCRBV18-01*01	TCRBD02-01*02	TCRBJ01-02*01
CAGCAGGTAGTGCGAGGAGATTCGGCAGCTTATTTCTGTGCCAGCTCACCCCAACGGGGGGCGCGTACTGAAGCTTTCTTTGGACAA	CASSPQRGARTEAFF	5	4.36186e-05	TCRBV18-01*01	TCRBD02-01*01	TCRBJ01-01*01
AGGATCCAGCAGGTAGTGCGAGGAGATTCGGCAGCTTATTTCTGTGCCAGCTCATCAACGAGGGATGGAGGCTACACCTTCGGTTCG	CASSSTRDGGYTF	5	4.36186e-05	TCRBV18-01*01	TCRBD02-01*02	TCRBJ01-02*01
AGGATCCAGCAGGTAGTGCGAGGAGATTCGGCAGCTTATTTCTGTGCCAGCTCAGGAGATAGCAATCAGCCCCAGCATTTTGGTGAT	CASSGDSNQPQHF	5	4.36186e-05	TCRBV18-01*01	TCRBD02-01*02	TCRBJ01-05*01
ATCCAGCAGGTAGTGCGAGGAGATTCGGCAGCTTATTTCTGTGCCAGCTCACCAGGGACAGATACCTACGAGCAGTACTTCGGGCCG	CASSPGTDTYEQYF	5	4.36186e-05	TCRBV18-01*01	TCRBD01-01*01	TCRBJ02-07*01
CTGAGGATCCAGCAGGTAGTGCGAGGAGATTCGGCAGCTTATTTCTGTGCCAGCTCATCGGACACCACTGAAGCTTTCTTTGGACAA	CASSSDTTEAFF	5	4.36186e-05	TCRBV18-01*01	TCRBD01-01*01	TCRBJ01-01*01
AGGATCCAGCAGGTAGTGCGAGGAGATTCGGCAGCTTATTTCTGTGCCAGCTCCCCCAGGGGTAACAATGAGCAGTTCTTCGGGCCA	CASSPRGNNEQFF	5	4.36186e-05	TCRBV18-01*01	TCRBD01-01*01	TCRBJ02-01*01
GTGCGAGGAGATTCGGCAGCTTATTTCTGTGCCAGCTCAGCCACTAGCGGGGGTCGCCCGGGGCAAGAGACCCAGTACTTCGGGCCA	CASSATSGGRPGQETQYF	5	4.36186e-05	TCRBV18-01*01	TCRBD02-01*01	TCRBJ02-05*01
CAGCAGGTAGTGCGAGGAGATTCGGCAGCTTATTTCTGTGCCAGCTCCAGAATTACGGGGGTTCAAGAGACCCAGTACTTCGGGCCA	CASSRITGVQETQYF	5	4.36186e-05	TCRBV18-01*01	TCRBD02-01*01	TCRBJ02-05*01
CTGAGGATCCAGCAGGTAGTGCGAGGAGATTCGGCAGCTTATTTCTGTGCCAGCTCATGGACCTCCTACGAGCAGTACTTCGGGCCG	CASSWTSYEQYF	5	4.36186e-05	TCRBV18-01*01		TCRBJ02-07*01
CAGCAGGTAGTGCGAGGAGATTCGGCAGCTTATTTCTGTGCCAGCTCACCAAGGACTAGCGGTGCCTACGAGCAGTACTTCGGGCCG	CASSPRTSGAYEQYF	5	4.36186e-05	TCRBV18-01*01	TCRBD02-01	TCRBJ02-07*01
AAGATCCAGCCTGCAGAGCTTGGGGACTCGGCCATGTATCTCTGTGCCAGCAGCTTGGGCATAGACAATGAGCAGTTCTTCGGGCCA	CASSLGIDNEQFF	5	4.36186e-05	TCRBV11-01*01	TCRBD01-01*01	TCRBJ02-01*01
CTGAAGGTGCAGCCTGCAGAACTGGAGGATTCTGGAGTTTATTTCTGTGCCAGCAGCCAAGGGACAGCTGAAGCTTTCTTTGGACAA	CASSQGTAEAFF	5	4.36186e-05	TCRBV14-01*01	TCRBD01-01*01	TCRBJ01-01*01
CAGCCTGCAGAACTGGAGGATTCTGGAGTTTATTTCTGTGCCAGCAGCCAAGTAGGGTACTACCAAGAGACCCAGTACTTCGGGCCA	CASSQVGYYQETQYF	5	4.36186e-05	TCRBV14-01*01		TCRBJ02-05*01
CCTGCAGAACTGGAGGATTCTGGAGTTTATTTCTGTGCCAGCAGCCAAGCTACCGACAGGGGAGGGTTCGGCTACACCTTCGGTTCG	CASSQATDRGGFGYTF	5	4.36186e-05	TCRBV14-01*01	TCRBD01-01*01	TCRBJ01-02*01
CCTGCAGAACTGGAGGATTCTGGAGTTTATTTCTGTGCCAGCAGCCAAGCATGGAAGAATGGGGCCAACGTCCTGACTTTCGGGGCC	CASSQAWKNGANVLTF	5	4.36186e-05	TCRBV14-01*01		TCRBJ02-06*01
GTGCAGCCTGCAGAACTGGAGGATTCTGGAGTTTATTTCTGTGCCAGCAGCCAACGGGCTTTCTTCAATGAGCAGTTCTTCGGGCCA	CASSQRAFFNEQFF	5	4.36186e-05	TCRBV14-01*01		TCRBJ02-01*01
ACACAGCAGGAGGACTCCGCCGTGTATCTCTGTGCCAGCAGCTCCCTTGTGGGGCCCTCGAACACCGGGGAGCTGTTTTTTGGAGAA	CASSSLVGPSNTGELFF	5	4.36186e-05	TCRBV07-08*01	TCRBD01-01*01	TCRBJ02-02*01
AAGATCCAGCGCACACAGCAGGAGGACTCCGCCGTGTATCTCTGTGCCAGCAGTCCAAGCAGGGTTGAGACCCAGTACTTCGGGCCA	CASSPSRVETQYF	5	4.36186e-05	TCRBV07-08*01	TCRBD01-01*01	TCRBJ02-05*01
ATCCAGCGCACACAGCAGGAGGACTCCGCCGTGTATCTCTGTGCCAGCAGCTTAGCTAGCGGAACCTACGAGCAGTACTTCGGGCCG	CASSLASGTYEQYF	5	4.36186e-05	TCRBV07-08*01	TCRBD02-01	TCRBJ02-07*01
ATCCAGCGCACACAGCAGGAGGACTCCGCCGTGTATCTCTGTGCCAGCAGCCCAGGACAGGGGAACTATGGCTACACCTTCGGTTCG	CASSPGQGNYGYTF	5	4.36186e-05	TCRBV07-08*01	TCRBD01-01*01	TCRBJ01-02*01
ATCCAGCGCACACAGCAGGAGGACTCCGCCGTGTATCTCTGTGCCAGCAGACAGTCTCCGGGGGCTGACGAGCAGTACTTCGGGCCG	CASRQSPGADEQYF	5	4.36186e-05	TCRBV07-08*01		TCRBJ02-07*01
CAGCGCACACAGCAGGAGGACTCCGCCGTGTATCTCTGTGCCAGCAGCTTTGCCGTGAACGGAAATTCACCCCTCCACTTTGGGAAC	CASSFAVNGNSPLHF	5	4.36186e-05	TCRBV07-08*01		TCRBJ01-06*01
AGCACCTTGGAGCTGGGGGACTCGGCCCTTTATCTTTGCGCCAGCAGCCACGGGACTAGCTCCACAGATACGCAGTATTTTGGCCCA	CASSHGTSSTDTQYF	5	4.36186e-05	TCRBV05-01*01	TCRBD02-01	TCRBJ02-03*01
AGCACCTTGGAGCTGGGGGACTCGGCCCTTTATCTTTGCGCCAGTTCCCGGGACCCGGTGGATAACACTGAAGCTTTCTTTGGACAA	CASSRDPVDNTEAFF	5	4.36186e-05	TCRBV05-01*01		TCRBJ01-01*01
TCGGCTGCTCCCTCCCAGACATCTGTGTACTTCTGTGCCAGCAGATACCCGGGACAGGGATCTGGAAACACCATATATTTTGGAGAG	CASRYPGQGSGNTIYF	5	4.36186e-05	TCRBV06-05*01	TCRBD01-01*01	TCRBJ01-03*01
AGGCTGCTGTCGGCTGCTCCCTCCCAGACATCTGTGTACTTCTGTGCCAGCAGAGGTGGGGCGGGGTCCGAGCAGTACTTCGGGCCG	CASRGGAGSEQYF	5	4.36186e-05	TCRBV06-05*01	TCRBD02-01*01	TCRBJ02-07*01
AGGATCCAGCAGGTAGTGCGAGGAGATTCGGCAGCTTATTTCTGTGCCAGCTCATCTTCACAGGGGAACGAGCAGTACTTCGGGCCG	CASSSSQGNEQYF	5	4.36186e-05	TCRBV18-01*01	TCRBD01-01*01	TCRBJ02-07*01
CAGCGCACACAGCAGGAGGACTCGGCCGTGTATCTCTGTGCCAGCAGCCCTCTCCCGGGGTTTAGAACTGAAGCTTTCTTTGGACAA	CASSPLPGFRTEAFF	5	4.36186e-05	TCRBV07-02*01	TCRBD02-01*01	TCRBJ01-01*01
CAGCGCACACAGCAGGAGGACTCGGCCGTGTATCTCTGTGCCAGCAGTTCACAGGGATGGGGGAGCACTGAAGCTTTCTTTGGACAA	CASSSQGWGSTEAFF	5	4.36186e-05	TCRBV07-02*01	TCRBD01-01*01	TCRBJ01-01*01
CTGACGATCCAGCGCACACAGCAGGAGGACTCGGCCGTGTATCTCTGTGCCAGCAGCCCCGCTGGTGGCGAGCAGTTCTTCGGGCCA	CASSPAGGEQFF	5	4.36186e-05	TCRBV07-02*01	TCRBD01-01*01	TCRBJ02-01*01
CGCACACAGCAGGAGGACTCGGCCGTGTATCTCTGTGCCAGCAGCCCTCAGGGGTCAAGACGGCCCTATGGCTACACCTTCGGTTCG	CASSPQGSRRPYGYTF	5	4.36186e-05	TCRBV07-02*01	TCRBD01-01*01	TCRBJ01-02*01
CAGCGCACACAGCAGGAGGACTCGGCCGTGTATCTCTGTGCCAGCAGCCCTCAAGTGGGGAGCTCCTACGAGCAGTACTTCGGGCCG	CASSPQVGSSYEQYF	5	4.36186e-05	TCRBV07-02*01	TCRBD02-01*02	TCRBJ02-07*01
TCCACTCTGACGATCCAGCGCACACAGCAGGAGGACTCGGCCGTGTATCTCTGTGCCAGCGGAGCGAACATTCAGTACTTCGGCGCC	CASGANIQYF	5	4.36186e-05	TCRBV07-02*01	TCRBD02-01	TCRBJ02-04*01
ACGATCCAGCGCACACAGCAGGAGGACTCGGCCGTGTATCTCTGTGCCAGCAGCTTAGGGGTAAACCAGCCCCAGCATTTTGGTGAT	CASSLGVNQPQHF	5	4.36186e-05	TCRBV07-02*01		TCRBJ01-05*01
CAGCAGGAGGACTCGGCCGTGTATCTCTGTGCCAGCAGCGGCAGTGGCGGGTGGGCTAGCGGTCGTAATGAGCAGTTCTTCGGGCCA	CASSGSGGWASGRNEQFF	5	4.36186e-05	TCRBV07-02*01	TCRBD02-01	TCRBJ02-01*01
ACGATCCAGCGCACACAGCAGGAGGACTCGGCCGTGTATCTCTGTGCCAGCAGCCCCCTGGCCGGCTACGAGCAGTACTTCGGGCCG	CASSPLAGYEQYF	5	4.36186e-05	TCRBV07-02*01		TCRBJ02-07*01
CAGCGCACACAGCAGGAGGACTCGGCCGTGTATCTCTGTGCCAGCAGCTTCGGACAGGGTAGCGTCTACGAGCAGTACTTCGGGCCG	CASSFGQGSVYEQYF	5	4.36186e-05	TCRBV07-02*01	TCRBD01-01*01	TCRBJ02-07*01
AAGGTGCAGCCTGCAGAACTGGAGGATTCTGGAGTTTATTTCTGTGCCAGCAGCCAAACAGGGGGCAGTGAGCAGTACTTCGGGCCG	CASSQTGGSEQYF	5	4.36186e-05	TCRBV14-01*01	TCRBD01-01*01	TCRBJ02-07*01
CAGCCTGCAGAACTGGAGGATTCTGGAGTTTATTTCTGTGCCAGCAGCCTTTGGGGGGAGCCGGCGTACGAGCAGTACTTCGGGCCG	CASSLWGEPAYEQYF	5	4.36186e-05	TCRBV14-01*01	TCRBD02-01*01	TCRBJ02-07*01
CAGCCTGCAGAACTGGAGGATTCTGGAGTTTATTTCTGTGCCAGCAGCCAAGAGGCGGGCCTGAACACTGAAGCTTTCTTTGGACAA	CASSQEAGLNTEAFF	5	4.36186e-05	TCRBV14-01*01	TCRBD02-01	TCRBJ01-01*01
GTGCAGCCTGCAGAACTGGAGGATTCTGGAGTTTATTTCTGTGCCAGCAGCCGAACCGGGACAGGGGATGAGCAGTTCTTCGGGCCA	CASSRTGTGDEQFF	5	4.36186e-05	TCRBV14-01*01	TCRBD01-01*01	TCRBJ02-01*01
GAGTCAGCTACCCGCTCCCAGACATCTGTGTATTTCTGCGCCAGCAGTGATTTAGCGGGGGGGCCTGGTGGTCAGTTCTTCGGGCCA	CASSDLAGGPGGQFF	5	4.36186e-05	TCRBV10-02*01	TCRBD02-01*01	TCRBJ02-01*01
GAGTCAGCTACCCGCTCCCAGACATCTGTGTATTTCTGCGCTGTAACCAGGGCCGAGACGAACACCGGGGAGCTGTTTTTTGGAGAA	CAVTRAETNTGELFF	5	4.36186e-05	TCRBV10-02*01	TCRBD01-01*01	TCRBJ02-02*01
GCTACCCGCTCCCAGACATCTGTGTATTTCTGCGCCAGCAGTGAGTTGTCTGAGGGGCTAAGCACAGATACGCAGTATTTTGGCCCA	CASSELSEGLSTDTQYF	5	4.36186e-05	TCRBV10-02*01		TCRBJ02-03*01
GAGTCAGCTACCCGCTCCCAGACATCTGTGTATTTCTGCGCCAGCAGAAGGTCGCCCACTAGCACAGATACGCAGTATTTTGGCCCA	CASRRSPTSTDTQYF	5	4.36186e-05	TCRBV10-02*01		TCRBJ02-03*01
ACTCTGGAGTCAGCTACCCGCTCCCAGACATCTGTGTATTTCTGCGCCAGCAGTGTTCGGAGGGCAGATACGCAGTATTTTGGCCCA	CASSVRRADTQYF	5	4.36186e-05	TCRBV10-02*01	TCRBD02-01*02	TCRBJ02-03*01
ATCCAGCGCACAGAGCAGGGGGACTCGGCCATGTATCTCTGTGCCAGCAGATTAAACGCGGCCTCTGGGACCCAGTACTTCGGGCCA	CASRLNAASGTQYF	5	4.36186e-05	TCRBV07-09	TCRBD02-01	TCRBJ02-05*01
ATCCAGCGCACAGAGCAGGGGGACTCGGCCATGTATCTCTGTGCCAGCAGCTTGGGCAGGGGCTCCTACGAGCAGTACTTCGGGCCG	CASSLGRGSYEQYF	5	4.36186e-05	TCRBV07-09	TCRBD01-01*01	TCRBJ02-07*01
CGCACAGAGCAGGGGGACTCGGCCATGTATCTCTGTGCCAGCACCCCGCCTGGGACAGGGGTCATCGAGACCCAGTACTTCGGGCCA	CASTPPGTGVIETQYF	5	4.36186e-05	TCRBV07-09	TCRBD01-01*01	TCRBJ02-05*01
ATCCAGCGCACAGAGCAGGGGGACTCGGCCATGTATCTCTGTGCCAGCAGCTTAGCGCTGGGGGAATATGGCTACACCTTCGGTTCG	CASSLALGEYGYTF	5	4.36186e-05	TCRBV07-09		TCRBJ01-02*01
ACAGAGCAGGGGGACTCGGCCATGTATCTCTGTGCCAGCAGCTTAGCGGCGGGGGGTACAAGCACAGATACGCAGTATTTTGGCCCA	CASSLAAGGTSTDTQYF	5	4.36186e-05	TCRBV07-09	TCRBD02-01*01	TCRBJ02-03*01
CAGCGCACAGAGCAGGGGGACTCGGCCATGTATCTCTGTGCCAGCAGCTATCCAGGGGGACGAGGCACTGAAGCTTTCTTTGGACAA	CASSYPGGRGTEAFF	5	4.36186e-05	TCRBV07-09	TCRBD01-01*01	TCRBJ01-01*01
ACAGAGCAGGGGGACTCGGCCATGTATCTCTGTGCCAGCAGCTCGCCATCTAGCGGGGGGGCCACAGATACGCAGTATTTTGGCCCA	CASSSPSSGGATDTQYF	5	4.36186e-05	TCRBV07-09	TCRBD02-01*01	TCRBJ02-03*01
CAGCGCACAGAGCAGGGGGACTCGGCCATGTATCTCTGTGCCAGCAGCCCCCCCCTAAGGGTAGGGAATACGCAGTATTTTGGCCCA	CASSPPLRVGNTQYF	5	4.36186e-05	TCRBV07-09		TCRBJ02-03*01
CGCACAGAGCAGGGGGACTCGGCCATGTATCTCTGTGCCAGCAGCCCGGGACAGGGGGTTTTAGTTGATGGCTACACCTTCGGTTCG	CASSPGQGVLVDGYTF	5	4.36186e-05	TCRBV07-09	TCRBD01-01*01	TCRBJ01-02*01
CGCACAGAGCAGGGGGACTCGGCCATGTATCTCTGTGCCAGCAGCTTAACCTTGACAGGGACCCTCTATGGCTACACCTTCGGTTCG	CASSLTLTGTLYGYTF	5	4.36186e-05	TCRBV07-09	TCRBD01-01*01	TCRBJ01-02*01
TCTGCTGTACCCTCTCAGACATCTGTGTACTTCTGTGCCAGCAGTGACTCGTGCCCTACTACCCACTACGAGCAGTACTTCGGGCCG	CASSDSCPTTHYEQYF	5	4.36186e-05	TCRBV06-04	TCRBD02-01	TCRBJ02-07*01
GCGTCTGCTGTACCCTCTCAGACATCTGTGTACTTCTGTGCCAGCAGTGACTTGGCTAGCGGGGGGGCTGAGCAGTTCTTCGGGCCA	CASSDLASGGAEQFF	5	4.36186e-05	TCRBV06-04	TCRBD02-01*01	TCRBJ02-01*01
TTGGCGTCTGCTGTACCCTCTCAGACATCTGTGTACTTCTGTGCCAGCAGTGACTCGACAGGGCCAGATACGCAGTATTTTGGCCCA	CASSDSTGPDTQYF	5	4.36186e-05	TCRBV06-04	TCRBD01-01*01	TCRBJ02-03*01
GCGTCTGCTGTACCCTCTCAGACATCTGTGTACTTCTGTGCCAGCAGTGAAGGAAGCGGGGGCACAGATACGCAGTATTTTGGCCCA	CASSEGSGGTDTQYF	5	4.36186e-05	TCRBV06-04	TCRBD02-01*01	TCRBJ02-03*01
CCCTCTCAGACATCTGTGTACTTCTGTGCCAGCAGTGCCCACCCCTTAGTGGGCGGGACGTTGGACACTGAAGCTTTCTTTGGACAA	CASSAHPLVGGTLDTEAFF	5	4.36186e-05	TCRBV06-04	TCRBD02-01*02	TCRBJ01-01*01
ACGTTGGCGTCTGCTGTACCCTCTCAGACATCTGTGTACTTCTGTGCCAGCAGTGAACAGCCCCACAATGAGCAGTTCTTCGGGCCA	CASSEQPHNEQFF	5	4.36186e-05	TCRBV06-04	TCRBD01-01*01	TCRBJ02-01*01
CTCACGTTGGCGTCTGCTGTACCCTCTCAGACATCTGTGTACTTCTGTGCCAGCAGTGAAGGGACAGATACGCAGTATTTTGGCCCA	CASSEGTDTQYF	5	4.36186e-05	TCRBV06-04		TCRBJ02-03*01
CTGGAGTCCGCTACCAGCTCCCAGACATCTGTGTACTTCTGTGCCATCAGTGGCACGGGGGCTAACTATGGCTACACCTTCGGTTCG	CAISGTGANYGYTF	5	4.36186e-05	TCRBV10-03*01	TCRBD02-01*01	TCRBJ01-02*01
GCTACCAGCTCCCAGACATCTGTGTACTTCTGTGCCATCAGTGAGGCCTCTAGCGGGGGGCACCAAGAGACCCAGTACTTCGGGCCA	CAISEASSGGHQETQYF	5	4.36186e-05	TCRBV10-03*01	TCRBD02-01*01	TCRBJ02-05*01
TCCGCTACCAGCTCCCAGACATCTGTGTACTTCTGTGCCATCAGTGAGTCGATCTTGGGGGACAATCAGCCCCAGCATTTTGGTGAT	CAISESILGDNQPQHF	5	4.36186e-05	TCRBV10-03*01		TCRBJ01-05*01
CTCCTCACTCTGGAGTCCGCTACCAGCTCCCAGACATCTGTGTACTTCTGTGCCATCAGTGTCGTAAATGAGCAGTTCTTCGGGCCA	CAISVVNEQFF	5	4.36186e-05	TCRBV10-03*01	TCRBD02-01	TCRBJ02-01*01
GAGTCCGCTACCAGCTCCCAGACATCTGTGTACTTCTGTGCCATCAGTGAGGCACAGGGTAAAAGCGCTGAAGCTTTCTTTGGACAA	CAISEAQGKSAEAFF	5	4.36186e-05	TCRBV10-03*01	TCRBD01-01*01	TCRBJ01-01*01
CTGGAGTCCGCTACCAGCTCCCAGACATCTGTGTACTTCTGTGCCATCAAGAGGGGCACAGGGTCGGATGAAGCTTTCTTTGGACAA	CAIKRGTGSDEAFF	5	4.36186e-05	TCRBV10-03*01	TCRBD01-01*01	TCRBJ01-01*01
CTGGAGTCCGCTACCAGCTCCCAGACATCTGTGTACTTCTGTGCCATCAGTGAGGGAAGGGACGCTGAAAAACTGTTTTTTGGCAGT	CAISEGRDAEKLFF	5	4.36186e-05	TCRBV10-03*01		TCRBJ01-04*01
CTGGAGTCCGCTACCAGCTCCCAGACATCTGTGTACTTCTGTGCCGTCCCCCGGGGAAGCCCCAACTATGGCTACACCTTCGGTTCG	CAVPRGSPNYGYTF	5	4.36186e-05	TCRBV10-03*01	TCRBD02-01*01	TCRBJ01-02*01
CTCACTCTGGAGTCCGCTACCAGCTCCCAGACATCTGTGTACTTCTGTGCCATCAGCCTAGGGAGGTATGGCTACACCTTCGGTTCG	CAISLGRYGYTF	5	4.36186e-05	TCRBV10-03*01	TCRBD02-01*02	TCRBJ01-02*01
GAGATCCAGCGCACAGAGCAGGGGGACTCGGCCATGTATCTCTGTGCCAGCAGCATCCGAGGGGATCAGCCCCAGCATTTTGGTGAT	CASSIRGDQPQHF	5	4.36186e-05	TCRBV07-09		TCRBJ01-05*01
ATCCAGCGCACAGAGCAGGGGGACTCGGCCATGTATCTCTGTGCCAGCAGTCAGGGGGGCCCCTCCTACGAGCAGTACTTCGGGCCG	CASSQGGPSYEQYF	5	4.36186e-05	TCRBV07-09	TCRBD01-01*01	TCRBJ02-07*01
ATCCAGCGCACAGAGCAGGGGGACTCGGCCATGTATCTCTGTGCCAGCAGCTCGACAGATCCTAATTCACCCCTCCACTTTGGGAAC	CASSSTDPNSPLHF	5	4.36186e-05	TCRBV07-09	TCRBD01-01*01	TCRBJ01-06*01
CGCACAGAGCAGGGGGACTCGGCCATGTATCTCTGTGCCAGCAGCTTAGAGGGGACGGTCTCTGGAAACACCATATATTTTGGAGAG	CASSLEGTVSGNTIYF	5	4.36186e-05	TCRBV07-09		TCRBJ01-03*01
ACTCTGACAGTGACCAGTGCCCATCCTGAAGACAGCAGCTTCTACATCTGCAGTGTCACCGGGACAGATGAAGCTTTCTTTGGACAA	CSVTGTDEAFF	5	4.36186e-05	TCRBV20-01*01	TCRBD01-01*01	TCRBJ01-01*01
ACTCTGACAGTGACCAGTGCCCATCCTGAAGACAGCAGCTTCTACATCTGCAGTGCTAGAGATTCTCCTGAAGCTTTCTTTGGACAA	CSARDSPEAFF	5	4.36186e-05	TCRBV20-01*01	TCRBD02-01	TCRBJ01-01*01
ATCCAGCGCACACAGCAGGAGGACTCGGCCGTGTATCTCTGTGCCAGCAGCTTGACAGGGGTGGGTGAAAAACTGTTTTTTGGCAGT	CASSLTGVGEKLFF	5	4.36186e-05	TCRBV07-02*01	TCRBD01-01*01	TCRBJ01-04*01
CAGCGCACACAGCAGGAGGACTCGGCCGTGTATCTCTGTGCCAGCAGCTTAGTTAAAGGGGCGAGAGATACGCAGTATTTTGGCCCA	CASSLVKGARDTQYF	5	4.36186e-05	TCRBV07-02*01	TCRBD01-01*01	TCRBJ02-03*01
ATCCAGCGCACACAGCAGGAGGACTCGGCCGTGTATCTCTGTGCCAGCAGCCCAGACTACTCCACAGATACGCAGTATTTTGGCCCA	CASSPDYSTDTQYF	5	4.36186e-05	TCRBV07-02*01	TCRBD02-01	TCRBJ02-03*01
CAGCGCACACAGCAGGAGGACTCGGCCGTGTATCTCTGTGCCAGCAGCTTGGGTGGGGGCTATAATTCACCCCTCCACTTTGGGAAC	CASSLGGGYNSPLHF	5	4.36186e-05	TCRBV07-02*01		TCRBJ01-06*01
ATCCAGCGCACACAGCAGGAGGACTCGGCCGTGTATCTCTGTGCCAGCAGCCGACTAGCGGGGGTTGGTGAGCAGTTCTTCGGGCCA	CASSRLAGVGEQFF	5	4.36186e-05	TCRBV07-02*01	TCRBD02-01*01	TCRBJ02-01*01
CAGCGCACACAGCAGGAGGACTCGGCCGTGTATCTCTGTGCCAGCAGCTTAGCGCTAACCGTGGAAGAGACCCAGTACTTCGGGCCA	CASSLALTVEETQYF	5	4.36186e-05	TCRBV07-02*01	TCRBD02-01	TCRBJ02-05*01
CAGCGCACACAGCAGGAGGACTCGGCCGTGTATCTCTGTGCCAGCAGCCCCCACAGGGGGGGCTACAATGAGCAGTTCTTCGGGCCA	CASSPHRGGYNEQFF	5	4.36186e-05	TCRBV07-02*01	TCRBD01-01*01	TCRBJ02-01*01
ATCCAGCGCACACAGCAGGAGGACTCGGCCGTGTATCTCTGTGCCAGCAGCTACCCGCCGGGTCAGTCACCCCTCCACTTTGGGAAC	CASSYPPGQSPLHF	5	4.36186e-05	TCRBV07-02*01	TCRBD02-01	TCRBJ01-06*01
CAGCGCACACAGCAGGAGGACTCGGCCGTGTATCTCTGTGCCAGCAGCTTAGGATCTAGCGCACAAGAGACCCAGTACTTCGGGCCA	CASSLGSSAQETQYF	5	4.36186e-05	TCRBV07-02*01	TCRBD02-01	TCRBJ02-05*01
ACACAGCAGGAGGACTCGGCCGTGTATCTCTGTGCCAGCAGCTTAGGTCGGACAGGTCGGCTTGGCGACGAGCAGTACTTCGGGCCG	CASSLGRTGRLGDEQYF	5	4.36186e-05	TCRBV07-02*01	TCRBD01-01*01	TCRBJ02-07*01
CGCACACAGCAGGAGGACTCGGCCGTGTATCTCTGTGCCAGCAGCACCCGGGACCCGAGCTCTGGAAACACCATATATTTTGGAGAG	CASSTRDPSSGNTIYF	5	4.36186e-05	TCRBV07-02*01		TCRBJ01-03*01
CTCACTGTGACATCGGCCCAAAAGAACCCGACAGCTTTCTATCTCTGTGCCAGTAGTATGGCTAATGAAAAACTGTTTTTTGGCAGT	CASSMANEKLFF	5	4.36186e-05	TCRBV19-01		TCRBJ01-04*01
GTGACATCGGCCCAAAAGAACCCGACAGCTTTCTATCTCTGTGCCAGTAGTATTGACGGGAGGAACACTGAAGCTTTCTTTGGACAA	CASSIDGRNTEAFF	5	4.36186e-05	TCRBV19-01	TCRBD02-01*02	TCRBJ01-01*01
ACATCGGCCCAAAAGAACCCGACAGCTTTCTATCTCTGTGCCAGTAATCTAGGACAGCTTGATAATTCACCCCTCCACTTTGGGAAC	CASNLGQLDNSPLHF	5	4.36186e-05	TCRBV19-01	TCRBD01-01*01	TCRBJ01-06*01
GTGACATCGGCCCAAAAGAACCCGACAGCTTTCTATCTCTGTGCCAGTAGTATAGCGGACAGGGGCTACGAGCAGTACTTCGGGCCG	CASSIADRGYEQYF	5	4.36186e-05	TCRBV19-01	TCRBD01-01*01	TCRBJ02-07*01
CAGCGCACAGAGCAGCGGGACTCAGCCATGTATCGCTGTGCCAGCAGCTACGGGACAGGGAACACCGGGGAGCTGTTTTTTGGAGAA	CASSYGTGNTGELFF	5	4.36186e-05	TCRBV07-07*01	TCRBD01-01*01	TCRBJ02-02*01
CAGCGCACAGAGCAGCGGGACTCAGCCATGTATCGCTGTGCCAGCAGCTTACCCGGACAGATTAATCAGCCCCAGCATTTTGGTGAT	CASSLPGQINQPQHF	5	4.36186e-05	TCRBV07-07*01	TCRBD01-01*01	TCRBJ01-05*01
CGCACACAGCAGGAGGACTCGGCCGTGTATCTCTGTGCCAGCAGCCCGGTGACTAGCGGGGCCTACAATGAGCAGTTCTTCGGGCCA	CASSPVTSGAYNEQFF	5	4.36186e-05	TCRBV07-02*01	TCRBD02-01*01	TCRBJ02-01*01
TCGGCCCAAAAGAACCCGACAGCTTTCTATCTCTGTGCCAGTAGTATAACGGGTCGGGGGACAGGCTATGGCTACACCTTCGGTTCG	CASSITGRGTGYGYTF	5	4.36186e-05	TCRBV19-01	TCRBD01-01*01	TCRBJ01-02*01
ACATCGGCCCAAAAGAACCCGACAGCTTTCTATCTCTGTGCCAGCCGAGGACAGGCCGCGAACACCGGGGAGCTGTTTTTTGGAGAA	CASRGQAANTGELFF	5	4.36186e-05	TCRBV19-01	TCRBD01-01*01	TCRBJ02-02*01
GTGACATCGGCCCAAAAGAACCCGACAGCTTTCTATCTCTGTGCCACCTTTACCGGGACAATAGGAAACACCATATATTTTGGAGAG	CATFTGTIGNTIYF	5	4.36186e-05	TCRBV19-01	TCRBD01-01*01	TCRBJ01-03*01
ACTGTGACATCGGCCCAAAAGAACCCGACAGCTTTCTATCTCTGTGCCAGTAGTGCCAGCTATGGAAACACCATATATTTTGGAGAG	CASSASYGNTIYF	5	4.36186e-05	TCRBV19-01		TCRBJ01-03*01
TCGGCCCAAAAGAACCCGACAGCTTTCTATCTCTGTGCCAGTAGTATTCCCGGGACAGGGGGAGGGAAGACCCAGTACTTCGGGCCA	CASSIPGTGGGKTQYF	5	4.36186e-05	TCRBV19-01	TCRBD01-01*01	TCRBJ02-05*01
ACATCGGCCCAAAAGAACCCGACAGCTTTCTATCTCTGTGCCAGTAGTATTTGGGGGCAGTACCAAGAGACCCAGTACTTCGGGCCA	CASSIWGQYQETQYF	5	4.36186e-05	TCRBV19-01	TCRBD01-01*01	TCRBJ02-05*01
CAAAAGAACCCGACAGCTTTCTATCTCTGTGCCAGTAGTAGCGCCAGGGTGGTCGCCATTAGCAATCAGCCCCAGCATTTTGGTGAT	CASSSARVVAISNQPQHF	5	4.36186e-05	TCRBV19-01	TCRBD01-01*01	TCRBJ01-05*01
CTCACTGTGACATCGGCCCAAAAGAACCCGACAGCTTTCTATCTCTGTGCCAGTACCGAAACATATGAAAAACTGTTTTTTGGCAGT	CASTETYEKLFF	5	4.36186e-05	TCRBV19-01	TCRBD01-01*01	TCRBJ01-04*01
GTGACATCGGCCCAAAAGAACCCGACAGCTTTCTATCTCTGTGCCAGTAGTATAGCTTTCGGGGACACTGAAGCTTTCTTTGGACAA	CASSIAFGDTEAFF	5	4.36186e-05	TCRBV19-01	TCRBD02-01*01	TCRBJ01-01*01
AAGAACCCGACAGCTTTCTATCTCTGTGCCAGTAGGAACCAGGGACTAGCGGGGGTTAGCTCCTACAATGAGCAGTTCTTCGGGCCA	CASRNQGLAGVSSYNEQFF	5	4.36186e-05	TCRBV19-01	TCRBD02-01*01	TCRBJ02-01*01
GTGACATCGGCCCAAAAGAACCCGACAGCTTTCTATCTCTGTGCCAGTAGTTCCCGGGGGCTAGCGGAGACCCAGTACTTCGGGCCA	CASSSRGLAETQYF	5	4.36186e-05	TCRBV19-01		TCRBJ02-05*01
GTGACATCGGCCCAAAAGAACCCGACAGCTTTCTATCTCTGTGCCAGTAGTATGGACAGGGGACCCTACGAGCAGTACTTCGGGCCG	CASSMDRGPYEQYF	5	4.36186e-05	TCRBV19-01	TCRBD01-01*01	TCRBJ02-07*01
ACATCGGCCCAAAAGAACCCGACAGCTTTCTATCTCTGTGCCAGTAATTCCGGCCTCCTCTATAATTCACCCCTCCACTTTGGGAAC	CASNSGLLYNSPLHF	5	4.36186e-05	TCRBV19-01		TCRBJ01-06*01
TCGGCCCAAAAGAACCCGACAGCTTTCTATCTCTGTGCCAGTAACCTCGGGGGCAAATTAAGGGCAGATACGCAGTATTTTGGCCCA	CASNLGGKLRADTQYF	5	4.36186e-05	TCRBV19-01		TCRBJ02-03*01
ATCCTGGAGTCGCCCAGCCCCAACCAGACCTCTCTGTACTTCTGTGCCAGCAGCAATATAAACGACGGTCGCGCTTTCTTTGGACAA	CASSNINDGRAFF	5	4.36186e-05	TCRBV27-01*01		TCRBJ01-01*01
CCCAGCCCCAACCAGACCTCTCTGTACTTCTGTGCCAGCAGTTTATTGTGGGACAGCTCCTATAATTCACCCCTCCACTTTGGGAAC	CASSLLWDSSYNSPLHF	5	4.36186e-05	TCRBV27-01*01	TCRBD01-01*01	TCRBJ01-06*01
CTGGAGTCGCCCAGCCCCAACCAGACCTCTCTGTACTTCTGTGCCAGCAACAGACAGGGTCCCAATTCACCCCTCCACTTTGGGAAC	CASNRQGPNSPLHF	5	4.36186e-05	TCRBV27-01*01	TCRBD01-01*01	TCRBJ01-06*01
ATCCTGGAGTCGCCCAGCCCCAACCAGACCTCTCTGTACTTCTGTGCCAGCAGGGGGACAGGGCGAAATGAGCAGTTCTTCGGGCCA	CASRGTGRNEQFF	5	4.36186e-05	TCRBV27-01*01	TCRBD01-01*01	TCRBJ02-01*01
ATCCTGGAGTCGCCCAGCCCCAACCAGACCTCTCTGTACTTCTGTGCCAGCACCCCGGGAAACAGTGGAGGCTACACCTTCGGTTCG	CASTPGNSGGYTF	5	4.36186e-05	TCRBV27-01*01	TCRBD02-01*02	TCRBJ01-02*01
CTGATTCTGGAGTCCGCCAGCACCAACCAGACATCTATGTACCTCTGTGCCAGCAGTTCCTGGGTCTATGGCTACACCTTCGGTTCG	CASSSWVYGYTF	5	4.36186e-05	TCRBV28-01*01		TCRBJ01-02*01
ATTCTGGAGTCCGCCAGCACCAACCAGACATCTATGTACCTCTGTGCCAGCAGTCGAGGGGAAAATCAGCCCCAGCATTTTGGTGAT	CASSRGENQPQHF	5	4.36186e-05	TCRBV28-01*01		TCRBJ01-05*01
CTGATTCTGGAGTCCGCCAGCACCAACCAGACATCTATGTACCTCTGTGCCAGCAGTTTGGATTCAGGTGGAGCTTTCTTTGGACAA	CASSLDSGGAFF	5	4.36186e-05	TCRBV28-01*01	TCRBD01-01*01	TCRBJ01-01*01
ATTCTGGAGTCCGCCAGCACCAACCAGACATCTATGTACCTCTGTGCCAGCAGTTTACAGGGAGTCGGCGAGCAGTACTTCGGGCCG	CASSLQGVGEQYF	5	4.36186e-05	TCRBV28-01*01		TCRBJ02-07*01
CTGGAGTCCGCCAGCACCAACCAGACATCTATGTACCTCTGTGCCAGCAGACCGCAACAGGGGAGTTCACCCCTCCACTTTGGGAAC	CASRPQQGSSPLHF	5	4.36186e-05	TCRBV28-01*01	TCRBD01-01*01	TCRBJ01-06*01
ACTGTGACATCGGCCCAAAAGAACCCGACAGCTTTCTATCTCTGTGCCAGTAGTGCCACAGGATCCGGGGAGCTGTTTTTTGGAGAA	CASSATGSGELFF	5	4.36186e-05	TCRBV19-01	TCRBD01-01*01	TCRBJ02-02*01
TCGGCCCAAAAGAACCCGACAGCTTTCTATCTCTGTGCCAGTAGTATATTCGTCACAGGGGGCATCGCACCCCTCCACTTTGGGAAC	CASSIFVTGGIAPLHF	5	4.36186e-05	TCRBV19-01	TCRBD01-01*01	TCRBJ01-06*01
GTGACATCGGCCCAAAAGAACCCGACAGCTTTCTATCTCTGTGCCAGTAGTATACAGAGATTCAATCAGCCCCAGCATTTTGGTGAT	CASSIQRFNQPQHF	5	4.36186e-05	TCRBV19-01		TCRBJ01-05*01
ACTGTGACATCGGCCCAAAAGAACCCGACAGCTTTCTATCTCTGTGCCAGTAGGTCCGACTTGAATCAGCCCCAGCATTTTGGTGAT	CASRSDLNQPQHF	5	4.36186e-05	TCRBV19-01	TCRBD02-01	TCRBJ01-05*01
ACATCGGCCCAAAAGAACCCGACAGCTTTCTATCTCTGTGCCAGTGGGGGGCAAGAACGTCCAGGGCAGCCCCAGCATTTTGGTGAT	CASGGQERPGQPQHF	5	4.36186e-05	TCRBV19-01		TCRBJ01-05*01
CCCAGCCCCAACCAGACCTCTCTGTACTTCTGTGCCAGCAGTCTAGCGGCGGGGGGGGTTTCCTACAATGAGCAGTTCTTCGGGCCA	CASSLAAGGVSYNEQFF	5	4.36186e-05	TCRBV27-01*01	TCRBD02-01*01	TCRBJ02-01*01
CCCAGCCCCAACCAGACCTCTCTGTACTTCTGTGCCAGCAGTACCTACCCTAAGACAGGGACTACCTATGGCTACACCTTCGGTTCG	CASSTYPKTGTTYGYTF	5	4.36186e-05	TCRBV27-01*01		TCRBJ01-02*01
TTCCCCCTGATCCTGGAGTCGCCCAGCCCCAACCAGACCTCTCTGTACTTCTGTGCCAGCAGTTTAAGGGAGCAGTTCTTCGGGCCA	CASSLREQFF	5	4.36186e-05	TCRBV27-01*01		TCRBJ02-01*01
CTGGAGTCGCCCAGCCCCAACCAGACCTCTCTGTACTTCTGTGCCAGCAGTCCCAGCGGACAGGAGAGGGGCTACACCTTCGGTTCG	CASSPSGQERGYTF	5	4.36186e-05	TCRBV27-01*01	TCRBD01-01*01	TCRBJ01-02*01
CCTGCAGAGCAGGGGGACTCGGCCGTGTATGTCTGTGCAAGTCGCGCCAAACCGGGGACCCCCACCGGGGAGCTGTTTTTTGGAGAA	CASRAKPGTPTGELFF	5	4.36186e-05	TCRBV12-02*01		TCRBJ02-02*01
GTGACATCGGCCCAAAAGAACCCGACAGCTTTCTATCTCTGTGCCAGTAGTAGGGGACAGGGGGCCTACGAGCAGTACTTCGGGCCG	CASSRGQGAYEQYF	5	4.36186e-05	TCRBV19-01	TCRBD01-01*01	TCRBJ02-07*01
ATTCAGCGCACAGAGCAGCGGGACTCAGCCATGTATCGCTGTGCCAGCAGCTTAGGGAGAGCCCAAGAGACCCAGTACTTCGGGCCA	CASSLGRAQETQYF	5	4.36186e-05	TCRBV07-07*01	TCRBD02-01*02	TCRBJ02-05*01
ATCCAGGCTACGAAGCTTGAGGATTCAGCAGTGTATTTTTGTGCCAGCAGCCCGGGACCGACCAATCAGCCCCAGCATTTTGGTGAT	CASSPGPTNQPQHF	5	4.36186e-05	TCRBV16-01		TCRBJ01-05*01
ACCTTGGAGATCCAGTCCACGGAGTCAGGGGACACAGCACTGTATTTCTGTGCCAGCAGCAACGGGGGATGCTACACCTTCGGTTCG	CASSNGGCYTF	5	4.36186e-05	TCRBV21-01*01	TCRBD02-01*01	TCRBJ01-02*01
ATCCAGTCCACGGAGTCAGGGGACACAGCACTGTATTTCTGTGCCAGCAGCACCGGGGTAACTAATGAAAAACTGTTTTTTGGCAGT	CASSTGVTNEKLFF	5	4.36186e-05	TCRBV21-01*01	TCRBD02-01*01	TCRBJ01-04*01
ACCTTGGAGATCCAGTCCACGGAGTCAGGGGACACAGCACTGTATTTCTGTGCCAGCACCCGGGCCCTTGAAGCTTTCTTTGGACAA	CASTRALEAFF	5	4.36186e-05	TCRBV21-01*01		TCRBJ01-01*01
TTGGAGATCCAGTCCACGGAGTCAGGGGACACAGCACTGTATTTCTGTGCCACGGAAGAACAGGGATACGAGCAGTACTTCGGGCCG	CATEEQGYEQYF	5	4.36186e-05	TCRBV21-01*01	TCRBD01-01*01	TCRBJ02-07*01
ACTCTCAAGATCCAGCCTGCAAAGCTTGAGGACTCGGCCGTGTATCTCTGTGCCAGCAATATTGTCTGCGAGCAGTACTTCGGGCCG	CASNIVCEQYF	5	4.36186e-05	TCRBV11-02*02	TCRBD02-01	TCRBJ02-07*01
CAGCCTGCAAAGCTTGAGGACTCGGCCGTGTATCTCTGTGCCAGCAGCTCTTGGACAAGCATTAATGAAAAACTGTTTTTTGGCAGT	CASSSWTSINEKLFF	5	4.36186e-05	TCRBV11-02*02	TCRBD01-01*01	TCRBJ01-04*01
CAGCCTGCAAAGCTTGAGGACTCGGCCGTGTATCTCTGTGCCAGCAGCTTAGAACGGCGTGGGCCTTACGAGCAGTACTTCGGGCCG	CASSLERRGPYEQYF	5	4.36186e-05	TCRBV11-02*02	TCRBD01-01*01	TCRBJ02-07*01
CAGCCTGCAAAGCTTGAGGACTCGGCCGTGTATCTCTGTGCCAGCAGCCCCGGACAGGGAGTCTACTACGAGCAGTACTTCGGGCCG	CASSPGQGVYYEQYF	5	4.36186e-05	TCRBV11-02*02	TCRBD01-01*01	TCRBJ02-07*01
AAGATCCAGCCTGCAAAGCTTGAGGACTCGGCCGTGTATCTCTGTGCCAGCCGCCCTAGCGGGGGCTCCCAGGAGTACTTCGGGCCG	CASRPSGGSQEYF	5	4.36186e-05	TCRBV11-02*02	TCRBD02-01*01	TCRBJ02-07*01
ATCCAGCCTGCAAAGCTTGAGGACTCGGCCGTGTATCTCTGTGCCAGCAGCCGGTGGGACACAGACTATGGCTACACCTTCGGTTCG	CASSRWDTDYGYTF	5	4.36186e-05	TCRBV11-02*02	TCRBD01-01*01	TCRBJ01-02*01
CAGCCTGCAAAGCTTGAGGACTCGGCCGTGTATCTCTGTGCCAGCAGCTTAAGACAGGGGGCCACAGATACGCAGTATTTTGGCCCA	CASSLRQGATDTQYF	5	4.36186e-05	TCRBV11-02*02	TCRBD01-01*01	TCRBJ02-03*01
GCAAAGCTTGAGGACTCGGCCGTGTATCTCTGTGCCAGCAGCCTATGGGGGGCAGGATTGGGCGAAGAGACCCAGTACTTCGGGCCA	CASSLWGAGLGEETQYF	5	4.36186e-05	TCRBV11-02*02		TCRBJ02-05*01
CTCAAGATCCAGCCTGCAAAGCTTGAGGACTCGGCCGTGTATCTCTGTGCCAGCAGCTCGGAGGGGTACGAGCAGTACTTCGGGCCG	CASSSEGYEQYF	5	4.36186e-05	TCRBV11-02*02	TCRBD02-01*02	TCRBJ02-07*01
CAGCCTGCAAAGCTTGAGGACTCGGCCGTGTATCTCTGTGCCAGCAGCACGATGACTAGCCGGGGAGAGACCCAGTACTTCGGGCCA	CASSTMTSRGETQYF	5	4.36186e-05	TCRBV11-02*02	TCRBD02-01	TCRBJ02-05*01
CTCAAGATCCAGCCTGCAAAGCTTGAGGACTCGGCCGTGTATCTCTGTGCCAGCCGCGCGGCTAACTATGGCTACACCTTCGGTTCG	CASRAANYGYTF	5	4.36186e-05	TCRBV11-02*02	TCRBD02-01	TCRBJ01-02*01
AAGATCCAGCCTGCAAAGCTTGAGGACTCGGCCGTGTATCTCTGTGCCAGCAGCTTAGGATTCTCTGAGACCCAGTACTTCGGGCCA	CASSLGFSETQYF	5	4.36186e-05	TCRBV11-02*02		TCRBJ02-05*01
CAGCCTGCAAAGCTTGAGGACTCGGCCGTGTATCTCTGTGCCAGCAGCTTAGGCCGACAGGGTAATCAGCCCCAGCATTTTGGTGAT	CASSLGRQGNQPQHF	5	4.36186e-05	TCRBV11-02*02	TCRBD01-01*01	TCRBJ01-05*01
ATCCAGCCTGCAAAGCTTGAGGACTCGGCCGTGTATCTCTGTGCCAGCAGCGTCTCGGGTATCGGGACTGAAGCTTTCTTTGGACAA	CASSVSGIGTEAFF	5	4.36186e-05	TCRBV11-02*02	TCRBD02-01	TCRBJ01-01*01
CAGCCTGCAAAGCTTGAGGACTCGGCCGTGTATCTCTGTGCCAGCTCGTCTATGTGGTCGGCGAACACTGAAGCTTTCTTTGGACAA	CASSSMWSANTEAFF	5	4.36186e-05	TCRBV11-02*02		TCRBJ01-01*01
ACCCTGGAGTCTGCCAGGCCCTCACATACCTCTCAGTACCTCTGTGCCAGCACAACGAATGGGGCCTACGAGCAGTACTTCGGGCCG	CASTTNGAYEQYF	5	4.36186e-05	TCRBV25-01*01		TCRBJ02-07*01
CAGTCCACGGAGTCAGGGGACACAGCACTGTATTTCTGTGCCAGCAGCTACTCTGGCCTCCAAGTTGCGACCCAGTACTTCGGGCCA	CASSYSGLQVATQYF	5	4.36186e-05	TCRBV21-01*01		TCRBJ02-05*01
GAGTCTGCCAGGCCCTCACATACCTCTCAGTACCTCTGTGCCAGCAGTCCGGCCAACAGGGGCTCCTACGAGCAGTACTTCGGGCCG	CASSPANRGSYEQYF	5	4.36186e-05	TCRBV25-01*01	TCRBD01-01*01	TCRBJ02-07*01
CTGACTGTGAGCAACATGAGCCCTGAAGACAGCAGCATATATCTCTGCAGCGTTAATAGGGGGGGCACTGAAGCTTTCTTTGGACAA	CSVNRGGTEAFF	5	4.36186e-05	TCRBV29-01*01	TCRBD02-01*01	TCRBJ01-01*01
CTGACTGTGAGCAACATGAGCCCTGAAGACAGCAGCATATATCTCTGCAGCGTCCAACTCGACCCCTACGAGCAGTACTTCGGGCCG	CSVQLDPYEQYF	5	4.36186e-05	TCRBV29-01*01		TCRBJ02-07*01
AGCAACATGAGCCCTGAAGACAGCAGCATATATCTCTGCAGCGTTGTGGAAACCGGGACAGGGAACTATGGCTACACCTTCGGTTCG	CSVVETGTGNYGYTF	5	4.36186e-05	TCRBV29-01*01	TCRBD01-01*01	TCRBJ01-02*01
AGCAACATGAGCCCTGAAGACAGCAGCATATATCTCTGCAGCGTCACAGCGGGATCCTCTGGGGCCAACGTCCTGACTTTCGGGGCC	CSVTAGSSGANVLTF	5	4.36186e-05	TCRBV29-01*01	TCRBD02-01*02	TCRBJ02-06*01
AGCAACATGAGCCCTGAAGACAGCAGCATATATCTCTGCAGCGCCTACTACCCCGGACAGGGCTACAATGAGCAGTTCTTCGGGCCA	CSAYYPGQGYNEQFF	5	4.36186e-05	TCRBV29-01*01	TCRBD01-01*01	TCRBJ02-01*01
ACTGTGAGCAACATGAGCCCTGAAGACAGCAGCATATATCTCTGCAGCGTTACAAAAACTAGCTTAGAGACCCAGTACTTCGGGCCA	CSVTKTSLETQYF	5	4.36186e-05	TCRBV29-01*01	TCRBD02-01	TCRBJ02-05*01
GTGAGCAACATGAGCCCTGAAGACAGCAGCATATATCTCTGCAGCGTTTTTCTGAGTGCTGGGGCCAACGTCCTGACTTTCGGGGCC	CSVFLSAGANVLTF	5	4.36186e-05	TCRBV29-01*01	TCRBD02-01*02	TCRBJ02-06*01
GTGAGCAACATGAGCCCTGAAGACAGCAGCATATATCTCTGCAGCGTTGTAGCGGGGGCCTCCGTTAATGAGCAGTTCTTCGGGCCA	CSVVAGASVNEQFF	5	4.36186e-05	TCRBV29-01*01	TCRBD02-01*01	TCRBJ02-01*01
ACTCTGACTGTGAGCAACATGAGCCCTGAAGACAGCAGCATATATCTCTGCAGCGGGCAGTACAGAGACATTCAGTACTTCGGCGCC	CSGQYRDIQYF	5	4.36186e-05	TCRBV29-01*01	TCRBD01-01*01	TCRBJ02-04*01
GTGAGCAACATGAGCCCTGAAGACAGCAGCATATATCTCTGCAGCGTTGAAGAGGGGACTGCGCGTCTGGGCTACACCTTCGGTTCG	CSVEEGTARLGYTF	5	4.36186e-05	TCRBV29-01*01	TCRBD02-01	TCRBJ01-02*01
ACCAGTGCCCATCCTGAAGACAGCAGCTTCTACATCTGCAGTGCTAGAGATGGGGGGCAGGGTAGTTCACCCCTCCACTTTGGGAAC	CSARDGGQGSSPLHF	5	4.36186e-05	TCRBV20		TCRBJ01-06*01
ACTCTGAAGATCCAGCCCTCAGAACCCAGGGACTCAGCTGTGTACTTCTGTGCCAGCAGGCGGATAGGGAAGACTTTCTTTGGACAA	CASRRIGKTFF	5	4.36186e-05	TCRBV12		TCRBJ01-01*01
CACATCAATTCCCTGGAGCTTGGTGACTCTGCTGTGTATTTCTGTGCCAGCAGTCGGACAGGGGGCACTGAAGCTTTCTTTGGACAA	CASSRTGGTEAFF	5	4.36186e-05	TCRBV03	TCRBD01-01*01	TCRBJ01-01*01
AATTCCCTGGAGCTTGGTGACTCTGCTGTGTATTTCTGTGCCAGCAGCCGAGGTGGGGCTTCGGGTCAGCCCCAGCATTTTGGTGAT	CASSRGGASGQPQHF	5	4.36186e-05	TCRBV03	TCRBD01-01*01	TCRBJ01-05*01
AAGATCCAGCCCTCAGAACCCAGGGACTCAGCTGTGTACTTCTGTGCCAGCAGCCCTGGACAGGGTTATGGCTACACCTTCGGTTCG	CASSPGQGYGYTF	5	4.36186e-05	TCRBV12	TCRBD01-01*01	TCRBJ01-02*01
GCTCCCTCCCAAACATCTGTGTACTTCTGTGCCAGCAGGAGTACCAGGGGGAACATGGCGACTAATGAAAAACTGTTTTTTGGCAGT	CASRSTRGNMATNEKLFF	5	4.36186e-05	TCRBV06	TCRBD01-01*01	TCRBJ01-04*01
ACAGTGACCAGTGCCCATCCTGAAGACAGCAGCTTCTACATCTGCAGTGCTAGAGATAGGGCGGCCTACGAGCAGTACTTCGGGCCG	CSARDRAAYEQYF	5	4.36186e-05	TCRBV20		TCRBJ02-07*01
ACCAGTGCCCATCCTGAAGACAGCAGCTTCTACATCTGCAGTGCTAGCCCCGGGGCAGGGAGGAAAAATGAGCAGTTCTTCGGGCCA	CSASPGAGRKNEQFF	5	4.36186e-05	TCRBV20	TCRBD02-01*02	TCRBJ02-01*01
CTGACAGTGACCAGTGCCCATCCTGAAGACAGCAGCTTCTACATCTGCAGTGCTAGAGACTCTGGAAACACCATATATTTTGGAGAG	CSARDSGNTIYF	5	4.36186e-05	TCRBV20		TCRBJ01-03*01
GCTGCTCCCTCCCAGACATCTGTGTACTTCTGTGCCAGCAGTTATGGGTCAGTGGGAACGGGGAATTCACCCCTCCACTTTGGGAAC	CASSYGSVGTGNSPLHF	5	4.36186e-05	TCRBV06	TCRBD02-01*01	TCRBJ01-06*01
GAGTCGGCTGCTCCCTCCCAAACATCTGTGTACTTCTGTGCCAGCACCGCCACGGCGGGGGGGACAGATACGCAGTATTTTGGCCCA	CASTATAGGTDTQYF	5	4.36186e-05	TCRBV06	TCRBD02-01*01	TCRBJ02-03*01
GGGTTGGAGTCGGCTGCTCCCTCCCAAACATCTGTGTACTTCTGTGCCAGCAGCTACGGGTTCGCTCAGCCCCAGCATTTTGGTGAT	CASSYGFAQPQHF	5	4.36186e-05	TCRBV06		TCRBJ01-05*01
GCTGCTCCCTCCCAGACATCTGTGTACTTCTGTGCCAGCAGTTACTCGGACAGGGGGCGCGGTAATCAGCCCCAGCATTTTGGTGAT	CASSYSDRGRGNQPQHF	5	4.36186e-05	TCRBV06	TCRBD01-01*01	TCRBJ01-05*01
ATCCAGCCCTCAGAACCCAGGGACTCAGCTGTGTACTTCTGTGCCAGCAGGCGGGGGGCGGGGGCAGATACGCAGTATTTTGGCCCA	CASRRGAGADTQYF	5	4.36186e-05	TCRBV12	TCRBD02-01*01	TCRBJ02-03*01
ACTGTGAGCAACATGAGCCCTGAAGACAGCAGCATATATCTCTGCAGCGTTGTTTATCAGATAAACACTGAAGCTTTCTTTGGACAA	CSVVYQINTEAFF	5	4.36186e-05	TCRBV29-01*01	TCRBD01-01*01	TCRBJ01-01*01
CCTGCAGAGCTTGGGGACTCGGCCGTGTATCTCTGTGCCAGCAGCCCCGCCGGGACCAGCTCCTACAATGAGCAGTTCTTCGGGCCA	CASSPAGTSSYNEQFF	5	4.36186e-05	TCRBV11-03*01		TCRBJ02-01*01
GCAGAGCTTGGGGACTCGGCCGTGTATCTCTGTGCCAGCAGCTTAGGTCGGACAGGTCGGCTTGGCGACGAGCAGTACTTCGGGCCG	CASSLGRTGRLGDEQYF	5	4.36186e-05	TCRBV11-03*01	TCRBD01-01*01	TCRBJ02-07*01
CAGCCTGCAGAGCTTGGGGACTCGGCCGTGTATCTCTGTGCCAGCAGCTTAGGTAGCGGGGGGTCAGATACGCAGTATTTTGGCCCA	CASSLGSGGSDTQYF	5	4.36186e-05	TCRBV11-03*01	TCRBD02-01*01	TCRBJ02-03*01
AAGATCCAGCCTGCAGAGCTTGGGGACTCGGCCGTGTATCTCTGTGCCAGCCGATTCGGGAGGAGATATGGCTACACCTTCGGTTCG	CASRFGRRYGYTF	5	4.36186e-05	TCRBV11-03*01	TCRBD02-01*02	TCRBJ01-02*01
CTCAAGATCCAGCCTGCAGAGCTTGGGGACTCGGCCGTGTATCTCTGTGCCAGCAGCTCAGTCACCGGGGAGCTGTTTTTTGGAGAA	CASSSVTGELFF	5	4.36186e-05	TCRBV11-03*01	TCRBD01-01*01	TCRBJ02-02*01
AAGATCCAGCCCTCAGAACCCAGGGACTCAGCTGTGTACTTCTGTGCCAGCAGAGGATCGGGGAATTCACCCCTCCACTTTGGGAAC	CASRGSGNSPLHF	5	4.36186e-05	TCRBV12	TCRBD02-01*01	TCRBJ01-06*01
GTGACCAGTGCCCATCCTGAAGACAGCAGCTTCTACATCTGCAGTGCTCCCCCGGTGGGGGTCACAGATACGCAGTATTTTGGCCCA	CSAPPVGVTDTQYF	5	4.36186e-05	TCRBV20		TCRBJ02-03*01
AGTGCCCATCCTGAAGACAGCAGCTTCTACATCTGCAGTGCTAGAGATGCGGTACAGGGGGGGACCGGGGAGCTGTTTTTTGGAGAA	CSARDAVQGGTGELFF	5	4.36186e-05	TCRBV20	TCRBD01-01*01	TCRBJ02-02*01
ATCCAGCCCTCAGAACCCAGGGACTCAGCTGTGTACTTCTGTGCCAGCAGGTCAACAGGTACTGGAAACACCATATATTTTGGAGAG	CASRSTGTGNTIYF	5	4.36186e-05	TCRBV12	TCRBD01-01*01	TCRBJ01-03*01
CTGAAGATCCAGCCCTCAGAACCCAGGGACTCAGCTGTGTACTTCTGTGCCAGCAGTTTGTTGAGACAGAAGCTGTTTTTTGGAGAA	CASSLLRQKLFF	5	4.36186e-05	TCRBV12	TCRBD01-01*01	TCRBJ02-02*01
ACAGTGACCAGTGCCCATCCTGAAGACAGCAGCTTCTACATCTGCAGTCTAAGAACTACTCCGTCCTACGAGCAGTACTTCGGGCCG	CSLRTTPSYEQYF	5	4.36186e-05	TCRBV20	TCRBD02-01	TCRBJ02-07*01
TTGGAGTCGGCTGCTCCCTCCCAAACATCTGTGTACTTCTGTGCCAGCAGTTCCTGGACAGGGAACTACGAGCAGTACTTCGGGCCG	CASSSWTGNYEQYF	5	4.36186e-05	TCRBV06	TCRBD01-01*01	TCRBJ02-07*01
AAGATCCAGCCCTCAGAACCCAGGGACTCAGCTGTGTACTTCTGTGCCAGCAGACCGGGGGGGACCGGGGAGCTGTTTTTTGGAGAA	CASRPGGTGELFF	5	4.36186e-05	TCRBV12	TCRBD02-01*01	TCRBJ02-02*01
GGGTTGGAGTCGGCTGCTCCCTCCCAAACATCTGTGTACTTCTGTGCCAGCAGACGGACAGGGCGGCACGAGCAGTACTTCGGGCCG	CASRRTGRHEQYF	5	4.36186e-05	TCRBV06	TCRBD01-01*01	TCRBJ02-07*01
ACCAGTGCCCATCCTGAAGACAGCAGCTTCTACATCTGCAGTGCTAGACCGGTAGCGGGGGGACAAGAGACCCAGTACTTCGGGCCA	CSARPVAGGQETQYF	5	4.36186e-05	TCRBV20	TCRBD02-01*01	TCRBJ02-05*01
GTGACCAGTGCCCATCCTGAAGACAGCAGCTTCTACATCTGCAGTGCTAGAGGTTCAGGTGTTGGAAACACCATATATTTTGGAGAG	CSARGSGVGNTIYF	5	4.36186e-05	TCRBV20	TCRBD01-01*01	TCRBJ01-03*01
CCCTCCCAGACATCTGTGTACTTCTGTGCCAGCAGCCCCGACCAGGGGGCCCCCTTCCCCCTCACCTACGAGCAGTACTTCGGGCCG	CASSPDQGAPFPLTYEQYF	5	4.36186e-05	TCRBV06	TCRBD01-01*01	TCRBJ02-07*01
CTTCACATCAATTCCCTGGAGCTTGGTGACTCTGCTGTGTATTTCTGTGCCACCAGGGACCCCAGGGAGACCCAGTACTTCGGGCCA	CATRDPRETQYF	5	4.36186e-05	TCRBV03		TCRBJ02-05*01
TCGGCTGCTCCCTCCCAAACATCTGTGTACTTCTGTGCCAGCAGTTCCAACAGGCGACCGCAGAACACTGAAGCTTTCTTTGGACAA	CASSSNRRPQNTEAFF	5	4.36186e-05	TCRBV06	TCRBD01-01*01	TCRBJ01-01*01
GTGACCAGTGCCCATCCTGAAGACAGCAGCTTCTACATCTGCAGTGCCCTAGGGCAGGGGATATCCTATGGCTACACCTTCGGTTCG	CSALGQGISYGYTF	5	4.36186e-05	TCRBV20	TCRBD01-01*01	TCRBJ01-02*01
GAACCCAGGGACTCAGCTGTGTATTTTTGTGCTAGTGGTTTACTACTAGGGCTGGGGTTAGGAGGTGGGGGCTACACCTTCGGTTCG	CASGLLLGLGLGGGGYTF	5	4.36186e-05	TCRBV12-05*01	TCRBD02-01	TCRBJ01-02*01
ATCCAGCCCTCAGAACCCAGGGACTCAGCTGTGTATTTTTGTGCTAGTGGTTTGGTACCAACTTCCTGGGAGCTGTTTTTTGGAGAA	CASGLVPTSWELFF	5	4.36186e-05	TCRBV12-05*01	TCRBD02-01	TCRBJ02-02*01
AAGATCCAGCCCTCAGAACCCAGGGACTCAGCTGTGTATTTTTGTGCTAGTGGGGCAGGGATGAACACTGAAGCTTTCTTTGGACAA	CASGAGMNTEAFF	5	4.36186e-05	TCRBV12-05*01	TCRBD01-01*01	TCRBJ01-01*01
ACAGTGACCAGTGCCCATCCTGAAGACAGCAGCTTCTACATCTGCAGTGCTAGAGGACAGGGGAACTACGAGCAGTACTTCGGGCCG	CSARGQGNYEQYF	5	4.36186e-05	TCRBV20	TCRBD01-01*01	TCRBJ02-07*01
GTGACCAGTGCCCATCCTGAAGACAGCAGCTTCTACATCTGCAGTGCTAGATCCGGGACTAGTATAGATACGCAGTATTTTGGCCCA	CSARSGTSIDTQYF	5	4.36186e-05	TCRBV20	TCRBD02-01	TCRBJ02-03*01
GTGACCAGTGCCCATCCTGAAGACAGCAGCTTCTACATCTGCAGTGCTAGTAAAGGACAGGGCTACAATGAGCAGTTCTTCGGGCCA	CSASKGQGYNEQFF	5	4.36186e-05	TCRBV20	TCRBD01-01*01	TCRBJ02-01*01
GCTGCTCCCTCCCAGACATCTGTGTACTTCTGTGCCAGCAGTTATGGGACCGACCCCCTGGCCTATCAGCCCCAGCATTTTGGTGAT	CASSYGTDPLAYQPQHF	5	4.36186e-05	TCRBV06		TCRBJ01-05*01
GAACCCAGGGACTCAGCTGTGTACTTCTGTGCCAGCAGTCCGAGGAGGGAACAAGGGAGCTCTGGAAACACCATATATTTTGGAGAG	CASSPRREQGSSGNTIYF	5	4.36186e-05	TCRBV12	TCRBD02-01*02	TCRBJ01-03*01
CAGCCCTCAGAACCCAGGGACTCAGCTGTGTACTTCTGTGCCAGCAGTTTAGTTCCGGGGGCGCGAAATGAGCAGTTCTTCGGGCCA	CASSLVPGARNEQFF	5	4.36186e-05	TCRBV12		TCRBJ02-01*01
AAGATCCAGCCCTCAGAACCCAGGGACTCAGCTGTGTACTTCTGTGCCAGCAGTATACTCAGGGCAGATACGCAGTATTTTGGCCCA	CASSILRADTQYF	5	4.36186e-05	TCRBV12	TCRBD01-01*01	TCRBJ02-03*01
ACAGTGACCAGTGCCCATCCTGAAGACAGCAGCTTCTACATCTGCAGTGCTAGAATAGATGCCAACTATGGCTACACCTTCGGTTCG	CSARIDANYGYTF	5	4.36186e-05	TCRBV20	TCRBD02-01	TCRBJ01-02*01
TCTGCCATCCCCAACCAGACAGCTCTTTACTTCTGTGCCACCAGTGATAGACCCGGGACAAAGTACAATGAGCAGTTCTTCGGGCCA	CATSDRPGTKYNEQFF	5	4.36186e-05	TCRBV24	TCRBD01-01*01	TCRBJ02-01*01
ACCAGTGCCCATCCTGAAGACAGCAGCTTCTACATCTGCAGTGCTAGTCGTCGGCTAGCGGGAGCAGATACGCAGTATTTTGGCCCA	CSASRRLAGADTQYF	5	4.36186e-05	TCRBV20	TCRBD02-01*02	TCRBJ02-03*01
ACCAGTGCCCATCCTGAAGACAGCAGCTTCTACATCTGCAGTGCTAGAGACGGGACGGACCATCAAGAGACCCAGTACTTCGGGCCA	CSARDGTDHQETQYF	5	4.36186e-05	TCRBV20		TCRBJ02-05*01
ACCAGTGCCCATCCTGAAGACAGCAGCTTCTACATCTGCAGTGCTAGAGATGGGACAAGTCGGACAGATACGCAGTATTTTGGCCCA	CSARDGTSRTDTQYF	5	4.36186e-05	TCRBV20	TCRBD01-01*01	TCRBJ02-03*01
AATTCCCTGGAGCTTGGTGACTCTGCTGTGTATTTCTGTGCCAGCAGCCAAGAGGGTCATAGTAGCTACGAGCAGTACTTCGGGCCG	CASSQEGHSSYEQYF	5	4.36186e-05	TCRBV03		TCRBJ02-07*01
GCTCCCTCCCAGACATCTGTGTACTTCTGTGCCAGCAGTTACTCCCGGCCTAGCGGGGGGATAAACAATGAGCAGTTCTTCGGGCCA	CASSYSRPSGGINNEQFF	5	4.36186e-05	TCRBV06	TCRBD02-01*01	TCRBJ02-01*01
AGCTCCTTGGAGCTGGGGGACTCAGCCCTGTACTTCTGTGCCAGCAGCAGCCGCAACAGGGGGATAGATACGCAGTATTTTGGCCCA	CASSSRNRGIDTQYF	5	4.36186e-05	TCRBV13-01*01	TCRBD01-01*01	TCRBJ02-03*01
AACATGAGCTCCTTGGAGCTGGGGGACTCAGCCCTGTACTTCTGTGCCAGCAGCTTTCGGGTGAACACTGAAGCTTTCTTTGGACAA	CASSFRVNTEAFF	5	4.36186e-05	TCRBV13-01*01	TCRBD02-01	TCRBJ01-01*01
AGCTCCTTGGAGCTGGGGGACTCAGCCCTGTACTTCTGTGCCAGCAAGCCACTTACCGAGGGCTACTATGGCTACACCTTCGGTTCG	CASKPLTEGYYGYTF	5	4.36186e-05	TCRBV13-01*01	TCRBD02-01*02	TCRBJ01-02*01
AACATGAGCTCCTTGGAGCTGGGGGACTCAGCCCTGTACTTCTGTGCCAGCAGCTTAGAAACCTCCAATGAGCAGTTCTTCGGGCCA	CASSLETSNEQFF	5	4.36186e-05	TCRBV13-01*01		TCRBJ02-01*01
TCCCTGGAGCTTGGTGACTCTGCTGTGTATTTCTGTGCCAGCAGCCATCGACAGGGGGCTAGACCTTATGGCTACACCTTCGGTTCG	CASSHRQGARPYGYTF	5	4.36186e-05	TCRBV03	TCRBD01-01*01	TCRBJ01-02*01
ATCCAGCCCTCAGAACCCAGGGACTCAGCTGTGTACTTCTGTGCCAGCAGTTTTGTGTCGACATCCGGGGAGCTGTTTTTTGGAGAA	CASSFVSTSGELFF	5	4.36186e-05	TCRBV12	TCRBD01-01*01	TCRBJ02-02*01
GTGACCAGTGCCCATCCTGAAGACAGCAGCTTCTACATCTGCAGTGCTAGATCTTTGAGGGAAATAGATACGCAGTATTTTGGCCCA	CSARSLREIDTQYF	5	4.36186e-05	TCRBV20	TCRBD02-01*02	TCRBJ02-03*01
CTTCACATCAATTCCCTGGAGCTTGGTGACTCTGCTGTGTATTTCTGTGCCAGCAGCCCCAGCACGGTGAGCCAGTACTTCGGGCCA	CASSPSTVSQYF	5	4.36186e-05	TCRBV03		TCRBJ02-05*01
GCTGCTCCCTCCCAAACATCTGTGTACTTCTGTGCCAGCAGTATTCCCGCCCGGGGGAGCGGTGTCAATGAGCAGTTCTTCGGGCCA	CASSIPARGSGVNEQFF	5	4.36186e-05	TCRBV06	TCRBD02-01*01	TCRBJ02-01*01
ATCAATTCCCTGGAGCTTGGTGACTCTGCTGTGTATTTCTGTGCCAGCAGCCAAGATGAGTGGGTTGCTGAAGCTTTCTTTGGACAA	CASSQDEWVAEAFF	5	4.36186e-05	TCRBV03		TCRBJ01-01*01
GAGTCGGCTGCTCCCTCCCAAACATCTGTGTACTTCTGTGCCAGCAGTTACGGGGACAGCGGGGGAGATACGCAGTATTTTGGCCCA	CASSYGDSGGDTQYF	5	4.36186e-05	TCRBV06	TCRBD02-01*01	TCRBJ02-03*01
CACATCAATTCCCTGGAGCTTGGTGACTCTGCTGTGTATTTCTGTGCCAGCAGCCGCTGGGGCAGCAATGAGCAGTTCTTCGGGCCA	CASSRWGSNEQFF	5	4.36186e-05	TCRBV03	TCRBD01-01*01	TCRBJ02-01*01
TCTGCCATCCCCAACCAGACAGCTCTTTACTTCTGTGCCACCAGTGATTCCCAGGGGGCATCCTACAATGAGCAGTTCTTCGGGCCA	CATSDSQGASYNEQFF	5	4.36186e-05	TCRBV24	TCRBD01-01*01	TCRBJ02-01*01
TCCCTGGAGCTTGGTGACTCTGCTGTGTATTTCTGTGCCAGCAGCCCGACGGGGGGGGTTCACTTGGATACGCAGTATTTTGGCCCA	CASSPTGGVHLDTQYF	5	4.36186e-05	TCRBV03	TCRBD02-01*01	TCRBJ02-03*01
GACTCTGCTGTGTATTTCTGTGCCAGCAGCCAAGATCGTAAGGGATTAGCGGGAGAAACAGATCAAGAGACCCAGTACTTCGGGCCA	CASSQDRKGLAGETDQETQYF	5	4.36186e-05	TCRBV03	TCRBD02-01*02	TCRBJ02-05*01
CTTGGTGACTCTGCTGTGTATTTCTGTGCCAGCAGCCAGGCCTTAGGGATAGCGGGGGCCCGCACAGATACGCAGTATTTTGGCCCA	CASSQALGIAGARTDTQYF	5	4.36186e-05	TCRBV03	TCRBD02-01*01	TCRBJ02-03*01
GCTCCCTCCCAAACATCTGTGTACTTCTGTGCCAGCAGTTTTTTCGGTCGAGGGGGCCCCAGCACAGATACGCAGTATTTTGGCCCA	CASSFFGRGGPSTDTQYF	5	4.36186e-05	TCRBV06	TCRBD01-01*01	TCRBJ02-03*01
AATTCCCTGGAGCTTGGTGACTCTGCTGTGTATTTCTGTGCCAGCAGCCAAGGGTCAGAAATTTACAATGAGCAGTTCTTCGGGCCA	CASSQGSEIYNEQFF	5	4.36186e-05	TCRBV03	TCRBD01-01*01	TCRBJ02-01*01
CCCAGGGACTCAGCTGTGTACTTCTGTGCCAGCAGTTTAGTCGGGACACCGGGGACTAGCGGTTACAATGAGCAGTTCTTCGGGCCA	CASSLVGTPGTSGYNEQFF	5	4.36186e-05	TCRBV12	TCRBD02-01	TCRBJ02-01*01
ATCCAGCCCTCAGAACCCAGGGACTCAGCTGTGTACTTCTGTGCCAGCAGTAACCCTGGCATCCACTATGGCTACACCTTCGGTTCG	CASSNPGIHYGYTF	5	4.36186e-05	TCRBV12	TCRBD01-01*01	TCRBJ01-02*01
GTGACCAGTGCCCATCCTGAAGACAGCAGCTTCTACATCTGCAGTGCTAGACCTAACACAGGGGGAACTGAAGCTTTCTTTGGACAA	CSARPNTGGTEAFF	5	4.36186e-05	TCRBV20	TCRBD01-01*01	TCRBJ01-01*01
CTGAAGATCCAGCCCTCAGAACCCAGGGACTCAGCTGTGTACTTCTGTGCCAGCAGATCTACCAGTAGGGGCTACACCTTCGGTTCG	CASRSTSRGYTF	5	4.36186e-05	TCRBV12		TCRBJ01-02*01
CTGACAGTGACCAGTGCCCATCCTGAAGACAGCAGCTTCTACATCTGCAGTGCTCCTGGGCCATCCTACGAGCAGTACTTCGGGCCG	CSAPGPSYEQYF	5	4.36186e-05	TCRBV20	TCRBD01-01*01	TCRBJ02-07*01
AGTGCCCATCCTGAAGACAGCAGCTTCTACATCTGCAGTGCTAGAGGAGTAGGTGCCAGGCCTAATCAGCCCCAGCATTTTGGTGAT	CSARGVGARPNQPQHF	5	4.36186e-05	TCRBV20	TCRBD01-01*01	TCRBJ01-05*01
GCCCATCCTGAAGACAGCAGCTTCTACATCTGCAGTGCTAGCCCAAGGACAGAGAGCTCCTATAATTCACCCCTCCACTTTGGGAAC	CSASPRTESSYNSPLHF	5	4.36186e-05	TCRBV20	TCRBD01-01*01	TCRBJ01-06*01
CAGCCCTCAGAACCCAGGGACTCAGCTGTGTACTTCTGTGCCAGCAGTCCTGGGGGCGTGATGAACACTGAAGCTTTCTTTGGACAA	CASSPGGVMNTEAFF	5	4.36186e-05	TCRBV12	TCRBD01-01*01	TCRBJ01-01*01
CATCCTGAAGACAGCAGCTTCTACATCTGCAGTGCCCCCCGTAGGACTAGCGGGGGGCCGGCCTCCTACGAGCAGTACTTCGGGCCG	CSAPRRTSGGPASYEQYF	5	4.36186e-05	TCRBV20	TCRBD02-01*01	TCRBJ02-07*01
CAGCCCTCAGAACCCAGGGACTCAGCTGTGTACTTCTGTGCCAGCAGCCCGAGGACAGGGCTAAATTCACCCCTCCACTTTGGGAAC	CASSPRTGLNSPLHF	5	4.36186e-05	TCRBV12	TCRBD01-01*01	TCRBJ01-06*01
GCTGCTCCCTCCCAAACATCTGTGTACTTCTGTGCCAGCAGTCTCGGACTAGCGGGGGGCGCCTACAATGAGCAGTTCTTCGGGCCA	CASSLGLAGGAYNEQFF	5	4.36186e-05	TCRBV06	TCRBD02-01*01	TCRBJ02-01*01
AGTGCCCATCCTGAAGACAGCAGCTTCTACATCTGCAGTGCGGAGCGGAAGAGGACTAGCGCTTACTACGAGCAGTACTTCGGGCCG	CSAERKRTSAYYEQYF	5	4.36186e-05	TCRBV20	TCRBD02-01	TCRBJ02-07*01
ACCAGTGCCCATCCTGAAGACAGCAGCTTCTACATCTGCAGTGCCCAGGGACAGGGCCGGGGGAATTCACCCCTCCACTTTGGGAAC	CSAQGQGRGNSPLHF	5	4.36186e-05	TCRBV20	TCRBD01-01*01	TCRBJ01-06*01
ACCAGTGCCCATCCTGAAGACAGCAGCTTCTACATCTGCAGTGCTAGAGATGCCCCTAGCGACCACAATGAGCAGTTCTTCGGGCCA	CSARDAPSDHNEQFF	5	4.36186e-05	TCRBV20	TCRBD02-01	TCRBJ02-01*01
GCTGCTCCCTCCCAGACATCTGTGTACTTCTGTGCCAGCAGCACCGGGACTAGCGGGGGGGCAGGAGAGACCCAGTACTTCGGGCCA	CASSTGTSGGAGETQYF	5	4.36186e-05	TCRBV06	TCRBD02-01*01	TCRBJ02-05*01
GTGACCAGTGCCCATCCTGAAGACAGCAGCTTCTACATCTGCAGTGCTAGGGGGGACAGGGACCTTTACGAGCAGTACTTCGGGCCG	CSARGDRDLYEQYF	5	4.36186e-05	TCRBV20	TCRBD01-01*01	TCRBJ02-07*01
AATCTTCACATCAATTCCCTGGAGCTTGGTGACTCTGCTGTGTATTTCTGTGCCAGCAGCGATACAGGGGAGGCTTTCTTTGGACAA	CASSDTGEAFF	5	4.36186e-05	TCRBV03	TCRBD01-01*01	TCRBJ01-01*01
ACAGTGACCAGTGCCCATCCTGAAGACAGCAGCTTCTACATCTGCAGTGCTAGAGGAGGGGGCGAGGTCGAGCAGTACTTCGGGCCG	CSARGGGEVEQYF	5	4.36186e-05	TCRBV20	TCRBD01-01*01	TCRBJ02-07*01
CCCTCAGAACCCAGGGACTCAGCTGTGTACTTCTGTGCCAGCAGTTTACAGGGACTAGCACCCCTCGATGAGCAGTTCTTCGGGCCA	CASSLQGLAPLDEQFF	5	4.36186e-05	TCRBV12	TCRBD02-01	TCRBJ02-01*01
CTGGAGCTTGGTGACTCTGCTGTGTATTTCTGTGCCAGCAGCCAAGACTACGCGGGGGTCTCCTACAATGAGCAGTTCTTCGGGCCA	CASSQDYAGVSYNEQFF	5	4.36186e-05	TCRBV03	TCRBD02-01*01	TCRBJ02-01*01
ACAGTGACCAGTGCCCATCCTGAAGACAGCAGCTTCTACATCTGCAGTGCTAGAGATCGACCCTACAATGAGCAGTTCTTCGGGCCA	CSARDRPYNEQFF	5	4.36186e-05	TCRBV20		TCRBJ02-01*01
ATCAATTCCCTGGAGCTTGGTGACTCTGCTGTGTATTTCTGTGCCAGCAGCCCACAGGGTTACAACACTGAAGCTTTCTTTGGACAA	CASSPQGYNTEAFF	5	4.36186e-05	TCRBV03	TCRBD01-01*01	TCRBJ01-01*01
ACTCTGAAGATCCAGCCCTCAGAACCCAGGGACTCAGCTGTGTACTTCTGTGCCAGCAGGTCGAATAATGAGCAGTTCTTCGGGCCA	CASRSNNEQFF	5	4.36186e-05	TCRBV12		TCRBJ02-01*01
ACCAGTGCCCATCCTGAAGACAGCAGCTTCTACATCTGCAGTGCTAGAATAGCGGGGGGGTCCCGCTACGAGCAGTACTTCGGGCCG	CSARIAGGSRYEQYF	5	4.36186e-05	TCRBV20	TCRBD02-01*01	TCRBJ02-07*01
TTGGAGTCGGCTGCTCCCTCCCAAACATCTGTGTACTTCTGTGCCAGCTTGAATGCAGGGCCGAAAGAGACCCAGTACTTCGGGCCA	CASLNAGPKETQYF	5	4.36186e-05	TCRBV06	TCRBD01-01*01	TCRBJ02-05*01
ATCCAGCCCTCAGAACCCAGGGACTCAGCTGTGTACTTCTGTGCCAGCAGTACGACTCGCTTCAATGAAAAACTGTTTTTTGGCAGT	CASSTTRFNEKLFF	5	4.36186e-05	TCRBV12	TCRBD02-01	TCRBJ01-04*01
GGGTTGGAGTCGGCTGCTCCCTCCCAAACATCTGTGTACTTCTGTGCCAGCACAGAACAGTTGGGCCAGCCCCAGCATTTTGGTGAT	CASTEQLGQPQHF	5	4.36186e-05	TCRBV06	TCRBD01-01*01	TCRBJ01-05*01
CACATCAATTCCCTGGAGCTTGGTGACTCTGCTGTGTATTTCTGTGCCAGCAGCCAGTCCGGGCTTTACGAGCAGTACTTCGGGCCG	CASSQSGLYEQYF	5	4.36186e-05	TCRBV03		TCRBJ02-07*01
ACAGTGACCAGTGCCCATCCTGAAGACAGCAGCTTCTACATCTGCAGTGCTAGAGTGCTAGCGGGGAATGAGCAGTTCTTCGGGCCA	CSARVLAGNEQFF	5	4.36186e-05	TCRBV20	TCRBD02-01*01	TCRBJ02-01*01
GTGACCAGTGCCCATCCTGAAGACAGCAGCTTCTACATCTGCAGTGCTATAGGATACGGGACATCATACGAGCAGTACTTCGGGCCG	CSAIGYGTSYEQYF	5	4.36186e-05	TCRBV20	TCRBD01-01*01	TCRBJ02-07*01
CCCAGGGACTCAGCTGTGTACTTCTGTGCCAGCAGTTCCCGATCGTTTTGGTCAGCCCTTTCTGGAAACACCATATATTTTGGAGAG	CASSSRSFWSALSGNTIYF	5	4.36186e-05	TCRBV12		TCRBJ01-03*01
GCCCATCCTGAAGACAGCAGCTTCTACATCTGCAGTGCTAGTGACCTTCAGGGGGTAAGCTCCTACAATGAGCAGTTCTTCGGGCCA	CSASDLQGVSSYNEQFF	5	4.36186e-05	TCRBV20	TCRBD01-01*01	TCRBJ02-01*01
ACAGTGACCAGTGCCCATCCTGAAGACAGCAGCTTCTACATCTGCAGTGCTAGAGTCAGCTCGAACACTGAAGCTTTCTTTGGACAA	CSARVSSNTEAFF	5	4.36186e-05	TCRBV20		TCRBJ01-01*01
TTGGAGTCGGCTGCTCCCTCCCAAACATCTGTGTACTTCTGTGCCAGCAGTTACGGGACAGGGAATTCACCCCTCCACTTTGGGAAC	CASSYGTGNSPLHF	5	4.36186e-05	TCRBV06	TCRBD01-01*01	TCRBJ01-06*01
CACATCAATTCCCTGGAGCTTGGTGACTCTGCTGTGTATTTCTGTGCCAGCAGCCTCGGACAGAATTCACCCCTCCACTTTGGGAAC	CASSLGQNSPLHF	5	4.36186e-05	TCRBV03	TCRBD01-01*01	TCRBJ01-06*01
GTGACCAGTGCCCATCCTGAAGACAGCAGCTTCTACATCTGCAGTGCTGGTCTCCGGGGGGGGTCGGAGACCCAGTACTTCGGGCCA	CSAGLRGGSETQYF	5	4.36186e-05	TCRBV20	TCRBD02-01*01	TCRBJ02-05*01
AATTCCCTGGAGCTTGGTGACTCTGCTGTGTATTTCTGTGCCAGCAGCAACGTTGACAGGGGAAACGAAAAACTGTTTTTTGGCAGT	CASSNVDRGNEKLFF	5	4.36186e-05	TCRBV03	TCRBD01-01*01	TCRBJ01-04*01
ATCAATTCCCTGGAGCTTGGTGACTCTGCTGTGTATTTCTGTGCCAGCAGCGCCGGAACCGGGCGGTCACCCCTCCACTTTGGGAAC	CASSAGTGRSPLHF	5	4.36186e-05	TCRBV03		TCRBJ01-06*01
TCCCTGGAGCTTGGTGACTCTGCTGTGTATTTCTGTGCCAGCAGCCCTCAACTAGCGGGGGGAACAGATACGCAGTATTTTGGCCCA	CASSPQLAGGTDTQYF	5	4.36186e-05	TCRBV03	TCRBD02-01*01	TCRBJ02-03*01
CACATCAATTCCCTGGAGCTTGGTGACTCTGCTGTGTATTTCTGTGCCAGCAGCCAAGGACCCACCGGGGAGCTGTTTTTTGGAGAA	CASSQGPTGELFF	5	4.36186e-05	TCRBV03		TCRBJ02-02*01
TCCCTGGAGCTTGGTGACTCTGCTGTGTATTTCTGTGCCAGCAGCCAAGAAAACAGGGCGACCAAAAACATTCAGTACTTCGGCGCC	CASSQENRATKNIQYF	5	4.36186e-05	TCRBV03	TCRBD01-01*01	TCRBJ02-04*01
GAAGACAGCAGCTTCTACATCTGCAGTGCTAAGCTACGTCGACTAGCGGGGGGGCTGCGCGAGTTAGATACGCAGTATTTTGGCCCA	CSAKLRRLAGGLRELDTQYF	5	4.36186e-05	TCRBV20	TCRBD02-01*01	TCRBJ02-03*01
ATCCAGCCCTCAGAACCCAGGGACTCAGCTGTGTACTTCTGTGCCAGCAATGCAAAGGGGAGCTCGACTGAAGCTTTCTTTGGACAA	CASNAKGSSTEAFF	5	4.36186e-05	TCRBV12		TCRBJ01-01*01
TTGGAGTCGGCTGCTCCCTCCCAAACATCTGTGTACTTCTGTGCCAGCCGAATATCCACAGGAGCCCCAGAAGCTTTCTTTGGACAA	CASRISTGAPEAFF	5	4.36186e-05	TCRBV06	TCRBD01-01*01	TCRBJ01-01*01
ACCAGTGCCCATCCTGAAGACAGCAGCTTCTACATCTGCAGTGCTAGGATGGACGTGTACTCTGGAAACACCATATATTTTGGAGAG	CSARMDVYSGNTIYF	5	4.36186e-05	TCRBV20		TCRBJ01-03*01
AAGATCCAGCCCTCAGAACCCAGGGACTCAGCTGTGTACTTCTGTGCCAGCAGTTTAGATGCGCATCAGCCCCAGCATTTTGGTGAT	CASSLDAHQPQHF	5	4.36186e-05	TCRBV12	TCRBD02-01	TCRBJ01-05*01
CACATCAATTCCCTGGAGCTTGGTGACTCTGCTGTGTATTTCTGTGCCAGCAGTTTTGCAACTAATGAAAAACTGTTTTTTGGCAGT	CASSFATNEKLFF	5	4.36186e-05	TCRBV03		TCRBJ01-04*01
CTTCACATCAATTCCCTGGAGCTTGGTGACTCTGCTGTGTATTTCTGTGCCAGCAGCCAAGAGGCTCCTGAGCAGTTCTTCGGGCCA	CASSQEAPEQFF	5	4.36186e-05	TCRBV03	TCRBD01-01*01	TCRBJ02-01*01
AGTGCCCATCCTGAAGACAGCAGCTTCTACATCTGCAGTGCTTCAACCGGGACAGGGGGCGCAAGCTATGGCTACACCTTCGGTTCG	CSASTGTGGASYGYTF	5	4.36186e-05	TCRBV20	TCRBD01-01*01	TCRBJ01-02*01
TTGTTGCTAGGGGACTCGGCCCTCTATCTCTGTGCCAGCAGCTTGGCTTTCGGCAGGGGCAGGAACACTGAAGCTTTCTTTGGACAA	CASSLAFGRGRNTEAFF	4	3.48949e-05	TCRBV05-07*01	TCRBD01-01*01	TCRBJ01-01*01
CTACACACCCTGCAGCCAGAAGACTCGGCCCTGTATCTCTGTGCCAGCAGCCAGGGCAACGGGATTTCACCCCTCCACTTTGGGAAC	CASSQGNGISPLHF	4	3.48949e-05	TCRBV04-02*01	TCRBD02-01*02	TCRBJ01-06*01
ACCCTGCAGCCAGAAGACTCGGCCCTGTATCTCTGTGCCAGCAGCCAAGACGGCGCAGGGGCCACCGGGGAGCTGTTTTTTGGAGAA	CASSQDGAGATGELFF	4	3.48949e-05	TCRBV04-02*01	TCRBD01-01*01	TCRBJ02-02*01
CTGCAGCCAGAAGACTCGGCCCTGTATCTCTGTGCCAGCAGCCAACTATCAGGGGGCAGGGGGGTTCAGCCCCAGCATTTTGGTGAT	CASSQLSGGRGVQPQHF	4	3.48949e-05	TCRBV04-02*01	TCRBD01-01*01	TCRBJ01-05*01
CTACACACCCTGCAGCCAGAAGACTCGGCCCTGTATCTCTGTGCCAGCAGAAGGGGGGGGCCCCCGAGTGAGCAGTTCTTCGGGCCA	CASRRGGPPSEQFF	4	3.48949e-05	TCRBV04-02*01	TCRBD02-01*01	TCRBJ02-01*01
ACCCTGCAGCCAGAAGACTCGGCCCTGTATCTCTGTGCCAGCAGCCAAGCTCAGCAGGCGCCTAATGAAAAACTGTTTTTTGGCAGT	CASSQAQQAPNEKLFF	4	3.48949e-05	TCRBV04-02*01	TCRBD01-01*01	TCRBJ01-04*01
CTTCACCTACACACCCTGCAGCCAGAAGACTCGGCCCTGTATCTCTGTGCCAGCAGCCTACCAAATCAGCCCCAGCATTTTGGTGAT	CASSLPNQPQHF	4	3.48949e-05	TCRBV04-02*01		TCRBJ01-05*01
CACACCCTGCAGCCAGAAGACTCGGCCCTGTATCTCTGTGCCAGCAGCCCGCCGGGACAGGGGACCTATGGCTACACCTTCGGTTCG	CASSPPGQGTYGYTF	4	3.48949e-05	TCRBV04-02*01	TCRBD01-01*01	TCRBJ01-02*01
CACACCCTGCAGCCAGAAGACTCGGCCCTGTATCTCTGTGCCAGCGGAATAGCGGGGGGCCCGGGGGATGAGCAGTTCTTCGGGCCA	CASGIAGGPGDEQFF	4	3.48949e-05	TCRBV04-02*01	TCRBD02-01*01	TCRBJ02-01*01
CAGCGCACAGAGCAGCGGGACTCGGCCATGTATCGCTGTGCCAGCAGCAAATCCGGGACAAAGTACAATGAGCAGTTCTTCGGGCCA	CASSKSGTKYNEQFF	4	3.48949e-05	TCRBV07-06*01	TCRBD01-01*01	TCRBJ02-01*01
ACGATCCAGCGCACAGAGCAGCGGGACTCGGCCATGTATCGCTGTGCCAGCAGCCGGGACCAAGGGGAGACCCAGTACTTCGGGCCA	CASSRDQGETQYF	4	3.48949e-05	TCRBV07-06*01		TCRBJ02-05*01
CTGACGATCCAGCGCACAGAGCAGCGGGACTCGGCCATGTATCGCTGTGCCAGCAGCTTGTTTCCCGGGGAGCTGTTTTTTGGAGAA	CASSLFPGELFF	4	3.48949e-05	TCRBV07-06*01		TCRBJ02-02*01
CAGCGCACAGAGCAGCGGGACTCGGCCATGTATCGCTGTGCCAGCAGCTTAGGGGGACAGGGCACAGATACGCAGTATTTTGGCCCA	CASSLGGQGTDTQYF	4	3.48949e-05	TCRBV07-06*01	TCRBD01-01*01	TCRBJ02-03*01
GAGCAGCGGGACTCGGCCATGTATCGCTGTGCCAGCAGCCTAGGGTGGGCGGGGGCGCTTACTACGGAGACCCAGTACTTCGGGCCA	CASSLGWAGALTTETQYF	4	3.48949e-05	TCRBV07-06*01	TCRBD02-01*01	TCRBJ02-05*01
ATCCGCTCACCAGGCCTGGGGGACGCAGCCATGTACCTGTGTGCCACCAGCGGCGAAGCGGGGGCCTACGAGCAGTACTTCGGGCCG	CATSGEAGAYEQYF	4	3.48949e-05	TCRBV15-01*01	TCRBD02-01*01	TCRBJ02-07*01
CGCTCACCAGGCCTGGGGGACGCAGCCATGTACCTGTGTGCCACCAGCAGAGATAGGGGTGGAAATCAGCCCCAGCATTTTGGTGAT	CATSRDRGGNQPQHF	4	3.48949e-05	TCRBV15-01*01	TCRBD01-01*01	TCRBJ01-05*01
GACATCCGCTCACCAGGCCTGGGGGACGCAGCCATGTACCTGTGTGCCACCAGCAGAGACAGGGGGCGCGAGCAGTACTTCGGGCCG	CATSRDRGREQYF	4	3.48949e-05	TCRBV15-01*01	TCRBD01-01*01	TCRBJ02-07*01
TCACCAGGCCTGGGGGACGCAGCCATGTACCTGTGTGCCACCAGCAGAGACAGGGACAGGGTTGGAGATACGCAGTATTTTGGCCCA	CATSRDRDRVGDTQYF	4	3.48949e-05	TCRBV15-01*01	TCRBD01-01*01	TCRBJ02-03*01
CGCTCACCAGGCCTGGGGGACGCAGCCATGTACCTGTGTGCCACCAGCAGGGAGAAGGGACAGAACACTGAAGCTTTCTTTGGACAA	CATSREKGQNTEAFF	4	3.48949e-05	TCRBV15-01*01	TCRBD01-01*01	TCRBJ01-01*01
TCACCAGGCCTGGGGGACGCAGCCATGTACCTGTGTGCCACCAGCACCAGGCGACAGACGTCCGCCGGGGAGCTGTTTTTTGGAGAA	CATSTRRQTSAGELFF	4	3.48949e-05	TCRBV15-01*01	TCRBD01-01*01	TCRBJ02-02*01
CGCTCACCAGGCCTGGGGGACGCAGCCATGTACCTGTGTGCCACCAGCAGAGGTAGCGGGGGGGCAGATACGCAGTATTTTGGCCCA	CATSRGSGGADTQYF	4	3.48949e-05	TCRBV15-01*01	TCRBD02-01*01	TCRBJ02-03*01
CGCTCACCAGGCCTGGGGGACGCAGCCATGTACCTGTGTGCCACCAGCCCGAAAGGACAGCGATTTAATGAGCAGTTCTTCGGGCCA	CATSPKGQRFNEQFF	4	3.48949e-05	TCRBV15-01*01	TCRBD01-01*01	TCRBJ02-01*01
CTTGACATCCGCTCACCAGGCCTGGGGGACGCAGCCATGTACCTGTGTGCCACCAGCAGAGACCAAGAGACCCAGTACTTCGGGCCA	CATSRDQETQYF	4	3.48949e-05	TCRBV15-01*01		TCRBJ02-05*01
GACATCCGCTCACCAGGCCTGGGGGACGCAGCCATGTACCTGTGTGCCACCAGCAGAGATAAACAGTCAGGGCAGTTCTTCGGGCCA	CATSRDKQSGQFF	4	3.48949e-05	TCRBV15-01*01	TCRBD01-01*01	TCRBJ02-01*01
ATCCGCTCACCAGGCCTGGGGGACGCAGCCATGTACCTGTGTGCCACCAGCAGAGGGACCAGGGTTGATACGCAGTATTTTGGCCCA	CATSRGTRVDTQYF	4	3.48949e-05	TCRBV15-01*01	TCRBD01-01*01	TCRBJ02-03*01
AGCTCTCTGGAGCTGGGGGACTCAGCTTTGTATTTCTGTGCCAGCAGCGTAGAGTCTGGGAGAAACTATGGCTACACCTTCGGTTCG	CASSVESGRNYGYTF	4	3.48949e-05	TCRBV09-01	TCRBD02-01*02	TCRBJ01-02*01
CTGAGCTCTCTGGAGCTGGGGGACTCAGCTTTGTATTTCTGTGCCAGCAGCGTAGGGACAGTTAATCAGCCCCAGCATTTTGGTGAT	CASSVGTVNQPQHF	4	3.48949e-05	TCRBV09-01	TCRBD01-01*01	TCRBJ01-05*01
CTGAGCTCTCTGGAGCTGGGGGACTCAGCTTTGTATTTCTGTGCCAGCAGCGTAGGGACAGTGGGAACTGAAGCTTTCTTTGGACAA	CASSVGTVGTEAFF	4	3.48949e-05	TCRBV09-01	TCRBD01-01*01	TCRBJ01-01*01
CTGAGCTCTCTGGAGCTGGGGGACTCAGCTTTGTATTTCTGTGCCAGCAGCGTATGGGGACTAGCGGGTACTCAGTATTTTGGCCCA	CASSVWGLAGTQYF	4	3.48949e-05	TCRBV09-01	TCRBD02-01	TCRBJ02-03*01
AGCTCTCTGGAGCTGGGGGACTCAGCTTTGTATTTCTGTGCCAGCAGCGTAGTTGGGGCCGGGTACTATGGCTACACCTTCGGTTCG	CASSVVGAGYYGYTF	4	3.48949e-05	TCRBV09-01	TCRBD01-01*01	TCRBJ01-02*01
AGCTCTCTGGAGCTGGGGGACTCAGCTTTGTATTTCTGTGCCAGCAGCGTAGGGACAGTAGCCTCCTACGAGCAGTACTTCGGGCCG	CASSVGTVASYEQYF	4	3.48949e-05	TCRBV09-01	TCRBD01-01*01	TCRBJ02-07*01
AGCTCTCTGGAGCTGGGGGACTCAGCTTTGTATTTCTGTGCCAGCAGCGTAGCTACAGGGGTGAACTATGGCTACACCTTCGGTTCG	CASSVATGVNYGYTF	4	3.48949e-05	TCRBV09-01	TCRBD01-01*01	TCRBJ01-02*01
CTGAGCTCTCTGGAGCTGGGGGACTCAGCTTTGTATTTCTGTGCCAGCAGCGTAGCTACGGCTAACTATGGCTACACCTTCGGTTCG	CASSVATANYGYTF	4	3.48949e-05	TCRBV09-01	TCRBD02-01	TCRBJ01-02*01
TCTCTGGAGCTGGGGGACTCAGCTTTGTATTTCTGTGCCAGCAGCCCTATCCCGGGACAGGGATTCTATGGCTACACCTTCGGTTCG	CASSPIPGQGFYGYTF	4	3.48949e-05	TCRBV09-01	TCRBD01-01*01	TCRBJ01-02*01
CTGGAGCTGGGGGACTCAGCTTTGTATTTCTGTGCCAGCAGCGGGGACATAGCGGGGGTATACACCGGGGAGCTGTTTTTTGGAGAA	CASSGDIAGVYTGELFF	4	3.48949e-05	TCRBV09-01	TCRBD02-01*01	TCRBJ02-02*01
CTGGAGCTGGGGGACTCAGCTTTGTATTTCTGTGCCAGCAGCGTAGCATCACAGACAGGGAACAGGGGGAGGCTGTTTTTTGGAGAA	CASSVASQTGNRGRLFF	4	3.48949e-05	TCRBV09-01	TCRBD01-01*01	TCRBJ02-02*01
AGCTCTCTGGAGCTGGGGGACTCAGCTTTGTATTTCTGTGCCAGCAGCGTAGTGACAGGGAGCAATCAGCCCCAGCATTTTGGTGAT	CASSVVTGSNQPQHF	4	3.48949e-05	TCRBV09-01	TCRBD01-01*01	TCRBJ01-05*01
AGCTCTCTGGAGCTGGGGGACTCAGCTTTGTATTTCTGTGCCAGCAGCGCCCGTGGGGACAGCCAAGAGACCCAGTACTTCGGGCCA	CASSARGDSQETQYF	4	3.48949e-05	TCRBV09-01	TCRBD01-01*01	TCRBJ02-05*01
[truncated: 75,204 more rows]
[truncated: 3 more columns]
