# Supplementary material for: Immunization With the CSF-470 Vaccine Plus BCG and rhGM-CSF Induced in a Cutaneous Melanoma Patient a TCRβ Repertoire Found at Vaccination Site and Tumor Infiltrating Lymphocytes That Persisted in Blood
Source: Front Immunol. 2019 Sep 18;10:2213. doi: 10.3389/fimmu.2019.02213 (PMC6759869; doi:10.3389/fimmu.2019.02213)
Supplement: Supplementary Table 2 — PBMC-POST-2 productive rearrangements. [file Table_2.XLSX]

## Sheet: 045-PBMC-POST-2
Rearrangement	Amino_acid	Templates	Productive_frequency	v_resolved	d_resolved	j_resolved																																									sample_tags	fraction_productive	order_name
CACGCCCTGCAGCCAGAAGACTCAGCCCTGTATCTCTGCGCCGGAACTGAACCAGGGTTGGAGAGGACTGAAGCTTTCTTTGGACAA	CAGTEPGLERTEAFF	458	0.00668038	TCRBV04-01*01	TCRBD01-01*01	TCRBJ01-01*01
AGGATCCAGCAGGTAGTGCGAGGAGATTCGGCAGCTTATTTCTGTGCCAGCTCACCGGTAGTACGTCATGGCTACACCTTCGGTTCG	CASSPVVRHGYTF	425	0.00619904	TCRBV18-01*01	TCRBD02-01	TCRBJ01-02*01
CTACACGCCCTGCAGCCAGAAGACTCAGCCCTGTATCTCTGCGCCAGCAGCCAGTTCGGGGGGGCTTACGAGCAGTACTTCGGGCCG	CASSQFGGAYEQYF	363	0.00529471	TCRBV04-01*01	TCRBD02-01*01	TCRBJ02-07*01
CTCAAGATCCAGCCTGCAAAGCTTGAGGACTCGGCCGTGTATCTCTGTGCCAGCAGCTTATATGGGGGAGAGCAGTACTTCGGGCCG	CASSLYGGEQYF	360	0.00525095	TCRBV11-02*02		TCRBJ02-07*01
GTGAGCACCTTGGAGCTGGGGGACTCGGCCCTTTATCTTTGCGCCAGCAGCTGGGGACAGGGGGCCGGGGAGCTGTTTTTTGGAGAA	CASSWGQGAGELFF	359	0.00523637	TCRBV05-01*01	TCRBD01-01*01	TCRBJ02-02*01
ATCCTGGAGTCGCCCAGCCCCAACCAGACCTCTCTGTACTTCTGTGCCAGCAGTTTCGGCGGGAGAACTGAAGCTTTCTTTGGACAA	CASSFGGRTEAFF	357	0.00520719	TCRBV27-01*01	TCRBD02-01*02	TCRBJ01-01*01
ATCCAGCCCTCAGAACCCAGGGACTCAGCTGTGTATTTTTGTGCTAGTGGTGAGCTGGGGGGGGCGACTGAAGCTTTCTTTGGACAA	CASGELGGATEAFF	335	0.0048863	TCRBV12-05*01	TCRBD02-01*01	TCRBJ01-01*01
ATCCGCTCACCAGGCCTGGGGGACGCAGCCATGTACCTGTGTGCCACCAGCAGAGGACAGGGCCGTACACCCCTCCACTTTGGGAAC	CATSRGQGRTPLHF	332	0.00484254	TCRBV15-01*01	TCRBD01-01*01	TCRBJ01-06*01
AACGCCTTGGAGCTGGACGACTCGGCCCTGTATCTCTGTGCCAGCAGCTTGCAGACTAGCGGGTTCTACGAGCAGTACTTCGGGCCG	CASSLQTSGFYEQYF	320	0.00466751	TCRBV05-04*01	TCRBD02-01	TCRBJ02-07*01
AATGTGAGCACCTTGGAGCTGGGGGACTCGGCCCTTTATCTTTGCGCCAGCAGCGACCGTATGAACACTGAAGCTTTCTTTGGACAA	CASSDRMNTEAFF	226	0.00329643	TCRBV05-01*01		TCRBJ01-01*01
TTGGAGCTGGGGGACTCGGCCCTTTATCTTTGCGCCAGCAGCTCCGCTCTAGCGGGGGAACGCTCCTACGAGCAGTACTTCGGGCCG	CASSSALAGERSYEQYF	210	0.00306306	TCRBV05-01*01	TCRBD02-01*01	TCRBJ02-07*01
ACGTTGGCGTCTGCTGTACCCTCTCAGACATCTGTGTACTTCTGTGCCAGCAGTGAGTCTAGCACAGATACGCAGTATTTTGGCCCA	CASSESSTDTQYF	185	0.00269841	TCRBV06-04	TCRBD02-01	TCRBJ02-03*01
ATCCAGCGCACAGAGCAGGGGGACTCGGCCATGTATCTCTGTGCCAGCAGGGACTCCTTGGGGACCTATGGCTACACCTTCGGTTCG	CASRDSLGTYGYTF	155	0.00226083	TCRBV07-09		TCRBJ01-02*01
CCCTCAGAACCCAGGGACTCAGCTGTGTATTTTTGTGCTAGTGGTTTGGGTGGCGACAGGGGGAAGTACGAGCAGTACTTCGGGCCG	CASGLGGDRGKYEQYF	147	0.00214414	TCRBV12-05*01	TCRBD01-01*01	TCRBJ02-07*01
CTGAACATGAGCTCCTTGGAGCTGGGGGACTCAGCCCTGTACTTCTGTGCCAGCAGCTCTGACAGTACGGTCCACACCTTCGGTTCG	CASSSDSTVHTF	121	0.0017649	TCRBV13-01*01	TCRBD01-01*01	TCRBJ01-02*01
CTGTCGGCTGCTCCCTCCCAGACATCTGTGTACTTCTGTGCCAGCAGTTACGTTCAGGGGGTTTCCTACGAGCAGTACTTCGGGCCG	CASSYVQGVSYEQYF	109	0.00158987	TCRBV06-05*01	TCRBD01-01*01	TCRBJ02-07*01
CCTGCAGAACTGGAGGATTCTGGAGTTTATTTCTGTGCCAGCAGCCAAGAGGACGGCGGGCCCACAGATACGCAGTATTTTGGCCCA	CASSQEDGGPTDTQYF	103	0.00150236	TCRBV14-01*01	TCRBD02-01	TCRBJ02-03*01
GCCCAAAAGAACCCGACAGCTTTCTATCTCTGTGCCAGTAGTATAGGGGCCGGGGGCCCGAACACCGGGGAGCTGTTTTTTGGAGAA	CASSIGAGGPNTGELFF	101	0.00147318	TCRBV19-01		TCRBJ02-02*01
CCTGCAAAGCTTGAGGACTCGGCCGTGTATCTCTGTGCCAGCAGCACCCGGGACCCGAGCTCTGGAAACACCATATATTTTGGAGAG	CASSTRDPSSGNTIYF	97	0.00141484	TCRBV11-02*02		TCRBJ01-03*01
CTGCAGCCAGAAGACTCGGCCCTGTATCTCTGTGCCAGCAGCCAACAAGCAGGACAGGCCTATAATTCACCCCTCCACTTTGGGAAC	CASSQQAGQAYNSPLHF	85	0.00123981	TCRBV04-02*01	TCRBD01-01*01	TCRBJ01-06*01
CTACACGCCCTGCAGCCAGAAGACTCAGCCCTGTATCTCTGCGCCAGCAGCCAAGGTGGGCCCCTGAATGAGCAGTTCTTCGGGCCA	CASSQGGPLNEQFF	85	0.00123981	TCRBV04-01*01	TCRBD01-01*01	TCRBJ02-01*01
CAGCCCTCAGAACCCAGGGACTCAGCTGTGTACTTCTGTGCCAGCAGCCGGACAGGGGCGGGAGGAAACACCATATATTTTGGAGAG	CASSRTGAGGNTIYF	76	0.00110853	TCRBV12	TCRBD01-01*01	TCRBJ01-03*01
ATCCTGGAGTCGCCCAGCCCCAACCAGACCTCTCTGTACTTCTGTGCCAGCAGTTACGGACTCGGTGAAAAACTGTTTTTTGGCAGT	CASSYGLGEKLFF	72	0.00105019	TCRBV27-01*01	TCRBD02-01	TCRBJ01-04*01
ACTGTGACATCGGCCCAAAAGAACCCGACAGCTTTCTATCTCTGTGCCACCCGGGGGACAGGGGATGAAAAACTGTTTTTTGGCAGT	CATRGTGDEKLFF	66	0.000962674	TCRBV19-01	TCRBD01-01*01	TCRBJ01-04*01
CCCAGCCCCAACCAGACCTCTCTGTACTTCTGTGCCAGCAGTTTATCTCGTACAGGACAGGGGGCGCGGGAGCAGTACTTCGGGCCG	CASSLSRTGQGAREQYF	63	0.000918917	TCRBV27-01*01	TCRBD01-01*01	TCRBJ02-07*01
ACAGTGACCAGTGCCCATCCTGAAGACAGCAGCTTCTACATCTGCAGTGCTAGGGGTAGGGATAGAGTAGGCTACACCTTCGGTTCG	CSARGRDRVGYTF	61	0.000889745	TCRBV20		TCRBJ01-02*01
GTGACCAGTGCCCATCCTGAAGACAGCAGCTTCTACATCTGCAGTGCTAGAGGCGACGGGTTATCCTACGAGCAGTACTTCGGGCCG	CSARGDGLSYEQYF	61	0.000889745	TCRBV20	TCRBD02-01	TCRBJ02-07*01
GTGACCAGTGCCCATCCTGAAGACAGCAGCTTCTACATCTGCAGTGCTAGAGATCTGCAGGGGGCTAGAGAGCAGTACTTCGGGCCG	CSARDLQGAREQYF	60	0.000875159	TCRBV20	TCRBD01-01*01	TCRBJ02-07*01
GAGTCTGCCATCCCCAACCAGACAGCTCTTTACTTCTGTGCCACCAGGACGGGGGACAGGGACCTCAGTGAGCAGTTCTTCGGGCCA	CATRTGDRDLSEQFF	59	0.000860573	TCRBV24	TCRBD01-01*01	TCRBJ02-01*01
CAGCAGGTAGTGCGAGGAGATTCGGCAGCTTATTTCTGTGCCAGCTCACCTACAGGGTGGGGAAACACTGAAGCTTTCTTTGGACAA	CASSPTGWGNTEAFF	54	0.000787643	TCRBV18-01*01	TCRBD01-01*01	TCRBJ01-01*01
GTGACCAGTGCCCATCCTGAAGACAGCAGCTTCTACATCTGCAGTGCTAGAGATCAGGGGGTCTTAAATGAAGCTTTCTTTGGACAA	CSARDQGVLNEAFF	54	0.000787643	TCRBV20	TCRBD01-01*01	TCRBJ01-01*01
CTGGAGTCGCCCAGCCCCAACCAGACCTCTCTGTACTTCTGTGCCAGCAGTGTGGACAGGGGGCCCAATGAGCAGTTCTTCGGGCCA	CASSVDRGPNEQFF	53	0.000773057	TCRBV27-01*01	TCRBD01-01*01	TCRBJ02-01*01
CCCTCAGAACCCAGGGACTCAGCTGTGTACTTCTGTGCCAGCAGACCTGACGCCGGGGGGGCGCGCACTGAAGCTTTCTTTGGACAA	CASRPDAGGARTEAFF	53	0.000773057	TCRBV12	TCRBD02-01*01	TCRBJ01-01*01
CAGCCTGCAAAGCTTGAGGACTCGGCCGTGTATCTCTGTGCCAGCGGGGGAAGAGGGCGACTTGCCTACGAGCAGTACTTCGGGCCG	CASGGRGRLAYEQYF	52	0.000758471	TCRBV11-02*02		TCRBJ02-07*01
ATCCAGCCCTCAGAACCCAGGGACTCAGCTGTGTACTTCTGTGCCAGCAGCCTCGGGAAGGGGCCATCGCCCCAGCATTTTGGTGAT	CASSLGKGPSPQHF	52	0.000758471	TCRBV12		TCRBJ01-05*01
ACAGTGACCAGTGCCCATCCTGAAGACAGCAGCTTCTACATCTGCAGTGCTAGGACGGGGGGCCGTCAGCCCCAGCATTTTGGTGAT	CSARTGGRQPQHF	48	0.000700127	TCRBV20	TCRBD02-01*01	TCRBJ01-05*01
AGGCTGCTGTCGGCTGCTCCCTCCCAGACATCTGTGTACTTCTGTGCCAGCAGACACAGGGACTCCTACGAGCAGTACTTCGGGCCG	CASRHRDSYEQYF	47	0.000685541	TCRBV06-05*01	TCRBD01-01*01	TCRBJ02-07*01
CTGGAGTCGGCTGCTCCCTCCCAGACATCTGTGTACTTCTGTGCCAGCAGCTCCGGGACAGGGATTTCACCCCTCCACTTTGGGAAC	CASSSGTGISPLHF	46	0.000670955	TCRBV06-01*01	TCRBD01-01*01	TCRBJ01-06*01
CTGGAGTCGCCCAGCCCCAACCAGACCTCTCTGTACTTCTGTGCCAGCAGTCCCCGGTGGGGGACTCACCCCCAGCATTTTGGTGAT	CASSPRWGTHPQHF	46	0.000670955	TCRBV27-01*01	TCRBD02-01	TCRBJ01-05*01
AAGATCCAGCGCACACAGCAGGAGGACTCCGCCGTGTATCTCTGTGCCAGCAGACCGGACAGAAACACTGAAGCTTTCTTTGGACAA	CASRPDRNTEAFF	45	0.000656369	TCRBV07-08*01	TCRBD01-01*01	TCRBJ01-01*01
GCAAAGCTTGAGGACTCGGCCGTGTATCTCTGTGCCAGCAGCTTAGGTCGGACAGGTCGGCTTGGCGACGAGCAGTACTTCGGGCCG	CASSLGRTGRLGDEQYF	45	0.000656369	TCRBV11-02*02	TCRBD01-01*01	TCRBJ02-07*01
AGCACCTTGGAGCTGGGGGACTCGGCCCTTTATCTTTGCGCCAGCAGCTTGGGGACTTACGCGAACTATGGCTACACCTTCGGTTCG	CASSLGTYANYGYTF	44	0.000641783	TCRBV05-01*01	TCRBD02-01	TCRBJ01-02*01
CTGGAGTCGCCCAGCCCCAACCAGACCTCTCTGTACTTCTGTGCCAGCAGTTTCGGCGGGGATAATGAAAAACTGTTTTTTGGCAGT	CASSFGGDNEKLFF	44	0.000641783	TCRBV27-01*01	TCRBD02-01*01	TCRBJ01-04*01
CGCACAGAGCAGCGGGACTCGGCCATGTATCGCTGTGCCAGCAGCTTCGGGGCTTCAACCTCTGGAAACACCATATATTTTGGAGAG	CASSFGASTSGNTIYF	43	0.000627197	TCRBV07-06*01		TCRBJ01-03*01
CTGGAGTCCGCCAGCACCAACCAGACATCTATGTACCTCTGTGCCAGCAGTGGCTTGGGATCTCATTACGAGCAGTACTTCGGGCCG	CASSGLGSHYEQYF	43	0.000627197	TCRBV28-01*01		TCRBJ02-07*01
ATCCAGCCCTCAGAACCCAGGGACTCAGCTGTGTACTTCTGTGCCAGCAGTTTGACAGGCACTAACTATGGCTACACCTTCGGTTCG	CASSLTGTNYGYTF	43	0.000627197	TCRBV12	TCRBD01-01*01	TCRBJ01-02*01
GTGACATCGGCCCAAAAGAACCCGACAGCTTTCTATCTCTGTGCCAGTAGTATGGGCCAGGGGGGAACTGAAGCTTTCTTTGGACAA	CASSMGQGGTEAFF	42	0.000612611	TCRBV19-01	TCRBD01-01*01	TCRBJ01-01*01
TCCCTGGAGCTTGGTGACTCTGCTGTGTATTTCTGTGCCAGCAGCCCTTGGAGCGGGGGGGCGAAAAACGAGCAGTACTTCGGGCCG	CASSPWSGGAKNEQYF	42	0.000612611	TCRBV03	TCRBD02-01*01	TCRBJ02-07*01
GCCCTGCAGCCAGAAGACTCAGCCCTGTATCTCTGCGCCAGCAGCCAAGCACCGACAGGGGTCACCGGGGAGCTGTTTTTTGGAGAA	CASSQAPTGVTGELFF	41	0.000598025	TCRBV04-01*01	TCRBD01-01*01	TCRBJ02-02*01
TCCCTGGAGCTTGGTGACTCTGCTGTGTATTTCTGTGCCAGCAGCCCATGGGTGGGGGGGGCCAAGAATGAGCAGTTCTTCGGGCCA	CASSPWVGGAKNEQFF	41	0.000598025	TCRBV03	TCRBD02-01*01	TCRBJ02-01*01
AACGCCTTGGAGCTGGACGACTCGGCCCTGTATCTCTGTGCCAGCAGCCGCGTTGGCGGGGGGGCCTACGAGCAGTACTTCGGGCCG	CASSRVGGGAYEQYF	40	0.000583439	TCRBV05-04*01	TCRBD02-01*01	TCRBJ02-07*01
CGCACAGAGCAGGGGGACTCGGCCATGTATCTCTGTGCCAGCAGCTCCTCCCTCGACATCCTCGCCGGGGAGCTGTTTTTTGGAGAA	CASSSSLDILAGELFF	39	0.000568853	TCRBV07-09	TCRBD01-01*01	TCRBJ02-02*01
GAGTCGCCCAGCCCCAACCAGACCTCTCTGTACTTCTGTGCCAGCATGCCGGGAGTGGGTTGGTACAATGAGCAGTTCTTCGGGCCA	CASMPGVGWYNEQFF	39	0.000568853	TCRBV27-01*01	TCRBD02-01*02	TCRBJ02-01*01
ATCAATTCCCTGGAGCTTGGTGACTCTGCTGTGTATTTCTGTGCCAGCAGCCTGGCCGGGACTCCCTACGAGCAGTACTTCGGGCCG	CASSLAGTPYEQYF	39	0.000568853	TCRBV03	TCRBD02-01	TCRBJ02-07*01
ATCCAGCCCTCAGAACCCAGGGACTCAGCTGTGTACTTCTGTGCCAGCAGTCCAGGGCTCTCTGGAAACACCATATATTTTGGAGAG	CASSPGLSGNTIYF	39	0.000568853	TCRBV12	TCRBD01-01*01	TCRBJ01-03*01
AACCTTCACCTACACGCCCTGCAGCCAGAAGACTCAGCCCTGTATCTCTGCGCCAGCACTCAAGGGACTGGCTACACCTTCGGTTCG	CASTQGTGYTF	38	0.000554267	TCRBV04-01*01		TCRBJ01-02*01
ACATCGGCCCAAAAGAACCCGACAGCTTTCTATCTCTGTGCCAGTAGTGAGACAGGGGGCGTTAGTCAGCCCCAGCATTTTGGTGAT	CASSETGGVSQPQHF	36	0.000525095	TCRBV19-01	TCRBD01-01*01	TCRBJ01-05*01
ACTGTGACATCGGCCCAAAAGAACCCGACAGCTTTCTATCTCTGTGCCACCACCCCGGGGGCGGCCGGGGAGCTGTTTTTTGGAGAA	CATTPGAAGELFF	34	0.000495923	TCRBV19-01		TCRBJ02-02*01
AGTGCCCATCCTGAAGACAGCAGCTTCTACATCTGCAGTGCTAGTTACGGGACAGCTACTAGCACAGATACGCAGTATTTTGGCCCA	CSASYGTATSTDTQYF	34	0.000495923	TCRBV20	TCRBD01-01*01	TCRBJ02-03*01
ACGATCCAGCGCACACAGCAGGAGGACTCGGCCGTGTATCTCTGTGCCAGCAGTGCCTGGGAAAACTATGGCTACACCTTCGGTTCG	CASSAWENYGYTF	33	0.000481337	TCRBV07-02*01		TCRBJ01-02*01
ATCCAGCGCACAGAGCAGGGGGACTCGGCCATGTATCTCTGTGCCAGCAGCCCCGTCTCTGGGGCCAACGTCCTGACTTTCGGGGCC	CASSPVSGANVLTF	33	0.000481337	TCRBV07-09	TCRBD02-01	TCRBJ02-06*01
ACCAGTGCCCATCCTGAAGACAGCAGCTTCTACATCTGCAGTGCTAGCCGGAGTAGATTCGAGAATTCACCCCTCCACTTTGGGAAC	CSASRSRFENSPLHF	33	0.000481337	TCRBV20	TCRBD02-01*02	TCRBJ01-06*01
CTGGAGTCCGCCAGCACCAACCAGACATCTATGTACCTCTGTGCCAGCAGATCAGACCTTACGGGCACTGAAGCTTTCTTTGGACAA	CASRSDLTGTEAFF	32	0.000466751	TCRBV28-01*01	TCRBD02-01	TCRBJ01-01*01
CTGAAGATCCGGTCCACAAAGCTGGAGGACTCAGCCATGTACTTCTGTGCCAGCAGTGATCCCGGGTTCGGCTACACCTTCGGTTCG	CASSDPGFGYTF	31	0.000452165	TCRBV02-01*01	TCRBD02-01	TCRBJ01-02*01
GTGAACGCCTTGTTGCTGGGGGACTCGGCCCTCTATCTCTGTGCCAGCAGCTCAACCAATCTGAACACTGAAGCTTTCTTTGGACAA	CASSSTNLNTEAFF	30	0.000437579	TCRBV05-06*01		TCRBJ01-01*01
AACCTGAGCTCTCTGGAGCTGGGGGACTCAGCTTTGTATTTCTGTGCCATCGACCTTGGGGGGAACACTGAAGCTTTCTTTGGACAA	CAIDLGGNTEAFF	30	0.000437579	TCRBV09-01		TCRBJ01-01*01
TCGGCTGCTCCCTCCCAGACATCTGTGTACTTCTGTGCCAGCAGTTATGTCAGGACAGGGGGCAACTATGGCTACACCTTCGGTTCG	CASSYVRTGGNYGYTF	30	0.000437579	TCRBV06-05*01	TCRBD01-01*01	TCRBJ01-02*01
CTGAAGGTGCAGCCTGCAGAACTGGAGGATTCTGGAGTTTATTTCTGTGCCAGCAGCCACAGGGGAAACACCATATATTTTGGAGAG	CASSHRGNTIYF	29	0.000422993	TCRBV14-01*01	TCRBD01-01*01	TCRBJ01-03*01
CTGTCGGCTGCTCCCTCCCAGACATCTGTGTACTTCTGTGCCAGCAGATCCCCGGGACAGGGGAACACTGAAGCTTTCTTTGGACAA	CASRSPGQGNTEAFF	29	0.000422993	TCRBV06-05*01	TCRBD01-01*01	TCRBJ01-01*01
CAGCCTGCAGAACTGGAGGATTCTGGAGTTTATTTCTGTGCCAGCAGCCAAAGGGTTAACGGTAATGAAAAACTGTTTTTTGGCAGT	CASSQRVNGNEKLFF	28	0.000408407	TCRBV14-01*01		TCRBJ01-04*01
ACTCTGGAGTCCGCTACCAGCTCCCAGACATCTGTGTACTTCTGTGCCATCAGTGGGGACAGCTCCAATGAGCAGTTCTTCGGGCCA	CAISGDSSNEQFF	28	0.000408407	TCRBV10-03*01	TCRBD01-01*01	TCRBJ02-01*01
AATCTTCACATCAATTCCCTGGAGCTTGGTGACTCTGCTGTGTATTTCTGTGCCAGCAGCCAAATGGATGGCTACACCTTCGGTTCG	CASSQMDGYTF	28	0.000408407	TCRBV03		TCRBJ01-02*01
CTACACACCCTGCAGCCAGAAGACTCGGCCCTGTATCTCTGCGCCAGCAGCCAAGATTTAGGGGACACTGAAGCTTTCTTTGGACAA	CASSQDLGDTEAFF	26	0.000379235	TCRBV04-03*01	TCRBD01-01*01	TCRBJ01-01*01
ACCAACCAGACATCTATGTACCTCTGTGCCAGCAGTCCCACGCGACAGCGGGGGGGTTGGCCGTACAATGAGCAGTTCTTCGGGCCA	CASSPTRQRGGWPYNEQFF	26	0.000379235	TCRBV28-01*01	TCRBD02-01*01	TCRBJ02-01*01
AGCTCTCTGGAGCTGGGGGACTCAGCTTTGTATTTCTGTGCCAGCAGCGCCGACAGGGCTACCTACAATGAGCAGTTCTTCGGGCCA	CASSADRATYNEQFF	25	0.000364649	TCRBV09-01	TCRBD01-01*01	TCRBJ02-01*01
GTGAGCACCTTGGAGCTGGGGGACTCGGCCCTTTATCTTTGCGCCAGCAGCAGGACAGGGGAGGTCTACGAGCAGTACTTCGGGCCG	CASSRTGEVYEQYF	25	0.000364649	TCRBV05-01*01	TCRBD01-01*01	TCRBJ02-07*01
CTGACAGTGACCAGTGCCCATCCTGAAGACAGCAGCTTCTACATCTGCAGTGCAAACAGGGGACGGGGTGAAGCTTTCTTTGGACAA	CSANRGRGEAFF	25	0.000364649	TCRBV20	TCRBD01-01*01	TCRBJ01-01*01
ATCCAGCCCTCAGAACCCAGGGACTCAGCTGTGTACTTCTGTGCCAGCAGTGGCTCGGACACCGACTACGAGCAGTACTTCGGGCCG	CASSGSDTDYEQYF	25	0.000364649	TCRBV12	TCRBD01-01*01	TCRBJ02-07*01
CTGGAGTCGGCTGCTCCCTCCCAGACATCTGTGTACTTCTGTGCCAGCAGTGAGACCCCGGACACCGGGGAGCTGTTTTTTGGAGAA	CASSETPDTGELFF	24	0.000350063	TCRBV06-01*01		TCRBJ02-02*01
AACATGAGCTCCTTGGAGCTGGGGGACTCAGCCCTGTACTTCTGTGCCAGCAGCTCGGAAGAGGGCTCTGAAGCTTTCTTTGGACAA	CASSSEEGSEAFF	24	0.000350063	TCRBV13-01*01	TCRBD02-01*02	TCRBJ01-01*01
ATCAATTCCCTGGAGCTTGGTGACTCTGCTGTGTATTTCTGTGCCAGCAGCCAAGTTACCAGGGGTGAGACCCAGTACTTCGGGCCA	CASSQVTRGETQYF	24	0.000350063	TCRBV03	TCRBD01-01*01	TCRBJ02-05*01
CAGCCAGAAGACTCGGCCCTGTATCTCTGTGCCAGCAGCCTCGGAGGGATAGCGGGGGCTGGCTCCTACGAGCAGTACTTCGGGCCG	CASSLGGIAGAGSYEQYF	23	0.000335477	TCRBV04-02*01	TCRBD02-01*01	TCRBJ02-07*01
CACGCCCTGCAGCCAGAAGACTCAGCCCTGTATCTCTGCGCCAGCAGCCAAGCTGCGACTAGCGGCTACGAGCAGTACTTCGGGCCG	CASSQAATSGYEQYF	23	0.000335477	TCRBV04-01*01	TCRBD02-01	TCRBJ02-07*01
CAGCAGGTAGTGCGAGGAGATTCGGCAGCTTATTTCTGTGCCAGCTCACCAACAAGGGGAGCAGCCTACGAGCAGTACTTCGGGCCG	CASSPTRGAAYEQYF	23	0.000335477	TCRBV18-01*01		TCRBJ02-07*01
ATCCTGGAGTCGCCCAGCCCCAACCAGACCTCTCTGTACTTCTGTGCCAGCAGTTTTGATACAGGGTTTGGCTACACCTTCGGTTCG	CASSFDTGFGYTF	23	0.000335477	TCRBV27-01*01	TCRBD01-01*01	TCRBJ01-02*01
ATCCAGCGCACACAGCAGGAGGACTCGGCCGTGTATCTCTGTGCCAGCAGCTTACAGGCCGGGGGGCGGGAGCAGTACTTCGGGCCG	CASSLQAGGREQYF	22	0.000320891	TCRBV07-02*01	TCRBD02-01*01	TCRBJ02-07*01
GAGATCCAGCGCACAGAGCAGGGGGACTCGGCCATGTATCTCTGTGCCAGCAGTTCTCCGGGGGACTACGAGCAGTACTTCGGGCCG	CASSSPGDYEQYF	22	0.000320891	TCRBV07-09	TCRBD02-01*01	TCRBJ02-07*01
TTGGCGTCTGCTGTACCCTCTCAGACATCTGTGTACTTCTGTGCCAGCAGTGAACAGGGGGACACAGATACGCAGTATTTTGGCCCA	CASSEQGDTDTQYF	21	0.000306306	TCRBV06-04	TCRBD01-01*01	TCRBJ02-03*01
ACTGTGACATCGGCCCAAAAGAACCCGACAGCTTTCTATCTCTGTGCCAGTAGTATAGTGTTGCGGGATGAGCAGTTCTTCGGGCCA	CASSIVLRDEQFF	21	0.000306306	TCRBV19-01	TCRBD02-01	TCRBJ02-01*01
AGTGCCCATCCTGAAGACAGCAGCTTCTACATCTGCAGTGCTAGGCCTGTGGGCCCCGTCCTCAATCAGCCCCAGCATTTTGGTGAT	CSARPVGPVLNQPQHF	21	0.000306306	TCRBV20	TCRBD01-01*01	TCRBJ01-05*01
CACACCCTGCAGCCAGAAGACTCGGCCCTGTATCTCTGCGCCAGCAAATCCGGGACCCCGGATCCCCACGAGCAGTACTTCGGGCCG	CASKSGTPDPHEQYF	20	0.00029172	TCRBV04-03*01		TCRBJ02-07*01
CTGGAGTCGGCTGCTCCCTCCCAGACATCTGTGTACTTCTGTGCCAGCAGTGCAGACAGGCCCCCGCTGCCCCAGCATTTTGGTGAT	CASSADRPPLPQHF	20	0.00029172	TCRBV06-01*01	TCRBD01-01*01	TCRBJ01-05*01
CACATCAATTCCCTGGAGCTTGGTGACTCTGCTGTGTATTTCTGTGCCAGCAGCCCGCAGGCGAATCAGCCCCAGCATTTTGGTGAT	CASSPQANQPQHF	20	0.00029172	TCRBV03	TCRBD01-01*01	TCRBJ01-05*01
ATCAATTCCCTGGAGCTTGGTGACTCTGCTGTGTATTTCTGTGCCAGCAGCTTTAGCCAGAACACCGGGGAGCTGTTTTTTGGAGAA	CASSFSQNTGELFF	20	0.00029172	TCRBV03	TCRBD02-01	TCRBJ02-02*01
ACCAGTGCCCATCCTGAAGACAGCAGCTTCTACATCTGCAGTGCTAGATTATGGGAGGGGGGGGACCACGAGCAGTACTTCGGGCCG	CSARLWEGGDHEQYF	20	0.00029172	TCRBV20	TCRBD02-01	TCRBJ02-07*01
ACAGTGACCAGTGCCCATCCTGAAGACAGCAGCTTCTACATCTGCAGTGCCATCTGGACAGGGGGCGATGGCTACACCTTCGGTTCG	CSAIWTGGDGYTF	20	0.00029172	TCRBV20	TCRBD01-01*01	TCRBJ01-02*01
ACCAGTGCCCATCCTGAAGACAGCAGCTTCTACATCTGCAGTGCTAGGGCCTTAGCGGGGGACTCCTACGAGCAGTACTTCGGGCCG	CSARALAGDSYEQYF	20	0.00029172	TCRBV20	TCRBD02-01*01	TCRBJ02-07*01
CACACCCTGCAGCCAGAAGACTCGGCCCTGTATCTCTGCGCCAGCAGCCAAGATCGGGGCCCCTCCTACGAGCAGTACTTCGGGCCG	CASSQDRGPSYEQYF	19	0.000277134	TCRBV04-03*01		TCRBJ02-07*01
AACGCCTTGGAGCTGGACGACTCGGCCCTGTATCTCTGTGCCAGCAGCCACTCGGGGGGAGGTAATGAAAAACTGTTTTTTGGCAGT	CASSHSGGGNEKLFF	19	0.000277134	TCRBV05-04*01	TCRBD02-01*01	TCRBJ01-04*01
CAGCAGGTAGTGCGAGGAGATTCGGCAGCTTATTTCTGTGCCAGCTCCCCCCTAGGGGGGTGGGGATACGAGCAGTACTTCGGGCCG	CASSPLGGWGYEQYF	19	0.000277134	TCRBV18-01*01		TCRBJ02-07*01
AGGCTGCTGTCGGCTGCTCCCTCCCAGACATCTGTGTACTTCTGTGCCAGCAGTTACTACGGGGGAGAGACCCAGTACTTCGGGCCA	CASSYYGGETQYF	19	0.000277134	TCRBV06-05*01	TCRBD02-01*01	TCRBJ02-05*01
ACTCTGACAGTGACCAGTGCCCATCCTGAAGACAGCAGCTTCTACATCTGCAGTGCTAGACCCACAGGGGAAGCTTTCTTTGGACAA	CSARPTGEAFF	19	0.000277134	TCRBV20-01*01	TCRBD01-01*01	TCRBJ01-01*01
ATCCAGCGCACACAGCAGGAGGACTCGGCCGTGTATCTCTGTGCCAGCAGCTTAGGCGACACGAAGGCGCGAGCTTTCTTTGGACAA	CASSLGDTKARAFF	19	0.000277134	TCRBV07-02*01	TCRBD01-01*01	TCRBJ01-01*01
CAGCGCACAGAGCAGGGGGACTCGGCCATGTATCTCTGTGCCAGCAGTTGGGGACAGGGGGTAAAAAATGAGCAGTTCTTCGGGCCA	CASSWGQGVKNEQFF	19	0.000277134	TCRBV07-09	TCRBD01-01*01	TCRBJ02-01*01
ACATTCTCAACTCTGACTGTGAGCAACATGAGCCCTGAAGACAGCAGCATATATCTCTGCAGCGTTCTCGGAGCTTTCTTTGGACAA	CSVLGAFF	19	0.000277134	TCRBV29-01*01	TCRBD02-01	TCRBJ01-01*01
CTGAAGATCCAGCCCTCAGAACCCAGGGACTCAGCTGTGTACTTCTGTGCCAGCACCCCTGGGGGGTACGAGCAGTACTTCGGGCCG	CASTPGGYEQYF	19	0.000277134	TCRBV12	TCRBD02-01*01	TCRBJ02-07*01
CTGGGGGACGCAGCCATGTACCTGTGTGCCACCAGCAGAGATCCCACAGGGCCCACCTCTGGGGCCAACGTCCTGACTTTCGGGGCC	CATSRDPTGPTSGANVLTF	18	0.000262548	TCRBV15-01*01	TCRBD01-01*01	TCRBJ02-06*01
CTGAGCTCTCTGGAGCTGGGGGACTCAGCTTTGTATTTCTGTGCCAGCAGCACCGCGGGGGGGCCTAGAGAGCAGTACTTCGGGCCG	CASSTAGGPREQYF	18	0.000262548	TCRBV09-01	TCRBD02-01*01	TCRBJ02-07*01
TCTGCTGCCTCCTCCCAGACATCTGTATATTTCTGCGCCAGCAGTGACCTTCCGAGGGAGGGCACAGATACGCAGTATTTTGGCCCA	CASSDLPREGTDTQYF	18	0.000262548	TCRBV10-01	TCRBD02-01*02	TCRBJ02-03*01
CGGTCCACAAAGCTGGAGGACTCAGCCATGTACTTCTGTGCCAGCATGCCCGGGTCGTCTTATCGCGGGGAGCTGTTTTTTGGAGAA	CASMPGSSYRGELFF	18	0.000262548	TCRBV02-01*01	TCRBD02-01	TCRBJ02-02*01
ACGTTGGCGTCTGCTGTACCCTCTCAGACATCTGTGTACTTCTGTGCCAGCAGTGACTCGGGGACAGATACGCAGTATTTTGGCCCA	CASSDSGTDTQYF	18	0.000262548	TCRBV06-04		TCRBJ02-03*01
ATCAATTCCCTGGAGCTTGGTGACTCTGCTGTGTATTTCTGTGCCAGCAGCCAGCGGAAATCTTTGGACATTCAGTACTTCGGCGCC	CASSQRKSLDIQYF	18	0.000262548	TCRBV03	TCRBD02-01	TCRBJ02-04*01
TCCCTGGAGCTTGGTGACTCTGCTGTGTATTTCTGTGCCAGCAGCCAAGACAGACTAGCGGGGGGGGAGACCCAGTACTTCGGGCCA	CASSQDRLAGGETQYF	18	0.000262548	TCRBV03	TCRBD02-01*01	TCRBJ02-05*01
AATGCCTTGGAGCTGGAGGACTCGGCCCTGTATCTCTGTGCCAGCAGCTTGTTCGGAGCCCCTGAGACTGAAGCTTTCTTTGGACAA	CASSLFGAPETEAFF	17	0.000247962	TCRBV05-08*01	TCRBD02-01*02	TCRBJ01-01*01
AATGTGAGCACCTTGGAGCTGGGGGACTCGGCCCTTTATCTTTGCGCCAGCAGCGTGGGACAGGGCTACGAGCAGTACTTCGGGCCG	CASSVGQGYEQYF	17	0.000247962	TCRBV05-01*01	TCRBD01-01*01	TCRBJ02-07*01
GCAGAACTGGAGGATTCTGGAGTTTATTTCTGTGCCAGCAGCCCCAGATTTTCGGGGACAGGGGTCCACGAGCAGTACTTCGGGCCG	CASSPRFSGTGVHEQYF	17	0.000247962	TCRBV14-01*01	TCRBD01-01*01	TCRBJ02-07*01
AGGCTGCTGTCGGCTGCTCCCTCCCAGACATCTGTGTACTTCTGTGCCAGCAGTTACTCCTATCAAGAGACCCAGTACTTCGGGCCA	CASSYSYQETQYF	17	0.000247962	TCRBV06-05*01	TCRBD02-01	TCRBJ02-05*01
CAGCGCACAGAGCAGGGGGACTCGGCCATGTATCTCTGTGCCAGCAGCTTAGGTACAGGGGTTTACACTGAAGCTTTCTTTGGACAA	CASSLGTGVYTEAFF	17	0.000247962	TCRBV07-09	TCRBD01-01*01	TCRBJ01-01*01
CAGCCTGCAAAGCTTGAGGACTCGGCCGTGTATCTCTGTGCCAGCAGCTTCGCGGGACTAGCGGGGGTCGAGCAGTACTTCGGGCCG	CASSFAGLAGVEQYF	17	0.000247962	TCRBV11-02*02	TCRBD02-01*01	TCRBJ02-07*01
CTGGAGTCGCCCAGCCCCAACCAGACCTCTCTGTACTTCTGTGCCAATCAAAGGGACAGGCCTACCTACGAGCAGTACTTCGGGCCG	CANQRDRPTYEQYF	17	0.000247962	TCRBV27-01*01	TCRBD01-01*01	TCRBJ02-07*01
ACTGTGACATCGGCCCAAAAGAACCCGACAGCTTTCTATCTCTGTGCCACCCAGGTTATGCGGGGTCAGCCCCAGCATTTTGGTGAT	CATQVMRGQPQHF	17	0.000247962	TCRBV19-01	TCRBD02-01*01	TCRBJ01-05*01
ACAGTGACCAGTGCCCATCCTGAAGACAGCAGCTTCTACATCTGCAGTGCCTCAGGGAATAGGAACACTGAAGCTTTCTTTGGACAA	CSASGNRNTEAFF	17	0.000247962	TCRBV20	TCRBD01-01*01	TCRBJ01-01*01
CTGACAGTGACCAGTGCCCATCCTGAAGACAGCAGCTTCTACATCTGCAGTGCTAGGGCGGGGAATCAGCCCCAGCATTTTGGTGAT	CSARAGNQPQHF	17	0.000247962	TCRBV20	TCRBD02-01*01	TCRBJ01-05*01
CTGGAGTCGGCTGCTCCCTCCCAGACATCTGTGTACTTCTGTGCCAGCAGTGTCGGACAGGGGGCCTACGGCTACACCTTCGGTTCG	CASSVGQGAYGYTF	16	0.000233376	TCRBV06-01*01	TCRBD01-01*01	TCRBJ01-02*01
CCGCTCAGGCTGGAGTTGGCTGCTCCCTCCCAGACATCTGTGTACTTCTGTGCCAGCAGCTTGGCCCAGAAAGCTTTCTTTGGACAA	CASSLAQKAFF	16	0.000233376	TCRBV06-06	TCRBD01-01*01	TCRBJ01-01*01
GCCTTGGAGCTGGACGACTCGGCCCTGTATCTCTGTGCCAGCACCTATACAGGGGGCAAACGAAATGAAAAACTGTTTTTTGGCAGT	CASTYTGGKRNEKLFF	16	0.000233376	TCRBV05-04*01	TCRBD01-01*01	TCRBJ01-04*01
ATCCGGTCCACAAAGCTGGAGGACTCAGCCATGTACTTCTGTGCCAGCAGTGGAGGGGTTATTAATGAAAAACTGTTTTTTGGCAGT	CASSGGVINEKLFF	16	0.000233376	TCRBV02-01*01		TCRBJ01-04*01
ATCCTGAGGATCCAGCAGGTAGTGCGAGGAGATTCGGCAGCTTATTTCTGTGCCAGCTCAAGCGGAGACGGCTACACCTTCGGTTCG	CASSSGDGYTF	16	0.000233376	TCRBV18-01*01	TCRBD02-01	TCRBJ01-02*01
CGCACACAGCAGGAGGACTCGGCCGTGTATCTCTGTGCCAGCAGCTTAGCCCCTGGAGCGCCGGGTGGGGAGCAGTACTTCGGGCCG	CASSLAPGAPGGEQYF	16	0.000233376	TCRBV07-02*01	TCRBD02-01	TCRBJ02-07*01
TCCGCTACCAGCTCCCAGACATCTGTGTACTTCTGTGCCATCAGTGAGTCAGGGCTCCGGGCAGCCGGGGAGCTGTTTTTTGGAGAA	CAISESGLRAAGELFF	16	0.000233376	TCRBV10-03*01		TCRBJ02-02*01
CAGCGCACAGAGCAGGGGGACTCGGCCATGTATCTCTGTGCCAGCAGCTCTACGACAGGGATGGCTGAAAAACTGTTTTTTGGCAGT	CASSSTTGMAEKLFF	16	0.000233376	TCRBV07-09	TCRBD01-01*01	TCRBJ01-04*01
CGCACAGAGCAGGGGGACTCGGCCATGTATCTCTGTGCCAGCAGCTTAGCATTGGTACAGGGGGCTGGAAAACTGTTTTTTGGCAGT	CASSLALVQGAGKLFF	16	0.000233376	TCRBV07-09	TCRBD01-01*01	TCRBJ01-04*01
GCCCAAAAGAACCCGACAGCTTTCTATCTCTGTGCCAGTAGTATGGCTGGGACAGGGGTAGGGAATTCACCCCTCCACTTTGGGAAC	CASSMAGTGVGNSPLHF	16	0.000233376	TCRBV19-01	TCRBD01-01*01	TCRBJ01-06*01
AGGCTGGAGTTGGCTGCTCCCTCCCAGACATCTGTGTACTTCTGTGCCAGCATCAAAGGGAGTGGGGCTGAAGCTTTCTTTGGACAA	CASIKGSGAEAFF	15	0.00021879	TCRBV06-06	TCRBD02-01*02	TCRBJ01-01*01
TCTCTGGAGCTGGGGGACTCAGCTTTGTATTTCTGTGCCAGCAGCGCATTCGTAGCGGGGGCAAACAATGAGCAGTTCTTCGGGCCA	CASSAFVAGANNEQFF	15	0.00021879	TCRBV09-01	TCRBD02-01*01	TCRBJ02-01*01
GTGAGCACCTTGGAGCTGGGGGACTCGGCCCTTTATCTTTGCGCCAGCAGCTTGACCGGGGCCTCAGAGACCCAGTACTTCGGGCCA	CASSLTGASETQYF	15	0.00021879	TCRBV05-01*01		TCRBJ02-05*01
AGCACCTTGGAGCTGGGGGACTCGGCCCTTTATCTTTGCGCCAGCAGCACCGGGACATCCCTCGGGTACGAGCAGTACTTCGGGCCG	CASSTGTSLGYEQYF	15	0.00021879	TCRBV05-01*01	TCRBD01-01*01	TCRBJ02-07*01
CGGTCCACAAAGCTGGAGGACTCAGCCATGTACTTCTGTGCCAGCCTACCTACTAGCGACATCTACAATGAGCAGTTCTTCGGGCCA	CASLPTSDIYNEQFF	15	0.00021879	TCRBV02-01*01	TCRBD02-01	TCRBJ02-01*01
CTGCTGTCGGCTGCTCCCTCCCAGACATCTGTGTACTTCTGTGCCAGCAGAAACGGTCTTCCGCCCCGGGAGCAGTACTTCGGGCCG	CASRNGLPPREQYF	15	0.00021879	TCRBV06-05*01	TCRBD02-01	TCRBJ02-07*01
ATCCAGCGCACACAGCAGGAGGACTCGGCCGTGTATCTCTGTGCCAGCAGCTTGGTCAGCTCTTCTTACGAGCAGTACTTCGGGCCG	CASSLVSSSYEQYF	15	0.00021879	TCRBV07-02*01		TCRBJ02-07*01
AAGATCCAGCCTGCAAAGCTTGAGGACTCGGCCGTGTATCTCTGTGCCAGCAGCTTAGGGTTTGCTGCTGAAGCTTTCTTTGGACAA	CASSLGFAAEAFF	15	0.00021879	TCRBV11-02*02		TCRBJ01-01*01
ACAGAGCAGGGGGACTCGGCCATGTATCTCTGTGCCAGCAGCTTAGTTGGACAGGGGGCGTCTAACTATGGCTACACCTTCGGTTCG	CASSLVGQGASNYGYTF	15	0.00021879	TCRBV07-09	TCRBD01-01*01	TCRBJ01-02*01
TCGGCCCAAAAGAACCCGACAGCTTTCTATCTCTGTGCCAGTAGTATGGTAGGGACAGGGGACACCGGGGAGCTGTTTTTTGGAGAA	CASSMVGTGDTGELFF	15	0.00021879	TCRBV19-01	TCRBD01-01*01	TCRBJ02-02*01
AATTCCCTGGAGCTTGGTGACTCTGCTGTGTATTTCTGTGCCAGCAGCCAAGGGGACAGGGGAGCGTACGAGCAGTACTTCGGGCCG	CASSQGDRGAYEQYF	15	0.00021879	TCRBV03	TCRBD01-01*01	TCRBJ02-07*01
AATGTGAGCACCTTGGAGCTGGGGGACTCGGCCCTTTATCTTTGCGCCAGCAGCTACGCGGGGTCCTACGAGCAGTACTTCGGGCCG	CASSYAGSYEQYF	14	0.000204204	TCRBV05-01*01	TCRBD02-01*01	TCRBJ02-07*01
ATCCAGCGCACAGAGCAGGGGGACTCGGCCATGTATCTCTGTGCCAGCAGCTTAGATGGCTGGAGAGCCGAAGCTTTCTTTGGACAA	CASSLDGWRAEAFF	14	0.000204204	TCRBV07-09	TCRBD02-01*02	TCRBJ01-01*01
GCTACCCGCTCCCAGACATCTGTGTATTTCTGCGCCAGCAGTGAGGCGCCATCCGGGACAGTGAACACTGAAGCTTTCTTTGGACAA	CASSEAPSGTVNTEAFF	14	0.000204204	TCRBV10-02*01	TCRBD01-01*01	TCRBJ01-01*01
AACATGAGCTCCTTGGAGCTGGGGGACTCAGCCCTGTACTTCTGTGCCAGCAGCTCGGACAGCGGACCTGAAGCTTTCTTTGGACAA	CASSSDSGPEAFF	14	0.000204204	TCRBV13-01*01	TCRBD01-01*01	TCRBJ01-01*01
GTGAGCAACATGAGCCCTGAAGACAGCAGCATATATCTCTGCAGCGTTGTTGGTAGCGGGGGTGGAGAGACCCAGTACTTCGGGCCA	CSVVGSGGGETQYF	14	0.000204204	TCRBV29-01*01	TCRBD02-01*01	TCRBJ02-05*01
ACATCGGCCCAAAAGAACCCGACAGCTTTCTATCTCTGTGCCAGTAGTATAGCGGGGGGGCACACCGGGGAGCTGTTTTTTGGAGAA	CASSIAGGHTGELFF	14	0.000204204	TCRBV19-01	TCRBD02-01*01	TCRBJ02-02*01
AATTCCCTGGAGCTTGGTGACTCTGCTGTGTATTTCTGTGCCAGCAGCCCTGACAGGGCTGCCGGAAACACCATATATTTTGGAGAG	CASSPDRAAGNTIYF	14	0.000204204	TCRBV03	TCRBD01-01*01	TCRBJ01-03*01
GTGACCAGTGCCCATCCTGAAGACAGCAGCTTCTACATCTGCAGTGCTAGTTCGGCCGTATTTAGGGCTGAAGCTTTCTTTGGACAA	CSASSAVFRAEAFF	14	0.000204204	TCRBV20		TCRBJ01-01*01
TTGTTGCTGGGGGACTCGGCCCTGTATCTCTGTGCCAGCAGCTTGGTGGCCAGCGGAACGTTCGGCGGGGAGCTGTTTTTTGGAGAA	CASSLVASGTFGGELFF	13	0.000189618	TCRBV05-05*01	TCRBD02-01	TCRBJ02-02*01
AATGTGAACGCCTTGTTGCTGGGGGACTCGGCCCTGTATCTCTGTGCCAGCAGCTTATTGGGGAGGCCACCCCTCCACTTTGGGAAC	CASSLLGRPPLHF	13	0.000189618	TCRBV05-05*01	TCRBD02-01*02	TCRBJ01-06*01
CACCTACACACCCTGCAGCCAGAAGACTCGGCCCTGTATCTCTGCGCCAGCAGCTCCGGGACGGACTACGAGCAGTACTTCGGGCCG	CASSSGTDYEQYF	13	0.000189618	TCRBV04-03*01		TCRBJ02-07*01
GAGTCGGCTGCTCCCTCCCAGACATCTGTGTACTTCTGTGCCAGCATCATCTCGGCCACCTCCTACAATGAGCAGTTCTTCGGGCCA	CASIISATSYNEQFF	13	0.000189618	TCRBV06-01*01		TCRBJ02-01*01
AACGCCTTGGAGCTGGACGACTCGGCCCTGTATCTCTGTGCCAGCATCGGGACAGGGGGCGAACCTTCACCCCTCCACTTTGGGAAC	CASIGTGGEPSPLHF	13	0.000189618	TCRBV05-04*01	TCRBD01-01*01	TCRBJ01-06*01
AACGCCTTGGAGCTGGACGACTCGGCCCTGTATCTCTGTGCCAGCAGAAGACAGGGACAAGGAGGCTCACCCCTCCACTTTGGGAAC	CASRRQGQGGSPLHF	13	0.000189618	TCRBV05-04*01	TCRBD01-01*01	TCRBJ01-06*01
ACTCTCAAGATCCAGCCTGCAGAGCTTGGGGACTCGGCCATGTATCTCTGTGCCAGCAGCGAAACGGGGGCCAAGTTCTTCGGGCCA	CASSETGAKFF	13	0.000189618	TCRBV11-01*01		TCRBJ02-01*01
CAGCGCACAGAGCGGGGGGACTCAGCCGTGTATCTCTGTGCCAGCAGCTTAGGACTTTCGGGTCCAGATACGCAGTATTTTGGCCCA	CASSLGLSGPDTQYF	13	0.000189618	TCRBV07-03*01	TCRBD02-01	TCRBJ02-03*01
CGGTCCACAAAGCTGGAGGACTCAGCCATGTACTTCTGTGCCAGCAGTGAGGGCAGGGGGCATTACTATGGCTACACCTTCGGTTCG	CASSEGRGHYYGYTF	13	0.000189618	TCRBV02-01*01	TCRBD01-01*01	TCRBJ01-02*01
CGGTCCACAAAGCTGGAGGACTCAGCCATGTACTTCTGTGCCAGCAGTGAAGGTCGGGGAACCTATCAGCCCCAGCATTTTGGTGAT	CASSEGRGTYQPQHF	13	0.000189618	TCRBV02-01*01	TCRBD02-01*01	TCRBJ01-05*01
CGGTCCACAAAGCTGGAGGACTCAGCCATGTACTTCTGTGCCAGCAGGGAAAGCGGGGGGGAGGTAGATACGCAGTATTTTGGCCCA	CASRESGGEVDTQYF	13	0.000189618	TCRBV02-01*01	TCRBD02-01*01	TCRBJ02-03*01
GAGTCCGCCAGCACCAACCAGACATCTATGTACCTCTGTGCCAGCAGTGGCTGGGTGAACTCTGGAAACACCATATATTTTGGAGAG	CASSGWVNSGNTIYF	13	0.000189618	TCRBV28-01*01		TCRBJ01-03*01
ATTCTGGAGTCCGCCAGCACCAACCAGACATCTATGTACCTCTGTGCCAGCAGCCAGACAGGGATCTTTGGCTACACCTTCGGTTCG	CASSQTGIFGYTF	13	0.000189618	TCRBV28-01*01	TCRBD01-01*01	TCRBJ01-02*01
CAGGTAGTGCGAGGAGATTCGGCAGCTTATTTCTGTGCCAGCTCACCCTCCACGGGACAGGGGAATCAGCCCCAGCATTTTGGTGAT	CASSPSTGQGNQPQHF	13	0.000189618	TCRBV18-01*01	TCRBD01-01*01	TCRBJ01-05*01
CAGGTAGTGCGAGGAGATTCGGCAGCTTATTTCTGTGCCAGCTCACAGAGACTAACCTTAAACACCGGGGAGCTGTTTTTTGGAGAA	CASSQRLTLNTGELFF	13	0.000189618	TCRBV18-01*01	TCRBD02-01	TCRBJ02-02*01
CTGTCGGCTGCTCCCTCCCAGACATCTGTGTACTTCTGTGCCAGCAGGCAACAGGGCAACTATAATTCACCCCTCCACTTTGGGAAC	CASRQQGNYNSPLHF	13	0.000189618	TCRBV06-05*01	TCRBD01-01*01	TCRBJ01-06*01
ACCTTGGAGATCCAGCGCACAGAGCAGGGGGACTCGGCCATGTATCTCTGTGCCAGCAGCTTAAACAATGAGCAGTTCTTCGGGCCA	CASSLNNEQFF	13	0.000189618	TCRBV07-09		TCRBJ02-01*01
ACGTTGGCGTCTGCTGTACCCTCTCAGACATCTGTGTACTTCTGTGCCAGCAGTATGGGGTTCGATCAGCCCCAGCATTTTGGTGAT	CASSMGFDQPQHF	13	0.000189618	TCRBV06-04		TCRBJ01-05*01
ATCCAGGCTACGAAGCTTGAGGATTCAGCAGTGTATTTTTGTGCCAGCATTACCGGGACGGAAACTTACGAGCAGTACTTCGGGCCG	CASITGTETYEQYF	13	0.000189618	TCRBV16-01		TCRBJ02-07*01
CGCACACAGCAGGAGGACTCGGCCGTGTATCTCTGTGCCAGCAGCTACGGACTAGCGGGGAATGCAGATACGCAGTATTTTGGCCCA	CASSYGLAGNADTQYF	13	0.000189618	TCRBV07-02*01	TCRBD02-01*01	TCRBJ02-03*01
ATCCAGCCTGCAAAGCTTGAGGACTCGGCCGTGTATCTCTGTGCCAGCAGCTTGCCGGGACAGGGATACGAGCAGTACTTCGGGCCG	CASSLPGQGYEQYF	13	0.000189618	TCRBV11-02*02	TCRBD01-01*01	TCRBJ02-07*01
CGCACAGAGCAGGGGGACTCGGCCATGTATCTCTGTGCCAGCAGCTTGGGAAGCGGGGGGACCACCGGGGAGCTGTTTTTTGGAGAA	CASSLGSGGTTGELFF	13	0.000189618	TCRBV07-09	TCRBD02-01*01	TCRBJ02-02*01
CTGGGGTTGGAGTCGGCTGCTCCCTCCCAAACATCTGTGTACTTCTGTGCCAGCAGCACAGGGGTCTCACCCCTCCACTTTGGGAAC	CASSTGVSPLHF	13	0.000189618	TCRBV06	TCRBD01-01*01	TCRBJ01-06*01
ATCCAGCCCTCAGAACCCAGGGACTCAGCTGTGTACTTCTGTGCCAGCGGGGGGTCAACGGGGCTTAATGAGCAGTTCTTCGGGCCA	CASGGSTGLNEQFF	13	0.000189618	TCRBV12	TCRBD02-01*01	TCRBJ02-01*01
CAGCCCTCAGAACCCAGGGACTCAGCTGTGTACTTCTGTGCCAGCAGAATAGCGGGGGGGAACACCGGGGAGCTGTTTTTTGGAGAA	CASRIAGGNTGELFF	13	0.000189618	TCRBV12	TCRBD02-01*01	TCRBJ02-02*01
AAGATCCAGCCCTCAGAACCCAGGGACTCAGCTGTGTACTTCTGTGCCAGCAGAAGGGATAGCAATCAGCCCCAGCATTTTGGTGAT	CASRRDSNQPQHF	13	0.000189618	TCRBV12		TCRBJ01-05*01
ACCAGTGCCCATCCTGAAGACAGCAGCTTCTACATCTGCAGTGCTATTCCCGGGACAGGGATGAACACTGAAGCTTTCTTTGGACAA	CSAIPGTGMNTEAFF	13	0.000189618	TCRBV20	TCRBD01-01*01	TCRBJ01-01*01
AACGCCTTGTTGCTGGGGGACTCGGCCCTGTATCTCTGTGCCAGCACCGTCGGACAGGGGATTTCCTACGAGCAGTACTTCGGGCCG	CASTVGQGISYEQYF	12	0.000175032	TCRBV05-05*01	TCRBD01-01*01	TCRBJ02-07*01
GCCCTGCAGCCAGAAGACTCAGCCCTGTATCTCTGCGCCAGCAGCCCGGGACAGGCGAGCTCCTACAATGAGCAGTTCTTCGGGCCA	CASSPGQASSYNEQFF	12	0.000175032	TCRBV04-01*01	TCRBD01-01*01	TCRBJ02-01*01
GAGTTGGCTGCTCCCTCCCAGACATCTGTGTACTTCTGTGCCAGCATAGGGTCCCTACTTTTGAACACTGAAGCTTTCTTTGGACAA	CASIGSLLLNTEAFF	12	0.000175032	TCRBV06-06		TCRBJ01-01*01
GAGCTGAATGTGAACGCCTTGGAGCTGGACGACTCGGCCCTGTATCTCTGTGCCAGCGGAGAGAACACTGAAGCTTTCTTTGGACAA	CASGENTEAFF	12	0.000175032	TCRBV05-04*01	TCRBD02-01*02	TCRBJ01-01*01
CTGAGCTCTCTGGAGCTGGGGGACTCAGCTTTGTATTTCTGTGCCAGCAGCGTAGATGGCGCTAATCAGCCCCAGCATTTTGGTGAT	CASSVDGANQPQHF	12	0.000175032	TCRBV09-01		TCRBJ01-05*01
ATCCAGCCTGCAGAGCTTGGGGACTCGGCCATGTATCTCTGTGCCAGCAGCTTAACCGCCTACCCAGGGCAAGCTTTCTTTGGACAA	CASSLTAYPGQAFF	12	0.000175032	TCRBV11-01*01	TCRBD01-01*01	TCRBJ01-01*01
GAGTCTGCTGCCTCCTCCCAGACATCTGTATATTTCTGCGCCAGCAGTGTGGGGACAGGGGACACAGATACGCAGTATTTTGGCCCA	CASSVGTGDTDTQYF	12	0.000175032	TCRBV10-01	TCRBD01-01*01	TCRBJ02-03*01
CAGGTAGTGCGAGGAGATTCGGCAGCTTATTTCTGTGCCAGCTCACCACTCTTGGAGGGAATGAACACTGAAGCTTTCTTTGGACAA	CASSPLLEGMNTEAFF	12	0.000175032	TCRBV18-01*01	TCRBD02-01*02	TCRBJ01-01*01
CAGCGCACACAGCAGGAGGACTCCGCCGTGTATCTCTGTGCCAGCAGCCCTAGAAATTGGAGGCTCTATGGCTACACCTTCGGTTCG	CASSPRNWRLYGYTF	12	0.000175032	TCRBV07-08*01	TCRBD02-01*02	TCRBJ01-02*01
CTCACTCTGGAGTCAGCTACCCGCTCCCAGACATCTGTGTATTTCTGCGCCAGCAGTTCCGAAAATCAGCCCCAGCATTTTGGTGAT	CASSSENQPQHF	12	0.000175032	TCRBV10-02*01		TCRBJ01-05*01
ATCCAGCAGGTAGTGCGAGGAGATTCGGCAGCTTATTTCTGTGCCAGCTCACCACAGGGACGGGAAAATGAGCAGTTCTTCGGGCCA	CASSPQGRENEQFF	12	0.000175032	TCRBV18-01*01		TCRBJ02-01*01
AGGATCCAGCAGGTAGTGCGAGGAGATTCGGCAGCTTATTTCTGTGCCAGCACACGGGACGGGATCACTGAAGCTTTCTTTGGACAA	CASTRDGITEAFF	12	0.000175032	TCRBV18-01*01		TCRBJ01-01*01
AGGCTGCTGTCGGCTGCTCCCTCCCAGACATCTGTGTACTTCTGTGCCAGCAGTTCTTTTCAGGGCACTGAAGCTTTCTTTGGACAA	CASSSFQGTEAFF	12	0.000175032	TCRBV06-05*01	TCRBD01-01*01	TCRBJ01-01*01
AGGCTGCTGTCGGCTGCTCCCTCCCAGACATCTGTGTACTTCTGTGCCAGCAACCCGGCGGGGAGGAACGAGCAGTACTTCGGGCCG	CASNPAGRNEQYF	12	0.000175032	TCRBV06-05*01	TCRBD02-01	TCRBJ02-07*01
AAGATCCAGCCTGCAAAGCTTGAGGACTCGGCCGTGTATCTCTGTGCCAGCCGCCCTAGCGGGGGCTCCCAGGAGTACTTCGGGCCG	CASRPSGGSQEYF	12	0.000175032	TCRBV11-02*02	TCRBD02-01*01	TCRBJ02-07*01
TCCCTGGAGCTTGGTGACTCTGCTGTGTATTTCTGTGCCAGCAGCCAAGACGTCACAAATAGCAATCAGCCCCAGCATTTTGGTGAT	CASSQDVTNSNQPQHF	12	0.000175032	TCRBV03	TCRBD01-01*01	TCRBJ01-05*01
AAGATCCAGCCCTCAGAACCCAGGGACTCAGCTGTGTACTTCTGTGCCAGCAGTTTCTTGGGAGCCGGGGAGCTGTTTTTTGGAGAA	CASSFLGAGELFF	12	0.000175032	TCRBV12	TCRBD02-01*02	TCRBJ02-02*01
TCCCTGGAGCTTGGTGACTCTGCTGTGTATTTCTGTGCCAGCAGCCGATTGGGGGGGCAAAATTCCGGCGAGCAGTACTTCGGGCCG	CASSRLGGQNSGEQYF	12	0.000175032	TCRBV03	TCRBD02-01*01	TCRBJ02-07*01
GCTCCCTCCCAAACATCTGTGTACTTCTGTGCCAGCACCTTTTCCCGAGACAGGGACGCTGGGGCCAACGTCCTGACTTTCGGGGCC	CASTFSRDRDAGANVLTF	12	0.000175032	TCRBV06	TCRBD01-01*01	TCRBJ02-06*01
CTTCACCTACACACCCTGCAGCCAGAAGACTCGGCCCTGTATCTCTGTGCCAGCAGCCAAGTTGGGGATACGCAGTATTTTGGCCCA	CASSQVGDTQYF	11	0.000160446	TCRBV04-02*01		TCRBJ02-03*01
AATGTGAACGCCTTGTTGCTGGGGGACTCGGCCCTGTATCTCTGTGCCAGCAGCCTCGTCTATAATTCACCCCTCCACTTTGGGAAC	CASSLVYNSPLHF	11	0.000160446	TCRBV05-05*01	TCRBD02-01	TCRBJ01-06*01
CAGCCAGAAGACTCGGCCCTGTATCTCTGCGCCAGCAGCCCGGGACTAGCGGGGGGCCCGGACACCGGGGAGCTGTTTTTTGGAGAA	CASSPGLAGGPDTGELFF	11	0.000160446	TCRBV04-03*01	TCRBD02-01*01	TCRBJ02-02*01
CACACCCTGCAGCCAGAAGACTCGGCCCTGTATCTCTGCGCCAGCAGCCAATTCACAGGGGGCCGCAATGAGCAGTTCTTCGGGCCA	CASSQFTGGRNEQFF	11	0.000160446	TCRBV04-03*01	TCRBD01-01*01	TCRBJ02-01*01
TCTCTGGAGCTGGGGGACTCAGCTTTGTATTTCTGTGCCAGCAGCAGACAACAGGGTTTAGTAAACACTGAAGCTTTCTTTGGACAA	CASSRQQGLVNTEAFF	11	0.000160446	TCRBV09-01	TCRBD01-01*01	TCRBJ01-01*01
CACGCCCTGCAGCCAGAAGACTCAGCCCTGTATCTCTGCGCCAGCAGCCTTGGGACAGGCCTTAATTCACCCCTCCACTTTGGGAAC	CASSLGTGLNSPLHF	11	0.000160446	TCRBV04-01*01	TCRBD01-01*01	TCRBJ01-06*01
CCGCTCAGGCTGGAGTTGGCTGCTCCCTCCCAGACATCTGTGTACTTCTGTGCCAGCCTTGCTGGCAATGAGCAGTTCTTCGGGCCA	CASLAGNEQFF	11	0.000160446	TCRBV06-06		TCRBJ02-01*01
TCCACAAAGCTGGAGGACTCAGCCATGTACTTCTGTGCCAGCAGGGCACAGGGGTCCGGGGTCAATCAGCCCCAGCATTTTGGTGAT	CASRAQGSGVNQPQHF	11	0.000160446	TCRBV02-01*01	TCRBD01-01*01	TCRBJ01-05*01
AGGCTGCTGTCGGCTGCTCCCTCCCAGACATCTGTGTACTTCTGTGCCAGCGGGGACAGAAGCAATCAGCCCCAGCATTTTGGTGAT	CASGDRSNQPQHF	11	0.000160446	TCRBV06-05*01	TCRBD01-01*01	TCRBJ01-05*01
CTGTCGGCTGCTCCCTCCCAGACATCTGTGTACTTCTGTGCCAGCAGTTACGGGCCAGAAGCCAAAAACATTCAGTACTTCGGCGCC	CASSYGPEAKNIQYF	11	0.000160446	TCRBV06-05*01	TCRBD01-01*01	TCRBJ02-04*01
GCGTCTGCTGTACCCTCTCAGACATCTGTGTACTTCTGTGCCAGCAGTGGACTAGCGGGGGGGCTCAATGAGCAGTTCTTCGGGCCA	CASSGLAGGLNEQFF	11	0.000160446	TCRBV06-04	TCRBD02-01*01	TCRBJ02-01*01
TTGGAGATCCAGCGCACAGAGCAGGGGGACTCGGCCATGTATCTCTGTGCCAGCAGCTTAACAAGCGGTGAGCAGTTCTTCGGGCCA	CASSLTSGEQFF	11	0.000160446	TCRBV07-09	TCRBD02-01	TCRBJ02-01*01
ATGAGCTCCTTGGAGCTGGGGGACTCAGCCCTGTACTTCTGTGCCAGCAGCTTAGGTGGGACTTGGGGCGAGCAGTACTTCGGGCCG	CASSLGGTWGEQYF	11	0.000160446	TCRBV13-01*01	TCRBD02-01	TCRBJ02-07*01
CTGACTGTGAGCAACATGAGCCCTGAAGACAGCAGCATATATCTCTGCAGCGTTGATCTACAGCAGAACGAGCAGTACTTCGGGCCG	CSVDLQQNEQYF	11	0.000160446	TCRBV29-01*01	TCRBD01-01*01	TCRBJ02-07*01
ACTGTGACATCGGCCCAAAAGAACCCGACAGCTTTCTATCTCTGTGCCAGTAATTATCACCCCTCGGGGGCCCAGCATTTTGGTGAT	CASNYHPSGAQHF	11	0.000160446	TCRBV19-01	TCRBD02-01*01	TCRBJ01-05*01
CTGGAGCTTGGTGACTCTGCTGTGTATTTCTGTGCCAGCAGCAACTACGAAGGACTAGCGTCCCCAGATACGCAGTATTTTGGCCCA	CASSNYEGLASPDTQYF	11	0.000160446	TCRBV03	TCRBD02-01	TCRBJ02-03*01
AAGATCCAGCCCTCAGAACCCAGGGACTCAGCTGTGTACTTCTGTGCCAGCAGTTATATCCCGAACACTGAAGCTTTCTTTGGACAA	CASSYIPNTEAFF	11	0.000160446	TCRBV12	TCRBD02-01	TCRBJ01-01*01
CAGCCCTCAGAACCCAGGGACTCAGCTGTGTACTTCTGTGCCAGCCATAGAGCCGGGATACATGGCGATGGCTACACCTTCGGTTCG	CASHRAGIHGDGYTF	11	0.000160446	TCRBV12	TCRBD02-01*02	TCRBJ01-02*01
CTACACACCCTGCAGCCAGAAGACTCGGCCCTGTATCTCTGTGCCAGCAGCCAAGGGGGGGTCACAGATACGCAGTATTTTGGCCCA	CASSQGGVTDTQYF	10	0.00014586	TCRBV04-02*01	TCRBD02-01*01	TCRBJ02-03*01
AATGTGAACGCCTTGTTGCTGGGGGACTCGGCCCTCTATCTCTGTGCCAGCAGCTTAAGCGGCTCCTACGAGCAGTACTTCGGGCCG	CASSLSGSYEQYF	10	0.00014586	TCRBV05-06*01	TCRBD02-01	TCRBJ02-07*01
GTGAGTGCCTTGGAGCTGGGGGACTCGGCCCTGTATCTCTGTGCCAGAAGCTGCCGGGACAGGATCTCCGAGCAGTACTTCGGGCCG	CARSCRDRISEQYF	10	0.00014586	TCRBV05-03	TCRBD01-01*01	TCRBJ02-07*01
CACGCCCTGCAGCCAGAAGACTCAGCCCTGTATCTCTGCGCCAGCAGCCAACTAGACACGAACACCGGGGAGCTGTTTTTTGGAGAA	CASSQLDTNTGELFF	10	0.00014586	TCRBV04-01*01		TCRBJ02-02*01
TTGGAGCTGGGGGACTCGGCCCTTTATCTTTGCGCCAGCAGCTTGGACCTTCCGGGACAGCCCAATTCACCCCTCCACTTTGGGAAC	CASSLDLPGQPNSPLHF	10	0.00014586	TCRBV05-01*01	TCRBD01-01*01	TCRBJ01-06*01
AAGATCCGGTCCACAAAGCTGGAGGACTCAGCCATGTACTTCTGTGCCAGCAGTGAAGACAGGGTTTACGAGCAGTACTTCGGGCCG	CASSEDRVYEQYF	10	0.00014586	TCRBV02-01*01	TCRBD01-01*01	TCRBJ02-07*01
CTGGAGGATTCTGGAGTTTATTTCTGTGCCAGCAGCCAAGGGTCTCTCACACCGTTTTCTGGGGCCAACGTCCTGACTTTCGGGGCC	CASSQGSLTPFSGANVLTF	10	0.00014586	TCRBV14-01*01	TCRBD01-01*01	TCRBJ02-06*01
CTGCTGTCGGCTGCTCCCTCCCAGACATCTGTGTACTTCTGTGCCAGCAGCCCAGGACAGTATAATTCACCCCTCCACTTTGGGAAC	CASSPGQYNSPLHF	10	0.00014586	TCRBV06-05*01	TCRBD01-01*01	TCRBJ01-06*01
ATCCAGCGCACAGAGCAGGGGGACTCGGCCATGTATCTCTGTGCCAGCAGCTCCCGACCCAGCTCCTACGAGCAGTACTTCGGGCCG	CASSSRPSSYEQYF	10	0.00014586	TCRBV07-09		TCRBJ02-07*01
ATCCAGCGCACAGAGCAGGGGGACTCGGCCATGTATCTCTGTGCCAGCAGCTTTTCGGACGGGGGATACGAGCAGTACTTCGGGCCG	CASSFSDGGYEQYF	10	0.00014586	TCRBV07-09	TCRBD02-01*01	TCRBJ02-07*01
TTGGCGTCTGCTGTACCCTCTCAGACATCTGTGTACTTCTGTGCCAGCAGTGACTCTCAGGGCACAGATACGCAGTATTTTGGCCCA	CASSDSQGTDTQYF	10	0.00014586	TCRBV06-04	TCRBD01-01*01	TCRBJ02-03*01
ACGTTGGCGTCTGCTGTACCCTCTCAGACATCTGTGTACTTCTGTGCCAGCAGTGACACTAGCACAGATACGCAGTATTTTGGCCCA	CASSDTSTDTQYF	10	0.00014586	TCRBV06-04	TCRBD02-01	TCRBJ02-03*01
ATCCAGCGCACACAGCAGGAGGACTCGGCCGTGTATCTCTGTGCCAGCAGCCCGCCAGGGAGGGGCACTGAAGCTTTCTTTGGACAA	CASSPPGRGTEAFF	10	0.00014586	TCRBV07-02*01	TCRBD02-01*02	TCRBJ01-01*01
CTGGAGTCCGCTACCAGCTCCCAGACATCTGTGTACTTCTGTGCCATCAGTGAGTCAGAGGGATCACGCGAGCAGTACTTCGGGCCG	CAISESEGSREQYF	10	0.00014586	TCRBV10-03*01	TCRBD02-01*02	TCRBJ02-07*01
CAGCCTGCAAAGCTTGAGGACTCGGCCGTGTATCTCTGTGCCAGCAGCCTGGACGGGGGCTCCTCCTACGAGCAGTACTTCGGGCCG	CASSLDGGSSYEQYF	10	0.00014586	TCRBV11-02*02		TCRBJ02-07*01
TCGCCCAGCCCCAACCAGACCTCTCTGTACTTCTGTGCCAGCAGTTCTGGAGGGGCGCTTAACGAGGAGACCCAGTACTTCGGGCCA	CASSSGGALNEETQYF	10	0.00014586	TCRBV27-01*01	TCRBD02-01*02	TCRBJ02-05*01
CTGGAGTCGCCCAGCCCCAACCAGACCTCTCTGTACTTCTGTGCCAGCAGTCCAGTCGACAGTTTAGAGACCCAGTACTTCGGGCCA	CASSPVDSLETQYF	10	0.00014586	TCRBV27-01*01	TCRBD01-01*01	TCRBJ02-05*01
ATCCTGGAGTCGCCCAGCCCCAACCAGACCTCTCTGTACTTCTGTGCCAGCAGTTTCCAAGGTCCGGAAGGCTACACCTTCGGTTCG	CASSFQGPEGYTF	10	0.00014586	TCRBV27-01*01		TCRBJ01-02*01
GTGAGCAACATGAGCCCTGAAGACAGCAGCATATATCTCTGCAGCGTTGAGGGCAAACAGGGCCACTATGGCTACACCTTCGGTTCG	CSVEGKQGHYGYTF	10	0.00014586	TCRBV29-01*01	TCRBD01-01*01	TCRBJ01-02*01
ACTGTGAGCAACATGAGCCCTGAAGACAGCAGCATATATCTCTGCAGCGTTACGGACTCTGGGGCCAACGTCCTGACTTTCGGGGCC	CSVTDSGANVLTF	10	0.00014586	TCRBV29-01*01		TCRBJ02-06*01
TCGGCCCAAAAGAACCCGACAGCTTTCTATCTCTGTGCCAGTAGTATAGTTGCGGGACAGGGGTATCAGCCCCAGCATTTTGGTGAT	CASSIVAGQGYQPQHF	10	0.00014586	TCRBV19-01	TCRBD01-01*01	TCRBJ01-05*01
ACTGTGACATCGGCCCAAAAGAACCCGACAGCTTTCTATCTCTGTGCCAGTAGTCCCAGGGAGGATTCACCCCTCCACTTTGGGAAC	CASSPREDSPLHF	10	0.00014586	TCRBV19-01	TCRBD02-01*02	TCRBJ01-06*01
ACCCTGGAGTCTGCCAGGCCCTCACATACCTCTCAGTACCTCTGTGCCAGCAGTGAGGGCGGAAACTATGGCTACACCTTCGGTTCG	CASSEGGNYGYTF	10	0.00014586	TCRBV25-01*01		TCRBJ01-02*01
CATCCTGAAGACAGCAGCTTCTACATCTGCAGTGCTAGAGATGCCCTACAGGGCAGCTCCTATAATTCACCCCTCCACTTTGGGAAC	CSARDALQGSSYNSPLHF	10	0.00014586	TCRBV20	TCRBD01-01*01	TCRBJ01-06*01
GGTGACTCTGCTGTGTATTTCTGTGCCAGCAGCTCCTCCTATCCAGGACAGGGAGGACTGTCCGGAAACACCATATATTTTGGAGAG	CASSSSYPGQGGLSGNTIYF	10	0.00014586	TCRBV03	TCRBD01-01*01	TCRBJ01-03*01
CAGCCCTCAGAACCCAGGGACTCAGCTGTGTACTTCTGTGCCAGCAGTAGAAGCGGGGGGAAATACAATGAGCAGTTCTTCGGGCCA	CASSRSGGKYNEQFF	10	0.00014586	TCRBV12	TCRBD02-01*01	TCRBJ02-01*01
ATCCAGCCCTCAGAACCCAGGGACTCAGCTGTGTACTTCTGTGCCAGCAGTATTCTGGGTAGCAATCAGCCCCAGCATTTTGGTGAT	CASSILGSNQPQHF	10	0.00014586	TCRBV12		TCRBJ01-05*01
ACAGTGACCAGTGCCCATCCTGAAGACAGCAGCTTCTACATCTGCAGTGCTAGAGATTCGACGGACTATGGCTACACCTTCGGTTCG	CSARDSTDYGYTF	10	0.00014586	TCRBV20		TCRBJ01-02*01
ACCCTGCAGCCAGAAGACTCGGCCCTGTATCTCTGTGCCAGCAGCCAATCAGACAGGTTGATGGGCGGGGAGCTGTTTTTTGGAGAA	CASSQSDRLMGGELFF	9	0.000131274	TCRBV04-02*01	TCRBD01-01*01	TCRBJ02-02*01
GACATCCGCTCACCAGGCCTGGGGGACGCAGCCATGTACCTGTGTGCCACCGCGATGGGGGAGCACACTGAAGCTTTCTTTGGACAA	CATAMGEHTEAFF	9	0.000131274	TCRBV15-01*01		TCRBJ01-01*01
CACGCCCTGCAGCCAGAAGACTCAGCCCTGTATCTCTGCGCCAGCAGCCAAGACGAGCAGGGTACCTACGAGCAGTACTTCGGGCCG	CASSQDEQGTYEQYF	9	0.000131274	TCRBV04-01*01	TCRBD01-01*01	TCRBJ02-07*01
ACCCTGCAGCCAGAAGACTCGGCCCTGTATCTCTGCGCCAGCAGCCAAGGGGTTGCGTATGGGGACACTGAAGCTTTCTTTGGACAA	CASSQGVAYGDTEAFF	9	0.000131274	TCRBV04-03*01		TCRBJ01-01*01
AACGCCTTGTTGCTGGGGGACTCGGCCCTCTATCTCTGTGCCAGCACCGGAGACAGGGGACGGAACACTGAAGCTTTCTTTGGACAA	CASTGDRGRNTEAFF	9	0.000131274	TCRBV05-06*01	TCRBD01-01*01	TCRBJ01-01*01
CTGAGCTCTCTGGAGCTGGGGGACTCAGCTTTGTATTTCTGTGCCAGCAGCGTAAGCGACAGTATGAATGAGCAGTTCTTCGGGCCA	CASSVSDSMNEQFF	9	0.000131274	TCRBV09-01	TCRBD01-01*01	TCRBJ02-01*01
AGGCTGGAGTCGGCTGCTCCCTCCCAGACATCTGTGTACTTCTGTGCCAGCAGTGTGGTACAGGGGCCCGAGCAGTACTTCGGGCCG	CASSVVQGPEQYF	9	0.000131274	TCRBV06-01*01	TCRBD01-01*01	TCRBJ02-07*01
ACTCTGGAGTCTGCTGCCTCCTCCCAGACATCTGTATATTTCTGCGCCAGCAGTGGCAGCCTAAATTCACCCCTCCACTTTGGGAAC	CASSGSLNSPLHF	9	0.000131274	TCRBV10-01		TCRBJ01-06*01
ACTCTGGAGTCTGCTGCCTCCTCCCAGACATCTGTATATTTCTGCGCCAGCAGTCTAACAGGGGGATCTGGCTACACCTTCGGTTCG	CASSLTGGSGYTF	9	0.000131274	TCRBV10-01	TCRBD01-01*01	TCRBJ01-02*01
GAGTTGGCTGCTCCCTCCCAGACATCTGTGTACTTCTGTGCCAGCAGTTACGACGGGACAGGGAACTATGGCTACACCTTCGGTTCG	CASSYDGTGNYGYTF	9	0.000131274	TCRBV06-06	TCRBD01-01*01	TCRBJ01-02*01
GCCTTGGAGCTGGACGACTCGGCCCTGTATCTCTGTGCCAGCAGCGCACCCGGGACAGGGGATTCAGAGACCCAGTACTTCGGGCCA	CASSAPGTGDSETQYF	9	0.000131274	TCRBV05-04*01	TCRBD01-01*01	TCRBJ02-05*01
TCTGAGCTGAATGTGAACGCCTTGGAGCTGGACGACTCGGCCCTGTATCTCTGTGCCAGCAGCTTTGGGGTAGCTTTCTTTGGACAA	CASSFGVAFF	9	0.000131274	TCRBV05-04*01		TCRBJ01-01*01
ATCCAGCGCACAGAGCAGGGGGACTCAGCCGTGTATCTCCGTGCCAGCAGCCCAGCAGGGGATAATCAGCCCCAGCATTTTGGTGAT	RASSPAGDNQPQHF	9	0.000131274	TCRBV07-03*02	TCRBD01-01*01	TCRBJ01-05*01
CAGCGCACAGAGCGGGGGGACTCAGCCGTGTATCTCTGTGCCAGCAGCCAGGGACTAGCGGGGTGGCAGACCCAGTACTTCGGGCCA	CASSQGLAGWQTQYF	9	0.000131274	TCRBV07-03*01	TCRBD02-01*01	TCRBJ02-05*01
CTGGAGTCTGCTGCCTCCTCCCAGACATCTGTATATTTCTGCGCCAGCAGTTTGACAGGGACCACCGGGGAGCTGTTTTTTGGAGAA	CASSLTGTTGELFF	9	0.000131274	TCRBV10-01	TCRBD01-01*01	TCRBJ02-02*01
GAGTCTGCTGCCTCCTCCCAGACATCTGTATATTTCTGCGCCAGCAGTGAGTACAGGGGGCTCGCCGGGGAGCTGTTTTTTGGAGAA	CASSEYRGLAGELFF	9	0.000131274	TCRBV10-01	TCRBD01-01*01	TCRBJ02-02*01
CGGTCCACAAAGCTGGAGGACTCAGCCATGTACTTCTGTGCCAGCAGTGGGACAGGGAGGGTCCATCAGCCCCAGCATTTTGGTGAT	CASSGTGRVHQPQHF	9	0.000131274	TCRBV02-01*01	TCRBD01-01*01	TCRBJ01-05*01
CTGAAGATCCGGTCCACAAAGCTGGAGGACTCAGCCATGTACTTCTGTGCCAGATCCCGGGACAGAGGGGGCTACACCTTCGGTTCG	CARSRDRGGYTF	9	0.000131274	TCRBV02-01*01	TCRBD01-01*01	TCRBJ01-02*01
CGGTCCACAAAGCTGGAGGACTCAGCCATGTACTTCTGTGCCAGCGGGGACAAGAGCTCTGGGGCCAACGTCCTGACTTTCGGGGCC	CASGDKSSGANVLTF	9	0.000131274	TCRBV02-01*01	TCRBD01-01*01	TCRBJ02-06*01
AAGGTGCAGCCTGCAGAACTGGAGGATTCTGGAGTTTATTTCTGTGCCAGCAGCCTTTATTTTAATTCACCCCTCCACTTTGGGAAC	CASSLYFNSPLHF	9	0.000131274	TCRBV14-01*01	TCRBD02-01	TCRBJ01-06*01
CTGGAGTCCGCCAGCACCAACCAGACATCTATGTACCTCTGTGCCAGCAGCAAAACAGGGGGAAGTACTGAAGCTTTCTTTGGACAA	CASSKTGGSTEAFF	9	0.000131274	TCRBV28-01*01	TCRBD01-01*01	TCRBJ01-01*01
ATTCTGGAGTCCGCCAGCACCAACCAGACATCTATGTACCTCTGTGCCAGCACCGGGGATCTCAATCAGCCCCAGCATTTTGGTGAT	CASTGDLNQPQHF	9	0.000131274	TCRBV28-01*01	TCRBD02-01*01	TCRBJ01-05*01
CTGAGGATCCAGCAGGTAGTGCGAGGAGATTCGGCAGCTTATTTCTGTGCCAGCTCACCCGTAAACACTGAAGCTTTCTTTGGACAA	CASSPVNTEAFF	9	0.000131274	TCRBV18-01*01	TCRBD02-01	TCRBJ01-01*01
CTGTCGGCTGCTCCCTCCCAGACATCTGTGTACTTCTGTGCCAGCAGTTACGCCCGGACAGGGGGCGATGGCTACACCTTCGGTTCG	CASSYARTGGDGYTF	9	0.000131274	TCRBV06-05*01	TCRBD01-01*01	TCRBJ01-02*01
CTGTCGGCTGCTCCCTCCCAGACATCTGTGTACTTCTGTGCCAGCAGAGTCAGGGGCTCCTATAATTCACCCCTCCACTTTGGGAAC	CASRVRGSYNSPLHF	9	0.000131274	TCRBV06-05*01	TCRBD01-01*01	TCRBJ01-06*01
GAGATCCAGCGCACAGAGCAGGGGGACTCGGCCATGTATCTCTGTGCCAGCAGCATCCGAGGGGATCAGCCCCAGCATTTTGGTGAT	CASSIRGDQPQHF	9	0.000131274	TCRBV07-09		TCRBJ01-05*01
GAGCAGGGGGACTCGGCCATGTATCTCTGTGCCAGCAGCTTAGCGGGGACTAGCGGGGGTTTATCCTACGAGCAGTACTTCGGGCCG	CASSLAGTSGGLSYEQYF	9	0.000131274	TCRBV07-09	TCRBD02-01*01	TCRBJ02-07*01
CCTGCAAAGCTTGAGGACTCGGCCGTGTATCTCTGTGCCAGCAGCCCTCAGGGGCGGGGGAGCCAAGAGACCCAGTACTTCGGGCCA	CASSPQGRGSQETQYF	9	0.000131274	TCRBV11-02*02	TCRBD02-01*01	TCRBJ02-05*01
ATCCAGCGCACAGAGCAGGGGGACTCGGCCATGTATCTCTGTGCCAGCACAAAAGCGGGAATGAACACTGAAGCTTTCTTTGGACAA	CASTKAGMNTEAFF	9	0.000131274	TCRBV07-09	TCRBD02-01*02	TCRBJ01-01*01
CAGCCTGCAGAGCTTGGGGACTCGGCCGTGTATCTCTGTGCCAGCAGCCGAACGACAGACTTCGGAGATACGCAGTATTTTGGCCCA	CASSRTTDFGDTQYF	9	0.000131274	TCRBV11-03*01	TCRBD01-01*01	TCRBJ02-03*01
TCGCCCAGCCCCAACCAGACCTCTCTGTACTTCTGTGCCAGCAGTTTGTGGTATCCCTCCTATAATTCACCCCTCCACTTTGGGAAC	CASSLWYPSYNSPLHF	9	0.000131274	TCRBV27-01*01		TCRBJ01-06*01
GAGTCGCCCAGCCCCAACCAGACCTCTCTGTACTTCTGTGCCAGCAGTTTTGGGGGCGCTGGCACCGGGGAGCTGTTTTTTGGAGAA	CASSFGGAGTGELFF	9	0.000131274	TCRBV27-01*01	TCRBD01-01*01	TCRBJ02-02*01
CTGATCCTGGAGTCGCCCAGCCCCAACCAGACCTCTCTGTACTTCTGTGCCAGCAGTTTATCAGGCCAGCCCCAGCATTTTGGTGAT	CASSLSGQPQHF	9	0.000131274	TCRBV27-01*01		TCRBJ01-05*01
GTGAGCAACATGAGCCCTGAAGACAGCAGCATATATCTCTGCAGCGTTGAAGGACCCGATGCGGGGTTGGAGCAGTACTTCGGGCCG	CSVEGPDAGLEQYF	9	0.000131274	TCRBV29-01*01	TCRBD02-01*01	TCRBJ02-07*01
TCGGCCCAAAAGAACCCGACAGCTTTCTATCTCTGTGCCAGTAAGGGTCAGGAAACGATCTCTGGAAACACCATATATTTTGGAGAG	CASKGQETISGNTIYF	9	0.000131274	TCRBV19-01		TCRBJ01-03*01
GTGACATCGGCCCAAAAGAACCCGACAGCTTTCTATCTCTGTGCCAGTAGTGGGGGATATAGCAATCAGCCCCAGCATTTTGGTGAT	CASSGGYSNQPQHF	9	0.000131274	TCRBV19-01		TCRBJ01-05*01
CTGGAGCTTGGTGACTCTGCTGTGTATTTCTGTGCCAGCACCCCAGATCGTCTGGGGCCGAGCACAGATACGCAGTATTTTGGCCCA	CASTPDRLGPSTDTQYF	9	0.000131274	TCRBV03	TCRBD01-01*01	TCRBJ02-03*01
CTTGGTGACTCTGCTGTGTATTTCTGTGCCAGCAGTTCGATCGGGACTAGCCGGGATGGAGGATGGGAGACCCAGTACTTCGGGCCA	CASSSIGTSRDGGWETQYF	9	0.000131274	TCRBV03	TCRBD02-01	TCRBJ02-05*01
GTGACCAGTGCCCATCCTGAAGACAGCAGCTTCTACATCTGCAGTGCTGGCCCCCCGGACAGGGCGACTGAAGCTTTCTTTGGACAA	CSAGPPDRATEAFF	9	0.000131274	TCRBV20	TCRBD01-01*01	TCRBJ01-01*01
ATCAATTCCCTGGAGCTTGGTGACTCTGCTGTGTATTTCTGTGCCAGCAGCCCGGGGGAGTTCTACAATGAGCAGTTCTTCGGGCCA	CASSPGEFYNEQFF	9	0.000131274	TCRBV03	TCRBD02-01*01	TCRBJ02-01*01
GTGACCAGTGCCCATCCTGAAGACAGCAGCTTCTACATCTGCAGTGCTAGACCCACGGACCGCTACAATGGCTACACCTTCGGTTCG	CSARPTDRYNGYTF	9	0.000131274	TCRBV20		TCRBJ01-02*01
ATCAATTCCCTGGAGCTTGGTGACTCTGCTGTGTATTTCTGTGCCAGCAGCTCACAGGGTACCAATTCACCCCTCCACTTTGGGAAC	CASSSQGTNSPLHF	9	0.000131274	TCRBV03	TCRBD01-01*01	TCRBJ01-06*01
ATCAATTCCCTGGAGCTTGGTGACTCTGCTGTGTATTTCTGTGCCAGCAGCCGTTTTACGAACACCGGGGAGCTGTTTTTTGGAGAA	CASSRFTNTGELFF	9	0.000131274	TCRBV03	TCRBD02-01	TCRBJ02-02*01
CTGGAGCTTGGTGACTCTGCTGTGTATTTCTGTGCCAGCAGGAACACAGGGATAGGATCCTATAATTCACCCCTCCACTTTGGGAAC	CASRNTGIGSYNSPLHF	9	0.000131274	TCRBV03	TCRBD01-01*01	TCRBJ01-06*01
CTGAAGATCCAGCCCTCAGAACCCAGGGACTCAGCTGTGTACTTCTGTGCCAGCAGTTTATCGAGTGGTGGCTACACCTTCGGTTCG	CASSLSSGGYTF	9	0.000131274	TCRBV12	TCRBD02-01*02	TCRBJ01-02*01
AATTCCCTGGAGCTTGGTGACTCTGCTGTGTATTTCTGTGCCAGCAGCCAAGTCCAGGCGTCTGGAAACACCATATATTTTGGAGAG	CASSQVQASGNTIYF	9	0.000131274	TCRBV03	TCRBD01-01*01	TCRBJ01-03*01
CTGGAGCTTGGTGACTCTGCTGTGTATTTCTGTGCCAGCAGCCAAGAGGGAGGGGTCTCTGGGGCCAACGTCCTGACTTTCGGGGCC	CASSQEGGVSGANVLTF	9	0.000131274	TCRBV03	TCRBD02-01*02	TCRBJ02-06*01
ATCCAGCCCTCAGAACCCAGGGACTCAGCTGTGTACTTCTGTGCCAGCACCTCGGGGACTCATCTCGGGAAACTGTTTTTTGGCAGT	CASTSGTHLGKLFF	9	0.000131274	TCRBV12	TCRBD02-01	TCRBJ01-04*01
GTGACCAGTGCCCATCCTGAAGACAGCAGCTTCTACATCTGCAGTGCCACGCGGGGTTCGACTAACTATGGCTACACCTTCGGTTCG	CSATRGSTNYGYTF	9	0.000131274	TCRBV20	TCRBD02-01*01	TCRBJ01-02*01
ACCAGTGCCCATCCTGAAGACAGCAGCTTCTACATCTGCAGTGCTAGAGATCTCCGACAAGCCGAAGAGACCCAGTACTTCGGGCCA	CSARDLRQAEETQYF	9	0.000131274	TCRBV20	TCRBD01-01*01	TCRBJ02-05*01
ATCCAGCCCTCAGAACCCAGGGACTCAGCTGTGTACTTCTGTGCCAGCAGTGGTAGCGATAGCTCCTACGAGCAGTACTTCGGGCCG	CASSGSDSSYEQYF	9	0.000131274	TCRBV12	TCRBD02-01	TCRBJ02-07*01
CAGCGCACAGAGCAGCGGGACTCGGCCATGTATCGCTGTGCCAGCAGCTTAGAACTAGCGGGTGGGGATACGCAGTATTTTGGCCCA	CASSLELAGGDTQYF	8	0.000116688	TCRBV07-06*01	TCRBD02-01	TCRBJ02-03*01
ACAGAGCAGCGGGACTCGGCCATGTATCGCTGTGCCAGCAGCTTAGGGACAGGGGCCTTCAGCAATCAGCCCCAGCATTTTGGTGAT	CASSLGTGAFSNQPQHF	8	0.000116688	TCRBV07-06*01	TCRBD01-01*01	TCRBJ01-05*01
CTGGAGTCGGCTGCTCCCTCCCAGACATCTGTGTACTTCTGTGCCAGCACGCTGGACAGGTCATCTTACGAGCAGTACTTCGGGCCG	CASTLDRSSYEQYF	8	0.000116688	TCRBV06-01*01	TCRBD01-01*01	TCRBJ02-07*01
ATCCGCTCACCAGGCCTGGGGGACGCAGCCATGTACCTGTGTGCCACCAGCGGGACTAGCACGTACAATGAGCAGTTCTTCGGGCCA	CATSGTSTYNEQFF	8	0.000116688	TCRBV15-01*01	TCRBD02-01	TCRBJ02-01*01
ATCCGCTCACCAGGCCTGGGGGACGCAGCCATGTACCTGTGTGCCACCAGCAGAAGCAGGGAGGGCACTGAAGCTTTCTTTGGACAA	CATSRSREGTEAFF	8	0.000116688	TCRBV15-01*01	TCRBD02-01*02	TCRBJ01-01*01
CACACCCTGCAGCCAGAAGACTCGGCCCTGTATCTCTGCGCCAGCAGCCGAGGGGGGAGCTCCTACAATGAGCAGTTCTTCGGGCCA	CASSRGGSSYNEQFF	8	0.000116688	TCRBV04-03*01		TCRBJ02-01*01
AACCTGAGCTCTCTGGAGCTGGGGGACTCAGCTTTGTATTTCTGTGCCAGCAGCGTAGGAGTTTCGTGGGAGCAGTACTTCGGGCCG	CASSVGVSWEQYF	8	0.000116688	TCRBV09-01	TCRBD02-01*02	TCRBJ02-07*01
CTGAGCTCTCTGGAGCTGGGGGACTCAGCTTTGTATTTCTGTGCCAGCAGCGTAGGTTCAGGGGACTATGGCTACACCTTCGGTTCG	CASSVGSGDYGYTF	8	0.000116688	TCRBV09-01	TCRBD01-01*01	TCRBJ01-02*01
GAGTCGGCTGCTCCCTCCCAGACATCTGTGTACTTCTGTGCCAGCAGGACAGGGGGCTCTGGGGCCAACGTCCTGACTTTCGGGGCC	CASRTGGSGANVLTF	8	0.000116688	TCRBV06-01*01	TCRBD01-01*01	TCRBJ02-06*01
CTGGAGTCGGCTGCTCCCTCCCAGACATCTGTGTACTTCTGTGCCAGCAGTGAATGGCAGGGGGGGGCTGAAGCTTTCTTTGGACAA	CASSEWQGGAEAFF	8	0.000116688	TCRBV06-01*01		TCRBJ01-01*01
CTGGAGTCGGCTGCTCCCTCCCAGACATCTGTGTACTTCTGTGCCAGCCGAAAAATTCAGGGTACCTACGAGCAGTACTTCGGGCCG	CASRKIQGTYEQYF	8	0.000116688	TCRBV06-01*01	TCRBD01-01*01	TCRBJ02-07*01
CTGGAGTCGGCTGCTCCCTCCCAGACATCTGTGTACTTCTGTGCCAGCAGTGGGGACAGTGGGAATTCACCCCTCCACTTTGGGAAC	CASSGDSGNSPLHF	8	0.000116688	TCRBV06-01*01	TCRBD01-01*01	TCRBJ01-06*01
CTACACGCCCTGCAGCCAGAAGACTCAGCCCTGTATCTCTGCGCCAGCAGCCGTCAGGGTAAACAAGAGACCCAGTACTTCGGGCCA	CASSRQGKQETQYF	8	0.000116688	TCRBV04-01*01	TCRBD01-01*01	TCRBJ02-05*01
CACGCCCTGCAGCCAGAAGACTCAGCCCTGTATCTCTGCGCCAGCAGCCAAGCCCAGACTAGTATGGAGACCCAGTACTTCGGGCCA	CASSQAQTSMETQYF	8	0.000116688	TCRBV04-01*01	TCRBD02-01	TCRBJ02-05*01
GCCCTGCAGCCAGAAGACTCAGCCCTGTATCTCTGCGCCAGCAGCCAAGGACAGGGTGGGATGTACTACGAGCAGTACTTCGGGCCG	CASSQGQGGMYYEQYF	8	0.000116688	TCRBV04-01*01	TCRBD01-01*01	TCRBJ02-07*01
AGCACCTTGGAGCTGGGGGACTCGGCCCTTTATCTTTGCGCCAGCAGCTTGCTAGCGGACAGGAGGGATGAGCAGTTCTTCGGGCCA	CASSLLADRRDEQFF	8	0.000116688	TCRBV05-01*01		TCRBJ02-01*01
GACTCGGCCCTTTATCTTTGCGCCAGCAGCTTGCCCCCGCGAGGGCTAGCGGGGGGCAAGAACACCGGGGAGCTGTTTTTTGGAGAA	CASSLPPRGLAGGKNTGELFF	8	0.000116688	TCRBV05-01*01	TCRBD02-01*01	TCRBJ02-02*01
TTGGAGCTGGACGACTCGGCCCTGTATCTCTGTGCCAGCAGCCCATCCTCGGGGACTAGCGAGGTCCACGAGCAGTTCTTCGGGCCA	CASSPSSGTSEVHEQFF	8	0.000116688	TCRBV05-04*01	TCRBD02-01	TCRBJ02-01*01
TTGGAGCTGGACGACTCGGCCCTGTATCTCTGTGCCAGCAGCTTGGGACAGGGTTGGGACTATAATTCACCCCTCCACTTTGGGAAC	CASSLGQGWDYNSPLHF	8	0.000116688	TCRBV05-04*01	TCRBD01-01*01	TCRBJ01-06*01
AACGCCTTGGAGCTGGACGACTCGGCCCTGTATCTCTGTGCCAGCAGCTTGGGGGGACAGGGTAATTCACCCCTCCACTTTGGGAAC	CASSLGGQGNSPLHF	8	0.000116688	TCRBV05-04*01	TCRBD01-01*01	TCRBJ01-06*01
CTGGAGCTGGGGGACTCAGCTTTGTATTTCTGTGCCAGCAGCGAGCCCCCGGGGGCAGGGGAGCAGAATGAGCAGTTCTTCGGGCCA	CASSEPPGAGEQNEQFF	8	0.000116688	TCRBV09-01		TCRBJ02-01*01
CTGAGCTCTCTGGAGCTGGGGGACTCAGCTTTGTATTTCTGTGCCAGCAGCGCTCTTCGTAGCGGGGATACGCAGTATTTTGGCCCA	CASSALRSGDTQYF	8	0.000116688	TCRBV09-01	TCRBD02-01	TCRBJ02-03*01
AACCTGAGCTCTCTGGAGCTGGGGGACTCAGCTTTGTATTTCTGTGCCAGCAGCGAGTCCAGGGTGGGGGAGCAGTACTTCGGGCCG	CASSESRVGEQYF	8	0.000116688	TCRBV09-01	TCRBD01-01*01	TCRBJ02-07*01
GTAGTGCGAGGAGATTCGGCAGCTTATTTCTGTGCCAGCTCACCCCCCGGCAGCGGGGGGTCCACAGATACGCAGTATTTTGGCCCA	CASSPPGSGGSTDTQYF	8	0.000116688	TCRBV18-01*01	TCRBD02-01*01	TCRBJ02-03*01
AGCACCTTGGAGCTGGGGGACTCGGCCCTTTATCTTTGCGCCAGCAGCTTAGGGACTAGCGGGGTCTACGAGCAGTACTTCGGGCCG	CASSLGTSGVYEQYF	8	0.000116688	TCRBV05-01*01	TCRBD02-01*01	TCRBJ02-07*01
ACCAACCAGACATCTATGTACCTCTGTGCCAGCAGTACAACCGAGGGGGCGCGGTTACCGTACCAAGAGACCCAGTACTTCGGGCCA	CASSTTEGARLPYQETQYF	8	0.000116688	TCRBV28-01*01	TCRBD01-01*01	TCRBJ02-05*01
CTGGAGTCCGCCAGCACCAACCAGACATCTATGTACCTCTGTGCCAGCAGTTTATTACAGAGCAATCAGCCCCAGCATTTTGGTGAT	CASSLLQSNQPQHF	8	0.000116688	TCRBV28-01*01	TCRBD01-01*01	TCRBJ01-05*01
CAGCCTGCAGAACTGGAGGATTCTGGAGTTTATTTCTGTGCCAGCAGCCAGTTAGGACAGACAAACACTGAAGCTTTCTTTGGACAA	CASSQLGQTNTEAFF	8	0.000116688	TCRBV14-01*01	TCRBD01-01*01	TCRBJ01-01*01
GAGTCAGCTACCCGCTCCCAGACATCTGTGTATTTCTGCGCCAGCAGTGGACTAGAGTTGTGGACCGGGGAGCTGTTTTTTGGAGAA	CASSGLELWTGELFF	8	0.000116688	TCRBV10-02*01	TCRBD02-01	TCRBJ02-02*01
ATCCAGCAGGTAGTGCGAGGAGATTCGGCAGCTTATTTCTGTGCCAGCTCACCACCGGCCAGGGTCCACGAGCAGTACTTCGGGCCG	CASSPPARVHEQYF	8	0.000116688	TCRBV18-01*01	TCRBD01-01*01	TCRBJ02-07*01
CTGACGATCCAGCGCACACAGCAGGAGGACTCGGCCGTGTATCTCTGTGCCAGCAGCTTAGCGGGGCCGGAGCAGTACTTCGGGCCG	CASSLAGPEQYF	8	0.000116688	TCRBV07-02*01	TCRBD01-01*01	TCRBJ02-07*01
ACTCTGACAGTGACCAGTGCCCATCCTGAAGACAGCAGCTTCTACATCTGCAGTTTGAGGACAGTGTATGGCTACACCTTCGGTTCG	CSLRTVYGYTF	8	0.000116688	TCRBV20-01*01	TCRBD01-01*01	TCRBJ01-02*01
ATCCAGCGCACAGAGCAGGGGGACTCGGCCATGTATCTCTGTGCCAGCAGCCTACACGCAACTAATGAAAAACTGTTTTTTGGCAGT	CASSLHATNEKLFF	8	0.000116688	TCRBV07-09		TCRBJ01-04*01
GCGTCTGCTGTACCCTCTCAGACATCTGTGTACTTCTGTGCCAGCAGTGACGGGGCAGGAACGTACAATGAGCAGTTCTTCGGGCCA	CASSDGAGTYNEQFF	8	0.000116688	TCRBV06-04	TCRBD01-01*01	TCRBJ02-01*01
CAGCGCACACAGCAGGAGGACTCGGCCGTGTATCTCTGTGCCAGCAGCTTAGACGGCGGGCGATATTCACCCCTCCACTTTGGGAAC	CASSLDGGRYSPLHF	8	0.000116688	TCRBV07-02*01	TCRBD02-01	TCRBJ01-06*01
CTCAAGATCCAGCCTGCAAAGCTTGAGGACTCGGCCGTGTATCTCTGTGCCAGCCGCGCGGCTAACTATGGCTACACCTTCGGTTCG	CASRAANYGYTF	8	0.000116688	TCRBV11-02*02	TCRBD02-01	TCRBJ01-02*01
CAGCCTGCAAAGCTTGAGGACTCGGCCGTGTATCTCTGTGCCAGCAGCCCCTCACGGTTGCAGGGCTACGAGCAGTACTTCGGGCCG	CASSPSRLQGYEQYF	8	0.000116688	TCRBV11-02*02	TCRBD01-01*01	TCRBJ02-07*01
ATCCTGGAGTCGCCCAGCCCCAACCAGACCTCTCTGTACTTCTGTGCCAGCAGCGGACCGGGACCACTTGAAGCTTTCTTTGGACAA	CASSGPGPLEAFF	8	0.000116688	TCRBV27-01*01		TCRBJ01-01*01
TCGCCCAGCCCCAACCAGACCTCTCTGTACTTCTGTGCCAGCAGCCTGGACAAGTCCGCAGCTAACTATGGCTACACCTTCGGTTCG	CASSLDKSAANYGYTF	8	0.000116688	TCRBV27-01*01	TCRBD01-01*01	TCRBJ01-02*01
CTGGAGTCGCCCAGCCCCAACCAGACCTCTCTGTACTTCTGTGCCAGCAGTTTCGGGGGACAGCACGAGACCCAGTACTTCGGGCCA	CASSFGGQHETQYF	8	0.000116688	TCRBV27-01*01	TCRBD01-01*01	TCRBJ02-05*01
CTGGAGTCGCCCAGCCCCAACCAGACCTCTCTGTACTTCTGTGCCAGCAGCCTCGGGGGGTCATACAATGAGCAGTTCTTCGGGCCA	CASSLGGSYNEQFF	8	0.000116688	TCRBV27-01*01	TCRBD02-01*01	TCRBJ02-01*01
CTGGAGTCGCCCAGCCCCAACCAGACCTCTCTGTACTTCTGTGCCAGCAGTTTAGGGGGACAGAACTACGAGCAGTACTTCGGGCCG	CASSLGGQNYEQYF	8	0.000116688	TCRBV27-01*01	TCRBD01-01*01	TCRBJ02-07*01
CTGGAGTCGCCCAGCCCCAACCAGACCTCTCTGTACTTCTGTGCCAGCAGTCGTCTAGCGGGGGATGATTCTCAGTATTTTGGCCCA	CASSRLAGDDSQYF	8	0.000116688	TCRBV27-01*01	TCRBD02-01*01	TCRBJ02-03*01
CTGACTGTGAGCAACATGAGCCCTGAAGACAGCAGCATATATCTCTGCAGCGTTGAACAGTTACAAGAGACCCAGTACTTCGGGCCA	CSVEQLQETQYF	8	0.000116688	TCRBV29-01*01	TCRBD01-01*01	TCRBJ02-05*01
GCCCAAAAGAACCCGACAGCTTTCTATCTCTGTGCCAGCAAAGAGGAGCCGCGGGGGGGGAAAAGAAGGGAGCTGTTTTTTGGAGAA	CASKEEPRGGKRRELFF	8	0.000116688	TCRBV19-01	TCRBD02-01*01	TCRBJ02-02*01
ACCCTGGAGTCTGCCAGGCCCTCACATACCTCTCAGTACCTCTGTGCCAGCACCCGGGGGGGCGGCAATACGCAGTATTTTGGCCCA	CASTRGGGNTQYF	8	0.000116688	TCRBV25-01*01	TCRBD02-01*01	TCRBJ02-03*01
CTGACAGTGACCAGTGCCCATCCTGAAGACAGCAGCTTCTACATCTGCAGTGCTAGAGATCTTTCAGATACGCAGTATTTTGGCCCA	CSARDLSDTQYF	8	0.000116688	TCRBV20	TCRBD02-01	TCRBJ02-03*01
GCTCCCTCCCAAACATCTGTGTACTTCTGTGCCAGCAGTTTTTTCGGTCGAGGGGGCCCCAGCACAGATACGCAGTATTTTGGCCCA	CASSFFGRGGPSTDTQYF	8	0.000116688	TCRBV06	TCRBD01-01*01	TCRBJ02-03*01
AGTGCCCATCCTGAAGACAGCAGCTTCTACATCTGCAGTGCCGCCGGCGGGACAGGGTCGTCCTACAATGAGCAGTTCTTCGGGCCA	CSAAGGTGSSYNEQFF	8	0.000116688	TCRBV20	TCRBD01-01*01	TCRBJ02-01*01
ATCCAGCCCTCAGAACCCAGGGACTCAGCTGTGTACTTCTGTGCCAGCAGTTATGCTAGGTATACAGATACGCAGTATTTTGGCCCA	CASSYARYTDTQYF	8	0.000116688	TCRBV12	TCRBD02-01	TCRBJ02-03*01
GAGTCGGCTGCTCCCTCCCAAACATCTGTGTACTTCTGTGCCAGCAGTTACGGGGACAGCGGGGGAGATACGCAGTATTTTGGCCCA	CASSYGDSGGDTQYF	8	0.000116688	TCRBV06	TCRBD02-01*01	TCRBJ02-03*01
CTGGGGTTGGAGTCGGCTGCTCCCTCCCAAACATCTGTGTACTTCTGTGCCAGCAGCCGTTCGGGCGATGGCTACACCTTCGGTTCG	CASSRSGDGYTF	8	0.000116688	TCRBV06		TCRBJ01-02*01
CTTCACATCAATTCCCTGGAGCTTGGTGACTCTGCTGTGTATTTCTGTGCCAGCAGCCGAAGGGGGCACGAGCAGTACTTCGGGCCG	CASSRRGHEQYF	8	0.000116688	TCRBV03	TCRBD01-01*01	TCRBJ02-07*01
CACATCAATTCCCTGGAGCTTGGTGACTCTGCTGTGTATTTCTGTGCCAGCCGCATGAGTGGGGATTCACCCCTCCACTTTGGGAAC	CASRMSGDSPLHF	8	0.000116688	TCRBV03		TCRBJ01-06*01
ACAGTGACCAGTGCCCATCCTGAAGACAGCAGCTTCTACATCTGCAGTGCTAGAGGAGGGGGCGAGGTCGAGCAGTACTTCGGGCCG	CSARGGGEVEQYF	8	0.000116688	TCRBV20	TCRBD01-01*01	TCRBJ02-07*01
ATCCAGCCCTCAGAACCCAGGGACTCAGCTGTGTACTTCTGTGCCAGCAGTCGGACAGGCCTGGGCTACGAGCAGTACTTCGGGCCG	CASSRTGLGYEQYF	8	0.000116688	TCRBV12	TCRBD01-01*01	TCRBJ02-07*01
AAGATCCAGCCCTCAGAACCCAGGGACTCAGCTGTGTACTTCTGTGCCAGCAGGTACGCCTATAATTCACCCCTCCACTTTGGGAAC	CASRYAYNSPLHF	8	0.000116688	TCRBV12		TCRBJ01-06*01
ATCCAGCCCTCAGAACCCAGGGACTCAGCTGTGTACTTCTGTGCCAGCAGTACGACTCGCTTCAATGAAAAACTGTTTTTTGGCAGT	CASSTTRFNEKLFF	8	0.000116688	TCRBV12	TCRBD02-01	TCRBJ01-04*01
CACACCCTGCAGCCAGAAGACTCGGCCCTGTATCTCTGTGCCAGCAGCCAAGATCGACAGGGATTCAATGAGCAGTTCTTCGGGCCA	CASSQDRQGFNEQFF	7	0.000102102	TCRBV04-02*01	TCRBD01-01*01	TCRBJ02-01*01
ACCCTGCAGCCAGAAGACTCGGCCCTGTATCTCTGTGCCAGCAGCCAAGATGAAGACAGAATCACAGATACGCAGTATTTTGGCCCA	CASSQDEDRITDTQYF	7	0.000102102	TCRBV04-02*01	TCRBD01-01*01	TCRBJ02-03*01
CTACACACCCTGCAGCCAGAAGACTCGGCCCTGTATCTCTGTGCCAGCAGCCAAGATGGCAGCACAGATACGCAGTATTTTGGCCCA	CASSQDGSTDTQYF	7	0.000102102	TCRBV04-02*01	TCRBD01-01*01	TCRBJ02-03*01
CACACCCTGCAGCCAGAAGACTCGGCCCTGTATCTCTGCGCCAGCAGCCAAGAAGAGGGAAGCTCCTACGAGCAGTACTTCGGGCCG	CASSQEEGSSYEQYF	7	0.000102102	TCRBV04-03*01	TCRBD02-01*02	TCRBJ02-07*01
ACCCTGCAGCCAGAAGACTCGGCCCTGTATCTCTGCGCCAGCAGCCAAGGGACTAGCGGGGGTCAAGAGACCCAGTACTTCGGGCCA	CASSQGTSGGQETQYF	7	0.000102102	TCRBV04-03*01	TCRBD02-01*01	TCRBJ02-05*01
AGCACCTTGGAGCTGGGGGACTCGGCCCTTTATCTTTGCGCCAGCAGCTTTCAGGGGAATGAGAACAATGAGCAGTTCTTCGGGCCA	CASSFQGNENNEQFF	7	0.000102102	TCRBV05-01*01	TCRBD01-01*01	TCRBJ02-01*01
TCTCTGGAGCTGGGGGACTCAGCTTTGTATTTCTGTGCCAGCAGCCCCTCGACCGGGACAGGCTCCTACGAGCAGTACTTCGGGCCG	CASSPSTGTGSYEQYF	7	0.000102102	TCRBV09-01	TCRBD01-01*01	TCRBJ02-07*01
AATGCCTTGGAGCTGGAGGACTCGGCCCTGTATCTCTGTGCCAGCAGCTCCGGACTAGCGGGTCGCCACGAGCAGTACTTCGGGCCG	CASSSGLAGRHEQYF	7	0.000102102	TCRBV05-08*01	TCRBD02-01	TCRBJ02-07*01
GAGTCGGCTGCTCCCTCCCAGACATCTGTGTACTTCTGTGCCAGCAGTGAATTAGCGGGGGGGCCAGATACGCAGTATTTTGGCCCA	CASSELAGGPDTQYF	7	0.000102102	TCRBV06-01*01	TCRBD02-01*01	TCRBJ02-03*01
CTGCAGCCAGAAGACTCAGCCCTGTATCTCTGCGCCAGCAGCCGGCAACTAGCGGGGGATCTCACAGATACGCAGTATTTTGGCCCA	CASSRQLAGDLTDTQYF	7	0.000102102	TCRBV04-01*01	TCRBD02-01*01	TCRBJ02-03*01
CACGCCCTGCAGCCAGAAGACTCAGCCCTGTATCTCTGCGCCAGCAGCCAAGGAGGCAGGGTGGATTCACCCCTCCACTTTGGGAAC	CASSQGGRVDSPLHF	7	0.000102102	TCRBV04-01*01	TCRBD01-01*01	TCRBJ01-06*01
GAGTTGGCTGCTCCCTCCCAGACATCTGTGTACTTCTGTGCCAGCAGTTTACTAGCGGGGGGGCTCTCCGAGCAGTACTTCGGGCCG	CASSLLAGGLSEQYF	7	0.000102102	TCRBV06-06	TCRBD02-01*01	TCRBJ02-07*01
AGGCTGGAGTTGGCTGCTCCCTCCCAGACATCTGTGTACTTCTGTGCCACCCAGGCCAGTGATACCGGGGAGCTGTTTTTTGGAGAA	CATQASDTGELFF	7	0.000102102	TCRBV06-06	TCRBD01-01*01	TCRBJ02-02*01
AGGCTGGAGTTGGCTGCTCCCTCCCAGACATCTGTGTACTTCTGTGCCAGCGGGGGACAGGACTACAATGAGCAGTTCTTCGGGCCA	CASGGQDYNEQFF	7	0.000102102	TCRBV06-06	TCRBD01-01*01	TCRBJ02-01*01
GCCTTGTTGCTGGGGGACTCGGCCCTCTATCTCTGTGCCAGCAGCCCTGGACAGGGGGCTGCTGGAAACACCATATATTTTGGAGAG	CASSPGQGAAGNTIYF	7	0.000102102	TCRBV05-06*01	TCRBD01-01*01	TCRBJ01-03*01
ATCCGGTCCACAAAGCTGGAGGACTCAGCCATGTACTTCTGTGCCAGCAGCAATCTGAATAGCAATCAGCCCCAGCATTTTGGTGAT	CASSNLNSNQPQHF	7	0.000102102	TCRBV02-01*01		TCRBJ01-05*01
AACGCCTTGGAGCTGGACGACTCGGCCCTGTATCTCTGTGCCAGCAACCCGAGGGGCAGGGAGGCTTATGGCTACACCTTCGGTTCG	CASNPRGREAYGYTF	7	0.000102102	TCRBV05-04*01	TCRBD02-01*02	TCRBJ01-02*01
GTGAACGCCTTGGAGCTGGACGACTCGGCCCTGTATCTCTGTGCCAGCAGCGAGCCGACGGGCACAGATACGCAGTATTTTGGCCCA	CASSEPTGTDTQYF	7	0.000102102	TCRBV05-04*01		TCRBJ02-03*01
GAGCTGAATGTGAACGCCTTGGAGCTGGACGACTCGGCCCTGTATCTCTGTGCCAGCAGCCGCCAAGAGACCCAGTACTTCGGGCCA	CASSRQETQYF	7	0.000102102	TCRBV05-04*01	TCRBD02-01	TCRBJ02-05*01
AGCTCTCTGGAGCTGGGGGACTCAGCTTTGTATTTCTGTGCCAGCAGCCCCTCGACAGGGGGGTATCAGCCCCAGCATTTTGGTGAT	CASSPSTGGYQPQHF	7	0.000102102	TCRBV09-01	TCRBD01-01*01	TCRBJ01-05*01
CAGCCTGCAGAGCTTGGGGACTCGGCCATGTATCTCTGTGCCAGCAGCTTAGCGCTTAGGCCCGGCACTGAAGCTTTCTTTGGACAA	CASSLALRPGTEAFF	7	0.000102102	TCRBV11-01*01		TCRBJ01-01*01
ATCCAGCCTGCAGAGCTTGGGGACTCGGCCATGTATCTCTGTGCCAGCAGCCGGACAGGGAATAATTCACCCCTCCACTTTGGGAAC	CASSRTGNNSPLHF	7	0.000102102	TCRBV11-01*01	TCRBD01-01*01	TCRBJ01-06*01
GAGTCTGCTGCCTCCTCCCAGACATCTGTATATTTCTGCGCCAGCAGTGAGTCGGTAGACATTGGCACTGAAGCTTTCTTTGGACAA	CASSESVDIGTEAFF	7	0.000102102	TCRBV10-01	TCRBD01-01*01	TCRBJ01-01*01
ATCCAGCAGGTAGTGCGAGGAGATTCGGCAGCTTATTTCTGTGCCAGCTCACCGGACAGGGCGATCAACGAGCAGTACTTCGGGCCG	CASSPDRAINEQYF	7	0.000102102	TCRBV18-01*01	TCRBD01-01*01	TCRBJ02-07*01
TTGGAGCTGGGGGACTCGGCCCTTTATCTTTGCGCCAGCAGCACCTCTACCGGGGCCCAGGGAACCTACGAGCAGTACTTCGGGCCG	CASSTSTGAQGTYEQYF	7	0.000102102	TCRBV05-01*01		TCRBJ02-07*01
GTGAGCACCTTGGAGCTGGGGGACTCGGCCCTTTATCTTTGCGCCAGCAGCTCCGGGGGAACTAATGAAAAACTGTTTTTTGGCAGT	CASSSGGTNEKLFF	7	0.000102102	TCRBV05-01*01	TCRBD02-01*01	TCRBJ01-04*01
AATGTGAGCACCTTGGAGCTGGGGGACTCGGCCCTTTATCTTTGCGCCAGCAGCTTGGAGGGGGCCTACGAGCAGTACTTCGGGCCG	CASSLEGAYEQYF	7	0.000102102	TCRBV05-01*01	TCRBD01-01*01	TCRBJ02-07*01
TCTGAGATGAATGTGAGCACCTTGGAGCTGGGGGACTCGGCCCTTTATCTTTGCGCCAGGCACCCCCCCTGCCACACCTTCGGTTCG	CARHPPCHTF	7	0.000102102	TCRBV05-01*01		TCRBJ01-02*01
AGCACCTTGGAGCTGGGGGACTCGGCCCTTTATCTTTGCGCCAGCAGCTTGGACAGGGGTGGTAACGGGGAGCTGTTTTTTGGAGAA	CASSLDRGGNGELFF	7	0.000102102	TCRBV05-01*01	TCRBD01-01*01	TCRBJ02-02*01
TCCACAAAGCTGGAGGACTCAGCCATGTACTTCTGTGCCAGCAGTGATGGAACAGGTCGCTCTGGAAACACCATATATTTTGGAGAG	CASSDGTGRSGNTIYF	7	0.000102102	TCRBV02-01*01	TCRBD01-01*01	TCRBJ01-03*01
AAGCTGGAGGACTCAGCCATGTACTTCTGTGCCAGCAGTGAGAGCGGCAGGGCCCCGGGCGCTGGAAACACCATATATTTTGGAGAG	CASSESGRAPGAGNTIYF	7	0.000102102	TCRBV02-01*01		TCRBJ01-03*01
TCCACAAAGCTGGAGGACTCAGCCATGTACTTCTGTGCCAGCAGAGTCGACAGGACTGCAACTAATGAAAAACTGTTTTTTGGCAGT	CASRVDRTATNEKLFF	7	0.000102102	TCRBV02-01*01	TCRBD01-01*01	TCRBJ01-04*01
CGGTCCACAAAGCTGGAGGACTCAGCCATGTACTTCTGTGCCAGCAGTGAAGGCCGGACAGGGAACACTGAAGCTTTCTTTGGACAA	CASSEGRTGNTEAFF	7	0.000102102	TCRBV02-01*01	TCRBD01-01*01	TCRBJ01-01*01
ACAAAGCTGGAGGACTCAGCCATGTACTTCTGTGCCAGCAGTGAATTCCGGGGGACAGGTTCTGATTCACCCCTCCACTTTGGGAAC	CASSEFRGTGSDSPLHF	7	0.000102102	TCRBV02-01*01	TCRBD01-01*01	TCRBJ01-06*01
AAGATCCGGTCCACAAAGCTGGAGGACTCAGCCATGTACTTCTGTGCCAGCAGTCAAGGGGAGAACACTGAAGCTTTCTTTGGACAA	CASSQGENTEAFF	7	0.000102102	TCRBV02-01*01		TCRBJ01-01*01
ACTCTGAAGGTGCAGCCTGCAGAACTGGAGGATTCTGGAGTTTATTTCTGTGCCAGCAGCCAGGACAATGAGCAGTTCTTCGGGCCA	CASSQDNEQFF	7	0.000102102	TCRBV14-01*01		TCRBJ02-01*01
CAGCGCACACAGCAGGAGGACTCCGCCGTGTATCTCTGTGCCAGCAGCTTAGCCGGGGGGGGCCAAGAGACCCAGTACTTCGGGCCA	CASSLAGGGQETQYF	7	0.000102102	TCRBV07-08*01	TCRBD02-01*01	TCRBJ02-05*01
CTGAAGATCCAGCGCACACAGCAGGAGGACTCCGCCGTGTATCTCTGTGCCGTGGGACAGGGGGCAAATACGCAGTATTTTGGCCCA	CAVGQGANTQYF	7	0.000102102	TCRBV07-08*01	TCRBD01-01*01	TCRBJ02-03*01
AGGATCCAGCAGGTAGTGCGAGGAGATTCGGCAGCTTATTTCTGTGCCAGCTCCGGGGACGGACCCTACGAGCAGTACTTCGGGCCG	CASSGDGPYEQYF	7	0.000102102	TCRBV18-01*01		TCRBJ02-07*01
CAGCAGGTAGTGCGAGGAGATTCGGCAGCTTATTTCTGTGCCAGCTCACCACGGCGGACAGGGGATGAAAAACTGTTTTTTGGCAGT	CASSPRRTGDEKLFF	7	0.000102102	TCRBV18-01*01	TCRBD01-01*01	TCRBJ01-04*01
CAGCAGGTAGTGCGAGGAGATTCGGCAGCTTATTTCTGTGCCAGCTCACTGACAGGGATGCCCTACAATGAGCAGTTCTTCGGGCCA	CASSLTGMPYNEQFF	7	0.000102102	TCRBV18-01*01	TCRBD01-01*01	TCRBJ02-01*01
GTCTCCACTCTGACGATCCAGCGCACACAGCAGGAGGACTCGGCCGTGTATCTCTGTGCCAGCAGCTTATATCCGGGTTTCGGGCCG	CASSLYPGF	7	0.000102102	TCRBV07-02*01	TCRBD02-01	TCRBJ02-07*01
AGGCTGCTGTCGGCTGCTCCCTCCCAGACATCTGTGTACTTCTGTGCCAGCAGTCCCCCAGGCACAGATACGCAGTATTTTGGCCCA	CASSPPGTDTQYF	7	0.000102102	TCRBV06-05*01	TCRBD01-01*01	TCRBJ02-03*01
CTGTCGGCTGCTCCCTCCCAGACATCTGTGTACTTCTGTGCCAGCAGTTACTCGTGGTCTGGTTCCTACGAGCAGTACTTCGGGCCG	CASSYSWSGSYEQYF	7	0.000102102	TCRBV06-05*01		TCRBJ02-07*01
CTGTCGGCTGCTCCCTCCCAGACATCTGTGTACTTCTGTGCCAGCAGTTACGGGGCGGGACTCTCCTACGAGCAGTACTTCGGGCCG	CASSYGAGLSYEQYF	7	0.000102102	TCRBV06-05*01	TCRBD02-01	TCRBJ02-07*01
ACCTTGGAGATCCAGCGCACAGAGCAGGGGGACTCGGCCATGTATCTCTGTGCCAGCAGGGGGGAAAACGAGCAGTACTTCGGGCCG	CASRGENEQYF	7	0.000102102	TCRBV07-09		TCRBJ02-07*01
ATCCAGCGCACAGAGCAGGGGGACTCGGCCATGTATCTCTGTGCCAGCAGCTTAGCGGCCAGCCAGACTGAAGCTTTCTTTGGACAA	CASSLAASQTEAFF	7	0.000102102	TCRBV07-09		TCRBJ01-01*01
ACGTTGGCGTCTGCTGTACCCTCTCAGACATCTGTGTACTTCTGTGCCAGCGGGGGGGCGGGCACAGATACGCAGTATTTTGGCCCA	CASGGAGTDTQYF	7	0.000102102	TCRBV06-04	TCRBD02-01*01	TCRBJ02-03*01
ACGATTCAGCGCACAGAGCAGCGGGACTCAGCCATGTATCGCTGTGCCAGCAGCGTAGACAGGGACTCTGAAGCTTTCTTTGGACAA	CASSVDRDSEAFF	7	0.000102102	TCRBV07-07*01		TCRBJ01-01*01
CGCACAGAGCAGCGGGACTCAGCCATGTATCGCTGTGCCAGCAGCTTAGGTCTAGCGGGGGGGTCCCACGAGCAGTACTTCGGGCCG	CASSLGLAGGSHEQYF	7	0.000102102	TCRBV07-07*01	TCRBD02-01*01	TCRBJ02-07*01
CAGCGCACAGAGCAGCGGGACTCAGCCATGTATCGCTGTGCCAGCAGCTTACCCGGACAGATTAATCAGCCCCAGCATTTTGGTGAT	CASSLPGQINQPQHF	7	0.000102102	TCRBV07-07*01	TCRBD01-01*01	TCRBJ01-05*01
CAGCGCACACAGCAGGAGGACTCGGCCGTGTATCTCTGTGCCAGCAGCACTAGCGGGGGCTTCCAAGAGACCCAGTACTTCGGGCCA	CASSTSGGFQETQYF	7	0.000102102	TCRBV07-02*01	TCRBD02-01*01	TCRBJ02-05*01
CGCACACAGCAGGAGGACTCGGCCGTGTATCTCTGTGCCAGCAGCTTAACGTCAGGAGGCTCTGGAAACACCATATATTTTGGAGAG	CASSLTSGGSGNTIYF	7	0.000102102	TCRBV07-02*01	TCRBD02-01*02	TCRBJ01-03*01
ACTCTGGAGTCAGCTACCCGCTCCCAGACATCTGTGTATTTCTGCGCCAGCAGTGAGGGGGCCTCCTACGAGCAGTACTTCGGGCCG	CASSEGASYEQYF	7	0.000102102	TCRBV10-02*01	TCRBD01-01*01	TCRBJ02-07*01
ACCAGCTCCCAGACATCTGTGTACTTCTGTGCCATCAGTGAGGTTCCGGGACTGAGCTCCTATAATTCACCCCTCCACTTTGGGAAC	CAISEVPGLSSYNSPLHF	7	0.000102102	TCRBV10-03*01	TCRBD02-01	TCRBJ01-06*01
GAGTCCGCTACCAGCTCCCAGACATCTGTGTACTTCTGTGCCATCAGTGAAAGGCAGGGGGCTGGGGAGACCCAGTACTTCGGGCCA	CAISERQGAGETQYF	7	0.000102102	TCRBV10-03*01	TCRBD01-01*01	TCRBJ02-05*01
ACGGAGTCAGGGGACACAGCACTGTATTTCTGTGCCAGCAGCGCTGCACCTCTGGGGGGCGTGAATCAGCCCCAGCATTTTGGTGAT	CASSAAPLGGVNQPQHF	7	0.000102102	TCRBV21-01*01		TCRBJ01-05*01
CAGCCTGCAAAGCTTGAGGACTCGGCCGTGTATCTCTGTGCCAGCAGCTTAGATCGGAGGAGAATCTATGGCTACACCTTCGGTTCG	CASSLDRRRIYGYTF	7	0.000102102	TCRBV11-02*02	TCRBD02-01*02	TCRBJ01-02*01
CCTGCAAAGCTTGAGGACTCGGCCGTGTATCTCTGTGCCAGCAGCTCCGTCTACCTCTCCCCCGACAATGAGCAGTTCTTCGGGCCA	CASSSVYLSPDNEQFF	7	0.000102102	TCRBV11-02*02	TCRBD02-01	TCRBJ02-01*01
GAGATCCAGCGCACAGAGCAGGGGGACTCGGCCATGTATCTCTGTGCCAGCAGCTTACAGGGGGCGGGAGGCTACACCTTCGGTTCG	CASSLQGAGGYTF	7	0.000102102	TCRBV07-09	TCRBD01-01*01	TCRBJ01-02*01
GAGATCCAGCGCACAGAGCAGGGGGACTCGGCCATGTATCTCTGTGCCAGCAGTCCCAAGGGACCCTACGAGCAGTACTTCGGGCCG	CASSPKGPYEQYF	7	0.000102102	TCRBV07-09		TCRBJ02-07*01
CAGCCCTCAGAACCCAGGGACTCAGCTGTGTATTTTTGTGCTAGTGATCATCCACGGGGGTGGGACACTGAAGCTTTCTTTGGACAA	CASDHPRGWDTEAFF	7	0.000102102	TCRBV12-05*01	TCRBD02-01*01	TCRBJ01-01*01
AAGATCCAGCCCTCAGAACCCAGGGACTCAGCTGTGTATTTTTGTGCTAGTGGTTTGGTTGGGGACACTGAAGCTTTCTTTGGACAA	CASGLVGDTEAFF	7	0.000102102	TCRBV12-05*01		TCRBJ01-01*01
TCGCCCAGCCCCAACCAGACCTCTCTGTACTTCTGTGCCAGCAGTTCGTCGACAGGGGGCTGGGACACTGAAGCTTTCTTTGGACAA	CASSSSTGGWDTEAFF	7	0.000102102	TCRBV27-01*01	TCRBD01-01*01	TCRBJ01-01*01
ATCCTGGAGTCGCCCAGCCCCAACCAGACCTCTCTGTACTTCTGTGCCAGCAGTTCCGAGCCCTACAATGAGCAGTTCTTCGGGCCA	CASSSEPYNEQFF	7	0.000102102	TCRBV27-01*01	TCRBD02-01	TCRBJ02-01*01
CCCAACCAGACCTCTCTGTACTTCTGTGCCAGCAGTCCCGGACTAGCGGGGGCCGACCACGACTACAATGAGCAGTTCTTCGGGCCA	CASSPGLAGADHDYNEQFF	7	0.000102102	TCRBV27-01*01	TCRBD02-01*01	TCRBJ02-01*01
ACTGTGAGCAACATGAGCCCTGAAGACAGCAGCATATATCTCTGCAGCGTCCCCGGGACAGGGAACTACGAGCAGTACTTCGGGCCG	CSVPGTGNYEQYF	7	0.000102102	TCRBV29-01*01	TCRBD01-01*01	TCRBJ02-07*01
AACATGAGCCCTGAAGACAGCAGCATATATCTCTGCAGCGTTTTGGGTTTGAGGGGACAGACTTATTATGGCTACACCTTCGGTTCG	CSVLGLRGQTYYGYTF	7	0.000102102	TCRBV29-01*01	TCRBD01-01*01	TCRBJ01-02*01
TCGGCCCAAAAGAACCCGACAGCTTTCTATCTCTGTGCCAGTAGTATAACCGGGACTAGCGGGGCGGATGAGCAGTTCTTCGGGCCA	CASSITGTSGADEQFF	7	0.000102102	TCRBV19-01	TCRBD02-01*01	TCRBJ02-01*01
GTGACATCGGCCCAAAAGAACCCGACAGCTTTCTATCTCTGTGCCAGTAGTGCGGGACACCTGAACACTGAAGCTTTCTTTGGACAA	CASSAGHLNTEAFF	7	0.000102102	TCRBV19-01		TCRBJ01-01*01
GTGACATCGGCCCAAAAGAACCCGACAGCTTTCTATCTCTGTGCCAGTACCTCGACAGGGGAGGCTTCACCCCTCCACTTTGGGAAC	CASTSTGEASPLHF	7	0.000102102	TCRBV19-01	TCRBD01-01*01	TCRBJ01-06*01
ACATCGGCCCAAAAGAACCCGACAGCTTTCTATCTCTGTGCCAGTAGTATAGGTGGCCCTAGAGCAGATACGCAGTATTTTGGCCCA	CASSIGGPRADTQYF	7	0.000102102	TCRBV19-01	TCRBD02-01	TCRBJ02-03*01
ACTGTGACATCGGCCCAAAAGAACCCGACAGCTTTCTATCTCTGTGCCAGTATCAGGGAGGCGAACACTGAAGCTTTCTTTGGACAA	CASIREANTEAFF	7	0.000102102	TCRBV19-01	TCRBD02-01*02	TCRBJ01-01*01
ACATCGGCCCAAAAGAACCCGACAGCTTTCTATCTCTGTGCCAGTAGTATAGGACTGGCCTCGGGGGAGGGCTACACCTTCGGTTCG	CASSIGLASGEGYTF	7	0.000102102	TCRBV19-01	TCRBD02-01*01	TCRBJ01-02*01
ACCCTGGAGTCTGCCAGGCCCTCACATACCTCTCAGTACCTCTGTGCCAGCAGGGGGGAGTATAATTCACCCCTCCACTTTGGGAAC	CASRGEYNSPLHF	7	0.000102102	TCRBV25-01*01		TCRBJ01-06*01
CTGACCCTGGAGTCTGCCAGGCCCTCACATACCTCTCAGTACCTCTGTGCCAGCAGTGATTCGACAGTTTTCCAGTACTTCGGGCCG	CASSDSTVFQYF	7	0.000102102	TCRBV25-01*01	TCRBD01-01*01	TCRBJ02-07*01
ATCAATTCCCTGGAGCTTGGTGACTCTGCTGTGTATTTCTGTGCCACCGAAAGTAGGGGCTCTGGAAACACCATATATTTTGGAGAG	CATESRGSGNTIYF	7	0.000102102	TCRBV03	TCRBD01-01*01	TCRBJ01-03*01
ACAGTGACCAGTGCCCATCCTGAAGACAGCAGCTTCTACATCTGCAGTGCTAGAGGGGTGGTGGACACTGAAGCTTTCTTTGGACAA	CSARGVVDTEAFF	7	0.000102102	TCRBV20		TCRBJ01-01*01
CCCTCAGAACCCAGGGACTCAGCTGTGTACTTCTGTGCCAGCAGTTTTTTTCCAGGGGGGAACACCGGGGAGCTGTTTTTTGGAGAA	CASSFFPGGNTGELFF	7	0.000102102	TCRBV12	TCRBD01-01*01	TCRBJ02-02*01
GAGTCGGCTGCTCCCTCCCAAACATCTGTGTACTTCTGTGCCAGCAGTTACAGGGGCTCTGGGGCCAACGTCCTGACTTTCGGGGCC	CASSYRGSGANVLTF	7	0.000102102	TCRBV06	TCRBD01-01*01	TCRBJ02-06*01
CAGCCCTCAGAACCCAGGGACTCAGCTGTGTACTTCTGTGCCAGCAGTTTAGACGACAGGGGCGGGCAGCCCCAGCATTTTGGTGAT	CASSLDDRGGQPQHF	7	0.000102102	TCRBV12	TCRBD01-01*01	TCRBJ01-05*01
AAGATCCAGCCCTCAGAACCCAGGGACTCAGCTGTGTACTTCTGTGCCAGCAGAGGATCGGGGAATTCACCCCTCCACTTTGGGAAC	CASRGSGNSPLHF	7	0.000102102	TCRBV12	TCRBD02-01*01	TCRBJ01-06*01
TTAAATCTTCACATCAATTCCCTGGAGCTTGGTGACTCTGCTGTGTATTTCTGTGCCAGCAGCAGCTACGAGCAGTACTTCGGGCCG	CASSSYEQYF	7	0.000102102	TCRBV03		TCRBJ02-07*01
AAGATCCAGCCCTCAGAACCCAGGGACTCAGCTGTGTACTTCTGTGCCAGCAGTTTCGCAATGAACACTGAAGCTTTCTTTGGACAA	CASSFAMNTEAFF	7	0.000102102	TCRBV12		TCRBJ01-01*01
GTGACCAGTGCCCATCCTGAAGACAGCAGCTTCTACATCTGCAGTGCTAGGTCGACAGGGGGATTAGCCGAAGCTTTCTTTGGACAA	CSARSTGGLAEAFF	7	0.000102102	TCRBV20	TCRBD01-01*01	TCRBJ01-01*01
ACCAGTGCCCATCCTGAAGACAGCAGCTTCTACATCTGCAGTGCGGAGCCCGCCACGGGAAGCTCCTACGAGCAGTACTTCGGGCCG	CSAEPATGSSYEQYF	7	0.000102102	TCRBV20	TCRBD02-01*02	TCRBJ02-07*01
ATCAATTCCCTGGAGCTTGGTGACTCTGCTGTGTATTTCTGTGCCAGCAGCCAGACGCCTAAAATCAATGAGCAGTTCTTCGGGCCA	CASSQTPKINEQFF	7	0.000102102	TCRBV03		TCRBJ02-01*01
ACCAGTGCCCATCCTGAAGACAGCAGCTTCTACATCTGCAGTGCTGGACTAGCGGGGGGGCCGGGGAATGAGCAGTTCTTCGGGCCA	CSAGLAGGPGNEQFF	7	0.000102102	TCRBV20	TCRBD02-01*01	TCRBJ02-01*01
GTGACCAGTGCCCATCCTGAAGACAGCAGCTTCTACATCTGCAGTGCTCGGGAACCCATACCCCCAGATACGCAGTATTTTGGCCCA	CSAREPIPPDTQYF	7	0.000102102	TCRBV20	TCRBD02-01*02	TCRBJ02-03*01
GCTGCTCCCTCCCAAACATCTGTGTACTTCTGTGCCAGCAGTTACCGGATAGCGGGGGGGGGCCAAGAGACCCAGTACTTCGGGCCA	CASSYRIAGGGQETQYF	7	0.000102102	TCRBV06	TCRBD02-01*01	TCRBJ02-05*01
CAGCCCTCAGAACCCAGGGACTCAGCTGTGTACTTCTGTGCCAGCACCGGGGGGGTGTCTACTCGGGAGACCCAGTACTTCGGGCCA	CASTGGVSTRETQYF	7	0.000102102	TCRBV12	TCRBD02-01*01	TCRBJ02-05*01
GTGACCAGTGCCCATCCTGAAGACAGCAGCTTCTACATCTGCAGTGCTAGAGGGCGAGCACAGCCCGCGGTCCAGCATTTTGGTGAT	CSARGRAQPAVQHF	7	0.000102102	TCRBV20		TCRBJ01-05*01
GGGTTGGAGTCGGCTGCTCCCTCCCAAACATCTGTGTACTTCTGTGCCAGCACCGACAGCAGCACAGATACGCAGTATTTTGGCCCA	CASTDSSTDTQYF	7	0.000102102	TCRBV06	TCRBD01-01*01	TCRBJ02-03*01
CTGACAGTGACCAGTGCCCATCCTGAAGACAGCAGCTTCTACATCTGCAGTGCAGGGGTCAAACAAGAGACCCAGTACTTCGGGCCA	CSAGVKQETQYF	7	0.000102102	TCRBV20	TCRBD01-01*01	TCRBJ02-05*01
GTGACCAGTGCCCATCCTGAAGACAGCAGCTTCTACATCTGCAGTGCTAGGGGGGACAGGGACCTTTACGAGCAGTACTTCGGGCCG	CSARGDRDLYEQYF	7	0.000102102	TCRBV20	TCRBD01-01*01	TCRBJ02-07*01
CACACCCTGCAGCCAGAAGACTCGGCCCTGTATCTCTGTGCCAGCAGCTTGCAGACTAGCGGGTTCTACGAGCAGTACTTCGGGCCG	CASSLQTSGFYEQYF	6	8.75159e-05	TCRBV04-02*01	TCRBD02-01	TCRBJ02-07*01
CTACACACCCTGCAGCCAGAAGACTCGGCCCTGTATCTCTGTGCCAGCAGAAGGGGGGGGCCCCCGAGTGAGCAGTTCTTCGGGCCA	CASRRGGPPSEQFF	6	8.75159e-05	TCRBV04-02*01	TCRBD02-01*01	TCRBJ02-01*01
CTGAGCTCTCTGGAGCTGGGGGACTCAGCTTTGTATTTCTGTGCCAGCAGCGATTGGAGGGATAGCACTGAAGCTTTCTTTGGACAA	CASSDWRDSTEAFF	6	8.75159e-05	TCRBV09-01	TCRBD02-01*02	TCRBJ01-01*01
TCACCAGGCCTGGGGGACGCAGCCATGTACCTGTGTGCCACCAGCAGAGGGACAGGAACTAGCACAGATACGCAGTATTTTGGCCCA	CATSRGTGTSTDTQYF	6	8.75159e-05	TCRBV15-01*01	TCRBD01-01*01	TCRBJ02-03*01
AACGCCTTGTTGCTGGGGGACTCGGCCCTGTATCTCTGTGCCAGCAGCTTGCAGACTAGCGGGTTCTACGAGCAGTACTTCGGGCCG	CASSLQTSGFYEQYF	6	8.75159e-05	TCRBV05-05*01	TCRBD02-01	TCRBJ02-07*01
CTGAATGTGAACGCCTTGTTGCTGGGGGACTCGGCCCTGTATCTCTGTGCCAGCATGTGGGGAGATTCCGAGCAGTACTTCGGGCCG	CASMWGDSEQYF	6	8.75159e-05	TCRBV05-05*01	TCRBD02-01*02	TCRBJ02-07*01
GCCTTGTTGCTGGGGGACTCGGCCCTGTATCTCTGTGCCAGCAGCTCAGGACTAGCGGGGCCTACAGATACGCAGTATTTTGGCCCA	CASSSGLAGPTDTQYF	6	8.75159e-05	TCRBV05-05*01	TCRBD02-01*01	TCRBJ02-03*01
CACACCCTGCAGCCAGAAGACTCGGCCCTGTATCTCTGCGCCGGAACTGAACCAGGGTTGGAGAGGACTGAAGCTTTCTTTGGACAA	CAGTEPGLERTEAFF	6	8.75159e-05	TCRBV04-03*01	TCRBD01-01*01	TCRBJ01-01*01
CTACACACCCTGCAGCCAGAAGACTCGGCCCTGTATCTCTGCGCCAGCAGCCAGTTCGGGGGGGCTTACGAGCAGTACTTCGGGCCG	CASSQFGGAYEQYF	6	8.75159e-05	TCRBV04-03*01	TCRBD02-01*01	TCRBJ02-07*01
GTGAACGCCTTGTTGCTGGGGGACTCGGCCCTCTATCTCTGTGCCAGCAGCCCTGGACAGGGGTGGCGGGAGCAGTACTTCGGGCCG	CASSPGQGWREQYF	6	8.75159e-05	TCRBV05-06*01	TCRBD01-01*01	TCRBJ02-07*01
GTGAACGCCTTGTTGCTGGGGGACTCGGCCCTCTATCTCTGTGCCAGCAGCTGGGACAGGGGTTCCTATGGCTACACCTTCGGTTCG	CASSWDRGSYGYTF	6	8.75159e-05	TCRBV05-06*01	TCRBD01-01*01	TCRBJ01-02*01
CTGAGCTCTCTGGAGCTGGGGGACTCAGCTTTGTATTTCTGTGCCAGCAGCGATGGGGCGGCTGGAAACACCATATATTTTGGAGAG	CASSDGAAGNTIYF	6	8.75159e-05	TCRBV09-01	TCRBD01-01*01	TCRBJ01-03*01
AGCTCTCTGGAGCTGGGGGACTCAGCTTTGTATTTCTGTGCCAGCAGCGAGGGACAGGGACGTTCCTACGAGCAGTACTTCGGGCCG	CASSEGQGRSYEQYF	6	8.75159e-05	TCRBV09-01	TCRBD01-01*01	TCRBJ02-07*01
GAGTCGGCTGCTCCCTCCCAGACATCTGTGTACTTCTGTGCCAGCATCCAAAGGGGGGGCGCAGGCTATGGCTACACCTTCGGTTCG	CASIQRGGAGYGYTF	6	8.75159e-05	TCRBV06-01*01	TCRBD02-01*01	TCRBJ01-02*01
GAGTCGGCTGCTCCCTCCCAGACATCTGTGTACTTCTGTGCCAGCAGTGAAGAGGTAGCGGGGGGCTACGAGCAGTACTTCGGGCCG	CASSEEVAGGYEQYF	6	8.75159e-05	TCRBV06-01*01	TCRBD02-01*01	TCRBJ02-07*01
TCGCTCAGGCTGGAGTCGGCTGCTCCCTCCCAGACATCTGTGTACTTCTGTGCCAGCAGTGAAGTAAACGAGCAGTACTTCGGGCCG	CASSEVNEQYF	6	8.75159e-05	TCRBV06-01*01	TCRBD02-01	TCRBJ02-07*01
GCCCTGCAGCCAGAAGACTCAGCCCTGTATCTCTGCGCCAGCAGCCGGGGACAGGGGAGCGGTGGAAACACCATATATTTTGGAGAG	CASSRGQGSGGNTIYF	6	8.75159e-05	TCRBV04-01*01	TCRBD01-01*01	TCRBJ01-03*01
AACCTTCACCTACACGCCCTGCAGCCAGAAGACTCAGCCCTGTATCTCTGCGCCAGCAGCCAAGGGCAGGGGCAGTACTTCGGGCCG	CASSQGQGQYF	6	8.75159e-05	TCRBV04-01*01	TCRBD01-01*01	TCRBJ02-07*01
CAGCCAGAAGACTCAGCCCTGTATCTCTGCGCCAGCAGCCAAGGACCCGCGGGACTAGCGAGGACCGGGGAGCTGTTTTTTGGAGAA	CASSQGPAGLARTGELFF	6	8.75159e-05	TCRBV04-01*01	TCRBD02-01	TCRBJ02-02*01
CTACACGCCCTGCAGCCAGAAGACTCAGCCCTGTATCTCTGCGCCAGCAGCCGATACTTTTCGGGGTACGAGCAGTACTTCGGGCCG	CASSRYFSGYEQYF	6	8.75159e-05	TCRBV04-01*01	TCRBD02-01*01	TCRBJ02-07*01
CACGCCCTGCAGCCAGAAGACTCAGCCCTGTATCTCTGCGCCAGCAGCCATCAATTTCCCCCTGCAGATACGCAGTATTTTGGCCCA	CASSHQFPPADTQYF	6	8.75159e-05	TCRBV04-01*01		TCRBJ02-03*01
CACGCCCTGCAGCCAGAAGACTCAGCCCTGTATCTCTGCGCCAGCAGCCAGGTGGACACTAACACCGGGGAGCTGTTTTTTGGAGAA	CASSQVDTNTGELFF	6	8.75159e-05	TCRBV04-01*01	TCRBD01-01*01	TCRBJ02-02*01
CACCTACACGCCCTGCAGCCAGAAGACTCAGCCCTGTATCTCTGCGCCAGCAGCCAAGGAAATGAGAATGAAGCTTTCTTTGGACAA	CASSQGNENEAFF	6	8.75159e-05	TCRBV04-01*01	TCRBD02-01*02	TCRBJ01-01*01
CTGGAGTCTGCTGCCTCCTCCCAGACATCTGTATATTTCTGCGCCAGCAGTGCGGGGGACACAAATTCACCCCTCCACTTTGGGAAC	CASSAGDTNSPLHF	6	8.75159e-05	TCRBV10-01		TCRBJ01-06*01
CTGGAGTTGGCTGCTCCCTCCCAGACATCTGTGTACTTCTGTGCCAGCAGAACCCCGTCGGAGGGAAATGGCTACACCTTCGGTTCG	CASRTPSEGNGYTF	6	8.75159e-05	TCRBV06-06	TCRBD02-01*02	TCRBJ01-02*01
AGGCTGGAGTTGGCTGCTCCCTCCCAGACATCTGTGTACTTCTGTGCCAGCAGACACAGGGACTCCTACGAGCAGTACTTCGGGCCG	CASRHRDSYEQYF	6	8.75159e-05	TCRBV06-06	TCRBD01-01*01	TCRBJ02-07*01
GAGTTGGCTGCTCCCTCCCAGACATCTGTGTACTTCTGTGCCAGCAGTTACGTTCAGGGGGTTTCCTACGAGCAGTACTTCGGGCCG	CASSYVQGVSYEQYF	6	8.75159e-05	TCRBV06-06	TCRBD01-01*01	TCRBJ02-07*01
AACGCCTTGTTGCTGGGGGACTCGGCCCTCTATCTCTGTGCCAGCAGCTTGCAGACTAGCGGGTTCTACGAGCAGTACTTCGGGCCG	CASSLQTSGFYEQYF	6	8.75159e-05	TCRBV05-06*01	TCRBD02-01	TCRBJ02-07*01
GTGAACGCCTTGTTGCTGGGGGACTCGGCCCTCTATCTCTGTGCCAGCAGCTACGGACAGGGTAGGGAGACCCAGTACTTCGGGCCA	CASSYGQGRETQYF	6	8.75159e-05	TCRBV05-06*01	TCRBD01-01*01	TCRBJ02-05*01
GCCTTGTTGCTGGGGGACTCGGCCCTCTATCTCTGTGCCAGCAGCTTGGACAGGTTCAGCCTCTCCTACGAGCAGTACTTCGGGCCG	CASSLDRFSLSYEQYF	6	8.75159e-05	TCRBV05-06*01	TCRBD01-01*01	TCRBJ02-07*01
AACGCCTTGTTGCTGGGGGACTCGGCCCTCTATCTCTGTGCCAGCAGCTTGGGGCCCAAAGGGAATGAAAAACTGTTTTTTGGCAGT	CASSLGPKGNEKLFF	6	8.75159e-05	TCRBV05-06*01		TCRBJ01-04*01
TCCACAAAGCTGGAGGACTCAGCCATGTACTTCTGTGCCAGCAGTGAAGGGAGACCGGTCTCTGGAAACACCATATATTTTGGAGAG	CASSEGRPVSGNTIYF	6	8.75159e-05	TCRBV02-01*01	TCRBD02-01*02	TCRBJ01-03*01
GCCTTGGAGCTGGACGACTCGGCCCTGTATCTCTGTGCCAGCAGCTGGGGGGGGAGACAGCATCGGGACACCATATATTTTGGAGAG	CASSWGGRQHRDTIYF	6	8.75159e-05	TCRBV05-04*01	TCRBD02-01*01	TCRBJ01-03*01
CTGGAGCTGGGGGACTCAGCTTTGTATTTCTGTGCCAGCAGCGTGGCCAGAGGGACTAGCGGGGCAGATACGCAGTATTTTGGCCCA	CASSVARGTSGADTQYF	6	8.75159e-05	TCRBV09-01	TCRBD02-01*01	TCRBJ02-03*01
CTGAGCTCTCTGGAGCTGGGGGACTCAGCTTTGTATTTCTGTGCCAGCAGCGGGACAGGGGCGAATCAGCCCCAGCATTTTGGTGAT	CASSGTGANQPQHF	6	8.75159e-05	TCRBV09-01	TCRBD01-01*01	TCRBJ01-05*01
CTAAACCTGAGCTCTCTGGAGCTGGGGGACTCAGCTTTGTATTTCTGTGCCAGCAGCCTGGACAGGGGCGGCTACACCTTCGGTTCG	CASSLDRGGYTF	6	8.75159e-05	TCRBV09-01	TCRBD01-01*01	TCRBJ01-02*01
CAGCCTGCAGAACTGGAGGATTCTGGAGTTTATTTCTGTGCCAGCAGCCAAGTATCTGGGTGGCCAGATACGCAGTATTTTGGCCCA	CASSQVSGWPDTQYF	6	8.75159e-05	TCRBV14-01*01		TCRBJ02-03*01
GTGCAGCCTGCAGAACTGGAGGATTCTGGAGTTTATTTCTGTGCCAGCAGCCAGGGCAGGGAGTATTCACCCCTCCACTTTGGGAAC	CASSQGREYSPLHF	6	8.75159e-05	TCRBV14-01*01		TCRBJ01-06*01
CAGCGCACAGAGCGGGGGGACTCAGCCGTGTATCTCTGTGCCAGCAGCCTCTCTCTGGGGGACACCGGGGAGCTGTTTTTTGGAGAA	CASSLSLGDTGELFF	6	8.75159e-05	TCRBV07-03*01		TCRBJ02-02*01
CTGCTGTCGGCTGCTCCCTCCCAGACATCTGTGTACTTCTGTGCCAGCAGCCACCTAGACAGGGGCCATGAAGCTTTCTTTGGACAA	CASSHLDRGHEAFF	6	8.75159e-05	TCRBV06-05*01	TCRBD01-01*01	TCRBJ01-01*01
AGGATCCAGCAGGTAGTGCGAGGAGATTCGGCAGCTTATTTCTGTGCCAGCTCACCGAACCCGAACACTGAAGCTTTCTTTGGACAA	CASSPNPNTEAFF	6	8.75159e-05	TCRBV18-01*01		TCRBJ01-01*01
GTAGTGCGAGGAGATTCGGCAGCTTATTTCTGTGCCAGCTCACCAAATACGGGACTGAACTCTGGAAACACCATATATTTTGGAGAG	CASSPNTGLNSGNTIYF	6	8.75159e-05	TCRBV18-01*01	TCRBD02-01	TCRBJ01-03*01
CTGAGGATCCAGCAGGTAGTGCGAGGAGATTCGGCAGCTTATTTCTGTGCCAGCTCACCACTCATTACTGAAGCTTTCTTTGGACAA	CASSPLITEAFF	6	8.75159e-05	TCRBV18-01*01	TCRBD01-01*01	TCRBJ01-01*01
TGTGAGCACCTTGGAGCTGGGGACTCGGCCCTTTATCTTTGCGCCAGCAGCTGGGGACAGGGGGCCGGGGAGCTGTTTTTTGGAGAA	CASSWGQGAGELFF	6	8.75159e-05	TCRBV05-01*01	TCRBD01-01*01	TCRBJ02-02*01
AGCACCTTGGAGCTGGGGGACTCGGCCCTTTATCTTTGCGCCAGCAGCTTCTCGACTAGCGGGGGGTACGAGCAGTACTTCGGGCCG	CASSFSTSGGYEQYF	6	8.75159e-05	TCRBV05-01*01	TCRBD02-01*01	TCRBJ02-07*01
ACCTTGGAGCTGGGGGACTCGGCCCTTTATCTTTGCGCCAGCATCCCACTTCCAGGGGACTCAGGGTTCGGCTACACCTTCGGTTCG	CASIPLPGDSGFGYTF	6	8.75159e-05	TCRBV05-01*01		TCRBJ01-02*01
GTGAGCACCTTGGAGCTGGGGGACTCGGCCCTTTATCTTTGCGCCAGCAGCTTGTTAGGGCAGAATTCACCCCTCCACTTTGGGAAC	CASSLLGQNSPLHF	6	8.75159e-05	TCRBV05-01*01		TCRBJ01-06*01
TCCACAAAGCTGGAGGACTCAGCCATGTACTTCTGTGCCAGCAGTGTCTCCCCGCGGGACAGCTCCTACGAGCAGTACTTCGGGCCG	CASSVSPRDSSYEQYF	6	8.75159e-05	TCRBV02-01*01	TCRBD01-01*01	TCRBJ02-07*01
AAGATCCGGTCCACAAAGCTGGAGGACTCAGCCATGTACTTCTGTGCCAGCAGTGAATCCCACACCGGGGAGCTGTTTTTTGGAGAA	CASSESHTGELFF	6	8.75159e-05	TCRBV02-01*01		TCRBJ02-02*01
CGGTCCACAAAGCTGGAGGACTCAGCCATGTACTTCTGTGCCAGCAGGGCGATACGGGGAGAAGGTGAAAAACTGTTTTTTGGCAGT	CASRAIRGEGEKLFF	6	8.75159e-05	TCRBV02-01*01	TCRBD02-01	TCRBJ01-04*01
ATCCGGTCCACAAAGCTGGAGGACTCAGCCATGTACTTCTGTGCCAGCGGTGCAGGGGCGCAGGTTGAAAAACTGTTTTTTGGCAGT	CASGAGAQVEKLFF	6	8.75159e-05	TCRBV02-01*01	TCRBD01-01*01	TCRBJ01-04*01
CTGAAGATCCGGTCCACAAAGCTGGAGGACTCAGCCATGTACTTCTGTGCCAGCAGCGTAAACGTTTACGAGCAGTACTTCGGGCCG	CASSVNVYEQYF	6	8.75159e-05	TCRBV02-01*01		TCRBJ02-07*01
ATCCGGTCCACAAAGCTGGAGGACTCAGCCATGTACTTCTGTGCCAGCAGAGATCGAACAGGGGTATACGAGCAGTACTTCGGGCCG	CASRDRTGVYEQYF	6	8.75159e-05	TCRBV02-01*01	TCRBD01-01*01	TCRBJ02-07*01
ACTCTGAAGATCCGGTCCACAAAGCTGGAGGACTCAGCCATGTACTTCTGTGCCAGCAGCCCATCAGACGAGCAGTACTTCGGGCCG	CASSPSDEQYF	6	8.75159e-05	TCRBV02-01*01	TCRBD01-01*01	TCRBJ02-07*01
ACTCTGAAGATCCGGTCCACAAAGCTGGAGGACTCAGCCATGTACTTCTGTGCCAGCACTGCGTGGGAACGAGCTTTCTTTGGACAA	CASTAWERAFF	6	8.75159e-05	TCRBV02-01*01		TCRBJ01-01*01
TCCACAAAGCTGGAGGACTCAGCCATGTACTTCTGTGCCAGCAGACAACAGGGGGCCGGCATCAATCAGCCCCAGCATTTTGGTGAT	CASRQQGAGINQPQHF	6	8.75159e-05	TCRBV02-01*01	TCRBD01-01*01	TCRBJ01-05*01
AAGATCCGGTCCACAAAGCTGGAGGACTCAGCCATGTACTTCTGTGCCAGCAGTCAGGGGGAGATGACTGAAGCTTTCTTTGGACAA	CASSQGEMTEAFF	6	8.75159e-05	TCRBV02-01*01	TCRBD01-01*01	TCRBJ01-01*01
AAGATCCAGCGCACACAGCAGGAGGACTCCGCCGTGTATCTCTGTGCCAGCAGCTTAACAGGGGGCACTGAAGCTTTCTTTGGACAA	CASSLTGGTEAFF	6	8.75159e-05	TCRBV07-08*01	TCRBD01-01*01	TCRBJ01-01*01
AAGATCCAGCGCACACAGCAGGAGGACTCCGCCGTGTATCTCTGTGCCAGCAGCGACGGGACAGACTATGGCTACACCTTCGGTTCG	CASSDGTDYGYTF	6	8.75159e-05	TCRBV07-08*01	TCRBD01-01*01	TCRBJ01-02*01
CAGCGCACACAGCAGGAGGACTCCGCCGTGTATCTCTGTGCCAGCAGCTTTGCTAGCGGGGGGCAAGATACGCAGTATTTTGGCCCA	CASSFASGGQDTQYF	6	8.75159e-05	TCRBV07-08*01	TCRBD02-01*01	TCRBJ02-03*01
AAGATCCAGCGCACACAGCAGGAGGACTCCGCCGTGTATCTCTGTGCCAGCAGCCCCGAGAGCTCCTACGAGCAGTACTTCGGGCCG	CASSPESSYEQYF	6	8.75159e-05	TCRBV07-08*01	TCRBD02-01*02	TCRBJ02-07*01
ACGATCCAGCGCACACAGCAGGAGGACTCGGCCGTGTATCTCTGTGCCAGCAGCTTTTCGTGGAACACTGAAGCTTTCTTTGGACAA	CASSFSWNTEAFF	6	8.75159e-05	TCRBV07-02*01	TCRBD02-01	TCRBJ01-01*01
ATCCAGCGCACACAGCAGGAGGACTCGGCCGTGTATCTCTGTGCCAGCAGCTTAGGGGACTCTGGAAACACCATATATTTTGGAGAG	CASSLGDSGNTIYF	6	8.75159e-05	TCRBV07-02*01		TCRBJ01-03*01
ATCCAGCGCACACAGCAGGAGGACTCGGCCGTGTATCTCTGTGCCAGCAGCTCGGACAGGCCAATCTATGGCTACACCTTCGGTTCG	CASSSDRPIYGYTF	6	8.75159e-05	TCRBV07-02*01	TCRBD01-01*01	TCRBJ01-02*01
CTGACGATCCAGCGCACACAGCAGGAGGACTCGGCCGTGTATCTCTGTGCCAGCAGCTTATATGGGGGAGAGCAGTACTTCGGGCCG	CASSLYGGEQYF	6	8.75159e-05	TCRBV07-02*01		TCRBJ02-07*01
ACGATCCAGCGCACACAGCAGGAGGACTCGGCCGTGTATCTCTGTGCCAGCAGCCAAGGGACTAGATATGAGCAGTTCTTCGGGCCA	CASSQGTRYEQFF	6	8.75159e-05	TCRBV07-02*01	TCRBD02-01	TCRBJ02-01*01
CAGCAGGAGGACTCGGCCGTGTATCTCTGTGCCAGCAGCTTAGGAAACCTAGCGGGGCACAGCACAGATACGCAGTATTTTGGCCCA	CASSLGNLAGHSTDTQYF	6	8.75159e-05	TCRBV07-02*01	TCRBD02-01*01	TCRBJ02-03*01
CTGCTGTCGGCTGCTCCCTCCCAGACATCTGTGTACTTCTGTGCCAGCAGCTCCGGGACAGGGATTTCACCCCTCCACTTTGGGAAC	CASSSGTGISPLHF	6	8.75159e-05	TCRBV06-05*01	TCRBD01-01*01	TCRBJ01-06*01
GAGTCGGCTGCTCCCTCCCAGACATCTGTGTACTTCTGTGCCAGCAGTTACGTTCAGGGGGTTTCCTACGAGCAGTACTTCGGGCCG	CASSYVQGVSYEQYF	6	8.75159e-05	TCRBV06-05*01	TCRBD01-01*01	TCRBJ02-07*01
CTGCTGTCGGCTGCTCCCTCCCAGACATCTGTGTACTTCTGTGCCAGCAGTCGCAGGGGCACCCAAGAGACCCAGTACTTCGGGCCA	CASSRRGTQETQYF	6	8.75159e-05	TCRBV06-05*01	TCRBD01-01*01	TCRBJ02-05*01
CTGCTGTCGGCTGCTCCCTCCCAGACATCTGTGTACTTCTGTGCCAGCAGTTACCGGGACCCCTCCTACGAGCAGTACTTCGGGCCG	CASSYRDPSYEQYF	6	8.75159e-05	TCRBV06-05*01		TCRBJ02-07*01
ACTCTGACAGTGACCAGTGCCCATCCTGAAGACAGCAGCTTCTACATCTGCAGTGCAGGGGGAACCTACGAGCAGTACTTCGGGCCG	CSAGGTYEQYF	6	8.75159e-05	TCRBV20-01*01	TCRBD01-01*01	TCRBJ02-07*01
ATCCAGCGCACAGAGCAGGGGGACTCGGCCATGTATCTCTGTGCCAGCAGCTTTGGGACAGAAGGAAACACCATATATTTTGGAGAG	CASSFGTEGNTIYF	6	8.75159e-05	TCRBV07-09	TCRBD01-01*01	TCRBJ01-03*01
ATCCAGCGCACAGAGCAGGGGGACTCGGCCATGTATCTCTGTGCCAGCAGCGCGGGACAGGGAAATGAAAAACTGTTTTTTGGCAGT	CASSAGQGNEKLFF	6	8.75159e-05	TCRBV07-09	TCRBD01-01*01	TCRBJ01-04*01
ACAGAGCAGGGGGACTCGGCCATGTATCTCTGTGCCAGCAGCCCCCGGGTGCTAGCGGGGGGGATAAGAGAGCAGTTCTTCGGGCCA	CASSPRVLAGGIREQFF	6	8.75159e-05	TCRBV07-09	TCRBD02-01*01	TCRBJ02-01*01
CTGGAGTCCGCTACCAGCTCCCAGACATCTGTGTACTTCTGTGCCATCAAACCGGGACAGGCCTACAATGAGCAGTTCTTCGGGCCA	CAIKPGQAYNEQFF	6	8.75159e-05	TCRBV10-03*01	TCRBD01-01*01	TCRBJ02-01*01
CTGGAGTCCGCTACCAGCTCCCAGACATCTGTGTACTTCTGTGCCATCAGTGAGGGAAGGGACGCTGAAAAACTGTTTTTTGGCAGT	CAISEGRDAEKLFF	6	8.75159e-05	TCRBV10-03*01		TCRBJ01-04*01
ACCTTGGAGATCCAGTCCACGGAGTCAGGGGACACAGCACTGTATTTCTGTGCCAGCAGCAACAACTACGAGCAGTACTTCGGGCCG	CASSNNYEQYF	6	8.75159e-05	TCRBV21-01*01	TCRBD01-01*01	TCRBJ02-07*01
GAGTCAGGGGACACAGCACTGTATTTCTGTGCCAGCAGCAAAAAGCCCCGCGGAACCCGACGAAACTACGAGCAGTACTTCGGGCCG	CASSKKPRGTRRNYEQYF	6	8.75159e-05	TCRBV21-01*01	TCRBD02-01	TCRBJ02-07*01
AAGATCCAGCCTGCAAAGCTTGAGGACTCGGCCGTGTATCTCTGTGCCAGCAGCTTATGGGAGGACTATGGCTACACCTTCGGTTCG	CASSLWEDYGYTF	6	8.75159e-05	TCRBV11-02*02	TCRBD02-01*02	TCRBJ01-02*01
AAGCTTGAGGACTCGGCCGTGTATCTCTGTGCCAGCAGTCCCGGGACAGGATCCCAACCTCGGCCCGGGGAGCTGTTTTTTGGAGAA	CASSPGTGSQPRPGELFF	6	8.75159e-05	TCRBV11-02*02	TCRBD01-01*01	TCRBJ02-02*01
AAGATCCAGCCTGCAAAGCTTGAGGACTCGGCCGTGTATCTCTGTGCCAGCAGCTTAGGATTCTCTGAGACCCAGTACTTCGGGCCA	CASSLGFSETQYF	6	8.75159e-05	TCRBV11-02*02		TCRBJ02-05*01
ATCCAGCCTGCAAAGCTTGAGGACTCGGCCGTGTATCTCTGTGCCAGCAGCCGGTGGGACACAGACTATGGCTACACCTTCGGTTCG	CASSRWDTDYGYTF	6	8.75159e-05	TCRBV11-02*02	TCRBD01-01*01	TCRBJ01-02*01
CAGCCTGCAAAGCTTGAGGACTCGGCCGTGTATCTCTGTGCCAGCAGCTTAGATCATCACGGACTCTACGAGCAGTACTTCGGGCCG	CASSLDHHGLYEQYF	6	8.75159e-05	TCRBV11-02*02	TCRBD02-01	TCRBJ02-07*01
CAGCCTGCAAAGCTTGAGGACTCGGCCGTGTATCTCTGTGCCAGCAGCTTAGAACGGCGTGGGCCTTACGAGCAGTACTTCGGGCCG	CASSLERRGPYEQYF	6	8.75159e-05	TCRBV11-02*02	TCRBD01-01*01	TCRBJ02-07*01
CAGGGGGACTCGGCCATGTATCTCTGTGCCAGCAGCTTAGCACGATCCCCAGGGGAAGGAACTGGAAACACCATATATTTTGGAGAG	CASSLARSPGEGTGNTIYF	6	8.75159e-05	TCRBV07-09	TCRBD01-01*01	TCRBJ01-03*01
CAGCGCACAGAGCAGGGGGACTCGGCCATGTATCTCTGTGCCAGCAGCTTAGAGAGGCTACTCTACAATGAGCAGTTCTTCGGGCCA	CASSLERLLYNEQFF	6	8.75159e-05	TCRBV07-09	TCRBD02-01*02	TCRBJ02-01*01
CAGCGCACAGAGCAGGGGGACTCGGCCATGTATCTCTGTGCCAGCAGCTCAACTCGGGTTGCTGGTTCACCCCTCCACTTTGGGAAC	CASSSTRVAGSPLHF	6	8.75159e-05	TCRBV07-09	TCRBD02-01	TCRBJ01-06*01
CCTGCAGAGCTTGGGGACTCGGCCGTGTATCTCTGTGCCAGCAGCACCCGGGACCCGAGCTCTGGAAACACCATATATTTTGGAGAG	CASSTRDPSSGNTIYF	6	8.75159e-05	TCRBV11-03*01		TCRBJ01-03*01
AAGATCCAGCCTGCAGAGCTTGGGGACTCGGCCGTGTATCTCTGTGCCAGCAGCTTCCCGGGCGGGGATACGCAGTATTTTGGCCCA	CASSFPGGDTQYF	6	8.75159e-05	TCRBV11-03*01	TCRBD02-01	TCRBJ02-03*01
CTCAAGATCCAGCCTGCAGAGCTTGGGGACTCGGCCGTGTATCTCTGTGCCAGCAGCTTATATGGGGGAGAGCAGTACTTCGGGCCG	CASSLYGGEQYF	6	8.75159e-05	TCRBV11-03*01		TCRBJ02-07*01
AGCTCCTTGGAGCTGGGGGACTCAGCCCTGTACTTCTGTGCCAGCAGCCCCGTTGGTAGTAACACCGGGGAGCTGTTTTTTGGAGAA	CASSPVGSNTGELFF	6	8.75159e-05	TCRBV13-01*01	TCRBD02-01	TCRBJ02-02*01
CTGATCCTGGAGTCGCCCAGCCCCAACCAGACCTCTCTGTACTTCTGTGCCAGCAGTAACCCCCCCGCTGAGCAGTTCTTCGGGCCA	CASSNPPAEQFF	6	8.75159e-05	TCRBV27-01*01		TCRBJ02-01*01
GTGAGCAACATGAGCCCTGAAGACAGCAGCATATATCTCTGCAGTGTGACCGGACTAGCCAATAAAGATACGCAGTATTTTGGCCCA	CSVTGLANKDTQYF	6	8.75159e-05	TCRBV29-01*01	TCRBD02-01	TCRBJ02-03*01
GTGAGCAACATGAGCCCTGAAGACAGCAGCATATATCTCTGCAGCGTTCTCCTTATCTTAAACACCGGGGAGCTGTTTTTTGGAGAA	CSVLLILNTGELFF	6	8.75159e-05	TCRBV29-01*01	TCRBD02-01	TCRBJ02-02*01
GTGAGCAACATGAGCCCTGAAGACAGCAGCATATATCTCTGCAGCGTGGATAAGTCCGATTGGGGCTATGGCTACACCTTCGGTTCG	CSVDKSDWGYGYTF	6	8.75159e-05	TCRBV29-01*01		TCRBJ01-02*01
GCCCAAAAGAACCCGACAGCTTTCTATCTCTGTGCCAGCCGGGACAGCTATCGTCTTCTCAGCAATCAGCCCCAGCATTTTGGTGAT	CASRDSYRLLSNQPQHF	6	8.75159e-05	TCRBV19-01	TCRBD01-01*01	TCRBJ01-05*01
GTGACATCGGCCCAAAAGAACCCGACAGCTTTCTATCTCTGTGCCAGTACCCGGGACAGCTCCTACAATGAGCAGTTCTTCGGGCCA	CASTRDSSYNEQFF	6	8.75159e-05	TCRBV19-01	TCRBD01-01*01	TCRBJ02-01*01
CTCACTGTGACATCGGCCCAAAAGAACCCGACAGCTTTCTATCTCTGTGCCAGTAGCCGAGAGCAGGGCCCAGCCCATTTTGGTGAT	CASSREQGPAHF	6	8.75159e-05	TCRBV19-01	TCRBD01-01*01	TCRBJ01-05*01
GTGACATCGGCCCAAAAGAACCCGACAGCTTTCTATCTCTGTGCCAGTAGTGAGGGGAACTATAATTCACCCCTCCACTTTGGGAAC	CASSEGNYNSPLHF	6	8.75159e-05	TCRBV19-01		TCRBJ01-06*01
GTGACATCGGCCCAAAAGAACCCGACAGCTTTCTATCTCTGTGCCAGTAGTAGACGGGGCGGTACCGGGGAGCTGTTTTTTGGAGAA	CASSRRGGTGELFF	6	8.75159e-05	TCRBV19-01		TCRBJ02-02*01
AATTCCCTGGAGCTTGGTGACTCTGCTGTGTATTTCTGTGCCAGCAGCGGACGCGGGGGTTTGAACACTGAAGCTTTCTTTGGACAA	CASSGRGGLNTEAFF	6	8.75159e-05	TCRBV03	TCRBD02-01*01	TCRBJ01-01*01
ACCAGTGCCCATCCTGAAGACAGCAGCTTCTACATCTGCAGTGCTCCGGGACAGGGTACAATGAACACTGAAGCTTTCTTTGGACAA	CSAPGQGTMNTEAFF	6	8.75159e-05	TCRBV20	TCRBD01-01*01	TCRBJ01-01*01
CTGACAGTGACCAGTGCCCATCCTGAAGACAGCAGCTTCTACATCTGCAGTGCTACAGTCAGTGATCAGCCCCAGCATTTTGGTGAT	CSATVSDQPQHF	6	8.75159e-05	TCRBV20	TCRBD01-01*01	TCRBJ01-05*01
ACAGTGACCAGTGCCCATCCTGAAGACAGCAGCTTCTACATCTGCAGTGCTAGAGCTAGTCAGGTGAAAAGCTACACCTTCGGTTCG	CSARASQVKSYTF	6	8.75159e-05	TCRBV20		TCRBJ01-02*01
GCTCCCTCCCAAACATCTGTGTACTTCTGTGCCAGCAGTTACTCGAGTGGGACAGGGGGCCTGAACACTGAAGCTTTCTTTGGACAA	CASSYSSGTGGLNTEAFF	6	8.75159e-05	TCRBV06	TCRBD01-01*01	TCRBJ01-01*01
GTGACCAGTGCCCATCCTGAAGACAGCAGCTTCTACATCTGCAGTGCTAGGGAACAGGTGGGCGGTGAAAAACTGTTTTTTGGCAGT	CSAREQVGGEKLFF	6	8.75159e-05	TCRBV20	TCRBD01-01*01	TCRBJ01-04*01
TCGGCTGCTCCCTCCCAGACATCTGTGTACTTCTGTGCCAGCAGTCCCGTCCCGGGGGGGCGGGCCGGGGAGCTGTTTTTTGGAGAA	CASSPVPGGRAGELFF	6	8.75159e-05	TCRBV06	TCRBD02-01*01	TCRBJ02-02*01
GCTGCTCCCTCCCAAACATCTGTGTACTTCTGTGCCAGCAGTCGCGCAATCGGCGGGGGGGCCTTAAACGAGCAGTACTTCGGGCCG	CASSRAIGGGALNEQYF	6	8.75159e-05	TCRBV06	TCRBD02-01*01	TCRBJ02-07*01
CACATCAATTCCCTGGAGCTTGGTGACTCTGCTGTGTATTTCTGTGCCAGCAGCCAAGTCCATAATTCACCCCTCCACTTTGGGAAC	CASSQVHNSPLHF	6	8.75159e-05	TCRBV03		TCRBJ01-06*01
ACCAGTGCCCATCCTGAAGACAGCAGCTTCTACATCTGCAGTGCTAGAGATCCCAGGGGCTCTGGAAACACCATATATTTTGGAGAG	CSARDPRGSGNTIYF	6	8.75159e-05	TCRBV20	TCRBD01-01*01	TCRBJ01-03*01
CAGCCCTCAGAACCCAGGGACTCAGCTGTGTACTTCTGTGCCAGCAGTCCGGCGGGGGACAGCTCCTACGAGCAGTACTTCGGGCCG	CASSPAGDSSYEQYF	6	8.75159e-05	TCRBV12		TCRBJ02-07*01
ATCAATTCCCTGGAGCTTGGTGACTCTGCTGTGTATTTCTGTGCCAGCAGCCGAGGGGGACCCGCGGGCGAGCAGTACTTCGGGCCG	CASSRGGPAGEQYF	6	8.75159e-05	TCRBV03	TCRBD01-01*01	TCRBJ02-07*01
GTGACCAGTGCCCATCCTGAAGACAGCAGCTTCTACATCTGCAGTGCTAGGATGCCGACGGAGAACACTGAAGCTTTCTTTGGACAA	CSARMPTENTEAFF	6	8.75159e-05	TCRBV20		TCRBJ01-01*01
GTGACCAGTGCCCATCCTGAAGACAGCAGCTTCTACATCTGCAGTGCTGGCCCAGGGGAAGGGAACACTGAAGCTTTCTTTGGACAA	CSAGPGEGNTEAFF	6	8.75159e-05	TCRBV20	TCRBD01-01*01	TCRBJ01-01*01
GAGTCGGCTGCTCCCTCCCAAACATCTGTGTACTTCTGTGCCAGCAGTTACGTTCAGGGGGTTTCCTACGAGCAGTACTTCGGGCCG	CASSYVQGVSYEQYF	6	8.75159e-05	TCRBV06	TCRBD01-01*01	TCRBJ02-07*01
GCTGCTCCCTCCCAAACATCTGTGTACTTCTGTGCCAGCAGCCGCATTTGGACTAGCGGCGGGAGAGAGACCCAGTACTTCGGGCCA	CASSRIWTSGGRETQYF	6	8.75159e-05	TCRBV06	TCRBD02-01	TCRBJ02-05*01
GTGACCAGTGCCCATCCTGAAGACAGCAGCTTCTACATCTGCAGTGCTAGACTAGCGGGGGGGCAAGAGACCCAGTACTTCGGGCCA	CSARLAGGQETQYF	6	8.75159e-05	TCRBV20	TCRBD02-01*01	TCRBJ02-05*01
ACAGTGACCAGTGCCCATCCTGAAGACAGCAGCTTCTACATCTGCAGTGCTAAGCCGGGACACGAATATGGCTACACCTTCGGTTCG	CSAKPGHEYGYTF	6	8.75159e-05	TCRBV20	TCRBD01-01*01	TCRBJ01-02*01
CAGCCCTCAGAACCCAGGGACTCAGCTGTGTACTTCTGTGCCAGCAGTTTATGGGCCAGCGGGGGGAGTGAGCAGTTCTTCGGGCCA	CASSLWASGGSEQFF	6	8.75159e-05	TCRBV12	TCRBD02-01*01	TCRBJ02-01*01
TCCCTGGAGCTTGGTGACTCTGCTGTGTATTTCTGTGCCAGCAGCCAGACCTTCCGCTCTGGGGCCAACGTCCTGACTTTCGGGGCC	CASSQTFRSGANVLTF	6	8.75159e-05	TCRBV03		TCRBJ02-06*01
AGTGCCCATCCTGAAGACAGCAGCTTCTACATCTGCAGTGCTAGAGATGAAGGACAGGGTGTTACCGGGGAGCTGTTTTTTGGAGAA	CSARDEGQGVTGELFF	6	8.75159e-05	TCRBV20	TCRBD01-01*01	TCRBJ02-02*01
CTGGAGCTTGGTGACTCTGCTGTGTATTTCTGTGCCAGCAGCCCGTCAGGAGGGAGGGGGGAGACCGGGGAGCTGTTTTTTGGAGAA	CASSPSGGRGETGELFF	6	8.75159e-05	TCRBV03	TCRBD02-01*02	TCRBJ02-02*01
ATCCAGCCCTCAGAACCCAGGGACTCAGCTGTGTACTTCTGTGCCAGCAGTTTGGCAGGAGGACCCTATGGCTACACCTTCGGTTCG	CASSLAGGPYGYTF	6	8.75159e-05	TCRBV12	TCRBD02-01*02	TCRBJ01-02*01
GCTGCTCCCTCCCAAACATCTGTGTACTTCTGTGCCAGCAGTAACCTACCGGCTAGCGGGAACACAGATACGCAGTATTTTGGCCCA	CASSNLPASGNTDTQYF	6	8.75159e-05	TCRBV06	TCRBD02-01*02	TCRBJ02-03*01
CAGCCCTCAGAACCCAGGGACTCAGCTGTGTACTTCTGTGCCAGCAGTTTAGGGGGACAGAACAATCAGCCCCAGCATTTTGGTGAT	CASSLGGQNNQPQHF	6	8.75159e-05	TCRBV12	TCRBD01-01*01	TCRBJ01-05*01
AAGATCCAGCCCTCAGAACCCAGGGACTCAGCTGTGTACTTCTGTGCCAGCAGTTTCGGGACAGGGACTCCCCTCCACTTTGGGAAC	CASSFGTGTPLHF	6	8.75159e-05	TCRBV12	TCRBD01-01*01	TCRBJ01-06*01
CTGAAGATCCAGCCCTCAGAACCCAGGGACTCAGCTGTGTACTTCTGTGCCAGCAGTTCAAGGGTTCGGCCCCAGCATTTTGGTGAT	CASSSRVRPQHF	6	8.75159e-05	TCRBV12		TCRBJ01-05*01
CTGGAGCTTGGTGACTCTGCTGTGTATTTCTGTGCCAGCAGCCAACTTAGCGGGGGCGGGACCAAAAACATTCAGTACTTCGGCGCC	CASSQLSGGGTKNIQYF	6	8.75159e-05	TCRBV03	TCRBD02-01*01	TCRBJ02-04*01
ACAGTGACCAGTGCCCATCCTGAAGACAGCAGCTTCTACATCTGCAGTGCGTTGACAGGGGGAGGGACTGAAGCTTTCTTTGGACAA	CSALTGGGTEAFF	6	8.75159e-05	TCRBV20	TCRBD01-01*01	TCRBJ01-01*01
CTTCACCTACACACCCTGCAGCCAGAAGACTCGGCCCTGTATCTCTGTGCCAGCAGCCAATGGGGGGAGACCCAGTACTTCGGGCCA	CASSQWGETQYF	5	7.29299e-05	TCRBV04-02*01		TCRBJ02-05*01
CTACACACCCTGCAGCCAGAAGACTCGGCCCTGTATCTCTGTGCCAGCTCTAGCGGGGGGGCCGGGGAGACCCAGTACTTCGGGCCA	CASSSGGAGETQYF	5	7.29299e-05	TCRBV04-02*01	TCRBD02-01*01	TCRBJ02-05*01
ATCCAGCGCACAGAGCAGCGGGACTCGGCCATGTATCGCTGTGCCAGCAGCTTAGGGGGAACTGGAAACACCATATATTTTGGAGAG	CASSLGGTGNTIYF	5	7.29299e-05	TCRBV07-06*01		TCRBJ01-03*01
CTAAACCTGAGCTCTCTGGAGCTGGGGGACTCAGCTTTGTATTTCTGTGCCAGCAGTAAAGACAGGGGTGGCTACACCTTCGGTTCG	CASSKDRGGYTF	5	7.29299e-05	TCRBV09-01	TCRBD01-01*01	TCRBJ01-02*01
CTGGGGGACGCAGCCATGTACCTGTGTGCCACCAGCAGAGAAAGGACTAGCGGGGGGGCCGGCTACAATGAGCAGTTCTTCGGGCCA	CATSRERTSGGAGYNEQFF	5	7.29299e-05	TCRBV15-01*01	TCRBD02-01*01	TCRBJ02-01*01
ATCCGCTCACCAGGCCTGGGGGACGCAGCCATGTACCTGTGTGCCACCAGCGGCGACACCTACACCGGGGAGCTGTTTTTTGGAGAA	CATSGDTYTGELFF	5	7.29299e-05	TCRBV15-01*01	TCRBD01-01*01	TCRBJ02-02*01
CACCTACACGCCCTGCAGCCAGAAGACTCAGCCCTGTATCTCTGCGCCAGCAGCCTGGGCAATTACAATGAGCAGTTCTTCGGGCCA	CASSLGNYNEQFF	5	7.29299e-05	TCRBV04-01*01	TCRBD01-01*01	TCRBJ02-01*01
CACGCCCTGCAGCCAGAAGACTCAGCCCTGTATCTCTGCGCCAGCAGCCAAGATGGGGGGCGCTCCTACGAGCAGTACTTCGGGCCG	CASSQDGGRSYEQYF	5	7.29299e-05	TCRBV04-01*01		TCRBJ02-07*01
AACGCCTTGTTGCTGGGGGACTCGGCCCTGTATCTCTGTGCCAGCAGCAGCGATCTAGCGGGGGGAGAGACCCAGTACTTCGGGCCA	CASSSDLAGGETQYF	5	7.29299e-05	TCRBV05-05*01	TCRBD02-01*01	TCRBJ02-05*01
GCCTTGTTGCTGGGGGACTCGGCCCTGTATCTCTGTGCCAGCAGCTTGGCCCCAGGGAATAGCAATCAGCCCCAGCATTTTGGTGAT	CASSLAPGNSNQPQHF	5	7.29299e-05	TCRBV05-05*01	TCRBD01-01*01	TCRBJ01-05*01
CACACCCTGCAGCCAGAAGACTCGGCCCTGTATCTCTGCGCCAGCAGCCAAGGTGCGGGGAGTCAAGAGACCCAGTACTTCGGGCCA	CASSQGAGSQETQYF	5	7.29299e-05	TCRBV04-03*01	TCRBD02-01*01	TCRBJ02-05*01
CACCTACACACCCTGCAGCCAGAAGACTCGGCCCTGTATCTCTGCGCCAGCAGCCAAAACGGGGACAGTGAGCAGTTCTTCGGGCCA	CASSQNGDSEQFF	5	7.29299e-05	TCRBV04-03*01	TCRBD01-01*01	TCRBJ02-01*01
GTGAGCACCTTGGAGCTGGGGGACTCGGCCCTTTATCTTTGCGCCAGCAGCATAGGGGGGTGGAACACTGAAGCTTTCTTTGGACAA	CASSIGGWNTEAFF	5	7.29299e-05	TCRBV05-01*01		TCRBJ01-01*01
CTGAGCTCTCTGGAGCTGGGGGACTCAGCTTTGTATTTCTGTGCCAGCAGCGTAGGACAGGGGGACTATGGCTACACCTTCGGTTCG	CASSVGQGDYGYTF	5	7.29299e-05	TCRBV09-01	TCRBD01-01*01	TCRBJ01-02*01
CTGAGCTCTCTGGAGCTGGGGGACTCAGCTTTGTATTTCTGTGCCAGCAGCGTAGTAAGGTCAGGGGGGGAGCTGTTTTTTGGAGAA	CASSVVRSGGELFF	5	7.29299e-05	TCRBV09-01	TCRBD01-01*01	TCRBJ02-02*01
TCTCTGGAGCTGGGGGACTCAGCTTTGTATTTCTGTGCCAGCAGCTTTAGCGGGGGGGCCGGGGTAGGGACCCAGTACTTCGGGCCA	CASSFSGGAGVGTQYF	5	7.29299e-05	TCRBV09-01	TCRBD02-01*01	TCRBJ02-05*01
CTGAGCTCTCTGGAGCTGGGGGACTCAGCTTTGTATTTCTGTGCCAGCAGCGTAATTGGGGGCACAGATACGCAGTATTTTGGCCCA	CASSVIGGTDTQYF	5	7.29299e-05	TCRBV09-01		TCRBJ02-03*01
CTGAGCTCTCTGGAGCTGGGGGACTCAGCTTTGTATTTCTGTGCCAGCAGCGTAGCTACGGCTAACTATGGCTACACCTTCGGTTCG	CASSVATANYGYTF	5	7.29299e-05	TCRBV09-01	TCRBD02-01	TCRBJ01-02*01
TCTCTGGAGCTGGGGGACTCAGCTTTGTATTTCTGTGCCAGCAGCGTAGGGTCTCCCGGTGGGGGAAACACCATATATTTTGGAGAG	CASSVGSPGGGNTIYF	5	7.29299e-05	TCRBV09-01		TCRBJ01-03*01
CTGAGCTCTCTGGAGCTGGGGGACTCAGCTTTGTATTTCTGTGCCAGCAGCGTAGACAGGAACACCGGGGAGCTGTTTTTTGGAGAA	CASSVDRNTGELFF	5	7.29299e-05	TCRBV09-01	TCRBD01-01*01	TCRBJ02-02*01
AGCTCTCTGGAGCTGGGGGACTCAGCTTTGTATTTCTGTGCCAGCAGCGTAGAAAGCTTGACCTACAATGAGCAGTTCTTCGGGCCA	CASSVESLTYNEQFF	5	7.29299e-05	TCRBV09-01	TCRBD02-01	TCRBJ02-01*01
CTGAATGTGAATGCCTTGGAGCTGGAGGACTCGGCCCTGTATCTCTGTGCCAGCAGGGGGGCGGGGTCTACCCAGTACTTCGGGCCA	CASRGAGSTQYF	5	7.29299e-05	TCRBV05-08*01		TCRBJ02-05*01
GCCTTGGAGCTGGAGGACTCGGCCCTGTATCTCTGTGCCAGCAGCTCCTCACTTGGATCTAGCACAGATACGCAGTATTTTGGCCCA	CASSSSLGSSTDTQYF	5	7.29299e-05	TCRBV05-08*01		TCRBJ02-03*01
GTGAATGCCTTGGAGCTGGAGGACTCGGCCCTGTATCTCTGTGCCAGCAGCTTTCCTCGCCCGGGTACTGAAGCTTTCTTTGGACAA	CASSFPRPGTEAFF	5	7.29299e-05	TCRBV05-08*01	TCRBD02-01	TCRBJ01-01*01
ATCCAGCGCACAGAGCGGGGGGACTCAGCCGTGTATCTCTGTGCCAGCAGCCCTGACCCCGGGACAGGGAATGCTTTCTTTGGACAA	CASSPDPGTGNAFF	5	7.29299e-05	TCRBV07-03*01	TCRBD01-01*01	TCRBJ01-01*01
TCGCTCAGGCTGGAGTCGGCTGCTCCCTCCCAGACATCTGTGTACTTCTGTGCCGCGGGGTTCACCGGGGAGCTGTTTTTTGGAGAA	CAAGFTGELFF	5	7.29299e-05	TCRBV06-01*01	TCRBD02-01*01	TCRBJ02-02*01
GAGTCGGCTGCTCCCTCCCAGACATCTGTGTACTTCTGTGCCAGCAGCTATGGAGGGGGGTACTCCTACGAGCAGTACTTCGGGCCG	CASSYGGGYSYEQYF	5	7.29299e-05	TCRBV06-01*01		TCRBJ02-07*01
CTCAGGCTGGAGTCGGCTGCTCCCTCCCAGACATCTGTGTACTTCTGTGCCAGCAGTGCCAGACGCTATGGCTACACCTTCGGTTCG	CASSARRYGYTF	5	7.29299e-05	TCRBV06-01*01		TCRBJ01-02*01
AGGCTGGAGTCGGCTGCTCCCTCCCAGACATCTGTGTACTTCTGTGCCAGCAGACACAGGGACTCCTACGAGCAGTACTTCGGGCCG	CASRHRDSYEQYF	5	7.29299e-05	TCRBV06-01*01	TCRBD01-01*01	TCRBJ02-07*01
CTGGAGTCGGCTGCTCCCTCCCAGACATCTGTGTACTTCTGTGCCAGCAGTGAAAGTAGGGGTTTGGATGGCTACACCTTCGGTTCG	CASSESRGLDGYTF	5	7.29299e-05	TCRBV06-01*01	TCRBD01-01*01	TCRBJ01-02*01
CACGCCCTGCAGCCAGAAGACTCAGCCCTGTATCTCTGCGCCAGCAGCCAAGCGGACACAAACACCGGGGAGCTGTTTTTTGGAGAA	CASSQADTNTGELFF	5	7.29299e-05	TCRBV04-01*01	TCRBD01-01*01	TCRBJ02-02*01
CAGCCAGAAGACTCAGCCCTGTATCTCTGCGCCAGCAGCCAAGATGCTGGACAGGGGAGTACTAATGAAAAACTGTTTTTTGGCAGT	CASSQDAGQGSTNEKLFF	5	7.29299e-05	TCRBV04-01*01	TCRBD01-01*01	TCRBJ01-04*01
GCCCTGCAGCCAGAAGACTCAGCCCTGTATCTCTGCGCCAGCCGACCGACTGGACGGGCTAGCACAGATACGCAGTATTTTGGCCCA	CASRPTGRASTDTQYF	5	7.29299e-05	TCRBV04-01*01		TCRBJ02-03*01
GAAGACTCAGCCCTGTATCTCTGCGCCAGCAGCCAAGACCCGGGACTAGCGGGGGGCGCGAACACCGGGGAGCTGTTTTTTGGAGAA	CASSQDPGLAGGANTGELFF	5	7.29299e-05	TCRBV04-01*01	TCRBD02-01*01	TCRBJ02-02*01
AGGCTGGAGTTGGCTGCTCCCTCCCAGACATCTGTGTACTTCTGTGCCAGCAGCCTGGCGGGGATAGGTACGCAGTATTTTGGCCCA	CASSLAGIGTQYF	5	7.29299e-05	TCRBV06-06	TCRBD02-01*01	TCRBJ02-03*01
CTCAGGCTGGAGTTGGCTGCTCCCTCCCAGACATCTGTGTACTTCTGTGCCAGCAGCATACCCACCTGGGGCTACACCTTCGGTTCG	CASSIPTWGYTF	5	7.29299e-05	TCRBV06-06		TCRBJ01-02*01
GCCTTGTTGCTGGGGGACTCGGCCCTCTATCTCTGTGCCAGCAGCCCCGTCGGCCTAGCGGGGAACCACGAGCAGTACTTCGGGCCG	CASSPVGLAGNHEQYF	5	7.29299e-05	TCRBV05-06*01	TCRBD02-01*01	TCRBJ02-07*01
AACGCCTTGTTGCTGGGGGACTCGGCCCTCTATCTCTGTGCCAGCAGCTCCCCCGGACAGGGTGGAGGGCCCCTCCACTTTGGGAAC	CASSSPGQGGGPLHF	5	7.29299e-05	TCRBV05-06*01	TCRBD01-01*01	TCRBJ01-06*01
AACGCCTTGTTGCTGGGGGACTCGGCCCTCTATCTCTGTGCCAGCAGCTTGTACCGACAGGTGGCCGAGACCCAGTACTTCGGGCCA	CASSLYRQVAETQYF	5	7.29299e-05	TCRBV05-06*01	TCRBD01-01*01	TCRBJ02-05*01
GCCTTGTTGCTGGGGGACTCGGCCCTCTATCTCTGTGCCAGCAGCCGGCGGCTGTCGGGGGCCCAAGAGACCCAGTACTTCGGGCCA	CASSRRLSGAQETQYF	5	7.29299e-05	TCRBV05-06*01		TCRBJ02-05*01
GTGAACGCCTTGTTGCTGGGGGACTCGGCCCTCTATCTCTGTGCCAGCAGCTTGTCCCTAGAACGCAATGAGCAGTTCTTCGGGCCA	CASSLSLERNEQFF	5	7.29299e-05	TCRBV05-06*01	TCRBD02-01	TCRBJ02-01*01
GTGAACGCCTTGTTGCTGGGGGACTCGGCCCTCTATCTCTGTGCCAGCAGCTTGTACCCAGGGACTTCTGGCTACACCTTCGGTTCG	CASSLYPGTSGYTF	5	7.29299e-05	TCRBV05-06*01	TCRBD02-01	TCRBJ01-02*01
GCCTTGTTGCTGGGGGACTCGGCCCTCTATCTCTGTGCCAGCAGCTTCTATCCGGGACAGGGAGGCTCACCCCTCCACTTTGGGAAC	CASSFYPGQGGSPLHF	5	7.29299e-05	TCRBV05-06*01	TCRBD01-01*01	TCRBJ01-06*01
AACGCCTTGTTGCTGGGGGACTCGGCCCTCTATCTCTGTGCCAGCAACCCTGGGTGGGGGCTGAACACTGAAGCTTTCTTTGGACAA	CASNPGWGLNTEAFF	5	7.29299e-05	TCRBV05-06*01	TCRBD01-01*01	TCRBJ01-01*01
ATGAATGTGAGCACCTTGGAGCTGGGGGACTCGGCCCTTTATCTTTGCGCCAGCAGCAACCGGGGTGGGGTCGCTTTCTTTGGACAA	CASSNRGGVAFF	5	7.29299e-05	TCRBV05-01*01	TCRBD02-01*01	TCRBJ01-01*01
AGCACCTTGGAGCTGGGGGACTCGGCCCTTTATCTTTGCGCCAGCAGTCTCGGACAGGGGGCGTATCAGCCCCAGCATTTTGGTGAT	CASSLGQGAYQPQHF	5	7.29299e-05	TCRBV05-01*01	TCRBD01-01*01	TCRBJ01-05*01
TCCACAAAGCTGGAGGACTCAGCCATGTACTTCTGTGCCAGCAGTGAACGATGGGGCAGGAGGGCAGAGACCCAGTACTTCGGGCCA	CASSERWGRRAETQYF	5	7.29299e-05	TCRBV02-01*01	TCRBD02-01*02	TCRBJ02-05*01
CGGTCCACAAAGCTGGAGGACTCAGCCATGTACTTCTGTGCCAGCAGAGGGCTAGGGGGGCGATACAATGAGCAGTTCTTCGGGCCA	CASRGLGGRYNEQFF	5	7.29299e-05	TCRBV02-01*01		TCRBJ02-01*01
AAGATCCGGTCCACAAAGCTGGAGGACTCAGCCATGTACTTCTGTGCCAGCAGAAGAACAACTAATGAAAAACTGTTTTTTGGCAGT	CASRRTTNEKLFF	5	7.29299e-05	TCRBV02-01*01		TCRBJ01-04*01
ATCCGGTCCACAAAGCTGGAGGACTCAGCCATGTACTTCTGTGCCAGCAGTGAACCGGTCCCAAGGGAGACCCAGTACTTCGGGCCA	CASSEPVPRETQYF	5	7.29299e-05	TCRBV02-01*01		TCRBJ02-05*01
CTGAAGATCCGGTCCACAAAGCTGGAGGACTCAGCCATGTACTTCTGTGCCAGCCACCCGGGGGCCTACGAGCAGTACTTCGGGCCG	CASHPGAYEQYF	5	7.29299e-05	TCRBV02-01*01	TCRBD02-01*01	TCRBJ02-07*01
AACGCCTTGGAGCTGGACGACTCGGCCCTGTATCTCTGTGCCAGCAGGCCGGGACAGGCCGAGGAGGGCGAGCAGTACTTCGGGCCG	CASRPGQAEEGEQYF	5	7.29299e-05	TCRBV05-04*01	TCRBD01-01*01	TCRBJ02-07*01
GTGAACGCCTTGGAGCTGGACGACTCGGCCCTGTATCTCTGTGCCAGCAGCTTAGGGGGGGCAACCAATGAGCAGTTCTTCGGGCCA	CASSLGGATNEQFF	5	7.29299e-05	TCRBV05-04*01	TCRBD02-01*01	TCRBJ02-01*01
GTGAACGCCTTGGAGCTGGACGACTCGGCCCTGTATCTCTGTGCCAGCAGCTTGATCACGGGGGGCAATGAGCAGTTCTTCGGGCCA	CASSLITGGNEQFF	5	7.29299e-05	TCRBV05-04*01	TCRBD02-01*01	TCRBJ02-01*01
AACCTGAGCTCTCTGGAGCTGGGGGACTCAGCTTTGTATTTCTGTGCCAGCAGCGCTACGGTATCCGATACGCAGTATTTTGGCCCA	CASSATVSDTQYF	5	7.29299e-05	TCRBV09-01	TCRBD02-01	TCRBJ02-03*01
AGCTCTCTGGAGCTGGGGGACTCAGCTTTGTATTTCTGTGCCAGCAGCGTAGGGTCCGGGACCGTTGAAAAACTGTTTTTTGGCAGT	CASSVGSGTVEKLFF	5	7.29299e-05	TCRBV09-01		TCRBJ01-04*01
GAGCTTGGGGACTCGGCCATGTATCTCTGTGCCAGCAGCTCCCCTAGGGGGGGGGCTAGCGGTTACAATGAGCAGTTCTTCGGGCCA	CASSSPRGGASGYNEQFF	5	7.29299e-05	TCRBV11-01*01	TCRBD02-01	TCRBJ02-01*01
CAGCCTGCAGAACTGGAGGATTCTGGAGTTTATTTCTGTGCCAGCAGCCGGGGGTCCACCCCTTCTGAAAAACTGTTTTTTGGCAGT	CASSRGSTPSEKLFF	5	7.29299e-05	TCRBV14-01*01		TCRBJ01-04*01
AAGATCCAGCGCACAGAGCGGGGGGACTCAGCCGTGTATCTCTGTGCCAGCAGCTCGGACAAGCAGCACGAGCAGTACTTCGGGCCG	CASSSDKQHEQYF	5	7.29299e-05	TCRBV07-03*01	TCRBD01-01*01	TCRBJ02-07*01
AAGATCCAGCGCACAGAGCGGGGGGACTCAGCCGTGTATCTCTGTGCCAGCAGCTCTACTGGGACCGGGGAGCTGTTTTTTGGAGAA	CASSSTGTGELFF	5	7.29299e-05	TCRBV07-03*01		TCRBJ02-02*01
CAGCGCACAGAGCGGGGGGACTCAGCCGTGTATCTCTGTGCCAGCAGCTTAACGGGGGATTACACAGATACGCAGTATTTTGGCCCA	CASSLTGDYTDTQYF	5	7.29299e-05	TCRBV07-03*01		TCRBJ02-03*01
ACAGAGCGGGGGGACTCAGCCGTGTATCTCTGTGCCAGCAGCTTTTCCCGACTAGCGGGGGGTTCCTACGAGCAGTACTTCGGGCCG	CASSFSRLAGGSYEQYF	5	7.29299e-05	TCRBV07-03*01	TCRBD02-01*01	TCRBJ02-07*01
AAGATCCAGCGCACAGAGCGGGGGGACTCAGCCGTGTATCTCTGTGCCAGCAGCTTAGGAGGGGTAGAGACCCAGTACTTCGGGCCA	CASSLGGVETQYF	5	7.29299e-05	TCRBV07-03*01	TCRBD02-01*02	TCRBJ02-05*01
CTCACTCTGGAGTCTGCTGCCTCCTCCCAGACATCTGTATATTTCTGCGCCAGCGACCGTGAGGAAGATACGCAGTATTTTGGCCCA	CASDREEDTQYF	5	7.29299e-05	TCRBV10-01	TCRBD02-01*02	TCRBJ02-03*01
GAGTCTGCTGCCTCCTCCCAGACATCTGTATATTTCTGCGCCAGCAGTGAGTCGGCGCGGTGGACAGATACGCAGTATTTTGGCCCA	CASSESARWTDTQYF	5	7.29299e-05	TCRBV10-01	TCRBD02-01	TCRBJ02-03*01
AGGATCCAGCAGGTAGTGCGAGGAGATTCGGCAGCTTATTTCTGTGCCAGCTCACCCGACCTGAACACTGAAGCTTTCTTTGGACAA	CASSPDLNTEAFF	5	7.29299e-05	TCRBV18-01*01		TCRBJ01-01*01
ATCCAGCAGGTAGTGCGAGGAGATTCGGCAGCTTATTTCTGTGCCAGCACTGGACAGGGGGTCGAGAATGAGCAGTTCTTCGGGCCA	CASTGQGVENEQFF	5	7.29299e-05	TCRBV18-01*01	TCRBD01-01*01	TCRBJ02-01*01
ATCCAGCAGGTAGTGCGAGGAGATTCGGCAGCTTATTTCTGTGCCAGCTCACGCGGACAGGACCACAATGAGCAGTTCTTCGGGCCA	CASSRGQDHNEQFF	5	7.29299e-05	TCRBV18-01*01	TCRBD01-01*01	TCRBJ02-01*01
ATCCAGCAGGTAGTGCGAGGAGATTCGGCAGCTTATTTCTGTGCCAGCTCACGACGTGGGGGGCTTACTGAAGCTTTCTTTGGACAA	CASSRRGGLTEAFF	5	7.29299e-05	TCRBV18-01*01		TCRBJ01-01*01
CAGGTAGTGCGAGGAGATTCGGCAGCTTATTTCTGTGCCAGCTCACCACTAGGGGGACAGGGTAATCAGCCCCAGCATTTTGGTGAT	CASSPLGGQGNQPQHF	5	7.29299e-05	TCRBV18-01*01	TCRBD01-01*01	TCRBJ01-05*01
CAGCAGGTAGTGCGAGGAGATTCGGCAGCTTATTTCTGTGCCAGCTCGTCGGGACAACAGGCTGGAAACACCATATATTTTGGAGAG	CASSSGQQAGNTIYF	5	7.29299e-05	TCRBV18-01*01	TCRBD01-01*01	TCRBJ01-03*01
ATCCAGCAGGTAGTGCGAGGAGATTCGGCAGCTTATTTCTGTGCCAGCTCACCACAAAAGATCACCGGGGAGCTGTTTTTTGGAGAA	CASSPQKITGELFF	5	7.29299e-05	TCRBV18-01*01		TCRBJ02-02*01
CAGCAGGTAGTGCGAGGAGATTCGGCAGCTTATTTCTGTGCCAGCTCACAAAACAGGGCGATGAACACTGAAGCTTTCTTTGGACAA	CASSQNRAMNTEAFF	5	7.29299e-05	TCRBV18-01*01	TCRBD01-01*01	TCRBJ01-01*01
GAGCTGGGGGACTCGGCCCTTTATCTTTGCGCCAGCAGCCCGAGGACTAGCGGGAAAACTTCCTACAATGAGCAGTTCTTCGGGCCA	CASSPRTSGKTSYNEQFF	5	7.29299e-05	TCRBV05-01*01	TCRBD02-01*02	TCRBJ02-01*01
GTGAGCACCTTGGAGCTGGGGGACTCGGCCCTTTATCTTTGCGCCAGCAGCCAGGGACTAGTCACAGATACGCAGTATTTTGGCCCA	CASSQGLVTDTQYF	5	7.29299e-05	TCRBV05-01*01	TCRBD02-01	TCRBJ02-03*01
TTGGAGCTGGGGGACTCGGCCCTTTATCTTTGCGCCAGCAGCTTGGCCCGTACAGGGGCTGGGGCCAACGTCCTGACTTTCGGGGCC	CASSLARTGAGANVLTF	5	7.29299e-05	TCRBV05-01*01	TCRBD01-01*01	TCRBJ02-06*01
GTGAGCACCTTGGAGCTGGGGGACTCGGCCCTTTATCTTTGCGCCAGCAGCTTGCAGGGTATGAACTATGGCTACACCTTCGGTTCG	CASSLQGMNYGYTF	5	7.29299e-05	TCRBV05-01*01	TCRBD01-01*01	TCRBJ01-02*01
GTGAGCACCTTGGAGCTGGGGGACTCGGCCCTTTATCTTTGCGCCAGCAGCCCCTCCCCTGGAAACTATGGCTACACCTTCGGTTCG	CASSPSPGNYGYTF	5	7.29299e-05	TCRBV05-01*01		TCRBJ01-02*01
AATGTGAGCACCTTGGAGCTGGGGGACTCGGCCCTTTATCTTTGCGCCAGCAGCATAGCGGGGGACAATGAGCAGTTCTTCGGGCCA	CASSIAGDNEQFF	5	7.29299e-05	TCRBV05-01*01	TCRBD02-01*01	TCRBJ02-01*01
AGCACCTTGGAGCTGGGGGACTCGGCCCTTTATCTTTGCGCCAGCAGGGGGGGAGTCGCAACTAATGAAAAACTGTTTTTTGGCAGT	CASRGGVATNEKLFF	5	7.29299e-05	TCRBV05-01*01	TCRBD02-01*01	TCRBJ01-04*01
GTGAGCACCTTGGAGCTGGGGGACTCGGCCCTTTATCTTTGCGCCAGCAGCCCGGGACAGGGTGGACCTGAAGCTTTCTTTGGACAA	CASSPGQGGPEAFF	5	7.29299e-05	TCRBV05-01*01	TCRBD01-01*01	TCRBJ01-01*01
CTGGAGTCCGCCAGCACCAACCAGACATCTATGTACCTCTGTGCCAGCACTTTGGGGGTTGGGAACACTGAAGCTTTCTTTGGACAA	CASTLGVGNTEAFF	5	7.29299e-05	TCRBV28-01*01		TCRBJ01-01*01
TCCACAAAGCTGGAGGACTCAGCCATGTACTTCTGTGCCAGCAGTGCCCCCGACGGGGGGGCAACAGATACGCAGTATTTTGGCCCA	CASSAPDGGATDTQYF	5	7.29299e-05	TCRBV02-01*01	TCRBD02-01*01	TCRBJ02-03*01
AAGATCCGGTCCACAAAGCTGGAGGACTCAGCCATGTACTTCTGTGCCAGCGCGACACTGAACACCGGGGAGCTGTTTTTTGGAGAA	CASATLNTGELFF	5	7.29299e-05	TCRBV02-01*01	TCRBD01-01*01	TCRBJ02-02*01
TCCACAAAGCTGGAGGACTCAGCCATGTACTTCTGTGCCAGCAGTGAACGGGCAAGGGGCGCCACCGGGGAGCTGTTTTTTGGAGAA	CASSERARGATGELFF	5	7.29299e-05	TCRBV02-01*01	TCRBD01-01*01	TCRBJ02-02*01
ACTCTGAAGATCCGGTCCACAAAGCTGGAGGACTCAGCCATGTACTTCTGTGCCAGCAGGCAGAACACTGAAGCTTTCTTTGGACAA	CASRQNTEAFF	5	7.29299e-05	TCRBV02-01*01		TCRBJ01-01*01
ATCCGGTCCACAAAGCTGGAGGACTCAGCCATGTACTTCTGTGCCAGCAGTGGACTCAATAGCAATCAGCCCCAGCATTTTGGTGAT	CASSGLNSNQPQHF	5	7.29299e-05	TCRBV02-01*01	TCRBD02-01	TCRBJ01-05*01
TCCACAAAGCTGGAGGACTCAGCCATGTACTTCTGTGCCAGCAGGACCCAGGACAGGGGAGTCAATCAGCCCCAGCATTTTGGTGAT	CASRTQDRGVNQPQHF	5	7.29299e-05	TCRBV02-01*01	TCRBD01-01*01	TCRBJ01-05*01
AAGCTGGAGGACTCAGCCATGTACTTCTGTGCCAGCAGTGACCTTGTGTTTACAGGCGGTGGGGCCTACGAGCAGTACTTCGGGCCG	CASSDLVFTGGGAYEQYF	5	7.29299e-05	TCRBV02-01*01	TCRBD01-01*01	TCRBJ02-07*01
ACGATCCAGCGCACACAGCAGGAGGACTCGGCCGTGTATCTCTGTGCCAGCAGCTTAGGGGGAAGCTATGGCTACACCTTCGGTTCG	CASSLGGSYGYTF	5	7.29299e-05	TCRBV07-02*01		TCRBJ01-02*01
GTGCAGCCTGCAGAACTGGAGGATTCTGGAGTTTATTTCTGTGCCAGCAGCCCCCGCCGGGGGCAATACGAGCAGTACTTCGGGCCG	CASSPRRGQYEQYF	5	7.29299e-05	TCRBV14-01*01		TCRBJ02-07*01
CTGGAGTCCGCCAGCACCAACCAGACATCTATGTACCTCTGTGCCAGCTACGACAGGACGAACACCGGGGAGCTGTTTTTTGGAGAA	CASYDRTNTGELFF	5	7.29299e-05	TCRBV28-01*01	TCRBD01-01*01	TCRBJ02-02*01
ATCCAGCGCACACAGCAGGAGGACTCCGCCGTGTATCTCTGTGCCAGCAGCGAGAGGCCGGAGAACACTGAAGCTTTCTTTGGACAA	CASSERPENTEAFF	5	7.29299e-05	TCRBV07-08*01	TCRBD02-01*02	TCRBJ01-01*01
CAGCGCACACAGCAGGAGGACTCCGCCGTGTATCTCTGTGCCAGCAGCGCCTACAGGGTTGCTAACTATGGCTACACCTTCGGTTCG	CASSAYRVANYGYTF	5	7.29299e-05	TCRBV07-08*01	TCRBD01-01*01	TCRBJ01-02*01
ACCCGCTCCCAGACATCTGTGTATTTCTGCGCCAGCAGCGCAGGAGGGACCGGGACAGGGTATAATTCACCCCTCCACTTTGGGAAC	CASSAGGTGTGYNSPLHF	5	7.29299e-05	TCRBV10-02*01	TCRBD01-01*01	TCRBJ01-06*01
CTGGAGTCAGCTACCCGCTCCCAGACATCTGTGTATTTCTGCGCCAGCAGTGAGGAGGGTACCTACAATGAGCAGTTCTTCGGGCCA	CASSEEGTYNEQFF	5	7.29299e-05	TCRBV10-02*01	TCRBD02-01*02	TCRBJ02-01*01
GTAGTGCGAGGAGATTCGGCAGCTTATTTCTGTGCCAGCTCACCGTGGGCCACCGGGACAGCGAAAAACACCATATATTTTGGAGAG	CASSPWATGTAKNTIYF	5	7.29299e-05	TCRBV18-01*01	TCRBD01-01*01	TCRBJ01-03*01
CAGCAGGTAGTGCGAGGAGATTCGGCAGCTTATTTCTGTGCCAGCTCACCACCGGGACAAGCTGGAAACACCATATATTTTGGAGAG	CASSPPGQAGNTIYF	5	7.29299e-05	TCRBV18-01*01	TCRBD01-01*01	TCRBJ01-03*01
ATCCAGCGCACACAGCAGGAGGACTCGGCCGTGTATCTCTGTGCCAGCAGAGCGGCGGGGGGCTCCTACGAGCAGTACTTCGGGCCG	CASRAAGGSYEQYF	5	7.29299e-05	TCRBV07-02*01	TCRBD02-01*01	TCRBJ02-07*01
CAGCGCACACAGCAGGAGGACTCGGCCGTGTATCTCTGTGCCAGCAGCCCGCGCATGATGCCAGGTGAAAAACTGTTTTTTGGCAGT	CASSPRMMPGEKLFF	5	7.29299e-05	TCRBV07-02*01	TCRBD01-01*01	TCRBJ01-04*01
ACGATCCAGCGCACACAGCAGGAGGACTCGGCCGTGTATCTCTGTGCCAGCAGCTCCGGGACAGGGTATGGCTACACCTTCGGTTCG	CASSSGTGYGYTF	5	7.29299e-05	TCRBV07-02*01	TCRBD01-01*01	TCRBJ01-02*01
CAGCGCACACAGCAGGAGGACTCGGCCGTGTATCTCTGTGCCAGCAGCTTAGCGACCGGACAACTCTATGGCTACACCTTCGGTTCG	CASSLATGQLYGYTF	5	7.29299e-05	TCRBV07-02*01	TCRBD01-01*01	TCRBJ01-02*01
ACGATCCAGCGCACACAGCAGGAGGACTCGGCCGTGTATCTCTGTGCCAGCAGCCCCCTGGCCGGCTACGAGCAGTACTTCGGGCCG	CASSPLAGYEQYF	5	7.29299e-05	TCRBV07-02*01		TCRBJ02-07*01
ATCCAGCGCACACAGCAGGAGGACTCGGCCGTGTATCTCTGTGCCAGCAGCTTAAACAGAGCCCGGTATGGCTACACCTTCGGTTCG	CASSLNRARYGYTF	5	7.29299e-05	TCRBV07-02*01	TCRBD01-01*01	TCRBJ01-02*01
ATCCAGCGCACACAGCAGGAGGACTCGGCCGTGTATCTCTGTGCCAGCACGCGGGGGTCGGGGGACTACGGCTACACCTTCGGTTCG	CASTRGSGDYGYTF	5	7.29299e-05	TCRBV07-02*01	TCRBD02-01	TCRBJ01-02*01
CAGCGCACACAGCAGGAGGACTCGGCCGTGTATCTCTGTGCCAGCAGCTCCGCGGGGGGACCGCAAGAGACCCAGTACTTCGGGCCA	CASSSAGGPQETQYF	5	7.29299e-05	TCRBV07-02*01	TCRBD02-01*01	TCRBJ02-05*01
CTCAGGCTGCTGTCGGCTGCTCCCTCCCAGACATCTGTGTACTTCTGTGCCAGCAGTTCATGGACCTACGAGCAGTACTTCGGGCCG	CASSSWTYEQYF	5	7.29299e-05	TCRBV06-05*01		TCRBJ02-07*01
AGGCTGCTGTCGGCTGCTCCCTCCCAGACATCTGTGTACTTCTGTGCCAGCAGTTACAGTGGAAACTATGGCTACACCTTCGGTTCG	CASSYSGNYGYTF	5	7.29299e-05	TCRBV06-05*01		TCRBJ01-02*01
CTGTCGGCTGCTCCCTCCCAGACATCTGTGTACTTCTGTGCCAGCATAGGGTCCCTACTTTTGAACACTGAAGCTTTCTTTGGACAA	CASIGSLLLNTEAFF	5	7.29299e-05	TCRBV06-05*01		TCRBJ01-01*01
CTGCTGTCGGCTGCTCCCTCCCAGACATCTGTGTACTTCTGTGCCAGCAGAGCCGACAGCTACACCGGGGAGCTGTTTTTTGGAGAA	CASRADSYTGELFF	5	7.29299e-05	TCRBV06-05*01	TCRBD01-01*01	TCRBJ02-02*01
AGGCTGCTGTCGGCTGCTCCCTCCCAGACATCTGTGTACTTCTGTGCCAGCAGTTACCTAACAGGGGATGAGCAGTTCTTCGGGCCA	CASSYLTGDEQFF	5	7.29299e-05	TCRBV06-05*01	TCRBD01-01*01	TCRBJ02-01*01
CTGTCGGCTGCTCCCTCCCAGACATCTGTGTACTTCTGTGCCAGCAGTTACCAGTGGACAGTCAACACTGAAGCTTTCTTTGGACAA	CASSYQWTVNTEAFF	5	7.29299e-05	TCRBV06-05*01	TCRBD01-01*01	TCRBJ01-01*01
ACTCTGACAGTGACCAGTGCCCATCCTGAAGACAGCAGCTTCTACATCTGCAGTGCTAGTCGAGGCACTGAAGCTTTCTTTGGACAA	CSASRGTEAFF	5	7.29299e-05	TCRBV20-01*01	TCRBD02-01*02	TCRBJ01-01*01
TCCACTCTGACAGTGACCAGTGCCCATCCTGAAGACAGCAGCTTCTACATCTGCAGTGCTAGTTACGATGAAGCTTTCTTTGGACAA	CSASYDEAFF	5	7.29299e-05	TCRBV20-01*01		TCRBJ01-01*01
ACTCTGACAGTGACCAGTGCCCATCCTGAAGACAGCAGCTTCTACATCTGCAGTGCTGACGAACGGGAGACCCAGTACTTCGGGCCA	CSADERETQYF	5	7.29299e-05	TCRBV20-01*01		TCRBJ02-05*01
GAGATCCAGCGCACAGAGCAGGGGGACTCGGCCATGTATCTCTGTGCCAGCAGCTTACAGGGACCCACTGAAGCTTTCTTTGGACAA	CASSLQGPTEAFF	5	7.29299e-05	TCRBV07-09		TCRBJ01-01*01
GAGATCCAGCGCACAGAGCAGGGGGACTCGGCCATGTATCTCTGTGCCAGCAGCTTAGCCGGGCAAGAGACCCAGTACTTCGGGCCA	CASSLAGQETQYF	5	7.29299e-05	TCRBV07-09	TCRBD02-01	TCRBJ02-05*01
ATCCAGCGCACAGAGCAGGGGGACTCGGCCATGTATCTCTGTGCCAGCAGGAATCAGGACAGGGCGGATGGCTACACCTTCGGTTCG	CASRNQDRADGYTF	5	7.29299e-05	TCRBV07-09	TCRBD01-01*01	TCRBJ01-02*01
ACCTTGGAGATCCAGCGCACAGAGCAGGGGGACTCGGCCATGTATCTCTGTGCCAGCAGGGGTGGCACTGAAGCTTTCTTTGGACAA	CASRGGTEAFF	5	7.29299e-05	TCRBV07-09		TCRBJ01-01*01
ACAGAGCAGGGGGACTCGGCCATGTATCTCTGTGCCAGCAGCCTAAAACTGGCGATGGCCCCTGGGGAGACCCAGTACTTCGGGCCA	CASSLKLAMAPGETQYF	5	7.29299e-05	TCRBV07-09		TCRBJ02-05*01
GTACCCTCTCAGACATCTGTGTACTTCTGTGCCAGCAGTGACACGGGACTAGCGGGGGAAAACACCGGGGAGCTGTTTTTTGGAGAA	CASSDTGLAGENTGELFF	5	7.29299e-05	TCRBV06-04	TCRBD02-01*01	TCRBJ02-02*01
TCTGCTGTACCCTCTCAGACATCTGTGTACTTCTGTGCCAGCAGTGACTCGCTCGGGGGGGATTACAATGAGCAGTTCTTCGGGCCA	CASSDSLGGDYNEQFF	5	7.29299e-05	TCRBV06-04	TCRBD02-01*01	TCRBJ02-01*01
GCTGTACCCTCTCAGACATCTGTGTACTTCTGTGCCAGCAGTAGTGGCGGGGGGATGATCCCCTACAATGAGCAGTTCTTCGGGCCA	CASSSGGGMIPYNEQFF	5	7.29299e-05	TCRBV06-04	TCRBD02-01*01	TCRBJ02-01*01
TCTGCTGTACCCTCTCAGACATCTGTGTACTTCTGTGCCAGCCTCCTTACTCCCGGGACTGAGAACACTGAAGCTTTCTTTGGACAA	CASLLTPGTENTEAFF	5	7.29299e-05	TCRBV06-04	TCRBD02-01	TCRBJ01-01*01
CGCACAGAGCAGCGGGACTCAGCCATGTATCGCTGTGCCAGCAGCGAGATAGCGGGGGGGCCAAGGGAGACCCAGTACTTCGGGCCA	CASSEIAGGPRETQYF	5	7.29299e-05	TCRBV07-07*01	TCRBD02-01*01	TCRBJ02-05*01
CAGCGCACACAGCAGGAGGACTCGGCCGTGTATCTCTGTGCCAGCAGCTTAGTTAGGGTTGGCAATCAGCCCCAGCATTTTGGTGAT	CASSLVRVGNQPQHF	5	7.29299e-05	TCRBV07-02*01		TCRBJ01-05*01
ACGATCCAGCGCACACAGCAGGAGGACTCGGCCGTGTATCTCTGTGCCAGCAGCTTCACAGGGGTTTCACCCCTCCACTTTGGGAAC	CASSFTGVSPLHF	5	7.29299e-05	TCRBV07-02*01	TCRBD01-01*01	TCRBJ01-06*01
ATCCAGCGCACACAGCAGGAGGACTCGGCCGTGTATCTCTGTGCCAGCAGCGTAGGACTAAGCACAGATACGCAGTATTTTGGCCCA	CASSVGLSTDTQYF	5	7.29299e-05	TCRBV07-02*01	TCRBD02-01	TCRBJ02-03*01
ACGATCCAGCGCACACAGCAGGAGGACTCGGCCGTGTATCTCTGTGCCAGCAGCTTAGTAGTTCAGGGTGAAGCTTTCTTTGGACAA	CASSLVVQGEAFF	5	7.29299e-05	TCRBV07-02*01	TCRBD01-01*01	TCRBJ01-01*01
ACTCTGGAGTCCGCTACCAGCTCCCAGACATCTGTGTACTTCTGTGCCATCAGTGATTATGGGGCCTACGAGCAGTACTTCGGGCCG	CAISDYGAYEQYF	5	7.29299e-05	TCRBV10-03*01		TCRBJ02-07*01
GAGTCCGCTACCAGCTCCCAGACATCTGTGTACTTCTGTGCCATCAGTGAGGCACAGGGTAAAAGCGCTGAAGCTTTCTTTGGACAA	CAISEAQGKSAEAFF	5	7.29299e-05	TCRBV10-03*01	TCRBD01-01*01	TCRBJ01-01*01
GAGTCCGCTACCAGCTCCCAGACATCTGTGTACTTCTGTGCCATCAGTGATCCAGGGGTTGTAACCTACGAGCAGTACTTCGGGCCG	CAISDPGVVTYEQYF	5	7.29299e-05	TCRBV10-03*01	TCRBD01-01*01	TCRBJ02-07*01
CTCACTCTGGAGTCCGCTACCAGCTCCCAGACATCTGTGTACTTCTGTGCCATCAGTGAGTCGGTGTCCGAAGCTTTCTTTGGACAA	CAISESVSEAFF	5	7.29299e-05	TCRBV10-03*01		TCRBJ01-01*01
CAGTCCACGGAGTCAGGGGACACAGCACTGTATTTCTGTGCCAGCAGCAAACAGGGACAGGGGCACTATGGCTACACCTTCGGTTCG	CASSKQGQGHYGYTF	5	7.29299e-05	TCRBV21-01*01	TCRBD01-01*01	TCRBJ01-02*01
CAGCCTGCAAAGCTTGAGGACTCGGCCGTGTATCTCTGTGCCAGCAGACATAGGACAGCCGACGGCGGGGAGCTGTTTTTTGGAGAA	CASRHRTADGGELFF	5	7.29299e-05	TCRBV11-02*02	TCRBD01-01*01	TCRBJ02-02*01
CTCAAGATCCAGCCTGCAAAGCTTGAGGACTCGGCCGTGTATCTCTGTGCCAGCAGCTTAGGGCGCTACGAGCAGTACTTCGGGCCG	CASSLGRYEQYF	5	7.29299e-05	TCRBV11-02*02		TCRBJ02-07*01
ATCCAGCCTGCAAAGCTTGAGGACTCGGCCGTGTATCTCTGTGCCAGCAGCCCCCGGGACTTAAATTGGAGCGCTTTCTTTGGACAA	CASSPRDLNWSAFF	5	7.29299e-05	TCRBV11-02*02	TCRBD02-01	TCRBJ01-01*01
ATCCAGCCTGCAAAGCTTGAGGACTCGGCCGTGTATCTCTGTGCCAGCACCCAAGAGGGGGGCTGGACTGAAGCTTTCTTTGGACAA	CASTQEGGWTEAFF	5	7.29299e-05	TCRBV11-02*02		TCRBJ01-01*01
CTCAAGATCCAGCCTGCAAAGCTTGAGGACTCGGCCGTGTATCTCTGTGCCAGCAGCCGTGGGAGTGAGACCCAGTACTTCGGGCCA	CASSRGSETQYF	5	7.29299e-05	TCRBV11-02*02	TCRBD02-01*02	TCRBJ02-05*01
ATCCAGCCTGCAAAGCTTGAGGACTCGGCCGTGTATCTCTGTGCCAGCAGCGTCGGGACCACAGGGGAGACCCAGTACTTCGGGCCA	CASSVGTTGETQYF	5	7.29299e-05	TCRBV11-02*02	TCRBD01-01*01	TCRBJ02-05*01
CAGCCTGCAAAGCTTGAGGACTCGGCCGTGTATCTCTGTGCCAGCAGCTTTGGGGGGACAGGGATGGGTGGCTACACCTTCGGTTCG	CASSFGGTGMGGYTF	5	7.29299e-05	TCRBV11-02*02	TCRBD01-01*01	TCRBJ01-02*01
ATCCAGCGCACAGAGCAGGGGGACTCGGCCATGTATCTCTGTGCCAGCAGCCCTGGTGTAGGAATAGATACGCAGTATTTTGGCCCA	CASSPGVGIDTQYF	5	7.29299e-05	TCRBV07-09		TCRBJ02-03*01
ATCCAGCGCACAGAGCAGGGGGACTCGGCCATGTATCTCTGTGCCAGCAGCTTAAGGGGAAGTAGAGGCGGCTACACCTTCGGTTCG	CASSLRGSRGGYTF	5	7.29299e-05	TCRBV07-09	TCRBD01-01*01	TCRBJ01-02*01
GAGCAGGGGGACTCGGCCATGTATCTCTGTGCCAGCAGCTCAACGTACTACACCCCCCGAGCGGTCTATGGCTACACCTTCGGTTCG	CASSSTYYTPRAVYGYTF	5	7.29299e-05	TCRBV07-09	TCRBD02-01	TCRBJ01-02*01
CCTGCAGAGCTTGGGGACTCGGCCGTGTATCTCTGTGCCAGCAGCCGACGGAGTGTCAGACCTAACTATGGCTACACCTTCGGTTCG	CASSRRSVRPNYGYTF	5	7.29299e-05	TCRBV11-03*01	TCRBD02-01*02	TCRBJ01-02*01
GAGCTTGGGGACTCGGCCGTGTATCTCTGTGCCAGCAGCTTCTCCGGGACTAGCGGGTCTGGAATCGGGCAGCAGTTCTTCGGGCCA	CASSFSGTSGSGIGQQFF	5	7.29299e-05	TCRBV11-03*01	TCRBD02-01	TCRBJ02-01*01
AAGATCCAGCCTGCAGAGCTTGGGGACTCGGCCGTGTATCTCTGTGCCAGCAGCGTCGTTGGGGGAACTGAAGCTTTCTTTGGACAA	CASSVVGGTEAFF	5	7.29299e-05	TCRBV11-03*01		TCRBJ01-01*01
AACATGAGCTCCTTGGAGCTGGGGGACTCAGCCCTGTACTTCTGTGCCAGCGCCGGAGATGAGAACACTGAAGCTTTCTTTGGACAA	CASAGDENTEAFF	5	7.29299e-05	TCRBV13-01*01	TCRBD02-01*02	TCRBJ01-01*01
CTGAACATGAGCTCCTTGGAGCTGGGGGACTCAGCCCTGTACTTCTGTGCCAGCAGCTTAGATACAGATACGCAGTATTTTGGCCCA	CASSLDTDTQYF	5	7.29299e-05	TCRBV13-01*01		TCRBJ02-03*01
ATCCTGTCCTCAGAACCGGGAGACACGGCACTGTATCTCTGCGCCAGCAGTCAATCGGGGGAGGACACTGAAGCTTTCTTTGGACAA	CASSQSGEDTEAFF	5	7.29299e-05	TCRBV23-01*01	TCRBD02-01*02	TCRBJ01-01*01
CTGGAGTCGCCCAGCCCCAACCAGACCTCTCTGTACTTCTGTGCCAGCAGTTTAAGGCCAGCCCGGACTGAAGCTTTCTTTGGACAA	CASSLRPARTEAFF	5	7.29299e-05	TCRBV27-01*01		TCRBJ01-01*01
CTGATCCTGGAGTCGCCCAGCCCCAACCAGACCTCTCTGTACTTCTGTGCCAGCAGTGCTTTCACAGATACGCAGTATTTTGGCCCA	CASSAFTDTQYF	5	7.29299e-05	TCRBV27-01*01		TCRBJ02-03*01
TCGCCCAGCCCCAACCAGACCTCTCTGTACTTCTGTGCCAGCAGTTTATATGGGGTGGGGGGCACAGATACGCAGTATTTTGGCCCA	CASSLYGVGGTDTQYF	5	7.29299e-05	TCRBV27-01*01		TCRBJ02-03*01
GTGACATCGGCCCAAAAGAACCCGACAGCTTTCTATCTCTGTGCCAGTGCGACTAGCGGGGGGGCCTACGAGCAGTACTTCGGGCCG	CASATSGGAYEQYF	5	7.29299e-05	TCRBV19-01	TCRBD02-01*01	TCRBJ02-07*01
GTGACATCGGCCCAAAAGAACCCGACAGCTTTCTATCTCTGTGCCAGTAGTCTACGGGACACTAATCAGCCCCAGCATTTTGGTGAT	CASSLRDTNQPQHF	5	7.29299e-05	TCRBV19-01	TCRBD01-01*01	TCRBJ01-05*01
CTGGAGTCGCCCAGCCCCAACCAGACCTCTCTGTACTTCTGTGCCAGCAGCCCTGGGACAGGGGGCTCTGAAGCTTTCTTTGGACAA	CASSPGTGGSEAFF	5	7.29299e-05	TCRBV27-01*01	TCRBD01-01*01	TCRBJ01-01*01
AACCAGACCTCTCTGTACTTCTGTGCCAGCAGTTCCCAGAGCCCTACAGAGGGGTACTATAGCAATCAGCCCCAGCATTTTGGTGAT	CASSSQSPTEGYYSNQPQHF	5	7.29299e-05	TCRBV27-01*01		TCRBJ01-05*01
ACTCTGACTGTGAGCAACATGAGCCCTGAAGACAGCAGCATATATCTCTGCAGCGGGGGGAGGGACTATGGCTACACCTTCGGTTCG	CSGGRDYGYTF	5	7.29299e-05	TCRBV29-01*01	TCRBD02-01*02	TCRBJ01-02*01
CTGACTGTGAGCAACATGAGCCCTGAAGACAGCAGCATATATCTCTGCAGCGTCGGACAGGGGGTAAAGACCCAGTACTTCGGGCCA	CSVGQGVKTQYF	5	7.29299e-05	TCRBV29-01*01	TCRBD01-01*01	TCRBJ02-05*01
CTGACTGTGAGCAACATGAGCCCTGAAGACAGCAGCATATATCTCTGCAGCGCTCGACAGGGGGCCACTGAAGCTTTCTTTGGACAA	CSARQGATEAFF	5	7.29299e-05	TCRBV29-01*01	TCRBD01-01*01	TCRBJ01-01*01
ACTGTGAGCAACATGAGCCCTGAAGACAGCAGCATATATCTCTGCAGCGTTGAAGGAACGGGGTTTCCTGGCTACACCTTCGGTTCG	CSVEGTGFPGYTF	5	7.29299e-05	TCRBV29-01*01	TCRBD02-01*01	TCRBJ01-02*01
AGCAACATGAGCCCTGAAGACAGCAGCATATATCTCTGCAGCGTTGAGTTGGGGAGCTCTGGGGCCAACGTCCTGACTTTCGGGGCC	CSVELGSSGANVLTF	5	7.29299e-05	TCRBV29-01*01	TCRBD02-01*02	TCRBJ02-06*01
AGCAACATGAGCCCTGAAGACAGCAGCATATATCTCTGCAGCGTTGAAGATCAGAGACAGGACCGCTATGGCTACACCTTCGGTTCG	CSVEDQRQDRYGYTF	5	7.29299e-05	TCRBV29-01*01	TCRBD01-01*01	TCRBJ01-02*01
GTGACATCGGCCCAAAAGAACCCGACAGCTTTCTATCTCTGTGCCAGTTCAGGGGGTTTGTCCCACAATGAGCAGTTCTTCGGGCCA	CASSGGLSHNEQFF	5	7.29299e-05	TCRBV19-01	TCRBD01-01*01	TCRBJ02-01*01
GTGACATCGGCCCAAAAGAACCCGACAGCTTTCTATCTCTGTGCCAGTACCCTCGCGGGATATAATTCACCCCTCCACTTTGGGAAC	CASTLAGYNSPLHF	5	7.29299e-05	TCRBV19-01	TCRBD02-01*02	TCRBJ01-06*01
CTCACTGTGACATCGGCCCAAAAGAACCCGACAGCTTTCTATCTCTGTGCCAGTAGCGGGGACAAAGGGAGGCAGTATTTTGGCCCA	CASSGDKGRQYF	5	7.29299e-05	TCRBV19-01	TCRBD01-01*01	TCRBJ02-03*01
ACTGTGACATCGGCCCAAAAGAACCCGACAGCTTTCTATCTCTGTGCCAGTAGTATTCGCAGGATCGATGAGCAGTTCTTCGGGCCA	CASSIRRIDEQFF	5	7.29299e-05	TCRBV19-01	TCRBD01-01*01	TCRBJ02-01*01
ACATCGGCCCAAAAGAACCCGACAGCTTTCTATCTCTGTGCCAGCCGAGGACAGGCCGCGAACACCGGGGAGCTGTTTTTTGGAGAA	CASRGQAANTGELFF	5	7.29299e-05	TCRBV19-01	TCRBD01-01*01	TCRBJ02-02*01
TCGGCCCAAAAGAACCCGACAGCTTTCTATCTCTGTGCCAGTAGTACGCAACAGGGCACCGGGGCCAACGTCCTGACTTTCGGGGCC	CASSTQQGTGANVLTF	5	7.29299e-05	TCRBV19-01	TCRBD01-01*01	TCRBJ02-06*01
ACTGTGACATCGGCCCAAAAGAACCCGACAGCTTTCTATCTCTGTGCCAGTAGTCCTGGGTCTAACTATGGCTACACCTTCGGTTCG	CASSPGSNYGYTF	5	7.29299e-05	TCRBV19-01		TCRBJ01-02*01
ACATCGGCCCAAAAGAACCCGACAGCTTTCTATCTCTGTGCCAGTAGTATGGGACTAGCGCAGTCAAGGGAGCAGTTCTTCGGGCCA	CASSMGLAQSREQFF	5	7.29299e-05	TCRBV19-01	TCRBD02-01	TCRBJ02-01*01
ACATCGGCCCAAAAGAACCCGACAGCTTTCTATCTCTGTGCCAGTATTCCTTCCTCCAGGGCGAATCAGCCCCAGCATTTTGGTGAT	CASIPSSRANQPQHF	5	7.29299e-05	TCRBV19-01	TCRBD01-01*01	TCRBJ01-05*01
GTGACATCGGCCCAAAAGAACCCGACAGCTTTCTATCTCTGTGCCAGCGAGGGTGGCGCGGGGGTCGAAAAACTGTTTTTTGGCAGT	CASEGGAGVEKLFF	5	7.29299e-05	TCRBV19-01	TCRBD02-01*01	TCRBJ01-04*01
ACATCGGCCCAAAAGAACCCGACAGCTTTCTATCTCTGTGCCAGTAGTATCGACAGGGCGGACTACAATGAGCAGTTCTTCGGGCCA	CASSIDRADYNEQFF	5	7.29299e-05	TCRBV19-01	TCRBD01-01*01	TCRBJ02-01*01
CCTCTCACTGTGACATCGGCCCAAAAGAACCCGACAGCTTTCTATCTCTGTGCCAGTAGTATGTCTGTTACGCAGTATTTTGGCCCA	CASSMSVTQYF	5	7.29299e-05	TCRBV19-01	TCRBD02-01	TCRBJ02-03*01
TCGGCCCAAAAGAACCCGACAGCTTTCTATCTCTGTGCCAGTAACCTCGGGGGCAAATTAAGGGCAGATACGCAGTATTTTGGCCCA	CASNLGGKLRADTQYF	5	7.29299e-05	TCRBV19-01		TCRBJ02-03*01
ACATCGGCCCAAAAGAACCCGACAGCTTTCTATCTCTGTGCCAGTAGTATAGTTTGGGATAACACCGGGGAGCTGTTTTTTGGAGAA	CASSIVWDNTGELFF	5	7.29299e-05	TCRBV19-01		TCRBJ02-02*01
GTGACATCGGCCCAAAAGAACCCGACAGCTTTCTATCTCTGTGCCAGTAGATCGGACAGGCTGAACTATGGCTACACCTTCGGTTCG	CASRSDRLNYGYTF	5	7.29299e-05	TCRBV19-01	TCRBD01-01*01	TCRBJ01-02*01
ACATCGGCCCAAAAGAACCCGACAGCTTTCTATCTCTGTGCCAGTAGTCCATGGGACTATTTGAACTATGGCTACACCTTCGGTTCG	CASSPWDYLNYGYTF	5	7.29299e-05	TCRBV19-01	TCRBD02-01	TCRBJ01-02*01
ACATCGGCCCAAAAGAACCCGACAGCTTTCTATCTCTGTGCCAGTAGTATTGCGGGGGGGCACACCGGGGAGCTGTTTTTTGGAGAA	CASSIAGGHTGELFF	5	7.29299e-05	TCRBV19-01	TCRBD02-01*01	TCRBJ02-02*01
GAATCCTTTCCTCTCACTGTGACATCGGCCCAAAAGAACCCGACAGCTTTCTATCTCTGTGCCAGTAGTATCACCTTGTGGGGGCCG	CASSITLW	5	7.29299e-05	TCRBV19-01		TCRBJ02-07*01
CAAAAGAACCCGACAGCTTTCTATCTCTGTGCCAGTAGTGTGGGTCGACTAGCGGGGGGGAACACCGGGGAGCTGTTTTTTGGAGAA	CASSVGRLAGGNTGELFF	5	7.29299e-05	TCRBV19-01	TCRBD02-01*01	TCRBJ02-02*01
GAGTCTGCCAGGCCCTCACATACCTCTCAGTACCTCTGTGCCAGCAGTGGCCTGCCTCAGGGACAAGAGACCCAGTACTTCGGGCCA	CASSGLPQGQETQYF	5	7.29299e-05	TCRBV25-01*01	TCRBD01-01*01	TCRBJ02-05*01
TCTGCCAGGCCCTCACATACCTCTCAGTACCTCTGTGCCAGCAGTGAATCCCAGGGGGCCTATAATTCACCCCTCCACTTTGGGAAC	CASSESQGAYNSPLHF	5	7.29299e-05	TCRBV25-01*01	TCRBD01-01*01	TCRBJ01-06*01
ACCCTGGAGTCTGCCAGGCCCTCACATACCTCTCAGTACCTCTGTGCCAGCAGTGGCATGGGGTCTTCACCCCTCCACTTTGGGAAC	CASSGMGSSPLHF	5	7.29299e-05	TCRBV25-01*01		TCRBJ01-06*01
CTGACCCTGGAGTCTGCCAGGCCCTCACATACCTCTCAGTACCTCTGTGCCAGCAGTGAGGGATTCGACGAGCAGTACTTCGGGCCG	CASSEGFDEQYF	5	7.29299e-05	TCRBV25-01*01		TCRBJ02-07*01
GAGTCTGCCAGGCCCTCACATACCTCTCAGTACCTCTGTGCCAGCAGTGAGACAGGGGGAAGGTACAATGAGCAGTTCTTCGGGCCA	CASSETGGRYNEQFF	5	7.29299e-05	TCRBV25-01*01	TCRBD01-01*01	TCRBJ02-01*01
CTGACAGTGACCAGTGCCCATCCTGAAGACAGCAGCTTCTACATCTGCAGTGCTGGACACCTACCTTATGGCTACACCTTCGGTTCG	CSAGHLPYGYTF	5	7.29299e-05	TCRBV20	TCRBD01-01*01	TCRBJ01-02*01
GACTCGGCCATGTATCTCTGTGCCAGCAGCGTAGGCAGGGACAGGGGGCGCAGAGGGAGCATAGTCTATGGCTACACCTTCGGTTCG	CASSVGRDRGRRGSIVYGYTF	5	7.29299e-05		TCRBD01-01*01	TCRBJ01-02*01
GCTGCTCCCTCCCAAACATCTGTGTACTTCTGTGCCAGCAGTTACAACCCAGGGGGCGCGGACAATCAGCCCCAGCATTTTGGTGAT	CASSYNPGGADNQPQHF	5	7.29299e-05	TCRBV06	TCRBD01-01*01	TCRBJ01-05*01
GTGACCAGTGCCCATCCTGAAGACAGCAGCTTCTACATCTGCAGTGCTAGAGTTTCTGGGGGCTTGTACGAGCAGTACTTCGGGCCG	CSARVSGGLYEQYF	5	7.29299e-05	TCRBV20	TCRBD01-01*01	TCRBJ02-07*01
AGTGCCCATCCTGAAGACAGCAGCTTCTACATCTGCAGTGCTAGAGATGCGGTACAGGGGGGGACCGGGGAGCTGTTTTTTGGAGAA	CSARDAVQGGTGELFF	5	7.29299e-05	TCRBV20	TCRBD01-01*01	TCRBJ02-02*01
ACCAGTGCCCATCCTGAAGACAGCAGCTTCTACATCTGCAGTGCTAGAGCCCCGGGGACGGACACCGGGGAGCTGTTTTTTGGAGAA	CSARAPGTDTGELFF	5	7.29299e-05	TCRBV20		TCRBJ02-02*01
CTTCACATCAATTCCCTGGAGCTTGGTGACTCTGCTGTGTATTTCTGTGCCAGCAGCCAAGCCAGCGGGGGGCTCCTCTTCGGGCCA	CASSQASGGLLF	5	7.29299e-05	TCRBV03	TCRBD02-01*01	TCRBJ02-01*01
AATTCCCTGGAGCTTGGTGACTCTGCTGTGTATTTCTGTGCCAGCAGCCCCAGACTAGGCCGCACAGATACGCAGTATTTTGGCCCA	CASSPRLGRTDTQYF	5	7.29299e-05	TCRBV03	TCRBD02-01	TCRBJ02-03*01
ACAGTGACCAGTGCCCATCCTGAAGACAGCAGCTTCTACATCTGCAGTGCGAGCCGGGGGAACACCGGGGAGCTGTTTTTTGGAGAA	CSASRGNTGELFF	5	7.29299e-05	TCRBV20	TCRBD02-01*01	TCRBJ02-02*01
GCCCATCCTGAAGACAGCAGCTTCTACATCTGCAGTGCTAGAGGGGTAGGGAGGCCCCCTTCCACAGATACGCAGTATTTTGGCCCA	CSARGVGRPPSTDTQYF	5	7.29299e-05	TCRBV20	TCRBD02-01*02	TCRBJ02-03*01
GTGACCAGTGCCCATCCTGAAGACAGCAGCTTCTACATCTGCAGTGCCGGGCCGGGGACGCGGAATGAAAAACTGTTTTTTGGCAGT	CSAGPGTRNEKLFF	5	7.29299e-05	TCRBV20		TCRBJ01-04*01
TCCCTAGAGTCTGCCATCCCCAACCAGACAGCTCTTTACTTCTGTGCCACCAGTGGAGGGGGCAATCAGCCCCAGCATTTTGGTGAT	CATSGGGNQPQHF	5	7.29299e-05	TCRBV24		TCRBJ01-05*01
CTGACAGTGACCAGTGCCCATCCTGAAGACAGCAGCTTCTACATCTGCAGTGCTAGAGATGGGGGGTCACCCCTCCACTTTGGGAAC	CSARDGGSPLHF	5	7.29299e-05	TCRBV20	TCRBD02-01*01	TCRBJ01-06*01
AAGATCCAGCCCTCAGAACCCAGGGACTCAGCTGTGTACTTCTGTGCCAGCAGTCCGGACAGGGGTCAGCCCCAGCATTTTGGTGAT	CASSPDRGQPQHF	5	7.29299e-05	TCRBV12	TCRBD01-01*01	TCRBJ01-05*01
ATCAATTCCCTGGAGCTTGGTGACTCTGCTGTGTATTTCTGTGCCAGCACCCGCGGGGGGAAAGGCACTGAAGCTTTCTTTGGACAA	CASTRGGKGTEAFF	5	7.29299e-05	TCRBV03	TCRBD02-01*01	TCRBJ01-01*01
CTGACAGTGACCAGTGCCCATCCTGAAGACAGCAGCTTCTACATCTGCAGTGCCAGAACACGGGGAGAGACCCAGTACTTCGGGCCA	CSARTRGETQYF	5	7.29299e-05	TCRBV20	TCRBD02-01*01	TCRBJ02-05*01
CCCTCAGAACCCAGGGACTCAGCTGTGTACTTCTGTGCCAGCAGTTTAAGGCCTGCGGGCGGCAATCAGCCCCAGCATTTTGGTGAT	CASSLRPAGGNQPQHF	5	7.29299e-05	TCRBV12	TCRBD02-01	TCRBJ01-05*01
CTGAAGATCCAGCCCTCAGAACCCAGGGACTCAGCTGTGTACTTCTGTGCCAGCAGTTTACCGAACACTGAAGCTTTCTTTGGACAA	CASSLPNTEAFF	5	7.29299e-05	TCRBV12		TCRBJ01-01*01
GAACCCAGGGACTCAGCTGTGTACTTCTGTGCCAGCAGCACCCCGTTTGGAACGCATGGGGGGAGGACTGAAGCTTTCTTTGGACAA	CASSTPFGTHGGRTEAFF	5	7.29299e-05	TCRBV12	TCRBD02-01	TCRBJ01-01*01
ATCCAGCCCTCAGAACCCAGGGACTCAGCTGTGTACTTCTGTGCCAGCAGTCAGGGGGCTGGGGCCAACGTCCTGACTTTCGGGGCC	CASSQGAGANVLTF	5	7.29299e-05	TCRBV12	TCRBD01-01*01	TCRBJ02-06*01
ATCCAGCCCTCAGAACCCAGGGACTCAGCTGTGTACTTCTGTGCCAGCAGTTTAGACCGGACAGGGGTCGAGCAGTACTTCGGGCCG	CASSLDRTGVEQYF	5	7.29299e-05	TCRBV12	TCRBD01-01*01	TCRBJ02-07*01
TCAGAACCCAGGGACTCAGCTGTGTACTTCTGTGCCAGCAGTTTGAGGACAGATCCCACATTGAGGGATGGCTACACCTTCGGTTCG	CASSLRTDPTLRDGYTF	5	7.29299e-05	TCRBV12	TCRBD01-01*01	TCRBJ01-02*01
GTGACCAGTGCCCATCCTGAAGACAGCAGCTTCTACATCTGCAGTGCTAGAGGCGGGGGTTTTGGAAACACCATATATTTTGGAGAG	CSARGGGFGNTIYF	5	7.29299e-05	TCRBV20	TCRBD02-01*01	TCRBJ01-03*01
ATCAATTCCCTGGAGCTTGGTGACTCTGCTGTGTATTTCTGTGCCAGCAGCTCCCATACCCCGGGAGATACGCAGTATTTTGGCCCA	CASSSHTPGDTQYF	5	7.29299e-05	TCRBV03	TCRBD02-01	TCRBJ02-03*01
ACAGTGACCAGTGCCCATCCTGAAGACAGCAGCTTCTACATCTGCAGTGCTAGAGAGGGAAGCACCGGGGAGCTGTTTTTTGGAGAA	CSAREGSTGELFF	5	7.29299e-05	TCRBV20		TCRBJ02-02*01
AGTGCCCATCCTGAAGACAGCAGCTTCTACATCTGCAGTGCTAGAAGGAAGGGGTACCAAACCTACAATGAGCAGTTCTTCGGGCCA	CSARRKGYQTYNEQFF	5	7.29299e-05	TCRBV20	TCRBD01-01*01	TCRBJ02-01*01
AGTGCCCATCCTGAAGACAGCAGCTTCTACATCTGCAGTGCTAGAGATCGGGACGGGGGTTCCCAAGAGACCCAGTACTTCGGGCCA	CSARDRDGGSQETQYF	5	7.29299e-05	TCRBV20	TCRBD02-01*01	TCRBJ02-05*01
ATCAATTCCCTGGAGCTTGGTGACTCTGCTGTGTATTTCTGTGCCAGCAGCCGATCTAGCGGGGGGGATACGCAGTATTTTGGCCCA	CASSRSSGGDTQYF	5	7.29299e-05	TCRBV03	TCRBD02-01*01	TCRBJ02-03*01
TCCCTGGAGCTTGGTGACTCTGCTGTGTATTTCTGTGCCAGCAGCCGTACTAGCGGGGGGGCCACCGGGGAGCTGTTTTTTGGAGAA	CASSRTSGGATGELFF	5	7.29299e-05	TCRBV03	TCRBD02-01*01	TCRBJ02-02*01
TCCCTGGAGCTTGGTGACTCTGCTGTGTATTTCTGTGCCAGCAGCCAAGAACAACCACTAGTATCGGGTGAGCAGTTCTTCGGGCCA	CASSQEQPLVSGEQFF	5	7.29299e-05	TCRBV03	TCRBD02-01	TCRBJ02-01*01
GCCCATCCTGAAGACAGCAGCTTCTACATCTGCAGTGCTAGAGATACAGGGACTCCCAATTCCTACAATGAGCAGTTCTTCGGGCCA	CSARDTGTPNSYNEQFF	5	7.29299e-05	TCRBV20		TCRBJ02-01*01
ATCAATTCCCTGGAGCTTGGTGACTCTGCTGTGTATTTCTGTGCCAGCAGCCAGCGTTCCTACAATCAGCCCCAGCATTTTGGTGAT	CASSQRSYNQPQHF	5	7.29299e-05	TCRBV03	TCRBD02-01	TCRBJ01-05*01
ATCAATTCCCTGGAGCTTGGTGACTCTGCTGTGTATTTCTGTGCCAGCAGCCTCGGGGGACAGAACACTGAAGCTTTCTTTGGACAA	CASSLGGQNTEAFF	5	7.29299e-05	TCRBV03		TCRBJ01-01*01
GAACCCAGGGACTCAGCTGTGTACTTCTGTGCCAGCAGTTTTCAACCACTAGCGGGGGCCTCCTACAATGAGCAGTTCTTCGGGCCA	CASSFQPLAGASYNEQFF	5	7.29299e-05	TCRBV12	TCRBD02-01*01	TCRBJ02-01*01
TCAGAACCCAGGGACTCAGCTGTGTACTTCTGTGCCAGCAGCGCGGCTAGCGGGGGGGCCGGGAGGAACATTCAGTACTTCGGCGCC	CASSAASGGAGRNIQYF	5	7.29299e-05	TCRBV12	TCRBD02-01*01	TCRBJ02-04*01
CATCCTGAAGACAGCAGCTTCTACATCTGCAGTGCTAGAGACCCCCTAGCGGGGGCGCCTCTCGGGGAGACCCAGTACTTCGGGCCA	CSARDPLAGAPLGETQYF	5	7.29299e-05	TCRBV20	TCRBD02-01*01	TCRBJ02-05*01
ACCAGTGCCCATCCTGAAGACAGCAGCTTCTACATCTGCAGTGCTACCCCCCGGACAGGGATCAATCAGCCCCAGCATTTTGGTGAT	CSATPRTGINQPQHF	5	7.29299e-05	TCRBV20	TCRBD01-01*01	TCRBJ01-05*01
ACAGTGACCAGTGCCCATCCTGAAGACAGCAGCTTCTACATCTGCAGTGCTAGAGGACAGGGGAACTACGAGCAGTACTTCGGGCCG	CSARGQGNYEQYF	5	7.29299e-05	TCRBV20	TCRBD01-01*01	TCRBJ02-07*01
CTTCACATCAATTCCCTGGAGCTTGGTGACTCTGCTGTGTATTTCTGTGCCAGCAGCCGCAGGGGCCACGAGCAGTACTTCGGGCCG	CASSRRGHEQYF	5	7.29299e-05	TCRBV03	TCRBD01-01*01	TCRBJ02-07*01
CACATCAATTCCCTGGAGCTTGGTGACTCTGCTGTGTATTTCTGTGCCAGCAGCCGGGGAGTCAGGTCACCCCTCCACTTTGGGAAC	CASSRGVRSPLHF	5	7.29299e-05	TCRBV03	TCRBD02-01*02	TCRBJ01-06*01
ACCAGTGCCCATCCTGAAGACAGCAGCTTCTACATCTGCAGTGCTAGAACCCTAGCGGGGGGGCGTGAGACCCAGTACTTCGGGCCA	CSARTLAGGRETQYF	5	7.29299e-05	TCRBV20	TCRBD02-01*01	TCRBJ02-05*01
CCCTCAGAACCCAGGGACTCAGCTGTGTACTTCTGTGCCAGCAGTTTAGCGCTGGGGGGCCGCCGGACGCCCCAGCATTTTGGTGAT	CASSLALGGRRTPQHF	5	7.29299e-05	TCRBV12		TCRBJ01-05*01
GAGTCTGCCATCCCCAACCAGACAGCTCTTTACTTCTGTGCCACCAGTCCTGACAGGGGGCTTAATGAAAAACTGTTTTTTGGCAGT	CATSPDRGLNEKLFF	5	7.29299e-05	TCRBV24	TCRBD01-01*01	TCRBJ01-04*01
ATCCAGCCCTCAGAACCCAGGGACTCAGCTGTGTACTTCTGTGCCAGCAGTGTCCCGGGTTCCCAAGAGACCCAGTACTTCGGGCCA	CASSVPGSQETQYF	5	7.29299e-05	TCRBV12	TCRBD02-01	TCRBJ02-05*01
GCCCATCCTGAAGACAGCAGCTTCTACATCTGCAGTGCTAGATCGGATCAGGGAAGCTCCTATAATTCACCCCTCCACTTTGGGAAC	CSARSDQGSSYNSPLHF	5	7.29299e-05	TCRBV20	TCRBD01-01*01	TCRBJ01-06*01
GCTGCTCCCTCCCAGACATCTGTGTACTTCTGTGCCAGCAAAGGACCGGCACAGGCAAGCTCTGGAAACACCATATATTTTGGAGAG	CASKGPAQASSGNTIYF	5	7.29299e-05	TCRBV06	TCRBD01-01*01	TCRBJ01-03*01
AATTCCCTGGAGCTTGGTGACTCTGCTGTGTATTTCTGTGCCAGCAGCCGAGGTGGGGCTTCGGGTCAGCCCCAGCATTTTGGTGAT	CASSRGGASGQPQHF	5	7.29299e-05	TCRBV03	TCRBD01-01*01	TCRBJ01-05*01
ACAGTGACCAGTGCCCATCCTGAAGACAGCAGCTTCTACATCTGCAGTGCTTGGGACGGTAACAACTATGGCTACACCTTCGGTTCG	CSAWDGNNYGYTF	5	7.29299e-05	TCRBV20		TCRBJ01-02*01
TCCCTGTCCCTAGAGTCTGCCATCCCCAACCAGACAGCTCTTTACTTCTGTGCCACCAGTGATTTTGAGACCCAGTACTTCGGGCCA	CATSDFETQYF	5	7.29299e-05	TCRBV24		TCRBJ02-05*01
CTGACAGTGACCAGTGCCCATCCTGAAGACAGCAGCTTCTACATCTGCAGTGCTAGAGATGGGGGCGGAGCCCAGCATTTTGGTGAT	CSARDGGGAQHF	5	7.29299e-05	TCRBV20	TCRBD01-01*01	TCRBJ01-05*01
ATCCAGCCCTCAGAACCCAGGGACTCAGCTGTGTACTTCTGTGCCAGCAGTTTAAACTCAGAAGGCGCTGAAGCTTTCTTTGGACAA	CASSLNSEGAEAFF	5	7.29299e-05	TCRBV12		TCRBJ01-01*01
GCTGCTCCCTCCCAGACATCTGTGTACTTCTGTGCCAGCAGTTACACAGTACAGGGAGGGAGCACAGATACGCAGTATTTTGGCCCA	CASSYTVQGGSTDTQYF	5	7.29299e-05	TCRBV06	TCRBD02-01*02	TCRBJ02-03*01
TCTGCCATCCCCAACCAGACAGCTCTTTACTTCTGTGCCACCAGCCGCGGGGGACAGGGTGGAGCCGGGGAGCTGTTTTTTGGAGAA	CATSRGGQGGAGELFF	5	7.29299e-05	TCRBV24	TCRBD01-01*01	TCRBJ02-02*01
ACAGTGACCAGTGCCCATCCTGAAGACAGCAGCTTCTACATCTGCAGTGCTAGTCTGTTAGTCACAGATACGCAGTATTTTGGCCCA	CSASLLVTDTQYF	5	7.29299e-05	TCRBV20	TCRBD02-01	TCRBJ02-03*01
ATCCAGCCCTCAGAACCCAGGGACTCAGCTGTGTACTTCTGTGCCAGCAGGGGACAGGGGGCAGGGTACGAGCAGTACTTCGGGCCG	CASRGQGAGYEQYF	5	7.29299e-05	TCRBV12	TCRBD01-01*01	TCRBJ02-07*01
CTGACAGTGACCAGTGCCCATCCTGAAGACAGCAGCTTCTACATCTGCAGTGCTGCTCGGACAGACACTGAAGCTTTCTTTGGACAA	CSAARTDTEAFF	5	7.29299e-05	TCRBV20	TCRBD01-01*01	TCRBJ01-01*01
ACCAGTGCCCATCCTGAAGACAGCAGCTTCTACATCTGCAGTGCTAGAGAAGGTAGCGGGGAGGGAAAGACCCAGTACTTCGGGCCA	CSAREGSGEGKTQYF	5	7.29299e-05	TCRBV20	TCRBD02-01*01	TCRBJ02-05*01
AGTGCCCATCCTGAAGACAGCAGCTTCTACATCTGCAGTGCTCCCCGGGGGAGCGGGGGGGCCGGCAATGAGCAGTTCTTCGGGCCA	CSAPRGSGGAGNEQFF	5	7.29299e-05	TCRBV20	TCRBD02-01*01	TCRBJ02-01*01
ACAGTGACCAGTGCCCATCCTGAAGACAGCAGCTTCTACATCTGCAGTGCTAGATTTCGGGGAGACACTGAAGCTTTCTTTGGACAA	CSARFRGDTEAFF	5	7.29299e-05	TCRBV20	TCRBD02-01	TCRBJ01-01*01
AGTGCCCATCCTGAAGACAGCAGCTTCTACATCTGCAGTGCTAGAGGTGCTAGCGGGGGGCCAAGTTACGAGCAGTACTTCGGGCCG	CSARGASGGPSYEQYF	5	7.29299e-05	TCRBV20	TCRBD02-01*01	TCRBJ02-07*01
ACAGTGACCAGTGCCCATCCTGAAGACAGCAGCTTCTACATCTGCAGTGCCAAAGGGGCGGGGGACACTGAAGCTTTCTTTGGACAA	CSAKGAGDTEAFF	5	7.29299e-05	TCRBV20	TCRBD02-01*01	TCRBJ01-01*01
GAACCCAGGGACTCAGCTGTGTACTTCTGTGCCAGCAGTCCGAGGAGGGAACAAGGGAGCTCTGGAAACACCATATATTTTGGAGAG	CASSPRREQGSSGNTIYF	5	7.29299e-05	TCRBV12	TCRBD02-01*02	TCRBJ01-03*01
CTGGGGTTGGAGTCGGCTGCTCCCTCCCAAACATCTGTGTACTTCTGTGCCAGCAGTACGGGGCCTCAGCCCCAGCATTTTGGTGAT	CASSTGPQPQHF	5	7.29299e-05	TCRBV06		TCRBJ01-05*01
CTGAAGATCCAGCCCTCAGAACCCAGGGACTCAGCTGTGTACTTCTGTGCCAGCAGTTTAAACGTCTACGAGCAGTACTTCGGGCCG	CASSLNVYEQYF	5	7.29299e-05	TCRBV12		TCRBJ02-07*01
TTGTTGCTAGGGGACTCGGCCCTCTATCTCTGTGCCAGCAGCTTGGCTTTCGGCAGGGGCAGGAACACTGAAGCTTTCTTTGGACAA	CASSLAFGRGRNTEAFF	4	5.83439e-05	TCRBV05-07*01	TCRBD01-01*01	TCRBJ01-01*01
ACCCTGCAGCCAGAAGACTCGGCCCTGTATCTCTGTGCCAGCAGCATCAACAGGGCGGTCCATAATTCACCCCTCCACTTTGGGAAC	CASSINRAVHNSPLHF	4	5.83439e-05	TCRBV04-02*01	TCRBD01-01*01	TCRBJ01-06*01
ACGATCCAGCGCACAGAGCAGCGGGACTCGGCCATGTATCGCTGTGCCAGCAGCTTAGAACACGACTATGGCTACACCTTCGGTTCG	CASSLEHDYGYTF	4	5.83439e-05	TCRBV07-06*01	TCRBD01-01*01	TCRBJ01-02*01
TCGCTCAGGCTGGAGTCGGCTGCTCCCTCCCAGACATCTGTGTACTTCTGTGCCGCCGACAGGGTCTATGGCTACACCTTCGGTTCG	CAADRVYGYTF	4	5.83439e-05	TCRBV06-01*01	TCRBD01-01*01	TCRBJ01-02*01
AGGCTGGAGTCGGCTGCTCCCTCCCAGACATCTGTGTACTTCTGTGCCAGCGTAGCGGGCTCCTACAATGAGCAGTTCTTCGGGCCA	CASVAGSYNEQFF	4	5.83439e-05	TCRBV06-01*01	TCRBD02-01	TCRBJ02-01*01
TCACCAGGCCTGGGGGACGCAGCCATGTACCTGTGTGCCACCAGCAGAGACAGGGACAGGGTTGGAGATACGCAGTATTTTGGCCCA	CATSRDRDRVGDTQYF	4	5.83439e-05	TCRBV15-01*01	TCRBD01-01*01	TCRBJ02-03*01
CATCCGCTCACCAGGCCTGGGGACGCAGCCATGTACCTGTGTGCCACCAGCAGAGGACAGGGCCGTACACCCCTCCACTTTGGGAAC	CATSRGQGRTPLHF	4	5.83439e-05	TCRBV15-01*01	TCRBD01-01*01	TCRBJ01-06*01
CTTGACATCCGCTCACCAGGCCTGGGGGACGCAGCCATGTACCTGTGTGCCACCAGCAGAGATGTGGAGACCCAGTACTTCGGGCCA	CATSRDVETQYF	4	5.83439e-05	TCRBV15-01*01		TCRBJ02-05*01
TCACCAGGCCTGGGGGACGCAGCCATGTACCTGTGTGCCACCAGCCGGCGTAGACAGACCTCTGGAAACACCATATATTTTGGAGAG	CATSRRRQTSGNTIYF	4	5.83439e-05	TCRBV15-01*01	TCRBD01-01*01	TCRBJ01-03*01
CTACACGCCCTGCAGCCAGAAGACTCAGCCCTGTATCTCTGCGCCAGCAGCCATGTTACAGCAAACACTGAAGCTTTCTTTGGACAA	CASSHVTANTEAFF	4	5.83439e-05	TCRBV04-01*01	TCRBD01-01*01	TCRBJ01-01*01
CACGCCCTGCAGCCAGAAGACTCAGCCCTGTATCTCTGCGCCAGCGGGGGCGAGGCCCTAGTAGCCGGGGAGCTGTTTTTTGGAGAA	CASGGEALVAGELFF	4	5.83439e-05	TCRBV04-01*01	TCRBD01-01*01	TCRBJ02-02*01
CACGCCCTGCAGCCAGAAGACTCAGCCCTGTATCTCTGCGCCAGCAGCCAAGATAGTGGCTACACCGGGGAGCTGTTTTTTGGAGAA	CASSQDSGYTGELFF	4	5.83439e-05	TCRBV04-01*01		TCRBJ02-02*01
TTGTTGCTGGGGGACTCGGCCCTGTATCTCTGTGCCAGCAGCCTCCGGATCCTAAACAACGCCGGAAACACCATATATTTTGGAGAG	CASSLRILNNAGNTIYF	4	5.83439e-05	TCRBV05-05*01		TCRBJ01-03*01
AACGCCTTGTTGCTGGGGGACTCGGCCCTGTATCTCTGTGCCAGCAGACCCCGGACAAACTCTGGAAACACCATATATTTTGGAGAG	CASRPRTNSGNTIYF	4	5.83439e-05	TCRBV05-05*01	TCRBD01-01*01	TCRBJ01-03*01
GTGAACGCCTTGTTGCTGGGGGACTCGGCCCTGTATCTCTGTGCCAGCAGCTTGGCACAGGGGATGGATACGCAGTATTTTGGCCCA	CASSLAQGMDTQYF	4	5.83439e-05	TCRBV05-05*01	TCRBD01-01*01	TCRBJ02-03*01
CTGCAGCCAGAAGACTCGGCCCTGTATCTCTGCGCCAGCAGTTCCTTTAGACAGGGGGCCGATGTCGGGGAGCTGTTTTTTGGAGAA	CASSSFRQGADVGELFF	4	5.83439e-05	TCRBV04-03*01	TCRBD01-01*01	TCRBJ02-02*01
CACACCCTGCAGCCAGAAGACTCGGCCCTGTATCTCTGCGCCAGCAGCCCAGGACAGGGGGTTAACTATGGCTACACCTTCGGTTCG	CASSPGQGVNYGYTF	4	5.83439e-05	TCRBV04-03*01	TCRBD01-01*01	TCRBJ01-02*01
CTACACACCCTGCAGCCAGAAGACTCGGCCCTGTATCTCTGCGCCAGCAGCCAAGATCGATGGGGTCCCGAGCAGTACTTCGGGCCG	CASSQDRWGPEQYF	4	5.83439e-05	TCRBV04-03*01		TCRBJ02-07*01
CTGCAGCCAGAAGACTCGGCCCTGTATCTCTGCGCCAGCAGCCAAGATAACCGGGGGGGAAACTACAATGAGCAGTTCTTCGGGCCA	CASSQDNRGGNYNEQFF	4	5.83439e-05	TCRBV04-03*01	TCRBD02-01*01	TCRBJ02-01*01
CACACCCTGCAGCCAGAAGACTCGGCCCTGTATCTCTGCGCCAGCAGCCAAGATTCCGGGACAGCTTACGAGCAGTACTTCGGGCCG	CASSQDSGTAYEQYF	4	5.83439e-05	TCRBV04-03*01	TCRBD01-01*01	TCRBJ02-07*01
ACCCTGCAGCCAGAAGACTCGGCCCTGTATCTCTGCGCCAGCAGCCAAGATCCGGAGGGCCACACCGGGGAGCTGTTTTTTGGAGAA	CASSQDPEGHTGELFF	4	5.83439e-05	TCRBV04-03*01	TCRBD02-01*02	TCRBJ02-02*01
AACGCCTTGTTGCTGGGGGACTCGGCCCTCTATCTCTGTGCCAGCAGCTCGGGACTATCTATCACAGATACGCAGTATTTTGGCCCA	CASSSGLSITDTQYF	4	5.83439e-05	TCRBV05-06*01	TCRBD02-01	TCRBJ02-03*01
TTGTTGCTGGGGGACTCGGCCCTCTATCTCTGTGCCAGCAGCTTTTTTCTGGGGCTAGCGGACCACAATGAGCAGTTCTTCGGGCCA	CASSFFLGLADHNEQFF	4	5.83439e-05	TCRBV05-06*01	TCRBD02-01	TCRBJ02-01*01
CAGTTCCATGACTGTTGCTCTGAGATGAATGTGAGTGCCTTGGAGCTGGGGGACTCGGCCCTGTCTGGGCCCCAGCATTTTGGTGAT	PQHF	4	5.83439e-05	TCRBV05-03*01		TCRBJ01-05*01
TTGGAGCTGGGGGACTCGGCCCTGTATCTCTGTGCCAGAAGCTTGGACTGCTTGCTTGGAGGCAATCAGCCCCAGCATTTTGGTGAT	CARSLDCLLGGNQPQHF	4	5.83439e-05	TCRBV05-03	TCRBD02-01*02	TCRBJ01-05*01
CTAAACCTGAGCTCTCTGGAGCTGGGGGACTCAGCTTTGTATTTCTGTGCCAGCAGCCTAAGTTCCTATGGCTACACCTTCGGTTCG	CASSLSSYGYTF	4	5.83439e-05	TCRBV09-01	TCRBD02-01	TCRBJ01-02*01
AGCTCTCTGGAGCTGGGGGACTCAGCTTTGTATTTCTGTGCCAGCAGCCCCAATTACTACGACACAGATACGCAGTATTTTGGCCCA	CASSPNYYDTDTQYF	4	5.83439e-05	TCRBV09-01	TCRBD02-01	TCRBJ02-03*01
AGCTCTCTGGAGCTGGGGGACTCAGCTTTGTATTTCTGTGCCAGCAGCCCCCTATTTGAGGCAGCACCTGAGCAGTTCTTCGGGCCA	CASSPLFEAAPEQFF	4	5.83439e-05	TCRBV09-01	TCRBD02-01*02	TCRBJ02-01*01
CTGGGGGACTCAGCTTTGTATTTCTGTGCCAGCAGCCCTCGGACTAGCGGGGCGTTTAGCTCCTACAATGAGCAGTTCTTCGGGCCA	CASSPRTSGAFSSYNEQFF	4	5.83439e-05	TCRBV09-01	TCRBD02-01*01	TCRBJ02-01*01
CTGGAGCTGGGGGACTCAGCTTTGTATTTCTGTGCCAGCAGCGTATCCGCCCGGGGGGCAGGGGACTATGGCTACACCTTCGGTTCG	CASSVSARGAGDYGYTF	4	5.83439e-05	TCRBV09-01	TCRBD02-01*01	TCRBJ01-02*01
TCTCTGGAGCTGGGGGACTCAGCTTTGTATTTCTGTGCCAGCAGCGTAGACCCGGGGGCGGGAAAAGAGACCCAGTACTTCGGGCCA	CASSVDPGAGKETQYF	4	5.83439e-05	TCRBV09-01		TCRBJ02-05*01
TCTGAGCTGAATGTGAATGCCTTGGAGCTGGAGGACTCGGCCCTGTATCTCTGTGCCAGCAGCTTGAGGGGACAGCATTTTGGTGAT	CASSLRGQHF	4	5.83439e-05	TCRBV05-08*01	TCRBD01-01*01	TCRBJ01-05*01
GCCTTGGAGCTGGAGGACTCGGCCCTGTATCTCTGTGCCAGCAGCTTGGAGGGTTCAGGGGCCACAGATACGCAGTATTTTGGCCCA	CASSLEGSGATDTQYF	4	5.83439e-05	TCRBV05-08*01	TCRBD01-01*01	TCRBJ02-03*01
AATGCCTTGGAGCTGGAGGACTCGGCCCTGTATCTCTGTGCCAGCAACCCGCGACAGGGAAGCACAGATACGCAGTATTTTGGCCCA	CASNPRQGSTDTQYF	4	5.83439e-05	TCRBV05-08*01	TCRBD01-01*01	TCRBJ02-03*01
AAGATCCAGCGCACAGAGCGGGGGGACTCAGCCGTGTATCTCTGTGCCAGCAGCTCGACAGGCACAGATACGCAGTATTTTGGCCCA	CASSSTGTDTQYF	4	5.83439e-05	TCRBV07-03*01	TCRBD01-01*01	TCRBJ02-03*01
TCGGCTGCTCCCTCCCAGACATCTGTGTACTTCTGTGCCAGCAGTGAAGCCTGGGACAGGGGAATAAACGAGCAGTACTTCGGGCCG	CASSEAWDRGINEQYF	4	5.83439e-05	TCRBV06-01*01	TCRBD01-01*01	TCRBJ02-07*01
CTGGAGTCGGCTGCTCCCTCCCAGACATCTGTGTACTTCTGTGCCAGCATGAGGGGGCAGGGCAATCAGCCCCAGCATTTTGGTGAT	CASMRGQGNQPQHF	4	5.83439e-05	TCRBV06-01*01	TCRBD01-01*01	TCRBJ01-05*01
AGGCTGGAGTCGGCTGCTCCCTCCCAGACATCTGTGTACTTCTGTGCCAGCACACTAGATACCACAGATACGCAGTATTTTGGCCCA	CASTLDTTDTQYF	4	5.83439e-05	TCRBV06-01*01	TCRBD02-01	TCRBJ02-03*01
GAGTCGGCTGCTCCCTCCCAGACATCTGTGTACTTCTGTGCCAGCTTCCCCACCGGCTCTGGGGCCAACGTCCTGACTTTCGGGGCC	CASFPTGSGANVLTF	4	5.83439e-05	TCRBV06-01*01	TCRBD02-01	TCRBJ02-06*01
CTGGAGTCGGCTGCTCCCTCCCAGACATCTGTGTACTTCTGTGCCAGCAGTGAATATATGGGGGATAGGTCCCAGCATTTTGGTGAT	CASSEYMGDRSQHF	4	5.83439e-05	TCRBV06-01*01		TCRBJ01-05*01
AGGCTGGAGTCGGCTGCTCCCTCCCAGACATCTGTGTACTTCTGTGCCAGCTCGGCTAACAGGGTCAACGAGCAGTACTTCGGGCCG	CASSANRVNEQYF	4	5.83439e-05	TCRBV06-01*01	TCRBD01-01*01	TCRBJ02-07*01
AGGCTGGAGTCGGCTGCTCCCTCCCAGACATCTGTGTACTTCTGTGCCAGCAGTTATATGTCCAACTATGGCTACACCTTCGGTTCG	CASSYMSNYGYTF	4	5.83439e-05	TCRBV06-01*01	TCRBD02-01	TCRBJ01-02*01
TCGGCTGCTCCCTCCCAGACATCTGTGTACTTCTGTGCCAGCAGTGCCCACAGGGGTAACTCTGGAAACACCATATATTTTGGAGAG	CASSAHRGNSGNTIYF	4	5.83439e-05	TCRBV06-01*01	TCRBD01-01*01	TCRBJ01-03*01
GCTGCTCCCTCCCAGACATCTGTGTACTTCTGTGCCAGCAGTGATGAGTTGGGGGCTCGGGGAGGAAACACCATATATTTTGGAGAG	CASSDELGARGGNTIYF	4	5.83439e-05	TCRBV06-01*01	TCRBD01-01*01	TCRBJ01-03*01
TCGGCTGCTCCCTCCCAGACATCTGTGTACTTCTGTGCCAGCAGTGAATTGCGGGGGGATAGCACAGATACGCAGTATTTTGGCCCA	CASSELRGDSTDTQYF	4	5.83439e-05	TCRBV06-01*01	TCRBD02-01*01	TCRBJ02-03*01
CTGGAGTCGGCTGCTCCCTCCCAGACATCTGTGTACTTCTGTGCCAGCAGGAAACTAGCGGGGGCACACGAGCAGTACTTCGGGCCG	CASRKLAGAHEQYF	4	5.83439e-05	TCRBV06-01*01	TCRBD02-01*01	TCRBJ02-07*01
CTGGAGTCGGCTGCTCCCTCCCAGACATCTGTGTACTTCTGTGCCAGCATTACACCGGGACTAGGGTCCGAGCAGTACTTCGGGCCG	CASITPGLGSEQYF	4	5.83439e-05	TCRBV06-01*01	TCRBD02-01	TCRBJ02-07*01
GAGTCGGCTGCTCCCTCCCAGACATCTGTGTACTTCTGTGCCAGCAGTGAAACCGGAAGCGGGAATTCACCCCTCCACTTTGGGAAC	CASSETGSGNSPLHF	4	5.83439e-05	TCRBV06-01*01	TCRBD02-01	TCRBJ01-06*01
CTCAGGCTGGAGTCGGCTGCTCCCTCCCAGACATCTGTGTACTTCTGTGCCAGCAGAGGACCCGGTTCACCCCTCCACTTTGGGAAC	CASRGPGSPLHF	4	5.83439e-05	TCRBV06-01*01		TCRBJ01-06*01
GAGTCGGCTGCTCCCTCCCAGACATCTGTGTACTTCTGTGCCAGCCTGATTGAGAGGGCCTATAATTCACCCCTCCACTTTGGGAAC	CASLIERAYNSPLHF	4	5.83439e-05	TCRBV06-01*01	TCRBD02-01*02	TCRBJ01-06*01
CTACACGCCCTGCAGCCAGAAGACTCAGCCCTGTATCTCTGCGCCAGCAGCCAGGCTGGACTAGCGGGTGAGCAGTTCTTCGGGCCA	CASSQAGLAGEQFF	4	5.83439e-05	TCRBV04-01*01	TCRBD02-01	TCRBJ02-01*01
CACGCCCTGCAGCCAGAAGACTCAGCCCTGTATCTCTGCGCCAGCAGCCAAGATGCGGTAGCCAAAAACATTCAGTACTTCGGCGCC	CASSQDAVAKNIQYF	4	5.83439e-05	TCRBV04-01*01	TCRBD02-01	TCRBJ02-04*01
CACCTACACGCCCTGCAGCCAGAAGACTCAGCCCTGTATCTCTGCGCCAGCAGCCTCGGGACAGTCTATGGCTACACCTTCGGTTCG	CASSLGTVYGYTF	4	5.83439e-05	TCRBV04-01*01	TCRBD01-01*01	TCRBJ01-02*01
TCAGCCCTGTATCTCTGCGCCAGCAGCCAAGATTGGAGGCTAGCGGGGAACCGACCCCAATACTACAATGAGCAGTTCTTCGGGCCA	CASSQDWRLAGNRPQYYNEQFF	4	5.83439e-05	TCRBV04-01*01	TCRBD02-01*01	TCRBJ02-01*01
GCCCTGCAGCCAGAAGACTCAGCCCTGTATCTCTGCGCCAGCAGCCAAGGACAGTCCTCTGGGGCCAACGTCCTGACTTTCGGGGCC	CASSQGQSSGANVLTF	4	5.83439e-05	TCRBV04-01*01	TCRBD01-01*01	TCRBJ02-06*01
CACGCCCTGCAGCCAGAAGACTCAGCCCTGTATCTCTGCGCCAGCAGCCAGTATAGCGGGGCGACAGATACGCAGTATTTTGGCCCA	CASSQYSGATDTQYF	4	5.83439e-05	TCRBV04-01*01	TCRBD02-01*01	TCRBJ02-03*01
GCCCTGCAGCCAGAAGACTCAGCCCTGTATCTCTGCGCCAGCAGACAACCAACAGGGGGCTCTGGAAACACCATATATTTTGGAGAG	CASRQPTGGSGNTIYF	4	5.83439e-05	TCRBV04-01*01	TCRBD01-01*01	TCRBJ01-03*01
GCCCTGCAGCCAGAAGACTCAGCCCTGTATCTCTGCGCCAGCAGCCAATCGGGACCGATCTCTGGAAACACCATATATTTTGGAGAG	CASSQSGPISGNTIYF	4	5.83439e-05	TCRBV04-01*01		TCRBJ01-03*01
GCCCTGCAGCCAGAAGACTCAGCCCTGTATCTCTGCGCCAGCAGCCCCCGACAGGGATCTCTCACCGGGGAGCTGTTTTTTGGAGAA	CASSPRQGSLTGELFF	4	5.83439e-05	TCRBV04-01*01	TCRBD01-01*01	TCRBJ02-02*01
GAGTCTGCTGCCTCCTCCCAGACATCTGTATATTTCTGCGCCAGCAGCGCAGATCATTTGAGCACAGATACGCAGTATTTTGGCCCA	CASSADHLSTDTQYF	4	5.83439e-05	TCRBV10-01	TCRBD01-01*01	TCRBJ02-03*01
CTGGAGTCTGCTGCCTCCTCCCAGACATCTGTATATTTCTGCGCCAGCAGAGCCGGGACAGGGTCGGACGAGCAGTACTTCGGGCCG	CASRAGTGSDEQYF	4	5.83439e-05	TCRBV10-01	TCRBD01-01*01	TCRBJ02-07*01
GAGTTGGCTGCTCCCTCCCAGACATCTGTGTACTTCTGTGCCAGCAGTTCCCCGGGACAGAGATCCTACGAGCAGTACTTCGGGCCG	CASSSPGQRSYEQYF	4	5.83439e-05	TCRBV06-06	TCRBD01-01*01	TCRBJ02-07*01
GAGTTGGCTGCTCCCTCCCAGACATCTGTGTACTTCTGTGCCAGCAGCCGAACAGAATATAGCAATCAGCCCCAGCATTTTGGTGAT	CASSRTEYSNQPQHF	4	5.83439e-05	TCRBV06-06	TCRBD01-01*01	TCRBJ01-05*01
CTCAGGCTGCTGTCGGCTGCTCCCTCCCAGACATCTGTGTACTTCTGTGCCGAACCGGACAGGGCCACTGAAGCTTTCTTTGGACAA	CAEPDRATEAFF	4	5.83439e-05	TCRBV06-05*01	TCRBD01-01*01	TCRBJ01-01*01
AGGCTGCTGTCGGCTGCTCCCTCCCAGACATCTGTGTACTTCTGTGCCAGCAGTTACTCGAGCGGGGGAAAACTGTTTTTTGGCAGT	CASSYSSGGKLFF	4	5.83439e-05	TCRBV06-05*01	TCRBD02-01*01	TCRBJ01-04*01
TTGTTGCTGGGGGACTCGGCCCTCTATCTCTGTGCCAGCAGCTTTTGGGGGGGGTCCCTCGCCTTAAACATTCAGTACTTCGGCGCC	CASSFWGGSLALNIQYF	4	5.83439e-05	TCRBV05-06*01	TCRBD02-01*01	TCRBJ02-04*01
GTGAACGCCTTGTTGCTGGGGGACTCGGCCCTCTATCTCTGTGCCAGCAGCTCGGGACAGGTTCTAGATACGCAGTATTTTGGCCCA	CASSSGQVLDTQYF	4	5.83439e-05	TCRBV05-06*01	TCRBD01-01*01	TCRBJ02-03*01
GTGAACGCCTTGTTGCTGGGGGACTCGGCCCTCTATCTCTGTGCCAGCAGCGTACGACAGGGGATCGGGGAGCTGTTTTTTGGAGAA	CASSVRQGIGELFF	4	5.83439e-05	TCRBV05-06*01	TCRBD01-01*01	TCRBJ02-02*01
GTGAACGCCTTGTTGCTGGGGGACTCGGCCCTCTATCTCTGTGCCAGCAGCTTGGCCACGGGGTATCAGCCCCAGCATTTTGGTGAT	CASSLATGYQPQHF	4	5.83439e-05	TCRBV05-06*01	TCRBD02-01*01	TCRBJ01-05*01
GCCTTGTTGCTGGGGGACTCGGCCCTCTATCTCTGTGCCAGCAGCTCCGCCGGGACAGGGCCCGGCACTGAAGCTTTCTTTGGACAA	CASSSAGTGPGTEAFF	4	5.83439e-05	TCRBV05-06*01	TCRBD01-01*01	TCRBJ01-01*01
AATGTGAACGCCTTGTTGCTGGGGGACTCGGCCCTCTATCTCTGTGCCAGCAGCTTAGGGACCCGGGGGACCCAGTACTTCGGGCCA	CASSLGTRGTQYF	4	5.83439e-05	TCRBV05-06*01		TCRBJ02-05*01
GCCTTGTTGCTGGGGGACTCGGCCCTCTATCTCTGTGCCAGCAGCACACTCTCGGGACAGGAGACTTCACCCCTCCACTTTGGGAAC	CASSTLSGQETSPLHF	4	5.83439e-05	TCRBV05-06*01	TCRBD01-01*01	TCRBJ01-06*01
GAGCTGAATGTGAACGCCTTGTTGCTGGGGGACTCGGCCCTCTATCTCTGTGCCAGCAGCTTGGACGGCCCGCAGTACTTCGGCGCC	CASSLDGPQYF	4	5.83439e-05	TCRBV05-06*01		TCRBJ02-04*01
AGCACCTTGGAGCTGGGGGACTCGGCCCTTTATCTTTGCGCCAGCAGCCCGGGACAGACCTTTGGCAATGAGCAGTTCTTCGGGCCA	CASSPGQTFGNEQFF	4	5.83439e-05	TCRBV05-01*01	TCRBD01-01*01	TCRBJ02-01*01
GTGAGCACCTTGGAGCTGGGGGACTCGGCCCTTTATCTTTGCGCCAGCAGCTTAGCAGGGCCCCAAGAGACCCAGTACTTCGGGCCA	CASSLAGPQETQYF	4	5.83439e-05	TCRBV05-01*01	TCRBD01-01*01	TCRBJ02-05*01
ACCTTGGAGCTGGGGGACTCGGCCCTTTATCTTTGCGCCAGCAGCTTTGGAGACGCCGACTATAATTCACCCCTCCACTTTGGGAAC	CASSFGDADYNSPLHF	4	5.83439e-05	TCRBV05-01*01	TCRBD02-01*02	TCRBJ01-06*01
ACCTTGGAGCTGGGGGACTCGGCCCTTTATCTTTGCGCCAGCAGCCCCGGATATCGGGGCCTTATTTGGCCCCAGCATTTTGGTGAT	CASSPGYRGLIWPQHF	4	5.83439e-05	TCRBV05-01*01		TCRBJ01-05*01
AGCACCTTGGAGCTGGGGGACTCGGCCCTTTATCTTTGCGCCAGCAACCGCGGGGGGAACTCCTACAATGAGCAGTTCTTCGGGCCA	CASNRGGNSYNEQFF	4	5.83439e-05	TCRBV05-01*01	TCRBD02-01*01	TCRBJ02-01*01
AGCACCTTGGAGCTGGGGGACTCGGCCCTTTATCTTTGCGCCAGCAGCTCCCGAGGGTCAGGCGGCGACGAGCAGTACTTCGGGCCG	CASSSRGSGGDEQYF	4	5.83439e-05	TCRBV05-01*01	TCRBD02-01*02	TCRBJ02-07*01
AGCACCTTGGAGCTGGGGGACTCGGCCCTTTATCTTTGCGCCAGCAGCTTGGACGAGGGCTCTGGAAACACCATATATTTTGGAGAG	CASSLDEGSGNTIYF	4	5.83439e-05	TCRBV05-01*01	TCRBD02-01*02	TCRBJ01-03*01
CGGTCCACAAAGCTGGAGGACTCAGCCATGTACTTCTGTGCCAGCAGTAGGGACAGGGGGCGTTCGGAGACCCAGTACTTCGGGCCA	CASSRDRGRSETQYF	4	5.83439e-05	TCRBV02-01*01	TCRBD01-01*01	TCRBJ02-05*01
TCCACAAAGCTGGAGGACTCAGCCATGTACTTCTGTGCCAGCAGTGAAGCGCAGGGGACTAGCACAGATACGCAGTATTTTGGCCCA	CASSEAQGTSTDTQYF	4	5.83439e-05	TCRBV02-01*01		TCRBJ02-03*01
CGGTCCACAAAGCTGGAGGACTCAGCCATGTACTTCTGTGCCAGCAGTTCTACTAGGGGACCAAGGGGTGAAGCTTTCTTTGGACAA	CASSSTRGPRGEAFF	4	5.83439e-05	TCRBV02-01*01		TCRBJ01-01*01
ATCCGGTCCACAAAGCTGGAGGACTCAGCCATGTACTTCTGTGCCAGCAGTGAAGCCGGGGTCCGGGAGACCCAGTACTTCGGGCCA	CASSEAGVRETQYF	4	5.83439e-05	TCRBV02-01*01	TCRBD02-01*01	TCRBJ02-05*01
AAGATCCGGTCCACAAAGCTGGAGGACTCAGCCATGTACTTCTGTGCCACCCAGGGACAGTTCAATCAGCCCCAGCATTTTGGTGAT	CATQGQFNQPQHF	4	5.83439e-05	TCRBV02-01*01	TCRBD01-01*01	TCRBJ01-05*01
AATGTGAACGCCTTGGAGCTGGACGACTCGGCCCTGTATCTCTGTGCCAGCAGCTTTACAGGGGGAAACACCATATATTTTGGAGAG	CASSFTGGNTIYF	4	5.83439e-05	TCRBV05-04*01	TCRBD01-01*01	TCRBJ01-03*01
AATGTGAACGCCTTGGAGCTGGACGACTCGGCCCTGTATCTCTGTGCCAGCAACAAAGGGGGGAGCTATGGCTACACCTTCGGTTCG	CASNKGGSYGYTF	4	5.83439e-05	TCRBV05-04*01		TCRBJ01-02*01
AACGCCTTGGAGCTGGACGACTCGGCCCTGTATCTCTGTGCCAGCAGCTGGGGGGGGGTCCCTAACTATGGCTACACCTTCGGTTCG	CASSWGGVPNYGYTF	4	5.83439e-05	TCRBV05-04*01	TCRBD02-01*01	TCRBJ01-02*01
GTGAACGCCTTGGAGCTGGACGACTCGGCCCTGTATCTCTGTGCCAGCAGCTTGGACGGGGGGGTGTACGAGCAGTACTTCGGGCCG	CASSLDGGVYEQYF	4	5.83439e-05	TCRBV05-04*01	TCRBD02-01*01	TCRBJ02-07*01
AATGTGAACGCCTTGGAGCTGGACGACTCGGCCCTGTATCTCTGTGCCAGCAGCACCCGACTGAACACTGAAGCTTTCTTTGGACAA	CASSTRLNTEAFF	4	5.83439e-05	TCRBV05-04*01		TCRBJ01-01*01
GTGAACGCCTTGGAGCTGGACGACTCGGCCCTGTATCTCTGTGCCAGCAGGCAGACAGGGAGTGGCACTGAAGCTTTCTTTGGACAA	CASRQTGSGTEAFF	4	5.83439e-05	TCRBV05-04*01	TCRBD01-01*01	TCRBJ01-01*01
GTGAACGCCTTGGAGCTGGACGACTCGGCCCTGTATCTCTGTGCCAGCAGTCTGACCGGGATGAACACTGAAGCTTTCTTTGGACAA	CASSLTGMNTEAFF	4	5.83439e-05	TCRBV05-04*01	TCRBD02-01*02	TCRBJ01-01*01
GTGAACGCCTTGGAGCTGGACGACTCGGCCCTGTATCTCTGTGCCAGCAGGGAAACAGTCGCCCACAATGAGCAGTTCTTCGGGCCA	CASRETVAHNEQFF	4	5.83439e-05	TCRBV05-04*01	TCRBD01-01*01	TCRBJ02-01*01
AACGCCTTGGAGCTGGACGACTCGGCCCTGTATCTCTGTGCCAGCAGCTTGGTGGACAGGGGGTTTTCACCCCTCCACTTTGGGAAC	CASSLVDRGFSPLHF	4	5.83439e-05	TCRBV05-04*01	TCRBD01-01*01	TCRBJ01-06*01
AGCTCTCTGGAGCTGGGGGACTCAGCTTTGTATTTCTGTGCCAGCAGCGTAGGTTCTACCTACACAGATACGCAGTATTTTGGCCCA	CASSVGSTYTDTQYF	4	5.83439e-05	TCRBV09-01	TCRBD02-01	TCRBJ02-03*01
TCTCTGGAGCTGGGGGACTCAGCTTTGTATTTCTGTGCCAGCAGCGTAGAAGGGACTAGCTTCGGAGATACGCAGTATTTTGGCCCA	CASSVEGTSFGDTQYF	4	5.83439e-05	TCRBV09-01	TCRBD02-01	TCRBJ02-03*01
CTCAAGATCCAGCCTGCAGAGCTTGGGGACTCGGCCATGTATCTCTGTGCCAGCAGCTTATATGGGGGAGAGCAGTACTTCGGGCCG	CASSLYGGEQYF	4	5.83439e-05	TCRBV11-01*01		TCRBJ02-07*01
CAGCCTGCAGAGCTTGGGGACTCGGCCATGTATCTCTGTGCCAGCAGCTTAGGCGGGGGCTCCTACAATGAGCAGTTCTTCGGGCCA	CASSLGGGSYNEQFF	4	5.83439e-05	TCRBV11-01*01	TCRBD02-01*01	TCRBJ02-01*01
CCTGCAGAACTGGAGGATTCTGGAGTTTATTTCTGTGCCAGCAGCCAAGCTACCGACAGGGGAGGGTTCGGCTACACCTTCGGTTCG	CASSQATDRGGFGYTF	4	5.83439e-05	TCRBV14-01*01	TCRBD01-01*01	TCRBJ01-02*01
AAGGTGCAGCCTGCAGAACTGGAGGATTCTGGAGTTTATTTCTGTGCCAGCAGCCAAGACAGGGAAACTGAAGCTTTCTTTGGACAA	CASSQDRETEAFF	4	5.83439e-05	TCRBV14-01*01	TCRBD01-01*01	TCRBJ01-01*01
CTGAAGGTGCAGCCTGCAGAACTGGAGGATTCTGGAGTTTATTTCTGTGCCAGCAGTCCTTTGGTAGATACGCAGTATTTTGGCCCA	CASSPLVDTQYF	4	5.83439e-05	TCRBV14-01*01		TCRBJ02-03*01
AAGGTGCAGCCTGCAGAACTGGAGGATTCTGGAGTTTATTTCTGTGCCAGCAGCCAGCCACCGGGCGTCAAGCAGTTCTTCGGGCCA	CASSQPPGVKQFF	4	5.83439e-05	TCRBV14-01*01		TCRBJ02-01*01
CAGCGCACAGAGCGGGGGGACTCAGCCGTGTATCTCTGTGCCAGCAGCTTCGGGACACAGAACACCGGGGAGCTGTTTTTTGGAGAA	CASSFGTQNTGELFF	4	5.83439e-05	TCRBV07-03*01	TCRBD01-01*01	TCRBJ02-02*01
ACAGAGCAGGGGGACTCAGCCGTGTATCTCCGTGCCAGCAGCTTAATCGACAGGGGTTCGGTAGGTGAAAAACTGTTTTTTGGCAGT	RASSLIDRGSVGEKLFF	4	5.83439e-05	TCRBV07-03*02	TCRBD01-01*01	TCRBJ01-04*01
CAGCGCACAGAGCAGGGGGACTCAGCCGTGTATCTCCGTGCCAGCAGCTTCCATACTAGCGGGGGGGAGACCCAGTACTTCGGGCCA	RASSFHTSGGETQYF	4	5.83439e-05	TCRBV07-03*02	TCRBD02-01*01	TCRBJ02-05*01
GAGTCTGCTGCCTCCTCCCAGACATCTGTATATTTCTGCGCCAGCAGTTTAGGGGACAGAGCTAACTATGGCTACACCTTCGGTTCG	CASSLGDRANYGYTF	4	5.83439e-05	TCRBV10-01	TCRBD01-01*01	TCRBJ01-02*01
TCGGCTGCTCCCTCCCAGACATCTGTGTACTTCTGTGCCAGCAGTTACTCGAACAGTATGGGGGCCGGGGAGCTGTTTTTTGGAGAA	CASSYSNSMGAGELFF	4	5.83439e-05	TCRBV06-05*01		TCRBJ02-02*01
CTCAGGCTGCTGTCGGCTGCTCCCTCCCAGACATCTGTGTACTTCTGTGCCAGCAGTCAATTGGAGGCTCCCCTCCACTTTGGGAAC	CASSQLEAPLHF	4	5.83439e-05	TCRBV06-05*01	TCRBD02-01*02	TCRBJ01-06*01
CTGCTGTCGGCTGCTCCCTCCCAGACATCTGTGTACTTCTGTGCCAGCAGTCCCTACAGGGGTAATCAGCCCCAGCATTTTGGTGAT	CASSPYRGNQPQHF	4	5.83439e-05	TCRBV06-05*01	TCRBD01-01*01	TCRBJ01-05*01
AGGATCCAGCAGGTAGTGCGAGGAGATTCGGCAGCTTATTTCTGTGCCAGCTCACAGGAGCCTCGGGGTGGCTACACCTTCGGTTCG	CASSQEPRGGYTF	4	5.83439e-05	TCRBV18-01*01	TCRBD02-01*01	TCRBJ01-02*01
GTAGTGCGAGGAGATTCGGCAGCTTATTTCTGTGCCAGCTCACCTAATCGGGATTACTCCTATAATTCACCCCTCCACTTTGGGAAC	CASSPNRDYSYNSPLHF	4	5.83439e-05	TCRBV18-01*01	TCRBD02-01*02	TCRBJ01-06*01
ATCCAGCAGGTAGTGCGAGGAGATTCGGCAGCTTATTTCTGTGCCAGCTCGCACAGGGGGCCACCCTGTGAAGCTTTCTTTGGACAA	CASSHRGPPCEAFF	4	5.83439e-05	TCRBV18-01*01	TCRBD01-01*01	TCRBJ01-01*01
ATCCAGCAGGTAGTGCGAGGAGATTCGGCAGCTTATTTCTGTGCCAGCTCACGACAGGCTTCAGAAGATGGCTACACCTTCGGTTCG	CASSRQASEDGYTF	4	5.83439e-05	TCRBV18-01*01	TCRBD01-01*01	TCRBJ01-02*01
GAATGTGAGCACCTTGGAGCTGGGGACTCGGCCCTTTATCTTTGCGCCAGCAGCGACCGTATGAACACTGAAGCTTTCTTTGGACAA	CASSDRMNTEAFF	4	5.83439e-05	TCRBV05-01*01		TCRBJ01-01*01
CTTGGAGCTGGGGACTCGGCCCTTTATCTTTGCGCCAGCAGCTCCGCTCTAGCGGGGGAACGCTCCTACGAGCAGTACTTCGGGCCG	CASSSALAGERSYEQYF	4	5.83439e-05	TCRBV05-01*01	TCRBD02-01*01	TCRBJ02-07*01
GTGAGCACCTTGGAGCTGGGGGACTCGGCCCTTTATCTTTGCGCCAGCAGCAAGGTCACTAGCGCCGGGGAGCTGTTTTTTGGAGAA	CASSKVTSAGELFF	4	5.83439e-05	TCRBV05-01*01	TCRBD02-01	TCRBJ02-02*01
ACCTTGGAGCTGGGGGACTCGGCCCTTTATCTTTGCGCCAGCAGCTTGGGCGGGGGTCTTCGCACCGGGGAGCTGTTTTTTGGAGAA	CASSLGGGLRTGELFF	4	5.83439e-05	TCRBV05-01*01	TCRBD02-01*01	TCRBJ02-02*01
GTGAGCACCTTGGAGCTGGGGGACTCGGCCCTTTATCTTTGCGCCAGCAGCTTGGCCAATGCGAACACTGAAGCTTTCTTTGGACAA	CASSLANANTEAFF	4	5.83439e-05	TCRBV05-01*01		TCRBJ01-01*01
AATGTGAGCACCTTGGAGCTGGGGGACTCGGCCCTTTATCTTTGCGCCAGCAGCTCGCCACCAGCGGACGAGCAGTACTTCGGGCCG	CASSSPPADEQYF	4	5.83439e-05	TCRBV05-01*01	TCRBD02-01	TCRBJ02-07*01
ACCTTGGAGCTGGGGGACTCGGCCCTTTATCTTTGCGCCAGCAGCCCCTCCCTGTCCGCGGGGGTCGAGACCCAGTACTTCGGGCCA	CASSPSLSAGVETQYF	4	5.83439e-05	TCRBV05-01*01	TCRBD02-01*01	TCRBJ02-05*01
AATGTGAGCACCTTGGAGCTGGGGGACTCGGCCCTTTATCTTTGCGCCAGCAGCTTGGACCCTAACTATGGCTACACCTTCGGTTCG	CASSLDPNYGYTF	4	5.83439e-05	TCRBV05-01*01		TCRBJ01-02*01
AGCACCTTGGAGCTGGGGGACTCGGCCCTTTATCTTTGCGCCAGCAGCTTAACTTCGGCGATCACAGATACGCAGTATTTTGGCCCA	CASSLTSAITDTQYF	4	5.83439e-05	TCRBV05-01*01		TCRBJ02-03*01
CTGATTCTGGAGTCCGCCAGCACCAACCAGACATCTATGTACCTCTGTGCCAGCAGTTCCTGGGTCTATGGCTACACCTTCGGTTCG	CASSSWVYGYTF	4	5.83439e-05	TCRBV28-01*01		TCRBJ01-02*01
ATTCTGGAGTCCGCCAGCACCAACCAGACATCTATGTACCTCTGTGCCAGCAGTATACCACAAGGGAGGCCCATATATTTTGGAGAG	CASSIPQGRPIYF	4	5.83439e-05	TCRBV28-01*01	TCRBD02-01*02	TCRBJ01-03*01
TCCACAAAGCTGGAGGACTCAGCCATGTACTTCTGTGCCAGCAAAGGCCGGGGTAGCGGGGTTATGAATGAGCAGTTCTTCGGGCCA	CASKGRGSGVMNEQFF	4	5.83439e-05	TCRBV02-01*01	TCRBD02-01*01	TCRBJ02-01*01
AAGATCCGGTCCACAAAGCTGGAGGACTCAGCCATGTACTTCTGTGCCAGCAGGATACAGGGATACTATGGCTACACCTTCGGTTCG	CASRIQGYYGYTF	4	5.83439e-05	TCRBV02-01*01	TCRBD01-01*01	TCRBJ01-02*01
AAGATCCGGTCCACAAAGCTGGAGGACTCAGCCATGTACTTCTGTGCCAGCGGGGACAGGCTATCCTACGAGCAGTACTTCGGGCCG	CASGDRLSYEQYF	4	5.83439e-05	TCRBV02-01*01	TCRBD01-01*01	TCRBJ02-07*01
CGGTCCACAAAGCTGGAGGACTCAGCCATGTACTTCTGTGCCAGCACTGTCCCCATGGCTGGGGCCAACGTCCTGACTTTCGGGGCC	CASTVPMAGANVLTF	4	5.83439e-05	TCRBV02-01*01		TCRBJ02-06*01
AAGATCCGGTCCACAAAGCTGGAGGACTCAGCCATGTACTTCTGTGCCAGCAGTGGCTCAGGTCGCTATGGCTACACCTTCGGTTCG	CASSGSGRYGYTF	4	5.83439e-05	TCRBV02-01*01	TCRBD01-01*01	TCRBJ01-02*01
ATCCGGTCCACAAAGCTGGAGGACTCAGCCATGTACTTCTGTGCCAGCAGTGTGGGTAGGATGAACACTGAAGCTTTCTTTGGACAA	CASSVGRMNTEAFF	4	5.83439e-05	TCRBV02-01*01		TCRBJ01-01*01
ATCCGGTCCACAAAGCTGGAGGACTCAGCCATGTACTTCTGTGCCAGCAGTTCAGGGTATGCCAAAAACATTCAGTACTTCGGCGCC	CASSSGYAKNIQYF	4	5.83439e-05	TCRBV02-01*01	TCRBD01-01*01	TCRBJ02-04*01
ATCCGGTCCACAAAGCTGGAGGACTCAGCCATGTACTTCTGTGCCAGCATGGACAGGGGAGTTTCCTATGGCTACACCTTCGGTTCG	CASMDRGVSYGYTF	4	5.83439e-05	TCRBV02-01*01	TCRBD01-01*01	TCRBJ01-02*01
CGGTCCACAAAGCTGGAGGACTCAGCCATGTACTTCTGTGCCAGCGAAACGGCTCCGGGGGCGGGTTATGGCTACACCTTCGGTTCG	CASETAPGAGYGYTF	4	5.83439e-05	TCRBV02-01*01		TCRBJ01-02*01
ATCCGGTCCACAAAGCTGGAGGACTCAGCCATGTACTTCTGTGCCAGCAGGAAACGGGACAGTAATTCACCCCTCCACTTTGGGAAC	CASRKRDSNSPLHF	4	5.83439e-05	TCRBV02-01*01	TCRBD01-01*01	TCRBJ01-06*01
CTGAAGATCCGGTCCACAAAGCTGGAGGACTCAGCCATGTACTTCTGTGCCAGCACTTTGGACAGCTACGAGCAGTACTTCGGGCCG	CASTLDSYEQYF	4	5.83439e-05	TCRBV02-01*01	TCRBD01-01*01	TCRBJ02-07*01
AAGATCCGGTCCACAAAGCTGGAGGACTCAGCCATGTACTTCTGTGCCAGCAGTGACGAGGGGTGGTATGGCTACACCTTCGGTTCG	CASSDEGWYGYTF	4	5.83439e-05	TCRBV02-01*01		TCRBJ01-02*01
AAGATCCGGTCCACAAAGCTGGAGGACTCAGCCATGTACTTCTGTGCCAGCTCCGGACGTCTCGGAAACACCATATATTTTGGAGAG	CASSGRLGNTIYF	4	5.83439e-05	TCRBV02-01*01		TCRBJ01-03*01
TCTGCTGTACCCTCTCAGACATCTGTGTACTTCTGTGCCAGCAGTCCCACTAGCGGGGGGGGCACAGATACGCAGTATTTTGGCCCA	CASSPTSGGGTDTQYF	4	5.83439e-05	TCRBV06-04	TCRBD02-01*01	TCRBJ02-03*01
GCGTCTGCTGTACCCTCTCAGACATCTGTGTACTTCTGTGCCAGCAGTGACTCAGCGGGGGGCACAGATACGCAGTATTTTGGCCCA	CASSDSAGGTDTQYF	4	5.83439e-05	TCRBV06-04	TCRBD02-01*01	TCRBJ02-03*01
TTGGCGTCTGCTGTACCCTCTCAGACATCTGTGTACTTCTGTGCCAGCAGTGACTCGGGACTAGCTGATGAGCAGTTCTTCGGGCCA	CASSDSGLADEQFF	4	5.83439e-05	TCRBV06-04	TCRBD02-01	TCRBJ02-01*01
CAGCGCACACAGCAGGAGGACTCGGCCGTGTATCTCTGTGCCAGCAGCTTAGCGGGACTAACGGGTCAGCCCCAGCATTTTGGTGAT	CASSLAGLTGQPQHF	4	5.83439e-05	TCRBV07-02*01	TCRBD02-01	TCRBJ01-05*01
CAGCGCACACAGCAGGAGGACTCGGCCGTGTATCTCTGTGCCAGCAGCAAAAGGACAGCAAAGAACACTGAAGCTTTCTTTGGACAA	CASSKRTAKNTEAFF	4	5.83439e-05	TCRBV07-02*01	TCRBD01-01*01	TCRBJ01-01*01
TTGGAGATCCAGCGCACAGAGCAGGGGGACTCGGCCATGTATCTCTGTGCCAGCAGCCAGCTAGACTTTGAAGCTTTCTTTGGACAA	CASSQLDFEAFF	4	5.83439e-05	TCRBV07-09	TCRBD02-01	TCRBJ01-01*01
ACACAGCAGGAGGACTCCGCCGTGTATCTCTGTGCCAGCAGCTCCCTTGTGGGGCCCTCGAACACCGGGGAGCTGTTTTTTGGAGAA	CASSSLVGPSNTGELFF	4	5.83439e-05	TCRBV07-08*01	TCRBD01-01*01	TCRBJ02-02*01
ATCCAGCGCACACAGCAGGAGGACTCCGCCGTGTATCTCTGTGCCAGCAGCTCTCAGGGGGGGAATTCACCCCTCCACTTTGGGAAC	CASSSQGGNSPLHF	4	5.83439e-05	TCRBV07-08*01		TCRBJ01-06*01
CTGAAGATCCAGCGCACACAGCAGGAGGACTCCGCCGTGTATCTCTGTGCCAGCAGCCCCCGTAGCTATGGCTACACCTTCGGTTCG	CASSPRSYGYTF	4	5.83439e-05	TCRBV07-08*01	TCRBD02-01	TCRBJ01-02*01
ATCCAGCGCACACAGCAGGAGGACTCCGCCGTGTATCTCTGTGCCATCCGGACTAGCGGGGGGGCCTACGAGCAGTACTTCGGGCCG	CAIRTSGGAYEQYF	4	5.83439e-05	TCRBV07-08*01	TCRBD02-01*01	TCRBJ02-07*01
ACACAGCAGGAGGACTCCGCCGTGTATCTCTGTGCCAGCAGCTTACGGCTAGCGGGGGGCGGCACAGATACGCAGTATTTTGGCCCA	CASSLRLAGGGTDTQYF	4	5.83439e-05	TCRBV07-08*01	TCRBD02-01*01	TCRBJ02-03*01
AAGATCCAGCGCACACAGCAGGAGGACTCCGCCGTGTATCTCTGTGCCAGCCAGGGCACCGACACCGGGGAGCTGTTTTTTGGAGAA	CASQGTDTGELFF	4	5.83439e-05	TCRBV07-08*01	TCRBD01-01*01	TCRBJ02-02*01
ATCCAGCGCACACAGCAGGAGGACTCCGCCGTGTATCTCTGTGCCAGCAGCTTAGCGCTAGGGCCCTACGAGCAGTACTTCGGGCCG	CASSLALGPYEQYF	4	5.83439e-05	TCRBV07-08*01		TCRBJ02-07*01
AAGATCCAGCGCACACAGCAGGAGGACTCCGCCGTGTATCTCTGTGCCAGCAGCTTAGAACAGGGATCTGTTGCTTTCTTTGGACAA	CASSLEQGSVAFF	4	5.83439e-05	TCRBV07-08*01	TCRBD01-01*01	TCRBJ01-01*01
AAGATCCAGCGCACACAGCAGGAGGACTCCGCCGTGTATCTCTGTGCCAGCAGCTTAAGACTAGCGGGGGAGCAGTACTTCGGGCCG	CASSLRLAGEQYF	4	5.83439e-05	TCRBV07-08*01	TCRBD02-01*01	TCRBJ02-07*01
ACTCTGGAGTCAGCTACCCGCTCCCAGACATCTGTGTATTTCTGCGCCAGCAGTGTTCGGAGGGCAGATACGCAGTATTTTGGCCCA	CASSVRRADTQYF	4	5.83439e-05	TCRBV10-02*01	TCRBD02-01*02	TCRBJ02-03*01
GCTACCCGCTCCCAGACATCTGTGTATTTCTGCGCCAGCAGTGAGTTGTCTGAGGGGCTAAGCACAGATACGCAGTATTTTGGCCCA	CASSELSEGLSTDTQYF	4	5.83439e-05	TCRBV10-02*01		TCRBJ02-03*01
GCTACCCGCTCCCAGACATCTGTGTATTTCTGCGCCAGCAGAGATCCGGGACAGGGGGCCCGTTCCTACGAGCAGTACTTCGGGCCG	CASRDPGQGARSYEQYF	4	5.83439e-05	TCRBV10-02*01	TCRBD01-01*01	TCRBJ02-07*01
TCAGCTACCCGCTCCCAGACATCTGTGTATTTCTGCGCCAGCAGGAGGACAGGGGATGGTGGAAATCAGCCCCAGCATTTTGGTGAT	CASRRTGDGGNQPQHF	4	5.83439e-05	TCRBV10-02*01	TCRBD01-01*01	TCRBJ01-05*01
GAGTCAGCTACCCGCTCCCAGACATCTGTGTATTTCTGCGCCACCAACCCCAGGGTTCGGCGCGGAAATGAGCAGTTCTTCGGGCCA	CATNPRVRRGNEQFF	4	5.83439e-05	TCRBV10-02*01	TCRBD01-01*01	TCRBJ02-01*01
CAGGTAGTGCGAGGAGATTCGGCAGCTTATTTCTGTGCCAGCTCACAGACTAGCGGGGGATACCAAGAGACCCAGTACTTCGGGCCA	CASSQTSGGYQETQYF	4	5.83439e-05	TCRBV18-01*01	TCRBD02-01*01	TCRBJ02-05*01
AGGATCCAGCAGGTAGTGCGAGGAGATTCGGCAGCTTATTTCTGTGCCAGCTCACCGGACATGAACACTGAAGCTTTCTTTGGACAA	CASSPDMNTEAFF	4	5.83439e-05	TCRBV18-01*01	TCRBD01-01*01	TCRBJ01-01*01
CAGCAGGTAGTGCGAGGAGATTCGGCAGCTTATTTCTGTGCCAGCTCACCACCGGCTGAGACTGGAAACACCATATATTTTGGAGAG	CASSPPAETGNTIYF	4	5.83439e-05	TCRBV18-01*01		TCRBJ01-03*01
ATCCAGCAGGTAGTGCGAGGAGATTCGGCAGCTTATTTCTGTGCCAGCTCACCCCGGGACAGTCGCTATGGCTACACCTTCGGTTCG	CASSPRDSRYGYTF	4	5.83439e-05	TCRBV18-01*01	TCRBD01-01*01	TCRBJ01-02*01
ACGATCCAGCGCACACAGCAGGAGGACTCGGCCGTGTATCTCTGTGCCAGCAGCCCAGGCCCGACCCCACCCCTCCACTTTGGGAAC	CASSPGPTPPLHF	4	5.83439e-05	TCRBV07-02*01	TCRBD01-01*01	TCRBJ01-06*01
CAGCGCACACAGCAGGAGGACTCGGCCGTGTATCTCTGTGCCAGCACCTCTCTTGGGACTAGCGTTAGTGAGCAGTACTTCGGGCCG	CASTSLGTSVSEQYF	4	5.83439e-05	TCRBV07-02*01	TCRBD02-01	TCRBJ02-07*01
ATCCAGCGCACACAGCAGGAGGACTCGGCCGTGTATCTCTGTGCCAGCAGCCCGATTGCGGGGGGCTACGAGCAGTACTTCGGGCCG	CASSPIAGGYEQYF	4	5.83439e-05	TCRBV07-02*01	TCRBD02-01*01	TCRBJ02-07*01
CGCACACAGCAGGAGGACTCGGCCGTGTATCTCTGTGCCAGCAGCCCGGTGACTAGCGGGGCCTACAATGAGCAGTTCTTCGGGCCA	CASSPVTSGAYNEQFF	4	5.83439e-05	TCRBV07-02*01	TCRBD02-01*01	TCRBJ02-01*01
CGCACACAGCAGGAGGACTCGGCCGTGTATCTCTGTGCCAGCAGCTCCTGGACAGGACCTACACAATATACGCAGTATTTTGGCCCA	CASSSWTGPTQYTQYF	4	5.83439e-05	TCRBV07-02*01	TCRBD01-01*01	TCRBJ02-03*01
CAGCGCACACAGCAGGAGGACTCGGCCGTGTATCTCTGTGCCAGCAGCTGGGCTAGCGGGGGTGGGGAGACCCAGTACTTCGGGCCA	CASSWASGGGETQYF	4	5.83439e-05	TCRBV07-02*01	TCRBD02-01*01	TCRBJ02-05*01
ATCCAGCGCACACAGCAGGAGGACTCGGCCGTGTATCTCTGTGCCAGCAGCCCAGACTACTCCACAGATACGCAGTATTTTGGCCCA	CASSPDYSTDTQYF	4	5.83439e-05	TCRBV07-02*01	TCRBD02-01	TCRBJ02-03*01
ATCCAGCGCACACAGCAGGAGGACTCGGCCGTGTATCTCTGTGCCAGCTCAAAGGACAGGGGAGAAGAGACCCAGTACTTCGGGCCA	CASSKDRGEETQYF	4	5.83439e-05	TCRBV07-02*01	TCRBD01-01*01	TCRBJ02-05*01
ACGATCCAGCGCACACAGCAGGAGGACTCGGCCGTGTATCTCTGTGCCAGCCAACAGTCAGGGGGAAACGAGCAGTACTTCGGGCCG	CASQQSGGNEQYF	4	5.83439e-05	TCRBV07-02*01	TCRBD01-01*01	TCRBJ02-07*01
CAGCGCACACAGCAGGAGGACTCGGCCGTGTATCTCTGTGCCAGCAGCTCCCACAGGGGATTTAACTATGGCTACACCTTCGGTTCG	CASSSHRGFNYGYTF	4	5.83439e-05	TCRBV07-02*01	TCRBD01-01*01	TCRBJ01-02*01
ATCCAGCGCACACAGCAGGAGGACTCGGCCGTGTATCTCTGTGCCAGCAGCCCCTCCCTGGTGAACACTGAAGCTTTCTTTGGACAA	CASSPSLVNTEAFF	4	5.83439e-05	TCRBV07-02*01		TCRBJ01-01*01
ATCCAGCGCACACAGCAGGAGGACTCGGCCGTGTATCTCTGTGCCAGCAGCGGAGGGTGGGGCCGGACTGAAGCTTTCTTTGGACAA	CASSGGWGRTEAFF	4	5.83439e-05	TCRBV07-02*01	TCRBD02-01*02	TCRBJ01-01*01
CGCACACAGCAGGAGGACTCGGCCGTGTATCTCTGTGCCAGCAGCCCGCACAGGGTGAGCTCCTACAATGAGCAGTTCTTCGGGCCA	CASSPHRVSSYNEQFF	4	5.83439e-05	TCRBV07-02*01	TCRBD01-01*01	TCRBJ02-01*01
CGCACACAGCAGGAGGACTCGGCCGTGTATCTCTGTGCCAGCAACCCGGCTAGCGGGGGGGCGGGCGGGGAGCTGTTTTTTGGAGAA	CASNPASGGAGGELFF	4	5.83439e-05	TCRBV07-02*01	TCRBD02-01*01	TCRBJ02-02*01
CAGCGCACACAGCAGGAGGACTCGGCCGTGTATCTCTGTGCCAGCAGCTGGAGGGGGCCGAACACCGGGGAGCTGTTTTTTGGAGAA	CASSWRGPNTGELFF	4	5.83439e-05	TCRBV07-02*01	TCRBD01-01*01	TCRBJ02-02*01
ACGATCCAGCGCACACAGCAGGAGGACTCGGCCGTGTATCTCTGTGCCAGCAGACTGGAGGACACCGGGGAGCTGTTTTTTGGAGAA	CASRLEDTGELFF	4	5.83439e-05	TCRBV07-02*01	TCRBD02-01*02	TCRBJ02-02*01
AGGCTGCTGTCGGCTGCTCCCTCCCAGACATCTGTGTACTTCTGTGCCAGCGAGGGAGCAGGGCCCGGGGAGCTGTTTTTTGGAGAA	CASEGAGPGELFF	4	5.83439e-05	TCRBV06-05*01		TCRBJ02-02*01
TCGGCTGCTCCCTCCCAGACATCTGTGTACTTCTGTGCCAGCAGTTACGTCCGGACAGGGGGAGGCTATGGCTACACCTTCGGTTCG	CASSYVRTGGGYGYTF	4	5.83439e-05	TCRBV06-05*01	TCRBD01-01*01	TCRBJ01-02*01
CTGTCGGCTGCTCCCTCCCAGACATCTGTGTACTTCTGTGCCAGCAGTTACGTCCAGGGGGTTTCCTACGAGCAGTACTTCGGGCCG	CASSYVQGVSYEQYF	4	5.83439e-05	TCRBV06-05*01	TCRBD01-01*01	TCRBJ02-07*01
CCGCTCAGGCTGCTGTCGGCTGCTCCCTCCCAGACATCTGTGTACTTCTGTGCCAGCAGCTTGGCCCAGAAAGCTTTCTTTGGACAA	CASSLAQKAFF	4	5.83439e-05	TCRBV06-05*01	TCRBD01-01*01	TCRBJ01-01*01
CTGCTGTCGGCTGCTCCCTCCCAGACATCTGTGTACTTCTGTGCCAGCAGTGAGACCCCGGACACCGGGGAGCTGTTTTTTGGAGAA	CASSETPDTGELFF	4	5.83439e-05	TCRBV06-05*01		TCRBJ02-02*01
CTCAGGCTGCTGTCGGCTGCTCCCTCCCAGACATCTGTGTACTTCTGTGCCAGCAGGACAGGGACAGATACGCAGTATTTTGGCCCA	CASRTGTDTQYF	4	5.83439e-05	TCRBV06-05*01	TCRBD01-01*01	TCRBJ02-03*01
CTGTCGGCTGCTCCCTCCCAGACATCTGTGTACTTCTGTGCCAGCAGTTTCCGGGACAGGGGATACAATGAGCAGTTCTTCGGGCCA	CASSFRDRGYNEQFF	4	5.83439e-05	TCRBV06-05*01	TCRBD01-01*01	TCRBJ02-01*01
AGGCTGCTGTCGGCTGCTCCCTCCCAGACATCTGTGTACTTCTGTGCCAGCAGTGTGACAGGGGTGAAGACCCAGTACTTCGGGCCA	CASSVTGVKTQYF	4	5.83439e-05	TCRBV06-05*01	TCRBD01-01*01	TCRBJ02-05*01
CTCAGGCTGCTGTCGGCTGCTCCCTCCCAGACATCTGTGTACTTCTGTGCCAGCAGGGACCGTGGGGAGACCCAGTACTTCGGGCCA	CASRDRGETQYF	4	5.83439e-05	TCRBV06-05*01		TCRBJ02-05*01
CTCAGGCTGCTGTCGGCTGCTCCCTCCCAGACATCTGTGTACTTCTGTGCCAGCAGTTATGATCGGAATGAGCAGTTCTTCGGGCCA	CASSYDRNEQFF	4	5.83439e-05	TCRBV06-05*01	TCRBD02-01	TCRBJ02-01*01
CTCAGGCTGCTGTCGGCTGCTCCCTCCCAGACATCTGTGTACTTCTGTGCCAGCAGTCGGGGAGGAAACACCATATATTTTGGAGAG	CASSRGGNTIYF	4	5.83439e-05	TCRBV06-05*01	TCRBD02-01*01	TCRBJ01-03*01
CTGCTGTCGGCTGCTCCCTCCCAGACATCTGTGTACTTCTGTGCCAGCAGTACCGGGACAGGGGGGTTCGGGCAGTACTTCGGGCCG	CASSTGTGGFGQYF	4	5.83439e-05	TCRBV06-05*01	TCRBD01-01*01	TCRBJ02-07*01
ACTCTGACAGTGACCAGTGCCCATCCTGAAGACAGCAGCTTCTACATCTGCAGTGCCGATAGAGTGGATTACCAGCATTTTGGTGAT	CSADRVDYQHF	4	5.83439e-05	TCRBV20-01*01		TCRBJ01-05*01
ACTCTGACAGTGACCAGTGCCCATCCTGAAGACAGCAGCTTCTACATCTGCAGTGCTGCAGGGGACAATGAGCAGTTCTTCGGGCCA	CSAAGDNEQFF	4	5.83439e-05	TCRBV20-01*01	TCRBD01-01*01	TCRBJ02-01*01
CGCACAGAGCAGGGGGACTCGGCCATGTATCTCTGTGCCAGCAGCTTAACCTTGACAGGGACCCTCTATGGCTACACCTTCGGTTCG	CASSLTLTGTLYGYTF	4	5.83439e-05	TCRBV07-09	TCRBD01-01*01	TCRBJ01-02*01
CAGCGCACAGAGCAGGGGGACTCGGCCATGTATCTCTGTGCCAGCAGCCCGATAGCCAGGGATAACACTGAAGCTTTCTTTGGACAA	CASSPIARDNTEAFF	4	5.83439e-05	TCRBV07-09	TCRBD01-01*01	TCRBJ01-01*01
ATCCAGCGCACAGAGCAGGGGGACTCGGCCATGTATCTCTGTGCCAGCAGCTTAGGGACTAGCGCCTTTGAGCAGTTCTTCGGGCCA	CASSLGTSAFEQFF	4	5.83439e-05	TCRBV07-09	TCRBD02-01	TCRBJ02-01*01
ACAGAGCAGGGGGACTCGGCCATGTATCTCTGTGCCAGCAGCTCGCCATCTAGCGGGGGGGCCACAGATACGCAGTATTTTGGCCCA	CASSSPSSGGATDTQYF	4	5.83439e-05	TCRBV07-09	TCRBD02-01*01	TCRBJ02-03*01
ACAGAGCAGGGGGACTCGGCCATGTATCTCTGTGCCAGCAGCTTAGGCGGACTAGCGGGTGCCCTATACGAGCAGTACTTCGGGCCG	CASSLGGLAGALYEQYF	4	5.83439e-05	TCRBV07-09	TCRBD02-01	TCRBJ02-07*01
GAGATCCAGCGCACAGAGCAGGGGGACTCGGCCATGTATCTCTGTGCCAGCAGCTTATCAAACACACCAAAAGCTTTCTTTGGACAA	CASSLSNTPKAFF	4	5.83439e-05	TCRBV07-09	TCRBD01-01*01	TCRBJ01-01*01
ACAGAGCAGGGGGACTCGGCCATGTATCTCTGTGCCAGCAGCCTCACCTTTGCGGGAAGGGGGAACACTGAAGCTTTCTTTGGACAA	CASSLTFAGRGNTEAFF	4	5.83439e-05	TCRBV07-09	TCRBD02-01*02	TCRBJ01-01*01
ACCTTGGAGATCCAGCGCACAGAGCAGGGGGACTCGGCCATGTATCTCTGTGCCAGCAGCTTGTTGGCTGAAGCTTTCTTTGGACAA	CASSLLAEAFF	4	5.83439e-05	TCRBV07-09		TCRBJ01-01*01
ATCCAGCGCACAGAGCAGGGGGACTCGGCCATGTATCTCTGTGCCAGCAGGTACAGGGGGCCCCAAGAGACCCAGTACTTCGGGCCA	CASRYRGPQETQYF	4	5.83439e-05	TCRBV07-09	TCRBD01-01*01	TCRBJ02-05*01
ATCCAGCGCACAGAGCAGGGGGACTCGGCCATGTATCTCTGTGCCAGCAGTCAGGGGGGCCCCTCCTACGAGCAGTACTTCGGGCCG	CASSQGGPSYEQYF	4	5.83439e-05	TCRBV07-09	TCRBD01-01*01	TCRBJ02-07*01
ACTCTGACAGTGACCAGTGCCCATCCTGAAGACAGCAGCTTCTACATCTGCAGTGCTGGACAGGGGTACGAGCAGTACTTCGGGCCG	CSAGQGYEQYF	4	5.83439e-05	TCRBV20-01*01	TCRBD01-01*01	TCRBJ02-07*01
GCGTCTGCTGTACCCTCTCAGACATCTGTGTACTTCTGTGCCAGCAGTGAGGCCCCTGGGCTTGGGACTGAAGCTTTCTTTGGACAA	CASSEAPGLGTEAFF	4	5.83439e-05	TCRBV06-04	TCRBD01-01*01	TCRBJ01-01*01
ACGTTGGCGTCTGCTGTACCCTCTCAGACATCTGTGTACTTCTGTGCCAGCAGTGACAGGGACACCGGGGAGCTGTTTTTTGGAGAA	CASSDRDTGELFF	4	5.83439e-05	TCRBV06-04		TCRBJ02-02*01
TTGGCGTCTGCTGTACCCTCTCAGACATCTGTGTACTTCTGTGCCAGCAGTGACTCAGGGGGCGCAGATACGCAGTATTTTGGCCCA	CASSDSGGADTQYF	4	5.83439e-05	TCRBV06-04	TCRBD01-01*01	TCRBJ02-03*01
GCGTCTGCTGTACCCTCTCAGACATCTGTGTACTTCTGTGCCAGCAGTGACTCGAGGAGTCATAATTCACCCCTCCACTTTGGGAAC	CASSDSRSHNSPLHF	4	5.83439e-05	TCRBV06-04	TCRBD02-01*02	TCRBJ01-06*01
AAGCTGGAGTCAGCTGCTCCCTCTCAGACTTCTGTTTACTTCTGTGCCAGCACCCGGGACGTTGGCTATGGCTACACCTTCGGTTCG	CASTRDVGYGYTF	4	5.83439e-05	TCRBV06-07*01		TCRBJ01-02*01
CGCACAGAGCAGCGGGACTCAGCCATGTATCGCTGTGCCAGCAGCTCGGGACGGGCAGAATCGCAAGAGACCCAGTACTTCGGGCCA	CASSSGRAESQETQYF	4	5.83439e-05	TCRBV07-07*01		TCRBJ02-05*01
ATCCAGGCTACGAAGCTTGAGGATTCAGCAGTGTATTTTTGTGCCAGCAGCCCGGGACCGACCAATCAGCCCCAGCATTTTGGTGAT	CASSPGPTNQPQHF	4	5.83439e-05	TCRBV16-01		TCRBJ01-05*01
CAGCGCACACAGCAGGAGGACTCGGCCGTGTATCTCTGTGCCAGCAGCATTCGTTATGACACGAAAGAGACCCAGTACTTCGGGCCA	CASSIRYDTKETQYF	4	5.83439e-05	TCRBV07-02*01	TCRBD01-01*01	TCRBJ02-05*01
CAGCGCACACAGCAGGAGGACTCGGCCGTGTATCTCTGTGCCAGCAGCCGACACAGGGGGCGAGGAGAGACCCAGTACTTCGGGCCA	CASSRHRGRGETQYF	4	5.83439e-05	TCRBV07-02*01	TCRBD01-01*01	TCRBJ02-05*01
CAGCGCACACAGCAGGAGGACTCGGCCGTGTATCTCTGTGCCAGCAGTCGAAGCGGGGGGAAATACAATGAGCAGTTCTTCGGGCCA	CASSRSGGKYNEQFF	4	5.83439e-05	TCRBV07-02*01	TCRBD02-01*01	TCRBJ02-01*01
CAGCGCACACAGCAGGAGGACTCGGCCGTGTATCTCTGTGCCAGCAGCTTAGGGGGGGGTAACAATCAGCCCCAGCATTTTGGTGAT	CASSLGGGNNQPQHF	4	5.83439e-05	TCRBV07-02*01	TCRBD02-01*01	TCRBJ01-05*01
CAGCGCACACAGCAGGAGGACTCGGCCGTGTATCTCTGTGCCAGCAGCTCCCTAGCGGGGGGGCAATACGAGCAGTACTTCGGGCCG	CASSSLAGGQYEQYF	4	5.83439e-05	TCRBV07-02*01	TCRBD02-01*01	TCRBJ02-07*01
ACACAGCAGGAGGACTCGGCCGTGTATCTCTGTGCCAGCAGCCCAAGTGGGGCTAGCGGGAGCCTACAAGGGCAGTTCTTCGGGCCA	CASSPSGASGSLQGQFF	4	5.83439e-05	TCRBV07-02*01	TCRBD02-01*02	TCRBJ02-01*01
CAGCGCACACAGCAGGAGGACTCGGCCGTGTATCTCTGTGCCAGCAGCCCCTGGGCTAGCGGGGGATACGAGCAGTACTTCGGGCCG	CASSPWASGGYEQYF	4	5.83439e-05	TCRBV07-02*01	TCRBD02-01*01	TCRBJ02-07*01
CAGCGCACACAGCAGGAGGACTCGGCCGTGTATCTCTGTGCCAGCAGCTACTACAGGGGTGGAAGCTATGGCTACACCTTCGGTTCG	CASSYYRGGSYGYTF	4	5.83439e-05	TCRBV07-02*01	TCRBD01-01*01	TCRBJ01-02*01
GAGTCCGCTACCAGCTCCCAGACATCTGTGTACTTCTGTGCCATCAGTGAGTCCGGGAGGAGTAATTCACCCCTCCACTTTGGGAAC	CAISESGRSNSPLHF	4	5.83439e-05	TCRBV10-03*01	TCRBD02-01*02	TCRBJ01-06*01
TCCGCTACCAGCTCCCAGACATCTGTGTACTTCTGTGCCATCAGTCAACAGGGATATGCTAGCACAGATACGCAGTATTTTGGCCCA	CAISQQGYASTDTQYF	4	5.83439e-05	TCRBV10-03*01	TCRBD01-01*01	TCRBJ02-03*01
GAGTCCGCTACCAGCTCCCAGACATCTGTGTACTTCTGTGCCATCAGGGGGACTAGCGGGCGCACAGATACGCAGTATTTTGGCCCA	CAIRGTSGRTDTQYF	4	5.83439e-05	TCRBV10-03*01	TCRBD02-01	TCRBJ02-03*01
CTCACTCTGGAGTCCGCTACCAGCTCCCAGACATCTGTGTACTTCTGTGCCATCAATAATGGAGGTCATGAGCAGTTCTTCGGGCCA	CAINNGGHEQFF	4	5.83439e-05	TCRBV10-03*01	TCRBD02-01*02	TCRBJ02-01*01
GAGTCAGGGGACACAGCACTGTATTTCTGTGCCAGCAGCAAACCTCAGCGGACAGGCAGCTCCTACAATGAGCAGTTCTTCGGGCCA	CASSKPQRTGSSYNEQFF	4	5.83439e-05	TCRBV21-01*01	TCRBD01-01*01	TCRBJ02-01*01
GAGATCCAGTCCACGGAGTCAGGGGACACAGCACTGTATTTCTGTGCCGCATCCCGGGACATAAGAAACACCATATATTTTGGAGAG	CAASRDIRNTIYF	4	5.83439e-05	TCRBV21-01*01	TCRBD01-01*01	TCRBJ01-03*01
ACGGAGTCAGGGGACACAGCACTGTATTTCTGTGCCAGCAGCCCGGGACTAGCGGGGGGGCCGGCCGGGGAGCTGTTTTTTGGAGAA	CASSPGLAGGPAGELFF	4	5.83439e-05	TCRBV21-01*01	TCRBD02-01*01	TCRBJ02-02*01
CAGTCCACGGAGTCAGGGGACACAGCACTGTATTTCTGTGCCAGCAAGGCGGGGGATATCTTGGTGAATGAGCAGTTCTTCGGGCCA	CASKAGDILVNEQFF	4	5.83439e-05	TCRBV21-01*01	TCRBD02-01*01	TCRBJ02-01*01
ACCTTGGAGATCCAGTCCACGGAGTCAGGGGACACAGCACTGTATTTCTGTGCCAGCAGCAACGGGGGATGCTACACCTTCGGTTCG	CASSNGGCYTF	4	5.83439e-05	TCRBV21-01*01	TCRBD02-01*01	TCRBJ01-02*01
ATCCAGCCTGCAAAGCTTGAGGACTCGGCCGTGTATCTCTGTGCCAGCAGCCCACAGGGGAGAAATTCACCCCTCCACTTTGGGAAC	CASSPQGRNSPLHF	4	5.83439e-05	TCRBV11-02*02	TCRBD01-01*01	TCRBJ01-06*01
ATCCAGCCTGCAAAGCTTGAGGACTCGGCCGTGTATCTCTGTGCCAGCAGCCACCCGATGGGCCAAAACATTCAGTACTTCGGCGCC	CASSHPMGQNIQYF	4	5.83439e-05	TCRBV11-02*02	TCRBD01-01*01	TCRBJ02-04*01
CCTGCAAAGCTTGAGGACTCGGCCGTGTATCTCTGTGCCAGCAGCTACCCAACGACAGGGGACAATGAAAAACTGTTTTTTGGCAGT	CASSYPTTGDNEKLFF	4	5.83439e-05	TCRBV11-02*02	TCRBD01-01*01	TCRBJ01-04*01
ATCCAGCCTGCAAAGCTTGAGGACTCGGCCGTGTATCTCTGTGCCAGCAGCTCCCAGGGACGCAATTCACCCCTCCACTTTGGGAAC	CASSSQGRNSPLHF	4	5.83439e-05	TCRBV11-02*02		TCRBJ01-06*01
AAGATCCAGCCTGCAAAGCTTGAGGACTCGGCCGTGTATCTCTGTGCCAGCAGCTTGATAGGCAACTATGGCTACACCTTCGGTTCG	CASSLIGNYGYTF	4	5.83439e-05	TCRBV11-02*02		TCRBJ01-02*01
CTCAAGATCCAGCCTGCAAAGCTTGAGGACTCGGCCGTGTATCTCTGTGCCAGCAGCTCGGAGGGGTACGAGCAGTACTTCGGGCCG	CASSSEGYEQYF	4	5.83439e-05	TCRBV11-02*02	TCRBD02-01*02	TCRBJ02-07*01
CAGCCTGCAAAGCTTGAGGACTCGGCCGTGTATCTCTGTGCCAGCAGCTTGCGACAGGGGGCAACAGATACGCAGTATTTTGGCCCA	CASSLRQGATDTQYF	4	5.83439e-05	TCRBV11-02*02	TCRBD01-01*01	TCRBJ02-03*01
ATCCAGCCTGCAAAGCTTGAGGACTCGGCCGTGTATCTCTGTGCCAGCAGCTTAAATGAGGTTAACTATGGCTACACCTTCGGTTCG	CASSLNEVNYGYTF	4	5.83439e-05	TCRBV11-02*02	TCRBD02-01*02	TCRBJ01-02*01
ATCCAGCCTGCAAAGCTTGAGGACTCGGCCGTGTATCTCTGTGCCAGCAGCTTAGCTGGTAGGGGATCTGAAGCTTTCTTTGGACAA	CASSLAGRGSEAFF	4	5.83439e-05	TCRBV11-02*02	TCRBD01-01*01	TCRBJ01-01*01
CAGCCTGCAAAGCTTGAGGACTCGGCCGTGTATCTCTGTGCCAGCTCGTCTATGTGGTCGGCGAACACTGAAGCTTTCTTTGGACAA	CASSSMWSANTEAFF	4	5.83439e-05	TCRBV11-02*02		TCRBJ01-01*01
CAGCCTGCAAAGCTTGAGGACTCGGCCGTGTATCTCTGTGCCAGCAGCGCTCCCGGTGGCGAGGCGGAAGGCTACACCTTCGGTTCG	CASSAPGGEAEGYTF	4	5.83439e-05	TCRBV11-02*02	TCRBD02-01	TCRBJ01-02*01
ATCCAGCCTGCAAAGCTTGAGGACTCGGCCGTGTATCTCTGTGCCAGCAGCGCCGGGACACCTGGGGAGACCCAGTACTTCGGGCCA	CASSAGTPGETQYF	4	5.83439e-05	TCRBV11-02*02	TCRBD01-01*01	TCRBJ02-05*01
TTGGAGATCCAGCGCACAGAGCAGGGGGACTCGGCCATGTATCTCTGTGCCAGCAGCCCAGACTCCGGCGGGCAGTACTTCGGGCCG	CASSPDSGGQYF	4	5.83439e-05	TCRBV07-09	TCRBD02-01	TCRBJ02-07*01
CAGCGCACAGAGCAGGGGGACTCGGCCATGTATCTCTGTGCCAGCAGCGAGTCAGGGCACTCTGGAAACACCATATATTTTGGAGAG	CASSESGHSGNTIYF	4	5.83439e-05	TCRBV07-09	TCRBD01-01*01	TCRBJ01-03*01
ATCCAGCGCACAGAGCAGGGGGACTCGGCCATGTATCTCTGTGCCAGCAGCCCACTCAATCGAGTCGACGGCTACACCTTCGGTTCG	CASSPLNRVDGYTF	4	5.83439e-05	TCRBV07-09		TCRBJ01-02*01
ATCCAGCGCACAGAGCAGGGGGACTCGGCCATGTATCTCTGTGCCAGCAGCTTGGATCGACAGGGTCATGGCTACACCTTCGGTTCG	CASSLDRQGHGYTF	4	5.83439e-05	TCRBV07-09	TCRBD01-01*01	TCRBJ01-02*01
ATCCAGCCTGCAGAGCTTGGGGACTCGGCCGTGTATCTCTGTGCCAGCAGCCCCGGGGGCTCCTACAATGAGCAGTTCTTCGGGCCA	CASSPGGSYNEQFF	4	5.83439e-05	TCRBV11-03*01	TCRBD02-01*01	TCRBJ02-01*01
CTCAAGATCCAGCCTGCAGAGCTTGGGGACTCGGCCGTGTATCTCTGTGCCAGCAGCTTCCCGGGGGATACGCAGTATTTTGGCCCA	CASSFPGDTQYF	4	5.83439e-05	TCRBV11-03*01	TCRBD02-01*01	TCRBJ02-03*01
TCGGCCCAAAAGAACCCGACAGCTTTCTATCTCTGTGCCAGTAGTATCTCGCGACGGGGATTTGGCTATGGCTACACCTTCGGTTCG	CASSISRRGFGYGYTF	4	5.83439e-05	TCRBV19-01	TCRBD02-01*01	TCRBJ01-02*01
ACTCTGAAGATCCAGCCCTCAGAACCCAGGGACTCAGCTGTGTATTTTTGTGCTACCGGACTCGGAAACACCATATATTTTGGAGAG	CATGLGNTIYF	4	5.83439e-05	TCRBV12-05*01	TCRBD02-01	TCRBJ01-03*01
TCCTTGGAGCTGGGGGACTCAGCCCTGTACTTCTGTGCCAGCAGCCCAGGGACTAGCGGGGGGTTGGTTGAGCAGTTCTTCGGGCCA	CASSPGTSGGLVEQFF	4	5.83439e-05	TCRBV13-01*01	TCRBD02-01*01	TCRBJ02-01*01
CTGAACATGAGCTCCTTGGAGCTGGGGGACTCAGCCCTGTACTTCTGTGCCAGCAGCTCAGATAATTCACCCCTCCACTTTGGGAAC	CASSSDNSPLHF	4	5.83439e-05	TCRBV13-01*01	TCRBD01-01*01	TCRBJ01-06*01
TCCTCAGAACCGGGAGACACGGCACTGTATCTCTGCGCCAGCAGTCAAGTGGAGCTAATAGACTCCTATGGCTACACCTTCGGTTCG	CASSQVELIDSYGYTF	4	5.83439e-05	TCRBV23-01*01	TCRBD02-01	TCRBJ01-02*01
CTGGAGTCGCCCAGCCCCAACCAGACCTCTCTGTACTTCTGTGCCAGCAGTTGGACAGGGGGCGACTATGAAGCTTTCTTTGGACAA	CASSWTGGDYEAFF	4	5.83439e-05	TCRBV27-01*01	TCRBD01-01*01	TCRBJ01-01*01
CTGGAGTCGCCCAGCCCCAACCAGACCTCTCTGTACTTCTGTGCCAGCAGTCGGAATTGGCCGATCTACGAGCAGTACTTCGGGCCG	CASSRNWPIYEQYF	4	5.83439e-05	TCRBV27-01*01		TCRBJ02-07*01
ATCCTGGAGTCGCCCAGCCCCAACCAGACCTCTCTGTACTTCTGTGCCAGCAGTTTGGGACGAAATGAAAAACTGTTTTTTGGCAGT	CASSLGRNEKLFF	4	5.83439e-05	TCRBV27-01*01		TCRBJ01-04*01
CTGATCCTGGAGTCGCCCAGCCCCAACCAGACCTCTCTGTACTTCTGTGCCAGCAGTACGATACAGGGGCTGGAGTATTTTGGCCCA	CASSTIQGLEYF	4	5.83439e-05	TCRBV27-01*01	TCRBD01-01*01	TCRBJ02-03*01
CTGGAGTCGCCCAGCCCCAACCAGACCTCTCTGTACTTCTGTGCCAGCAGTGCCGCGGGGAGGGGGTCACCCCTCCACTTTGGGAAC	CASSAAGRGSPLHF	4	5.83439e-05	TCRBV27-01*01	TCRBD02-01*02	TCRBJ01-06*01
TCGCCCAGCCCCAACCAGACCTCTCTGTACTTCTGTGCCAGCAGTCCCGGACTAGCGGTAGCCACAGATACGCAGTATTTTGGCCCA	CASSPGLAVATDTQYF	4	5.83439e-05	TCRBV27-01*01	TCRBD02-01	TCRBJ02-03*01
ATCCTGGAGTCGCCCAGCCCCAACCAGACCTCTCTGTACTTCTGTGCCAGCAGGGGGACAGGGCGAAATGAGCAGTTCTTCGGGCCA	CASRGTGRNEQFF	4	5.83439e-05	TCRBV27-01*01	TCRBD01-01*01	TCRBJ02-01*01
TCGCCCAGCCCCAACCAGACCTCTCTGTACTTCTGTGCCAGCAGTTTAGACAGGGACGCCTATAATTCACCCCTCCACTTTGGGAAC	CASSLDRDAYNSPLHF	4	5.83439e-05	TCRBV27-01*01	TCRBD01-01*01	TCRBJ01-06*01
CCCCTGATCCTGGAGTCGCCCAGCCCCAACCAGACCTCTCTGTACTTCTGTGCCAGCAGTTTAAAGGGGAAACTGTTTTTTGGCAGT	CASSLKGKLFF	4	5.83439e-05	TCRBV27-01*01	TCRBD01-01*01	TCRBJ01-04*01
CTGGAGTCGCCCAGCCCCAACCAGACCTCTCTGTACTTCTGTGCCAGCAGTTTCGGGACGGGGCGGGAGACCCAGTACTTCGGGCCA	CASSFGTGRETQYF	4	5.83439e-05	TCRBV27-01*01		TCRBJ02-05*01
AGCCCCAACCAGACCTCTCTGTACTTCTGTGCCAGCAGTTTATCTCAACACAGAAGGGATGTGGCAGATACGCAGTATTTTGGCCCA	CASSLSQHRRDVADTQYF	4	5.83439e-05	TCRBV27-01*01		TCRBJ02-03*01
GTGAGCAACATGAGCCCTGAAGACAGCAGCATATATCTCTGCAGCGTAGCCAAGAGCGAATCGGGAACTGAAGCTTTCTTTGGACAA	CSVAKSESGTEAFF	4	5.83439e-05	TCRBV29-01*01	TCRBD02-01*02	TCRBJ01-01*01
ACTGTGAGCAACATGAGCCCTGAAGACAGCAGCATATATCTCTGCAGCGCTCATGACAGGCTGAACACTGAAGCTTTCTTTGGACAA	CSAHDRLNTEAFF	4	5.83439e-05	TCRBV29-01*01	TCRBD01-01*01	TCRBJ01-01*01
AACATGAGCCCTGAAGACAGCAGCATATATCTCTGCAGCGCCAAGTCTAGCGGGGGGGCCTCCTACAATGAGCAGTTCTTCGGGCCA	CSAKSSGGASYNEQFF	4	5.83439e-05	TCRBV29-01*01	TCRBD02-01*01	TCRBJ02-01*01
AGCAACATGAGCCCTGAAGACAGCAGCATATATCTCTGCAGCGTTGAACAGCAGAACTCTGGGGCCAACGTCCTGACTTTCGGGGCC	CSVEQQNSGANVLTF	4	5.83439e-05	TCRBV29-01*01		TCRBJ02-06*01
GTGAGCAACATGAGCCCTGAAGACAGCAGCATATATCTCTGCAGCGTTGCCCAGCGAGGCCCTAACAATGAGCAGTTCTTCGGGCCA	CSVAQRGPNNEQFF	4	5.83439e-05	TCRBV29-01*01	TCRBD02-01	TCRBJ02-01*01
CTGACTGTGAGCAACATGAGCCCTGAAGACAGCAGCATATATCTCTGCAGCGTTAGTGAGGGGGCCGAGACCCAGTACTTCGGGCCA	CSVSEGAETQYF	4	5.83439e-05	TCRBV29-01*01	TCRBD01-01*01	TCRBJ02-05*01
ACTGTGAGCAACATGAGCCCTGAAGACAGCAGCATATATCTCTGCAGCGCCAGACTAGGAAGCTCCTACGAGCAGTACTTCGGGCCG	CSARLGSSYEQYF	4	5.83439e-05	TCRBV29-01*01	TCRBD02-01	TCRBJ02-07*01
GTGAGCAACATGAGCCCTGAAGACAGCAGCATATATCTCTGCAGCGTCCAGCCCGGGACAGTCTCCTACGAGCAGTACTTCGGGCCG	CSVQPGTVSYEQYF	4	5.83439e-05	TCRBV29-01*01	TCRBD01-01*01	TCRBJ02-07*01
ACTGTGAGCAACATGAGCCCTGAAGACAGCAGCATATATCTCTGCAGCGCCGGCATAAGACAGAACACTGAAGCTTTCTTTGGACAA	CSAGIRQNTEAFF	4	5.83439e-05	TCRBV29-01*01	TCRBD01-01*01	TCRBJ01-01*01
ACTGTGAGCAACATGAGCCCTGAAGACAGCAGCATATATCTCTGCAGCGTTGCCTGGGGGGTGAACACTGAAGCTTTCTTTGGACAA	CSVAWGVNTEAFF	4	5.83439e-05	TCRBV29-01*01	TCRBD02-01*01	TCRBJ01-01*01
ACTCTGACTGTGAGCAACATGAGCCCTGAAGACAGCAGCATATATCTCTGCAGCGTGGACGACAGGGGTGAGGCTTTCTTTGGACAA	CSVDDRGEAFF	4	5.83439e-05	TCRBV29-01*01	TCRBD01-01*01	TCRBJ01-01*01
GTGAGCAACATGAGCCCTGAAGACAGCAGCATATATCTCTGCAGCGTTGAAGGCGACAGGGGCCGAGAGACCCAGTACTTCGGGCCA	CSVEGDRGRETQYF	4	5.83439e-05	TCRBV29-01*01	TCRBD01-01*01	TCRBJ02-05*01
CTGACTGTGAGCAACATGAGCCCTGAAGACAGCAGCATATATCTCTGCAGCGTTGTTCATAGAGACACTGAAGCTTTCTTTGGACAA	CSVVHRDTEAFF	4	5.83439e-05	TCRBV29-01*01	TCRBD02-01	TCRBJ01-01*01
ACTGTGACATCGGCCCAAAAGAACCCGACAGCTTTCTATCTCTGTGCCACAGGGAAACCGAACACCGGGGAGCTGTTTTTTGGAGAA	CATGKPNTGELFF	4	5.83439e-05	TCRBV19-01	TCRBD01-01*01	TCRBJ02-02*01
ACATCGGCCCAAAAGAACCCGACAGCTTTCTATCTCTGTGCCAGTCGTTATAGCGGGGGCCACGACAATGAGCAGTTCTTCGGGCCA	CASRYSGGHDNEQFF	4	5.83439e-05	TCRBV19-01	TCRBD02-01*01	TCRBJ02-01*01
TCGGCCCAAAAGAACCCGACAGCTTTCTATCTCTGTGCCAGTAGTATTAAGGGGGCAGGGGGCAGCTATGGCTACACCTTCGGTTCG	CASSIKGAGGSYGYTF	4	5.83439e-05	TCRBV19-01	TCRBD01-01*01	TCRBJ01-02*01
GTGACATCGGCCCAAAAGAACCCGACAGCTTTCTATCTCTGTGCCAGCCGGGTGGGCTTTCGCACCGGGGAGCTGTTTTTTGGAGAA	CASRVGFRTGELFF	4	5.83439e-05	TCRBV19-01		TCRBJ02-02*01
ACTGTGACATCGGCCCAAAAGAACCCGACAGCTTTCTATCTCTGTGCCAGTAGTAGGTTGACTCAAGAGACCCAGTACTTCGGGCCA	CASSRLTQETQYF	4	5.83439e-05	TCRBV19-01	TCRBD02-01	TCRBJ02-05*01
ACTGTGACATCGGCCCAAAAGAACCCGACAGCTTTCTATCTCTGTGCCAGTAGTATGTACGGGGACTATGGCTACACCTTCGGTTCG	CASSMYGDYGYTF	4	5.83439e-05	TCRBV19-01	TCRBD02-01*01	TCRBJ01-02*01
ACATCGGCCCAAAAGAACCCGACAGCTTTCTATCTCTGTGCCACTCTTCGGGGGGGCAGTGGGGCCAACGTCCTGACTTTCGGGGCC	CATLRGGSGANVLTF	4	5.83439e-05	TCRBV19-01	TCRBD02-01*01	TCRBJ02-06*01
GTGACATCGGCCCAAAAGAACCCGACAGCTTTCTATCTCTGTGCCAGTAGTAGGGCCAGGGAAACAGATACGCAGTATTTTGGCCCA	CASSRARETDTQYF	4	5.83439e-05	TCRBV19-01	TCRBD01-01*01	TCRBJ02-03*01
ACATCGGCCCAAAAGAACCCGACAGCTTTCTATCTCTGTGCCAGTAGTAGGGAGGGATCAAGCAATCAGCCCCAGCATTTTGGTGAT	CASSREGSSNQPQHF	4	5.83439e-05	TCRBV19-01	TCRBD02-01*02	TCRBJ01-05*01
ACTGTGACATCGGCCCAAAAGAACCCGACAGCTTTCTATCTCTGTGCCAGTAGTGCCAGCTATGGAAACACCATATATTTTGGAGAG	CASSASYGNTIYF	4	5.83439e-05	TCRBV19-01		TCRBJ01-03*01
ACATCGGCCCAAAAGAACCCGACAGCTTTCTATCTCTGTGCCAGTAGTATTTGGGGGGCAGGGCAACAGCCCCAGCATTTTGGTGAT	CASSIWGAGQQPQHF	4	5.83439e-05	TCRBV19-01		TCRBJ01-05*01
GCCCAAAAGAACCCGACAGCTTTCTATCTCTGTGCCAGTAGTCTGGGGCGCTACCGGAGCTCCTACAATGAGCAGTTCTTCGGGCCA	CASSLGRYRSSYNEQFF	4	5.83439e-05	TCRBV19-01	TCRBD01-01*01	TCRBJ02-01*01
ACTGTGACATCGGCCCAAAAGAACCCGACAGCTTTCTATCTCTGTGCCAGTAGTATCGGTTCGAATCTGGGCTACACCTTCGGTTCG	CASSIGSNLGYTF	4	5.83439e-05	TCRBV19-01	TCRBD02-01	TCRBJ01-02*01
CCTCTCACTGTGACATCGGCCCAAAAGAACCCGACAGCTTTCTATCTCTGTGCCACCACCCTGACCGGGGAGCTGTTTTTTGGAGAA	CATTLTGELFF	4	5.83439e-05	TCRBV19-01		TCRBJ02-02*01
GTGACATCGGCCCAAAAGAACCCGACAGCTTTCTATCTCTGTGCCAGTAGTATCGGCAGGGCCAACACTGAAGCTTTCTTTGGACAA	CASSIGRANTEAFF	4	5.83439e-05	TCRBV19-01	TCRBD01-01*01	TCRBJ01-01*01
CCTCTCACTGTGACATCGGCCCAAAAGAACCCGACAGCTTTCTATCTCTGTGCCAGTAGTATGTATGGAAAACTGTTTTTTGGCAGT	CASSMYGKLFF	4	5.83439e-05	TCRBV19-01		TCRBJ01-04*01
ACATCGGCCCAAAAGAACCCGACAGCTTTCTATCTCTGTGCCAGTAGAACAGACCCAGGGCCTAATGAAAAACTGTTTTTTGGCAGT	CASRTDPGPNEKLFF	4	5.83439e-05	TCRBV19-01	TCRBD01-01*01	TCRBJ01-04*01
GAGTCTGCCAGGCCCTCACATACCTCTCAGTACCTCTGTGCCAGCAGTGGGGGTGGGGCAACTAATGAAAAACTGTTTTTTGGCAGT	CASSGGGATNEKLFF	4	5.83439e-05	TCRBV25-01*01		TCRBJ01-04*01
GCCAGGCCCTCACATACCTCTCAGTACCTCTGTGCCAGCAGTGAATCGGTAGATCGACTAGCCAAAAACATTCAGTACTTCGGCGCC	CASSESVDRLAKNIQYF	4	5.83439e-05	TCRBV25-01*01	TCRBD02-01	TCRBJ02-04*01
CTGACCCTGGAGTCTGCCAGGCCCTCACATACCTCTCAGTACCTCTGTGCCAGCAGTGGGAACACAGATACGCAGTATTTTGGCCCA	CASSGNTDTQYF	4	5.83439e-05	TCRBV25-01*01		TCRBJ02-03*01
GAGTCTGCCAGGCCCTCACATACCTCTCAGTACCTCTGTGCCAGCAGTGAGAAGACAGGGGGCCGCGATGGCTACACCTTCGGTTCG	CASSEKTGGRDGYTF	4	5.83439e-05	TCRBV25-01*01	TCRBD01-01*01	TCRBJ01-02*01
CTGGAGTCTGCCAGGCCCTCACATACCTCTCAGTACCTCTGTGCCAGCAGTGGCCAGGGGGATCAAAACATTCAGTACTTCGGCGCC	CASSGQGDQNIQYF	4	5.83439e-05	TCRBV25-01*01	TCRBD01-01*01	TCRBJ02-04*01
TCTGCCAGGCCCTCACATACCTCTCAGTACCTCTGTGCCAGCAGTGCCTTAGGCAGGGGGAACCAAGAGACCCAGTACTTCGGGCCA	CASSALGRGNQETQYF	4	5.83439e-05	TCRBV25-01*01	TCRBD01-01*01	TCRBJ02-05*01
GAGTCTGCCAGGCCCTCACATACCTCTCAGTACCTCTGTGCCAGCAGTGAACAGGGCGCCAGCTTGGGGGGCTACACCTTCGGTTCG	CASSEQGASLGGYTF	4	5.83439e-05	TCRBV25-01*01	TCRBD01-01*01	TCRBJ01-02*01
CTGGAGTCTGCCAGGCCCTCACATACCTCTCAGTACCTCTGTGCCAGCAGTGAATACCCACGACTCTATGGCTACACCTTCGGTTCG	CASSEYPRLYGYTF	4	5.83439e-05	TCRBV25-01*01	TCRBD02-01	TCRBJ01-02*01
CTTCACATCAATTCCCTGGAGCTTGGTGACTCTGCTGTGTATTTCTGTGCCAGCAGCCATGGGAACACTGAAGCTTTCTTTGGACAA	CASSHGNTEAFF	4	5.83439e-05	TCRBV03		TCRBJ01-01*01
CTGGGGTTGGAGTCGGCTGCTCCCTCCCAAACATCTGTGTACTTCTGTGCCAGCAGGGCGTTGAACACTGAAGCTTTCTTTGGACAA	CASRALNTEAFF	4	5.83439e-05	TCRBV06		TCRBJ01-01*01
ATCAATTCCCTGGAGCTTGGTGACTCTGCTGTGTATTTCTGTGCCAGCAGCCAAGAGGGGGCGAGGACTGAAGCTTTCTTTGGACAA	CASSQEGARTEAFF	4	5.83439e-05	TCRBV03	TCRBD01-01*01	TCRBJ01-01*01
AATCTTCACATCAATTCCCTGGAGCTTGGTGACTCTGCTGTGTATTTCTGTGCCAGCAGCGATACAGGGGAGGCTTTCTTTGGACAA	CASSDTGEAFF	4	5.83439e-05	TCRBV03	TCRBD01-01*01	TCRBJ01-01*01
ACCAGTGCCCATCCTGAAGACAGCAGCTTCTACATCTGCAGTGCTAGAGATCCGGCAGGGGAGGCCTATGGCTACACCTTCGGTTCG	CSARDPAGEAYGYTF	4	5.83439e-05	TCRBV20		TCRBJ01-02*01
CTGAAGATCCAGCCCTCAGAACCCAGGGACTCAGCTGTGTACTTCTGTGCCAGCAGTTTGGCGGACAGGGACCAGCATTTTGGTGAT	CASSLADRDQHF	4	5.83439e-05	TCRBV12	TCRBD01-01*01	TCRBJ01-05*01
ATCCAGCCCTCAGAACCCAGGGACTCAGCTGTGTACTTCTGTGCCAGCAGTTTACGTTCAACATCCTATGGCTACACCTTCGGTTCG	CASSLRSTSYGYTF	4	5.83439e-05	TCRBV12	TCRBD01-01*01	TCRBJ01-02*01
CTTCACATCAATTCCCTGGAGCTTGGTGACTCTGCTGTGTATTTCTGTGCCAGCAGCCAAGCTAGGACTGAAGCTTTCTTTGGACAA	CASSQARTEAFF	4	5.83439e-05	TCRBV03	TCRBD02-01	TCRBJ01-01*01
ACAGTGACCAGTGCCCATCCTGAAGACAGCAGCTTCTACATCTGCAGTGGCCCACAGGCGGGACGTGCTGAAGCTTTCTTTGGACAA	CSGPQAGRAEAFF	4	5.83439e-05	TCRBV20	TCRBD02-01*02	TCRBJ01-01*01
GTGACCAGTGCCCATCCTGAAGACAGCAGCTTCTACATCTGCAGTGCTAGCGAAGGGACTCGGAATTCACCCCTCCACTTTGGGAAC	CSASEGTRNSPLHF	4	5.83439e-05	TCRBV20	TCRBD02-01	TCRBJ01-06*01
TTGGAGTCGGCTGCTCCCTCCCAAACATCTGTGTACTTCTGTGCCAGCAGTTATGGGGGGAACACCGGGGAGCTGTTTTTTGGAGAA	CASSYGGNTGELFF	4	5.83439e-05	TCRBV06		TCRBJ02-02*01
GCCATCCCCAACCAGACAGCTCTTTACTTCTGTGCCACCAGTGAGGGGGGGCACCAAAGCTCCTACAATGAGCAGTTCTTCGGGCCA	CATSEGGHQSSYNEQFF	4	5.83439e-05	TCRBV24	TCRBD02-01*01	TCRBJ02-01*01
GCTCCCTCCCAGACATCTGTGTACTTCTGTGCCAGCAGGTCTTCTCCGGGGGGACAGGGGTTTGTCACTGAAGCTTTCTTTGGACAA	CASRSSPGGQGFVTEAFF	4	5.83439e-05	TCRBV06	TCRBD01-01*01	TCRBJ01-01*01
ACAGTGACCAGTGCCCATCCTGAAGACAGCAGCTTCTACATCTGCAGTGCTAGGTACGGACTCCAAGAGACCCAGTACTTCGGGCCA	CSARYGLQETQYF	4	5.83439e-05	TCRBV20	TCRBD02-01	TCRBJ02-05*01
TCCCTGGAGCTTGGTGACTCTGCTGTGTATTTCTGTGCCAGCAGCCCCCGTTCAGTCGTGTTTGACACTGAAGCTTTCTTTGGACAA	CASSPRSVVFDTEAFF	4	5.83439e-05	TCRBV03	TCRBD01-01*01	TCRBJ01-01*01
GTGACCAGTGCCCATCCTGAAGACAGCAGCTTCTACATCTGCAGTGCTAGTGCTAGCGGGGGGGCCTACGAGCAGTACTTCGGGCCG	CSASASGGAYEQYF	4	5.83439e-05	TCRBV20	TCRBD02-01*01	TCRBJ02-07*01
GCTCCCTCCCAAACATCTGTGTACTTCTGTGCCAGCAACCCCGGACAGAAAAAAAGCTCCTATAATTCACCCCTCCACTTTGGGAAC	CASNPGQKKSSYNSPLHF	4	5.83439e-05	TCRBV06	TCRBD01-01*01	TCRBJ01-06*01
ATCCAGCCCTCAGAACCCAGGGACTCAGCTGTGTACTTCTGTGCCAGCAGACCACCGGACCGTTTCACTGAAGCTTTCTTTGGACAA	CASRPPDRFTEAFF	4	5.83439e-05	TCRBV12		TCRBJ01-01*01
GTGACCAGTGCCCATCCTGAAGACAGCAGCTTCTACATCTGCAGTGCTAGGGACAGGGCTAGCACAGATACGCAGTATTTTGGCCCA	CSARDRASTDTQYF	4	5.83439e-05	TCRBV20	TCRBD01-01*01	TCRBJ02-03*01
GGGGACTCGGCCATGTATCTCTGTGCCACCAATCCATTTCGGCTTTATTTAGGTCGGACAGGGGCCGGGGAGCTGTTTTTTGGAGAA	CATNPFRLYLGRTGAGELFF	4	5.83439e-05		TCRBD01-01*01	TCRBJ02-02*01
ATCAATTCCCTGGAGCTTGGTGACTCTGCTGTGTATTTCTGTGCCAGCAGCCAAGGACTACCCACAGATACGCAGTATTTTGGCCCA	CASSQGLPTDTQYF	4	5.83439e-05	TCRBV03	TCRBD02-01	TCRBJ02-03*01
CCCTCCCAAACATCTGTGTACTTCTGTGCCAGCAGTTACTCGATTGTACCGGGGGCCTCTTCCAAAAACATTCAGTACTTCGGCGCC	CASSYSIVPGASSKNIQYF	4	5.83439e-05	TCRBV06		TCRBJ02-04*01
GTGACCAGTGCCCATCCTGAAGACAGCAGCTTCTACATCTGCAGTGCTAGAGGTGGGGGGTCCTACAATGAGCAGTTCTTCGGGCCA	CSARGGGSYNEQFF	4	5.83439e-05	TCRBV20	TCRBD02-01*01	TCRBJ02-01*01
ACAGTGACCAGTGCCCATCCTGAAGACAGCAGCTTCTACATCTGCAGTGCTAGCCAGGGACTGGACACTGAAGCTTTCTTTGGACAA	CSASQGLDTEAFF	4	5.83439e-05	TCRBV20	TCRBD02-01	TCRBJ01-01*01
AATTCCCTGGAGCTTGGTGACTCTGCTGTGTATTTCTGTGCCAGCAGTTATGCAGGGGGCTCTGGAAACACCATATATTTTGGAGAG	CASSYAGGSGNTIYF	4	5.83439e-05	TCRBV03	TCRBD01-01*01	TCRBJ01-03*01
AATTCCCTGGAGCTTGGTGACTCTGCTGTGTATTTCTGTGCCAGCAGCCAAGCTGGGGGTGCTAATGAAAAACTGTTTTTTGGCAGT	CASSQAGGANEKLFF	4	5.83439e-05	TCRBV03		TCRBJ01-04*01
ACAGTGACCAGTGCCCATCCTGAAGACAGCAGCTTCTACATCTGCAGTGCCTGGACAGGGAGGGCAGATACGCAGTATTTTGGCCCA	CSAWTGRADTQYF	4	5.83439e-05	TCRBV20	TCRBD01-01*01	TCRBJ02-03*01
AAGATCCAGCCCTCAGAACCCAGGGACTCAGCTGTGTACTTCTGTGCCAGCAGCCCCCGGGGGGGCTACGAGCAGTACTTCGGGCCG	CASSPRGGYEQYF	4	5.83439e-05	TCRBV12	TCRBD02-01*01	TCRBJ02-07*01
AATTCCCTGGAGCTTGGTGACTCTGCTGTGTATTTCTGTGCCAGCAGCCAAGGGTATCGGGAGAATTCACCCCTCCACTTTGGGAAC	CASSQGYRENSPLHF	4	5.83439e-05	TCRBV03	TCRBD02-01*02	TCRBJ01-06*01
GTGACCAGTGCCCATCCTGAAGACAGCAGCTTCTACATCTGCAGTGCTAGAGATTCTAGCGGGGTTTGGACGCAGTATTTTGGCCCA	CSARDSSGVWTQYF	4	5.83439e-05	TCRBV20	TCRBD02-01*01	TCRBJ02-03*01
ACAGTGACCAGTGCCCATCCTGAAGACAGCAGCTTCTACATCTGCAGTGCTAGAGGACAGGGCAACCAGCCCCAGCATTTTGGTGAT	CSARGQGNQPQHF	4	5.83439e-05	TCRBV20	TCRBD01-01*01	TCRBJ01-05*01
TTGGAGTCGGCTGCTCCCTCCCAAACATCTGTGTACTTCTGTGCCAGCAGGGGAGGGCTAGAGACTCAGCCCCAGCATTTTGGTGAT	CASRGGLETQPQHF	4	5.83439e-05	TCRBV06	TCRBD02-01*02	TCRBJ01-05*01
AGTGCCCATCCTGAAGACAGCAGCTTCTACATCTGCAGTGCTACCCCTAGCGAGGGACACACGAATCAGCCCCAGCATTTTGGTGAT	CSATPSEGHTNQPQHF	4	5.83439e-05	TCRBV20		TCRBJ01-05*01
GAGTCGGCTGCTCCCTCCCAAACATCTGTGTACTTCTGTGCCAGCAGTCCCGATCCGACTAGCACAGATACGCAGTATTTTGGCCCA	CASSPDPTSTDTQYF	4	5.83439e-05	TCRBV06	TCRBD02-01	TCRBJ02-03*01
ATCAATTCCCTGGAGCTTGGTGACTCTGCTGTGTATTTCTGTGCCAGCAGCCAAGAGGGACAGGGTTGGGGCTACACCTTCGGTTCG	CASSQEGQGWGYTF	4	5.83439e-05	TCRBV03	TCRBD01-01*01	TCRBJ01-02*01
CAGCCCTCAGAACCCAGGGACTCAGCTGTGTACTTCTGTGCCAGCAGTTTACGGGGGGTTGGCCATCAGCCCCAGCATTTTGGTGAT	CASSLRGVGHQPQHF	4	5.83439e-05	TCRBV12	TCRBD02-01*01	TCRBJ01-05*01
GCTCCCTCCCAAACATCTGTGTACTTCTGTGCCAGCAGGCCCCGATGGACAGGGGGCGAAATCAATCAGCCCCAGCATTTTGGTGAT	CASRPRWTGGEINQPQHF	4	5.83439e-05	TCRBV06	TCRBD01-01*01	TCRBJ01-05*01
ATCCAGCCCTCAGAACCCAGGGACTCAGCTGTGTACTTCTGTGCCAGCAGTTTAGAATGGGACAGCTATGGCTACACCTTCGGTTCG	CASSLEWDSYGYTF	4	5.83439e-05	TCRBV12	TCRBD01-01*01	TCRBJ01-02*01
AAGATCCAGCCCTCAGAACCCAGGGACTCAGCTGTGTACTTCTGTGCCAGCAGTTTTCGGCAGGCGAATGAGCAGTTCTTCGGGCCA	CASSFRQANEQFF	4	5.83439e-05	TCRBV12	TCRBD01-01*01	TCRBJ02-01*01
CTGAAGATCCAGCCCTCAGAACCCAGGGACTCAGCTGTGTACTTCTGTGCCAGCAGTTTTTTTCCCTACGAGCAGTACTTCGGGCCG	CASSFFPYEQYF	4	5.83439e-05	TCRBV12		TCRBJ02-07*01
GCCCATCCTGAAGACAGCAGCTTCTACATCTGCAGTGCTAGCCCAAGGACAGAGAGCTCCTATAATTCACCCCTCCACTTTGGGAAC	CSASPRTESSYNSPLHF	4	5.83439e-05	TCRBV20	TCRBD01-01*01	TCRBJ01-06*01
GTGACCAGTGCCCATCCTGAAGACAGCAGCTTCTACATCTGCAGTGCTAGAGTTGGGGGCGACGTCACTGAAGCTTTCTTTGGACAA	CSARVGGDVTEAFF	4	5.83439e-05	TCRBV20	TCRBD01-01*01	TCRBJ01-01*01
AGTGCCCATCCTGAAGACAGCAGCTTCTACATCTGCAGTGCTAGAGAGTATAAGGGGGGGTTGAACTATGGCTACACCTTCGGTTCG	CSAREYKGGLNYGYTF	4	5.83439e-05	TCRBV20	TCRBD02-01*01	TCRBJ01-02*01
GCCCATCCTGAAGACAGCAGCTTCTACATCTGCAGTGCTAGTGAGGGGGACAACGCCCTCTGGAATGAAAAACTGTTTTTTGGCAGT	CSASEGDNALWNEKLFF	4	5.83439e-05	TCRBV20	TCRBD01-01*01	TCRBJ01-04*01
AGTGCCCATCCTGAAGACAGCAGCTTCTACATCTGCAGTGCCATACTCGGGACAGGGGGCCGCGGGGAGACCCAGTACTTCGGGCCA	CSAILGTGGRGETQYF	4	5.83439e-05	TCRBV20	TCRBD01-01*01	TCRBJ02-05*01
ATCCAGCCCTCAGAACCCAGGGACTCAGCTGTGTACTTCTGTGCCAGCAGTTTATGGCAAGTCAATCAGCCCCAGCATTTTGGTGAT	CASSLWQVNQPQHF	4	5.83439e-05	TCRBV12	TCRBD01-01*01	TCRBJ01-05*01
CACATCAATTCCCTGGAGCTTGGTGACTCTGCTGTGTATTTCTGTGCCAGCCAGATGGGGTCGGCTCAGCCCCAGCATTTTGGTGAT	CASQMGSAQPQHF	4	5.83439e-05	TCRBV03		TCRBJ01-05*01
CCTGAAGACAGCAGCTTCTACATCTGCAGTGCTAGTCAGCCCCCCAGAGAGGGACTAGCGGGGGGGAGGGAGCAGTACTTCGGGCCG	CSASQPPREGLAGGREQYF	4	5.83439e-05	TCRBV20	TCRBD02-01*01	TCRBJ02-07*01
ACCAGTGCCCATCCTGAAGACAGCAGCTTCTACATCTGCAGTGCCACGCGGGGCGGGGGGAGTGACAATGAGCAGTTCTTCGGGCCA	CSATRGGGSDNEQFF	4	5.83439e-05	TCRBV20	TCRBD02-01*01	TCRBJ02-01*01
ACAGTGACCAGTGCCCATCCTGAAGACAGCAGCTTCTACATCTGCAGTGCTAGTCAGGGATCTGGAAACACCATATATTTTGGAGAG	CSASQGSGNTIYF	4	5.83439e-05	TCRBV20	TCRBD01-01*01	TCRBJ01-03*01
AAGATCCAGCCCTCAGAACCCAGGGACTCAGCTGTGTACTTCTGTGCCAGCAGTATTAGGATCGGTCAGCCCCAGCATTTTGGTGAT	CASSIRIGQPQHF	4	5.83439e-05	TCRBV12		TCRBJ01-05*01
GTGACCAGTGCCCATCCTGAAGACAGCAGCTTCTACATCTGCAGCCAGACTAGCGGGGGGGCGGAAGAGACCCAGTACTTCGGGCCA	CSQTSGGAEETQYF	4	5.83439e-05	TCRBV20	TCRBD02-01*01	TCRBJ02-05*01
GTGACCAGTGCCCATCCTGAAGACAGCAGCTTCTACATCTGCAGTGCTAGTTCAGGGGGCGTTGGGCAGCCCCAGCATTTTGGTGAT	CSASSGGVGQPQHF	4	5.83439e-05	TCRBV20	TCRBD01-01*01	TCRBJ01-05*01
GGGTTGGAGTCGGCTGCTCCCTCCCAAACATCTGTGTACTTCTGTGCCACCCTCCAGGGTTCGGGAGAGACCCAGTACTTCGGGCCA	CATLQGSGETQYF	4	5.83439e-05	TCRBV06	TCRBD01-01*01	TCRBJ02-05*01
AAGATCCAGCCCTCAGAACCCAGGGACTCAGCTGTGTACTTCTGTGCCAGCAGTTCGTCAGTGAACACTGAAGCTTTCTTTGGACAA	CASSSSVNTEAFF	4	5.83439e-05	TCRBV12	TCRBD01-01*01	TCRBJ01-01*01
CTGAAGATCCAGCCCTCAGAACCCAGGGACTCAGCTGTGTACTTCTGTGCCAGCAGTCGGGGGAGGACTGAAGCTTTCTTTGGACAA	CASSRGRTEAFF	4	5.83439e-05	TCRBV12	TCRBD02-01	TCRBJ01-01*01
ACAGTGACCAGTGCCCATCCTGAAGACAGCAGCTTCTACATCTGCAGTGTCTATGACAGGGGGGCCACTGAAGCTTTCTTTGGACAA	CSVYDRGATEAFF	4	5.83439e-05	TCRBV20	TCRBD01-01*01	TCRBJ01-01*01
CTTGGTGACTCTGCTGTGTATTTCTGTGCCAGCAGCCAGGCCTTAGGGATAGCGGGGGCCCGCACAGATACGCAGTATTTTGGCCCA	CASSQALGIAGARTDTQYF	4	5.83439e-05	TCRBV03	TCRBD02-01*01	TCRBJ02-03*01
GTGACCAGTGCCCATCCTGAAGACAGCAGCTTCTACATCTGCAGTGCTTCTCCGACTAGCGGGATAAAGACCCAGTACTTCGGGCCA	CSASPTSGIKTQYF	4	5.83439e-05	TCRBV20	TCRBD02-01*02	TCRBJ02-05*01
ACCAGTGCCCATCCTGAAGACAGCAGCTTCTACATCTGCAGTGCTACTCCCATAGCGGGGAAGCAAGAGACCCAGTACTTCGGGCCA	CSATPIAGKQETQYF	4	5.83439e-05	TCRBV20	TCRBD02-01*01	TCRBJ02-05*01
CTGGGGTTGGAGTCGGCTGCTCCCTCCCAAACATCTGTGTACTTCTGTGCCAGCTCAGACTGGAACACTGAAGCTTTCTTTGGACAA	CASSDWNTEAFF	4	5.83439e-05	TCRBV06	TCRBD02-01	TCRBJ01-01*01
TCCCTAGAGTCTGCCATCCCCAACCAGACAGCTCTTTACTTCTGTGCCCCGATGGGACGGGTCAAGTTCGAGCAGTACTTCGGGCCG	CAPMGRVKFEQYF	4	5.83439e-05	TCRBV24		TCRBJ02-07*01
ATCCAGCCCTCAGAACCCAGGGACTCAGCTGTGTACTTCTGTGCCAGCAGTTTAGTGACACTCGGAAACACCATATATTTTGGAGAG	CASSLVTLGNTIYF	4	5.83439e-05	TCRBV12	TCRBD01-01*01	TCRBJ01-03*01
AGTGCCCATCCTGAAGACAGCAGCTTCTACATCTGCAGTGCTAGTAGGGGACGGGGGGGCCTTAACTATGGCTACACCTTCGGTTCG	CSASRGRGGLNYGYTF	4	5.83439e-05	TCRBV20	TCRBD02-01*01	TCRBJ01-02*01
ATCCAGCCCTCAGAACCCAGGGACTCAGCTGTGTACTTCTGTGCCAGCAGTTTTGGGCCACTGACAGATACGCAGTATTTTGGCCCA	CASSFGPLTDTQYF	4	5.83439e-05	TCRBV12	TCRBD01-01*01	TCRBJ02-03*01
ACCAGTGCCCATCCTGAAGACAGCAGCTTCTACATCTGCAGTGCTAGGTTTAGCGGGGCGTCTTACAATGAGCAGTTCTTCGGGCCA	CSARFSGASYNEQFF	4	5.83439e-05	TCRBV20	TCRBD02-01*01	TCRBJ02-01*01
ATCAATTCCCTGGAGCTTGGTGACTCTGCTGTGTATTTCTGTGCCAGCAGCCCCCGTTCCGGGACCGGGGAGCTGTTTTTTGGAGAA	CASSPRSGTGELFF	4	5.83439e-05	TCRBV03	TCRBD02-01	TCRBJ02-02*01
AAGATCCAGCCCTCAGAACCCAGGGACTCAGCTGTGTACTTCTGTGCCAGCAGTTTTGCTAGCACAGATACGCAGTATTTTGGCCCA	CASSFASTDTQYF	4	5.83439e-05	TCRBV12		TCRBJ02-03*01
GAGTCGGCTGCTCCCTCCCAAACATCTGTGTACTTCTGTGCCACCAGCCCAGCGGGGGCCTCCACAGATACGCAGTATTTTGGCCCA	CATSPAGASTDTQYF	4	5.83439e-05	TCRBV06	TCRBD02-01*01	TCRBJ02-03*01
CTGACAGTGACCAGTGCCCATCCTGAAGACAGCAGCTTCTACATCTGCAGTGCTGGCAGGGGGGACCAGCCCCAGCATTTTGGTGAT	CSAGRGDQPQHF	4	5.83439e-05	TCRBV20	TCRBD01-01*01	TCRBJ01-05*01
CACATCAATTCCCTGGAGCTTGGTGACTCTGCTGTGTATTTCTGTGCCAGCAGCCAGGGCTCTGGAAACACCATATATTTTGGAGAG	CASSQGSGNTIYF	4	5.83439e-05	TCRBV03		TCRBJ01-03*01
AATTCCCTGGAGCTTGGTGACTCTGCTGTGTATTTCTGTGCCAGCAGCCAAGTCGTACGGGGGCGGGTTGGCTACACCTTCGGTTCG	CASSQVVRGRVGYTF	4	5.83439e-05	TCRBV03		TCRBJ01-02*01
ACCAGTGCCCATCCTGAAGACAGCAGCTTCTACATCTGCAGTGCTGGCCGCAGGGAATTTGGCACAGATACGCAGTATTTTGGCCCA	CSAGRREFGTDTQYF	4	5.83439e-05	TCRBV20	TCRBD01-01*01	TCRBJ02-03*01
ACCAGTGCCCATCCTGAAGACAGCAGCTTCTACATCTGCAGTGCTAGAGATGCGGCTAGCCGATCCAATGAGCAGTTCTTCGGGCCA	CSARDAASRSNEQFF	4	5.83439e-05	TCRBV20	TCRBD02-01	TCRBJ02-01*01
GAGTCGGCTGCTCCCTCCCAAACATCTGTGTACTTCTGTGCCAGCAGTTTGGGGCCGGGGCCCACCGGGGAGCTGTTTTTTGGAGAA	CASSLGPGPTGELFF	4	5.83439e-05	TCRBV06		TCRBJ02-02*01
CATCCTGAAGACAGCAGCTTCTACATCTGCAGTGCTAGAGGTCGGCGGGGACTAGCGGGGAGCTTGGGTGAGCAGTTCTTCGGGCCA	CSARGRRGLAGSLGEQFF	4	5.83439e-05	TCRBV20	TCRBD02-01*01	TCRBJ02-01*01
GCTGCTCCCTCCCAGACATCTGTGTACTTCTGTGCCAGCAGTTATTCCGGGACGGCCAGCTCCTACAATGAGCAGTTCTTCGGGCCA	CASSYSGTASSYNEQFF	4	5.83439e-05	TCRBV06		TCRBJ02-01*01
CTGAAGATCCAGCCCTCAGAACCCAGGGACTCAGCTGTGTACTTCTGTGCCAGCAGTTTAAAGGGTCTTGCGCAGTTCTTCGGGCCA	CASSLKGLAQFF	4	5.83439e-05	TCRBV12		TCRBJ02-01*01
GCTGCTCCCTCCCAGACATCTGTGTACTTCTGTGCCAGCACCGAGTCCCCGCGTGGGGGGCGCGGTGAAAAACTGTTTTTTGGCAGT	CASTESPRGGRGEKLFF	4	5.83439e-05	TCRBV06		TCRBJ01-04*01
ATCCAGCCCTCAGAACCCAGGGACTCAGCTGTGTACTTCTGTGCCAGCAATGCAAAGGGGAGCTCGACTGAAGCTTTCTTTGGACAA	CASNAKGSSTEAFF	4	5.83439e-05	TCRBV12		TCRBJ01-01*01
ACCAGTGCCCATCCTGAAGACAGCAGCTTCTACATCTGCAGTGCTAGAGACCCGACAGGGGATGGACAGCCCCAGCATTTTGGTGAT	CSARDPTGDGQPQHF	4	5.83439e-05	TCRBV20	TCRBD01-01*01	TCRBJ01-05*01
CCCTCAGAACCCAGGGACTCAGCTGTGTACTTCTGTGCCAGCAGTTTAGTAACGACAGGGCGGTATCAGCCCCAGCATTTTGGTGAT	CASSLVTTGRYQPQHF	4	5.83439e-05	TCRBV12	TCRBD01-01*01	TCRBJ01-05*01
CTGTCCCTAGAGTCTGCCATCCCCAACCAGACAGCTCTTTACTTCTGTGCCACCAAGGCAGAAACCAATGAGCAGTTCTTCGGGCCA	CATKAETNEQFF	4	5.83439e-05	TCRBV24		TCRBJ02-01*01
AGTGCCCATCCTGAAGACAGCAGCTTCTACATCTGCAGTGCCCCTAGTATGGGGAGGGGGGCTAACTATGGCTACACCTTCGGTTCG	CSAPSMGRGANYGYTF	4	5.83439e-05	TCRBV20	TCRBD02-01*02	TCRBJ01-02*01
AAGATCCAGCCCTCAGAACCCAGGGACTCAGCTGTGTACTTCTGTGCCAGCAGTTTGCAGGGGCTGGGTGAGCAGTACTTCGGGCCG	CASSLQGLGEQYF	4	5.83439e-05	TCRBV12	TCRBD01-01*01	TCRBJ02-07*01
GTGACCAGTGCCCATCCTGAAGACAGCAGCTTCTACATCTGCAGTGCTAGAGTGGGACAGGGGACTTCACCCCTCCACTTTGGGAAC	CSARVGQGTSPLHF	4	5.83439e-05	TCRBV20	TCRBD01-01*01	TCRBJ01-06*01
GCTGCTCCCTCCCAGACATCTGTGTACTTCTGTGCCAGCAGTTACTTCTCCCGTTGGGTTGGGGTTTACGAGCAGTACTTCGGGCCG	CASSYFSRWVGVYEQYF	4	5.83439e-05	TCRBV06		TCRBJ02-07*01
GTGACCAGTGCCCATCCTGAAGACAGCAGCTTCTACATCTGCAGTGCTAGCGGGGGTACAACTAATGAAAAACTGTTTTTTGGCAGT	CSASGGTTNEKLFF	4	5.83439e-05	TCRBV20	TCRBD02-01*01	TCRBJ01-04*01
ATCCAGCCCTCAGAACCCAGGGACTCAGCTGTGTACTTCTGTGCCAGCAGTTTAGGCGCAGGGATTTCGCCCCAGCATTTTGGTGAT	CASSLGAGISPQHF	4	5.83439e-05	TCRBV12	TCRBD01-01*01	TCRBJ01-05*01
AGTGCCCATCCTGAAGACAGCAGCTTCTACATCTGCAGTGCCCCAAGTCACACGGGGGACCACCAAGAGACCCAGTACTTCGGGCCA	CSAPSHTGDHQETQYF	4	5.83439e-05	TCRBV20	TCRBD02-01*01	TCRBJ02-05*01
ACCAGTGCCCATCCTGAAGACAGCAGCTTCTACATCTGCAGTGCTAGAGTAGCGGGGGCCAGCCGCTACGAGCAGTACTTCGGGCCG	CSARVAGASRYEQYF	4	5.83439e-05	TCRBV20	TCRBD02-01*01	TCRBJ02-07*01
TCCCTGGAGCTTGGTGACTCTGCTGTGTATTTCTGTGCCAGCAGCCAAGGGACAGGGGATGGGAATCAGCCCCAGCATTTTGGTGAT	CASSQGTGDGNQPQHF	4	5.83439e-05	TCRBV03	TCRBD01-01*01	TCRBJ01-05*01
CCCTCAGAACCCAGGGACTCAGCTGTGTACTTCTGTGCCAGCAGTTTGGTGGGGCGGGAGTTGAACACTGAAGCTTTCTTTGGACAA	CASSLVGRELNTEAFF	4	5.83439e-05	TCRBV12	TCRBD02-01*02	TCRBJ01-01*01
TTGGAGTCGGCTGCTCCCTCCCAAACATCTGTGTACTTCTGTGCCAGCAGTTACGGGACTAGCTCCTACGAGCAGTACTTCGGGCCG	CASSYGTSSYEQYF	4	5.83439e-05	TCRBV06	TCRBD02-01	TCRBJ02-07*01
AAGATCCAGCCCTCAGAACCCAGGGACTCAGCTGTGTACTTCTGTGCCAGCAGCCCATCGGGGGGGCGGGAAGCTTTCTTTGGACAA	CASSPSGGREAFF	4	5.83439e-05	TCRBV12	TCRBD02-01*01	TCRBJ01-01*01
CTGAAGATCCAGCCCTCAGAACCCAGGGACTCAGCTGTGTACTTCTGTGCCAGCAACCTAGGGAATCAGCCCCAGCATTTTGGTGAT	CASNLGNQPQHF	4	5.83439e-05	TCRBV12		TCRBJ01-05*01
TCCCTAGAGTCTGCCATCCCCAACCAGACAGCTCTTTACTTCTGTGCCACCAGGAAAGACAGGAACACTGAAGCTTTCTTTGGACAA	CATRKDRNTEAFF	4	5.83439e-05	TCRBV24	TCRBD01-01*01	TCRBJ01-01*01
GTGACCAGTGCCCATCCTGAAGACAGCAGCTTCTACATCTGCAGTGCTAGGGGACTAGCGGGGGACCACGAGCAGTACTTCGGGCCG	CSARGLAGDHEQYF	4	5.83439e-05	TCRBV20	TCRBD02-01*01	TCRBJ02-07*01
AGTGCCCATCCTGAAGACAGCAGCTTCTACATCTGCAGTGCTGCAGACGCGGGTCGATCGGAAAGGACTGAAGCTTTCTTTGGACAA	CSAADAGRSERTEAFF	4	5.83439e-05	TCRBV20	TCRBD02-01	TCRBJ01-01*01
TTCCTGCTGGGGTTGGAGTCGGCTGCTCCCTCCCAAACATCTGTGTACTTCTGTGCCACCGGGGGGGCCGAGCAGTACTTCGGGCCG	CATGGAEQYF	4	5.83439e-05	TCRBV06	TCRBD02-01*01	TCRBJ02-07*01
CACACCCTGCAGCCAGAAGACTCGGCCCTGTATCTCTGTGCCAGCAGCCAAGGGAGCGGGGCCTCCTACGAGCAGTACTTCGGGCCG	CASSQGSGASYEQYF	3	4.37579e-05	TCRBV04-02*01	TCRBD02-01*01	TCRBJ02-07*01
CACACCCTGCAGCCAGAAGACTCGGCCCTGTATCTCTGTGCCAGCAGCCAAGCGGACACGAACACCGGGGAGCTGTTTTTTGGAGAA	CASSQADTNTGELFF	3	4.37579e-05	TCRBV04-02*01	TCRBD01-01*01	TCRBJ02-02*01
CTACACACCCTGCAGCCAGAAGACTCGGCCCTGTATCTCTGTGCCAGCAGCCACTGGGGCACGGGGAATGAGCAGTTCTTCGGGCCA	CASSHWGTGNEQFF	3	4.37579e-05	TCRBV04-02*01		TCRBJ02-01*01
CACCTACACACCCTGCAGCCAGAAGACTCGGCCCTGTATCTCTGTGCCAGCAGCCAGACAGCTGGAAACACCATATATTTTGGAGAG	CASSQTAGNTIYF	3	4.37579e-05	TCRBV04-02*01	TCRBD01-01*01	TCRBJ01-03*01
CTACACACCCTGCAGCCAGAAGACTCGGCCCTGTATCTCTGTGCCAGCAGCCAAGAGGGGGGGAACACTGAAGCTTTCTTTGGACAA	CASSQEGGNTEAFF	3	4.37579e-05	TCRBV04-02*01	TCRBD02-01*01	TCRBJ01-01*01
ACCCTGCAGCCAGAAGACTCGGCCCTGTATCTCTGTGCCAGCAGCCAAGATCTTGGGGGACAGGGCCAGCCCCAGCATTTTGGTGAT	CASSQDLGGQGQPQHF	3	4.37579e-05	TCRBV04-02*01	TCRBD01-01*01	TCRBJ01-05*01
CGCACAGAGCAGCGGGACTCGGCCATGTATCGCTGTGCCAGCAGCTTAGCGCGGAGGGCAGGGGACTCACCCCTCCACTTTGGGAAC	CASSLARRAGDSPLHF	3	4.37579e-05	TCRBV07-06*01		TCRBJ01-06*01
ACAGAGCAGCGGGACTCGGCCATGTATCGCTGTGCCAGCAGCTTACGTCGACAGGGGTATTCGAACACTGAAGCTTTCTTTGGACAA	CASSLRRQGYSNTEAFF	3	4.37579e-05	TCRBV07-06*01	TCRBD01-01*01	TCRBJ01-01*01
CAGCGCACAGAGCAGCGGGACTCGGCCATGTATCGCTGTGCCAGCAGCCGGACAGGGGTTGGAAATTCACCCCTCCACTTTGGGAAC	CASSRTGVGNSPLHF	3	4.37579e-05	TCRBV07-06*01	TCRBD01-01*01	TCRBJ01-06*01
CAGCGCACAGAGCAGCGGGACTCGGCCATGTATCGCTGTGCCAGCAGCTTAAGGGTTGGGGGGGGAGAGACCCAGTACTTCGGGCCA	CASSLRVGGGETQYF	3	4.37579e-05	TCRBV07-06*01	TCRBD02-01*01	TCRBJ02-05*01
CGGGACTCGGCCATGTATCGCTGTGCCAGCAGCCGAGGCAGGGGGGCTAGCGGGGGTGCTACCACAGATACGCAGTATTTTGGCCCA	CASSRGRGASGGATTDTQYF	3	4.37579e-05	TCRBV07-06*01	TCRBD02-01*01	TCRBJ02-03*01
CAGCGCACAGAGCAGCGGGACTCGGCCATGTATCGCTGTGCCAGCAGCAAATCCGGGACAAAGTACAATGAGCAGTTCTTCGGGCCA	CASSKSGTKYNEQFF	3	4.37579e-05	TCRBV07-06*01	TCRBD01-01*01	TCRBJ02-01*01
ACGATCCAGCGCACAGAGCAGCGGGACTCGGCCATGTATCGCTGTGCCAGCAGCGGGCCGGGCGGCAATGAGCAGTTCTTCGGGCCA	CASSGPGGNEQFF	3	4.37579e-05	TCRBV07-06*01		TCRBJ02-01*01
CGCACAGAGCAGCGGGACTCGGCCATGTATCGCTGTGCCAGCAGCTCTAGACAGGGGGCCAGTATCCACGAGCAGTACTTCGGGCCG	CASSSRQGASIHEQYF	3	4.37579e-05	TCRBV07-06*01	TCRBD01-01*01	TCRBJ02-07*01
ACGATCCAGCGCACAGAGCAGCGGGACTCGGCCATGTATCGCTGTGCCAGCAGCCGGGACCAAGGGGAGACCCAGTACTTCGGGCCA	CASSRDQGETQYF	3	4.37579e-05	TCRBV07-06*01		TCRBJ02-05*01
CTGACGATCCAGCGCACAGAGCAGCGGGACTCGGCCATGTATCGCTGTGCCAGCAGCTTGTTTCCCGGGGAGCTGTTTTTTGGAGAA	CASSLFPGELFF	3	4.37579e-05	TCRBV07-06*01		TCRBJ02-02*01
ATCCAGCGCACAGAGCAGCGGGACTCGGCCATGTATCGCTGTGCCAGCAGACCCCGACAGGGGAACACTGAAGCTTTCTTTGGACAA	CASRPRQGNTEAFF	3	4.37579e-05	TCRBV07-06*01	TCRBD01-01*01	TCRBJ01-01*01
AACCTGAGCTCTCTGGAGCTGGGGGACTCAGCTTTGTATTTCTGTGCCAGCAGCGTAGTTCACACCGGGGAGCTGTTTTTTGGAGAA	CASSVVHTGELFF	3	4.37579e-05	TCRBV09-01		TCRBJ02-02*01
AGCTCTCTGGAGCTGGGGGACTCAGCTTTGTATTTCTGTGCCAGCAGCGTAACCACAGGGACAAATGAAAAACTGTTTTTTGGCAGT	CASSVTTGTNEKLFF	3	4.37579e-05	TCRBV09-01	TCRBD01-01*01	TCRBJ01-04*01
AGGCTGGAGTCGGCTGCTCCCTCCCAGACATCTGTGTACTTCTGTGCCAGCATTCCACAAGGCAATCAGCCCCAGCATTTTGGTGAT	CASIPQGNQPQHF	3	4.37579e-05	TCRBV06-01*01	TCRBD01-01*01	TCRBJ01-05*01
GAGTCGGCTGCTCCCTCCCAGACATCTGTGTACTTCTGTGCCAGCAGATCCCCGGGACAGGGGAACACTGAAGCTTTCTTTGGACAA	CASRSPGQGNTEAFF	3	4.37579e-05	TCRBV06-01*01	TCRBD01-01*01	TCRBJ01-01*01
CTGGAGTCGGCTGCTCCCTCCCAGACATCTGTGTACTTCTGTGCCAGCAGTGATGGGGGGAGTGGAGAAAAACTGTTTTTTGGCAGT	CASSDGGSGEKLFF	3	4.37579e-05	TCRBV06-01*01	TCRBD02-01*01	TCRBJ01-04*01
GAGTCGGCTGCTCCCTCCCAGACATCTGTGTACTTCTGTGCCAGCAGTGAAATCGGGGGGGCATCAGATACGCAGTATTTTGGCCCA	CASSEIGGASDTQYF	3	4.37579e-05	TCRBV06-01*01	TCRBD02-01*01	TCRBJ02-03*01
TCCCAGACATCTGTGTACTTCTGTGCCAGCAGTGCGACAGGACAGGGGAGGCGGATCGGCGGATCCTACGAGCAGTACTTCGGGCCG	CASSATGQGRRIGGSYEQYF	3	4.37579e-05	TCRBV06-01*01	TCRBD01-01*01	TCRBJ02-07*01
CTGGAGTCGGCTGCTCCCTCCCAGACATCTGTGTACTTCTGTGCCAGCAGTGAAGAAGGGTTGTGGAATGAGCAGTTCTTCGGGCCA	CASSEEGLWNEQFF	3	4.37579e-05	TCRBV06-01*01		TCRBJ02-01*01
CTTGACATCCGCTCACCAGGCCTGGGGGACGCAGCCATGTACCTGTGTGCCACCAGCGGAGTAAATCAGCCCCAGCATTTTGGTGAT	CATSGVNQPQHF	3	4.37579e-05	TCRBV15-01*01	TCRBD02-01	TCRBJ01-05*01
ATCCGCTCACCAGGCCTGGGGGACGCAGCCATGTACCTGTGTGCCACCAGCAATAGAGGGGGCGAAGAGACCCAGTACTTCGGGCCA	CATSNRGGEETQYF	3	4.37579e-05	TCRBV15-01*01	TCRBD01-01*01	TCRBJ02-05*01
CTTGACATCCGCTCACCAGGCCTGGGGGACGCAGCCATGTACCTGTGTGCCACCAGCAGGGACTTTACTGAAGCTTTCTTTGGACAA	CATSRDFTEAFF	3	4.37579e-05	TCRBV15-01*01	TCRBD02-01	TCRBJ01-01*01
CGCTCACCAGGCCTGGGGGACGCAGCCATGTACCTGTGTGCCACCAGGCCCGGACAGACTGACACAGATACGCAGTATTTTGGCCCA	CATRPGQTDTDTQYF	3	4.37579e-05	TCRBV15-01*01	TCRBD01-01*01	TCRBJ02-03*01
CTTGACATCCGCTCACCAGGCCTGGGGGACGCAGCCATGTACCTGTGTGCCACCAGCAGAGACACAGATACGCAGTATTTTGGCCCA	CATSRDTDTQYF	3	4.37579e-05	TCRBV15-01*01		TCRBJ02-03*01
CTTGACATCCGCTCACCAGGCCTGGGGGACGCAGCCATGTACCTGTGTGCTACGACTACCCCCTACAATGAGCAGTTCTTCGGGCCA	CATTTPYNEQFF	3	4.37579e-05	TCRBV15-01*01	TCRBD02-01	TCRBJ02-01*01
CGCTCACCAGGCCTGGGGGACGCAGCCATGTACCTGTGTGCCACCAGCCCGAAAGGACAGCGATTTAATGAGCAGTTCTTCGGGCCA	CATSPKGQRFNEQFF	3	4.37579e-05	TCRBV15-01*01	TCRBD01-01*01	TCRBJ02-01*01
GACATCCGCTCACCAGGCCTGGGGGACGCAGCCATGTACCTGTGTGCCACCACCAGGGACCCTAACACTGAAGCTTTCTTTGGACAA	CATTRDPNTEAFF	3	4.37579e-05	TCRBV15-01*01		TCRBJ01-01*01
GACATCCGCTCACCAGGCCTGGGGGACGCAGCCATGTACCTGTGTGCCACCAGCAGAGATAAACAGTCAGGGCAGTTCTTCGGGCCA	CATSRDKQSGQFF	3	4.37579e-05	TCRBV15-01*01	TCRBD01-01*01	TCRBJ02-01*01
CGCTCACCAGGCCTGGGGGACGCAGCCATGTACCTGTGTGCCACCAGCAGAGGGGCCCCGGGACAGGAGATCCACCCCTTCGGTTCG	CATSRGAPGQEIHPF	3	4.37579e-05	TCRBV15-01*01	TCRBD01-01*01	TCRBJ01-02*01
ATCCGCTCACCAGGCCTGGGGGACGCAGCCATGTACCTGTGTGCCACCCGGGACAGGAGATCCAACACTGAAGCTTTCTTTGGACAA	CATRDRRSNTEAFF	3	4.37579e-05	TCRBV15-01*01	TCRBD01-01*01	TCRBJ01-01*01
CGCTCACCAGGCCTGGGGGACGCAGCCATGTACCTGTGTGCCACCAGCAGCCTAATAGGCTCTGGAAACACCATATATTTTGGAGAG	CATSSLIGSGNTIYF	3	4.37579e-05	TCRBV15-01*01		TCRBJ01-03*01
CTACACGCCCTGCAGCCAGAAGACTCAGCCCTGTATCTCTGCGCCAGCAGCCAAGTTGAGGGCCACAATGAGCAGTTCTTCGGGCCA	CASSQVEGHNEQFF	3	4.37579e-05	TCRBV04-01*01	TCRBD02-01*02	TCRBJ02-01*01
CACGCCCTGCAGCCAGAAGACTCAGCCCTGTATCTCTGCGCCAGCAGCCAAGACGGGTCCGGATTCGTTGGCTACACCTTCGGTTCG	CASSQDGSGFVGYTF	3	4.37579e-05	TCRBV04-01*01	TCRBD02-01	TCRBJ01-02*01
CACGCCCTGCAGCCAGAAGACTCAGCCCTGTATCTCTGCGCCAGCAGCCAAGAAGCCCAGGTGAACACTGAAGCTTTCTTTGGACAA	CASSQEAQVNTEAFF	3	4.37579e-05	TCRBV04-01*01	TCRBD01-01*01	TCRBJ01-01*01
CTTCACCTACACGCCCTGCAGCCAGAAGACTCAGCCCTGTATCTCTGCGCCAGCAGCCAAGAGTACGGCCAGCAGTACTTCGGGCCG	CASSQEYGQQYF	3	4.37579e-05	TCRBV04-01*01		TCRBJ02-07*01
CACGCCCTGCAGCCAGAAGACTCAGCCCTGTATCTCTGCGCCAGCAGCCAATTTAGCGGGATTACTCAGCCCCAGCATTTTGGTGAT	CASSQFSGITQPQHF	3	4.37579e-05	TCRBV04-01*01	TCRBD02-01*02	TCRBJ01-05*01
CACGCCCTGCAGCCAGAAGACTCAGCCCTGTATCTCTGCGCCAGCAGCCAAGGGGTGTCCGGGAACACTGAAGCTTTCTTTGGACAA	CASSQGVSGNTEAFF	3	4.37579e-05	TCRBV04-01*01		TCRBJ01-01*01
GCCCTGCAGCCAGAAGACTCAGCCCTGTATCTCTGCGCCAGCAGCCAAGTTCCGGGGGGCTACACCGGGGAGCTGTTTTTTGGAGAA	CASSQVPGGYTGELFF	3	4.37579e-05	TCRBV04-01*01	TCRBD02-01*01	TCRBJ02-02*01
CAGCCAGAAGACTCAGCCCTGTATCTCTGCGCCAGCAGCCAAGACTTTGTTAGGGCAGGCGATCGAGGTGAGCAGTTCTTCGGGCCA	CASSQDFVRAGDRGEQFF	3	4.37579e-05	TCRBV04-01*01		TCRBJ02-01*01
AATGTGAACGCCTTGTTGCTGGGGGACTCGGCCCTGTATCTCTGTGCCAGCAGCTTGGCCCCCTCGGGGGAGCAGTACTTCGGGCCG	CASSLAPSGEQYF	3	4.37579e-05	TCRBV05-05*01	TCRBD02-01*01	TCRBJ02-07*01
GTGAACGCCTTGTTGCTGGGGGACTCGGCCCTGTATCTCTGTGCCAGCACTGACAGGCCCCAAAATTCACCCCTCCACTTTGGGAAC	CASTDRPQNSPLHF	3	4.37579e-05	TCRBV05-05*01	TCRBD01-01*01	TCRBJ01-06*01
AATGTGAACGCCTTGTTGCTGGGGGACTCGGCCCTGTATCTCTGTGCCAGCAGCTTGGTACGCAGAGATACGCAGTATTTTGGCCCA	CASSLVRRDTQYF	3	4.37579e-05	TCRBV05-05*01	TCRBD01-01*01	TCRBJ02-03*01
AATGTGAACGCCTTGTTGCTGGGGGACTCGGCCCTGTATCTCTGTGCCAGCAGCCTCGACGAGGGAGGGACCCAGTACTTCGGGCCA	CASSLDEGGTQYF	3	4.37579e-05	TCRBV05-05*01	TCRBD02-01*02	TCRBJ02-05*01
AACGCCTTGTTGCTGGGGGACTCGGCCCTGTATCTCTGTGCCAGCAGCTTGGGGTGGCTCTCTGGAAACACCATATATTTTGGAGAG	CASSLGWLSGNTIYF	3	4.37579e-05	TCRBV05-05*01	TCRBD01-01*01	TCRBJ01-03*01
AACGCCTTGTTGCTGGGGGACTCGGCCCTGTATCTCTGTGCCAGCAGCTTGAGCGTGACAGGGGCGTCCGAGCAGTACTTCGGGCCG	CASSLSVTGASEQYF	3	4.37579e-05	TCRBV05-05*01	TCRBD01-01*01	TCRBJ02-07*01
CTACACACCCTGCAGCCAGAAGACTCGGCCCTGTATCTCTGCGCCAGCAGCCAAACAGCGCTGAACACTGAAGCTTTCTTTGGACAA	CASSQTALNTEAFF	3	4.37579e-05	TCRBV04-03*01		TCRBJ01-01*01
CTACACACCCTGCAGCCAGAAGACTCGGCCCTGTATCTCTGCGCCAGCAGCCAAGGTGGGCCCCTGAATGAGCAGTTCTTCGGGCCA	CASSQGGPLNEQFF	3	4.37579e-05	TCRBV04-03*01	TCRBD01-01*01	TCRBJ02-01*01
CTACACACCCTGCAGCCAGAAGACTCGGCCCTGTATCTCTGCGCCAGCAGCCCCATGACTAGCTCCTACGAGCAGTACTTCGGGCCG	CASSPMTSSYEQYF	3	4.37579e-05	TCRBV04-03*01	TCRBD02-01	TCRBJ02-07*01
ACCCTGCAGCCAGAAGACTCGGCCCTGTATCTCTGCGCCAGCAGCCAAGTAGGGGCCCGTTTTAACTATGGCTACACCTTCGGTTCG	CASSQVGARFNYGYTF	3	4.37579e-05	TCRBV04-03*01	TCRBD01-01*01	TCRBJ01-02*01
CACACCCTGCAGCCAGAAGACTCGGCCCTGTATCTCTGCGCCAGCAGCCAAGATGGGGTGAGGCAAAATGAGCAGTTCTTCGGGCCA	CASSQDGVRQNEQFF	3	4.37579e-05	TCRBV04-03*01		TCRBJ02-01*01
CTGCAGCCAGAAGACTCGGCCCTGTATCTCTGCGCCAGCAGCCAAGGTGGTAGTGGGACAGATAATGAAAAACTGTTTTTTGGCAGT	CASSQGGSGTDNEKLFF	3	4.37579e-05	TCRBV04-03*01	TCRBD01-01*01	TCRBJ01-04*01
CACCTACACACCCTGCAGCCAGAAGACTCGGCCCTGTATCTCTGCGCCAGCAGCCTTTCGTCCCACCACGAGCAGTACTTCGGGCCG	CASSLSSHHEQYF	3	4.37579e-05	TCRBV04-03*01		TCRBJ02-07*01
CTACACACCCTGCAGCCAGAAGACTCGGCCCTGTATCTCTGCGCCAGCAGCCGGCAACAGGGGGCGGATACGCAGTATTTTGGCCCA	CASSRQQGADTQYF	3	4.37579e-05	TCRBV04-03*01	TCRBD01-01*01	TCRBJ02-03*01
CTTCACCTACACACCCTGCAGCCAGAAGACTCGGCCCTGTATCTCTGCGCCAGCAAGGGGGGCACAGATACGCAGTATTTTGGCCCA	CASKGGTDTQYF	3	4.37579e-05	TCRBV04-03*01	TCRBD01-01*01	TCRBJ02-03*01
CACACCCTGCAGCCAGAAGACTCGGCCCTGTATCTCTGCGCCAGCAGCCGAGCCGGGACAGCGAATGAAAAACTGTTTTTTGGCAGT	CASSRAGTANEKLFF	3	4.37579e-05	TCRBV04-03*01	TCRBD01-01*01	TCRBJ01-04*01
CACACCCTGCAGCCAGAAGACTCGGCCCTGTATCTCTGCGCCAGCAGCCACTACAGGGAGGACACCGGGGAGCTGTTTTTTGGAGAA	CASSHYREDTGELFF	3	4.37579e-05	TCRBV04-03*01		TCRBJ02-02*01
CTACACACCCTGCAGCCAGAAGACTCGGCCCTGTATCTCTGCGCCAGCAGCCAGAACCAGGGGTTGGAGACCCAGTACTTCGGGCCA	CASSQNQGLETQYF	3	4.37579e-05	TCRBV04-03*01	TCRBD01-01*01	TCRBJ02-05*01
TTGTTGCTGGGGGACTCGGCCCTCTATCTCTGTGCCAGCAGCCCTACAGAGGACAGGGGGAACACCGGGGAGCTGTTTTTTGGAGAA	CASSPTEDRGNTGELFF	3	4.37579e-05	TCRBV05-06*01	TCRBD01-01*01	TCRBJ02-02*01
GCCTTGTTGCTGGGGGACTCGGCCCTCTATCTCTGTGCCAGCAGCTTGTATCCCATGACCTTCACAGATACGCAGTATTTTGGCCCA	CASSLYPMTFTDTQYF	3	4.37579e-05	TCRBV05-06*01		TCRBJ02-03*01
AATGTGAACGCCTTGTTGCTGGGGGACTCGGCCCTCTATCTCTGTGCCAGCAGCTTGGGTAGGGGTAATGAGCAGTTCTTCGGGCCA	CASSLGRGNEQFF	3	4.37579e-05	TCRBV05-06*01	TCRBD01-01*01	TCRBJ02-01*01
GTGAACGCCTTGTTGCTGGGGGACTCGGCCCTCTATCTCTGTGCCAGCAGCTTTCAGGACAGGCTCCACGAGCAGTACTTCGGGCCG	CASSFQDRLHEQYF	3	4.37579e-05	TCRBV05-06*01	TCRBD01-01*01	TCRBJ02-07*01
AACGCCTTGTTGCTGGGGGACTCGGCCCTCTATCTCTGTGCCAGCAGCTTAATCGAGGGCCACGCGTATGGCTACACCTTCGGTTCG	CASSLIEGHAYGYTF	3	4.37579e-05	TCRBV05-06*01	TCRBD02-01*02	TCRBJ01-02*01
TTGTTGCTGGGGGACTCGGCCCTCTATCTCTGTGCCAGCAGCTTGGATGCTGGGTCTGGCGGGGGGGATGAGCAGTTCTTCGGGCCA	CASSLDAGSGGGDEQFF	3	4.37579e-05	TCRBV05-06*01	TCRBD02-01*01	TCRBJ02-01*01
GCCTTGTTGCTGGGGGACTCGGCCCTCTATCTCTGTGCCAGCAGCTTGGACCGGGGTCGGGACACCGGGGAGCTGTTTTTTGGAGAA	CASSLDRGRDTGELFF	3	4.37579e-05	TCRBV05-06*01	TCRBD02-01*01	TCRBJ02-02*01
AATGTGAACGCCTTGTTGCTGGGGGACTCGGCCCTCTATCTCTGTGCCAGCAGCTCGGGACTCGACTACGAGCAGTACTTCGGGCCG	CASSSGLDYEQYF	3	4.37579e-05	TCRBV05-06*01	TCRBD02-01	TCRBJ02-07*01
TTGCTGGGGGACTCGGCCCTCTATCTCTGTGCCAGCAGCTTGTCCAAAGCGCTAGCGGGGGACACAGATACGCAGTATTTTGGCCCA	CASSLSKALAGDTDTQYF	3	4.37579e-05	TCRBV05-06*01	TCRBD02-01*01	TCRBJ02-03*01
AATGTGAACGCCTTGTTGCTGGGGGACTCGGCCCTCTATCTCTGTGCCAGCAGCTCCCCAGGGCCCGGGGAGCTGTTTTTTGGAGAA	CASSSPGPGELFF	3	4.37579e-05	TCRBV05-06*01	TCRBD01-01*01	TCRBJ02-02*01
AATGTGAGCACCTTGGAGCTGGGGGACTCGGCCCTTTATCTTTGCGCCAGCAGAGCGCAGGATTATGAAAAACTGTTTTTTGGCAGT	CASRAQDYEKLFF	3	4.37579e-05	TCRBV05-01*01		TCRBJ01-04*01
GTGAGCACCTTGGAGCTGGGGGACTCGGCCCTTTATCTTTGCGCCAGCAACCGACAGGGGGCGGGGGAGACCCAGTACTTCGGGCCA	CASNRQGAGETQYF	3	4.37579e-05	TCRBV05-01*01	TCRBD01-01*01	TCRBJ02-05*01
AGCACCTTGGAGCTGGGGGACTCGGCCCTTTATCTTTGCGCCACCTCGAGCGGGACAGGAATGAACACTGAAGCTTTCTTTGGACAA	CATSSGTGMNTEAFF	3	4.37579e-05	TCRBV05-01*01	TCRBD01-01*01	TCRBJ01-01*01
AATGTGAGCACCTTGGAGCTGGGGGACTCGGCCCTTTATCTTTGCGCCAGCAGCTTACGGACACTCGAACCCCTCCACTTTGGGAAC	CASSLRTLEPLHF	3	4.37579e-05	TCRBV05-01*01	TCRBD01-01*01	TCRBJ01-06*01
ACCTTGGAGCTGGGGGACTCGGCCCTTTATCTTTGCGCCAGCAGCCCCCGTGGGACAGGGGGGGAGTATGGCTACACCTTCGGTTCG	CASSPRGTGGEYGYTF	3	4.37579e-05	TCRBV05-01*01	TCRBD01-01*01	TCRBJ01-02*01
AGCACCTTGGAGCTGGGGGACTCGGCCCTTTATCTTTGCGCCAGCTTCCCAACAACAAGGGAGAAGGAGACCCAGTACTTCGGGCCA	CASFPTTREKETQYF	3	4.37579e-05	TCRBV05-01*01	TCRBD02-01*02	TCRBJ02-05*01
AGCACCTTGGAGCTGGGGGACTCGGCCCTTTATCTTTGCGCCAGTGGACCCGGGGACCTAGCCAAAAACATTCAGTACTTCGGCGCC	CASGPGDLAKNIQYF	3	4.37579e-05	TCRBV05-01*01		TCRBJ02-04*01
AGCACCTTGGAGCTGGGGGACTCGGCCCTTTATCTTTGCGCCAGCAGCTTGGGACCGGACTCCTACAATGAGCAGTTCTTCGGGCCA	CASSLGPDSYNEQFF	3	4.37579e-05	TCRBV05-01*01		TCRBJ02-01*01
ACTCTGAAGATCCGGTCCACAAAGCTGGAGGACTCAGCCATGTACTTCTGTGCCAGCAAGGAGAACACTGAAGCTTTCTTTGGACAA	CASKENTEAFF	3	4.37579e-05	TCRBV02-01*01		TCRBJ01-01*01
ATCCGGTCCACAAAGCTGGAGGACTCAGCCATGTACTTCTGTGCCAGCAGCGGAGGACAGCTGAACACTGAAGCTTTCTTTGGACAA	CASSGGQLNTEAFF	3	4.37579e-05	TCRBV02-01*01	TCRBD01-01*01	TCRBJ01-01*01
CGGTCCACAAAGCTGGAGGACTCAGCCATGTACTTCTGTGCCAGCAAAGGGACTCAGACCCGTATCGGGGAGCTGTTTTTTGGAGAA	CASKGTQTRIGELFF	3	4.37579e-05	TCRBV02-01*01	TCRBD02-01	TCRBJ02-02*01
AAGCTGGAGGACTCAGCCATGTACTTCTGTGCCAGCAGTGAAGCAGAGACAGGGGGCCTGATGAACACTGAAGCTTTCTTTGGACAA	CASSEAETGGLMNTEAFF	3	4.37579e-05	TCRBV02-01*01	TCRBD01-01*01	TCRBJ01-01*01
AGTGCCTTGGAGCTGGGGGACTCGGCCCTGTATCTCTGTGCCAGAAGCTTTCAACCGGGGGTCCACAATGAGCAGTTCTTCGGGCCA	CARSFQPGVHNEQFF	3	4.37579e-05	TCRBV05-03	TCRBD02-01*01	TCRBJ02-01*01
TTGGAGCTGGGGGACTCGGCCCTGTATCTCTGTGCCAGAAGCTTAATGGAAGGCCGGGACAGGGTCACTGAAGCTTTCTTTGGACAA	CARSLMEGRDRVTEAFF	3	4.37579e-05	TCRBV05-03	TCRBD01-01*01	TCRBJ01-01*01
GACTCGGCCCTGTATCTCTGTGCCAGAAGCCCGCCGCTCCCTCGGACTAGCGGGGGTTTAGCCAAAAACATTCAGTACTTCGGCGCC	CARSPPLPRTSGGLAKNIQYF	3	4.37579e-05	TCRBV05-03	TCRBD02-01*01	TCRBJ02-04*01
CTGAATGTGAACGCCTTGGAGCTGGACGACTCGGCCCTGTATCTCTGTGCCAGCAGCTTCCGGACCTCTCGCGCTTTCTTTGGACAA	CASSFRTSRAFF	3	4.37579e-05	TCRBV05-04*01		TCRBJ01-01*01
GTGAACGCCTTGGAGCTGGACGACTCGGCCCTGTATCTCTGTGCCAGCAGCTTTCTGGACCAAGGCGGGGAGCTGTTTTTTGGAGAA	CASSFLDQGGELFF	3	4.37579e-05	TCRBV05-04*01		TCRBJ02-02*01
AACGCCTTGGAGCTGGACGACTCGGCCCTGTATCTCTGTGCCAGCAGCCACAACGTAGTGGGCACCGGGGAGCTGTTTTTTGGAGAA	CASSHNVVGTGELFF	3	4.37579e-05	TCRBV05-04*01		TCRBJ02-02*01
AATGTGAACGCCTTGGAGCTGGACGACTCGGCCCTGTATCTCTGTGCCAGCAGCCCAGAAAGCTCCTACGAGCAGTACTTCGGGCCG	CASSPESSYEQYF	3	4.37579e-05	TCRBV05-04*01	TCRBD01-01*01	TCRBJ02-07*01
AGCTCTCTGGAGCTGGGGGACTCAGCTTTGTATTTCTGTGCCAGCAGCGTAATGGCCCCCAGCACAGATACGCAGTATTTTGGCCCA	CASSVMAPSTDTQYF	3	4.37579e-05	TCRBV09-01	TCRBD01-01*01	TCRBJ02-03*01
AACCTGAGCTCTCTGGAGCTGGGGGACTCAGCTTTGTATTTCTGTGCCAGCAGCGTAGCAGACAACCAGCCCCAGCATTTTGGTGAT	CASSVADNQPQHF	3	4.37579e-05	TCRBV09-01	TCRBD01-01*01	TCRBJ01-05*01
AACCTGAGCTCTCTGGAGCTGGGGGACTCAGCTTTGTATTTCTGTGCCAGCAGCCCGCCCGTACTAGATACGCAGTATTTTGGCCCA	CASSPPVLDTQYF	3	4.37579e-05	TCRBV09-01	TCRBD02-01	TCRBJ02-03*01
AACCTGAGCTCTCTGGAGCTGGGGGACTCAGCTTTGTATTTCTGTGCCAGCAGCCCTCCTTGGCAGTCTGAAGCTTTCTTTGGACAA	CASSPPWQSEAFF	3	4.37579e-05	TCRBV09-01	TCRBD01-01*01	TCRBJ01-01*01
AGCTCTCTGGAGCTGGGGGACTCAGCTTTGTATTTCTGTGCCAGCAGCCCGATGGGGACAACTAATGAAAAACTGTTTTTTGGCAGT	CASSPMGTTNEKLFF	3	4.37579e-05	TCRBV09-01		TCRBJ01-04*01
CTGAGCTCTCTGGAGCTGGGGGACTCAGCTTTGTATTTCTGTGCCAGCAGCGACGAACGACCTACCGGGGAGCTGTTTTTTGGAGAA	CASSDERPTGELFF	3	4.37579e-05	TCRBV09-01		TCRBJ02-02*01
AACCTGAGCTCTCTGGAGCTGGGGGACTCAGCTTTGTATTTCTGTGCCAGCAGCCCCTCACGGGAGGAGACCCAGTACTTCGGGCCA	CASSPSREETQYF	3	4.37579e-05	TCRBV09-01	TCRBD02-01*02	TCRBJ02-05*01
TCTCTGGAGCTGGGGGACTCAGCTTTGTATTTCTGTGCCAGCAGCGTAGAAGGGACAGGGGGATCCTACGAGCAGTACTTCGGGCCG	CASSVEGTGGSYEQYF	3	4.37579e-05	TCRBV09-01	TCRBD01-01*01	TCRBJ02-07*01
CTGAGCTCTCTGGAGCTGGGGGACTCAGCTTTGTATTTCTGTGCCAGCAGCGCCCGCAGGTTACCCAATGAGCAGTTCTTCGGGCCA	CASSARRLPNEQFF	3	4.37579e-05	TCRBV09-01	TCRBD01-01*01	TCRBJ02-01*01
TCTCTGGAGCTGGGGGACTCAGCTTTGTATTTCTGTGCCAGCAACCCTCTGGGAACACTCAACACCGGGGAGCTGTTTTTTGGAGAA	CASNPLGTLNTGELFF	3	4.37579e-05	TCRBV09-01		TCRBJ02-02*01
TCTGAACTAAACCTGAGCTCTCTGGAGCTGGGGGACTCAGCTTTGTATTTCTGTGCCAGCAGCGTAGAGACCCAGTACTTCGGGCCA	CASSVETQYF	3	4.37579e-05	TCRBV09-01		TCRBJ02-05*01
GAGCTGGGGGACTCAGCTTTGTATTTCTGTGCCAGCAGCGTAGCGGACGGGACTAGCGGGCACACAGATACGCAGTATTTTGGCCCA	CASSVADGTSGHTDTQYF	3	4.37579e-05	TCRBV09-01	TCRBD02-01	TCRBJ02-03*01
CTGAGCTCTCTGGAGCTGGGGGACTCAGCTTTGTATTTCTGTGCCAGCAGCGTACGTGGGGGGAATTCACCCCTCCACTTTGGGAAC	CASSVRGGNSPLHF	3	4.37579e-05	TCRBV09-01	TCRBD02-01*01	TCRBJ01-06*01
CTGAGCTCTCTGGAGCTGGGGGACTCAGCTTTGTATTTCTGTGCCAGCAGCGTAGGGACAGTGGGAACTGAAGCTTTCTTTGGACAA	CASSVGTVGTEAFF	3	4.37579e-05	TCRBV09-01	TCRBD01-01*01	TCRBJ01-01*01
AGCTCTCTGGAGCTGGGGGACTCAGCTTTGTATTTCTGTGCCAGCAGCGTCCGATCAGTGACAGGGGAGACCCAGTACTTCGGGCCA	CASSVRSVTGETQYF	3	4.37579e-05	TCRBV09-01	TCRBD01-01*01	TCRBJ02-05*01
AACCTGAGCTCTCTGGAGCTGGGGGACTCAGCTTTGTATTTCTGTGCCAGCAGCGTCCGGAGAAGCGACGAGCAGTACTTCGGGCCG	CASSVRRSDEQYF	3	4.37579e-05	TCRBV09-01	TCRBD02-01	TCRBJ02-07*01
CTGAGCTCTCTGGAGCTGGGGGACTCAGCTTTGTATTTCTGTGCCAGCAGCTCCCCGGACAGGGGGGATGAAGCTTTCTTTGGACAA	CASSSPDRGDEAFF	3	4.37579e-05	TCRBV09-01	TCRBD01-01*01	TCRBJ01-01*01
CTGAGCTCTCTGGAGCTGGGGGACTCAGCTTTGTATTTCTGTGCCAGCAGCGTAGGAGGTAGCGGCAATGAGCAGTTCTTCGGGCCA	CASSVGGSGNEQFF	3	4.37579e-05	TCRBV09-01	TCRBD02-01	TCRBJ02-01*01
TCTCTGGAGCTGGGGGACTCAGCTTTGTATTTCTGTGCCAGCAGCCCAGGCAGAGGTTTTACCTACAATGAGCAGTTCTTCGGGCCA	CASSPGRGFTYNEQFF	3	4.37579e-05	TCRBV09-01		TCRBJ02-01*01
GAGCTGGGGGACTCAGCTTTGTATTTCTGTGCCAGCAGCGTAGCTACGTCTAGCGGGGGGGCTTCAGATACGCAGTATTTTGGCCCA	CASSVATSSGGASDTQYF	3	4.37579e-05	TCRBV09-01	TCRBD02-01*01	TCRBJ02-03*01
TCTCTGGAGCTGGGGGACTCAGCTTTGTATTTCTGTGCCAGCAGCGTCGGGGGGACAGCTAGTACCTATGGCTACACCTTCGGTTCG	CASSVGGTASTYGYTF	3	4.37579e-05	TCRBV09-01		TCRBJ01-02*01
CTGGAGCTGGGGGACTCAGCTTTGTATTTCTGTGCCAGCAGCCCCCCCGCCACTAGCGGCCCTCAAGAGACCCAGTACTTCGGGCCA	CASSPPATSGPQETQYF	3	4.37579e-05	TCRBV09-01	TCRBD02-01	TCRBJ02-05*01
TCTCTGGAGCTGGGGGACTCAGCTTTGTATTTCTGTGCCAGCAGCGTAGGGGACAGGGGCGCCACTTCACCCCTCCACTTTGGGAAC	CASSVGDRGATSPLHF	3	4.37579e-05	TCRBV09-01	TCRBD01-01*01	TCRBJ01-06*01
AGCTCTCTGGAGCTGGGGGACTCAGCTTTGTATTTCTGTGCCAGCAGCACATCCGGGACAGATTACAATGAGCAGTTCTTCGGGCCA	CASSTSGTDYNEQFF	3	4.37579e-05	TCRBV09-01	TCRBD01-01*01	TCRBJ02-01*01
AGCTCTCTGGAGCTGGGGGACTCAGCTTTGTATTTCTGTGCCAGCAGCGTAGGGTCCCTCTCTGGAAACACCATATATTTTGGAGAG	CASSVGSLSGNTIYF	3	4.37579e-05	TCRBV09-01		TCRBJ01-03*01
CTGAATGTGAATGCCTTGGAGCTGGAGGACTCGGCCCTGTATCTCTGTGCCAGCAGCTTACCCCCCAACGAGCAGTACTTCGGGCCG	CASSLPPNEQYF	3	4.37579e-05	TCRBV05-08*01		TCRBJ02-07*01
AATGCCTTGGAGCTGGAGGACTCGGCCCTGTATCTCTGTGCCAGCAGGCAAATTTTAGTGGGCACAGATACGCAGTATTTTGGCCCA	CASRQILVGTDTQYF	3	4.37579e-05	TCRBV05-08*01	TCRBD02-01	TCRBJ02-03*01
AATGCCTTGGAGCTGGAGGACTCGGCCCTGTATCTCTGTGCCAGCAGCTTGCAGACTAGCGGGTTCTACGAGCAGTACTTCGGGCCG	CASSLQTSGFYEQYF	3	4.37579e-05	TCRBV05-08*01	TCRBD02-01	TCRBJ02-07*01
AATGTGAATGCCTTGGAGCTGGAGGACTCGGCCCTGTATCTCTGTGCCAGCAGCCCTCGGTTCACCGGGGAGCTGTTTTTTGGAGAA	CASSPRFTGELFF	3	4.37579e-05	TCRBV05-08*01	TCRBD02-01	TCRBJ02-02*01
CTGGAGGACTCGGCCCTGTATCTCTGTGCCAGCAGCTTGGGCTGGGACTTTGCGGGGGGGAGCCACAATGAGCAGTTCTTCGGGCCA	CASSLGWDFAGGSHNEQFF	3	4.37579e-05	TCRBV05-08*01	TCRBD02-01*01	TCRBJ02-01*01
AATGCCTTGGAGCTGGAGGACTCGGCCCTGTATCTCTGTGCCAGCAGCTCCCTGACGGAGTCTAACTATGGCTACACCTTCGGTTCG	CASSSLTESNYGYTF	3	4.37579e-05	TCRBV05-08*01	TCRBD02-01*02	TCRBJ01-02*01
CAGCGCACAGAGCGGGGGGACTCAGCCGTGTATCTCTGTGCCAGCAGCGTAGACCCGGCAGGGTACACTGAAGCTTTCTTTGGACAA	CASSVDPAGYTEAFF	3	4.37579e-05	TCRBV07-03*01	TCRBD01-01*01	TCRBJ01-01*01
CGCACAGAGCGGGGGGACTCAGCCGTGTATCTCTGTGCCAGCAGCTTACTCGGGACAGGGAATAATTCACCCCTCCACTTTGGGAAC	CASSLLGTGNNSPLHF	3	4.37579e-05	TCRBV07-03*01	TCRBD01-01*01	TCRBJ01-06*01
CTGGAGTCGGCTGCTCCCTCCCAGACATCTGTGTACTTCTGTGCCAGCAGTACAGACTACTCTGGAAACACCATATATTTTGGAGAG	CASSTDYSGNTIYF	3	4.37579e-05	TCRBV06-01*01	TCRBD02-01	TCRBJ01-03*01
AGGCTGGAGTCGGCTGCTCCCTCCCAGACATCTGTGTACTTCTGTGCCAGCGGGGACAGAAGCAATCAGCCCCAGCATTTTGGTGAT	CASGDRSNQPQHF	3	4.37579e-05	TCRBV06-01*01	TCRBD01-01*01	TCRBJ01-05*01
CTGGAGTCGGCTGCTCCCTCCCAGACATCTGTGTACTTCTGTGCCAGCAGTGAAACAGTCCTAACAGATACGCAGTATTTTGGCCCA	CASSETVLTDTQYF	3	4.37579e-05	TCRBV06-01*01	TCRBD01-01*01	TCRBJ02-03*01
AGGCTGGAGTCGGCTGCTCCCTCCCAGACATCTGTGTACTTCTGTGCCAGCGGTGGGCTTTGGACCGGGGAGCTGTTTTTTGGAGAA	CASGGLWTGELFF	3	4.37579e-05	TCRBV06-01*01	TCRBD01-01*01	TCRBJ02-02*01
TCGGCTGCTCCCTCCCAGACATCTGTGTACTTCTGTGCCAGCAGTGAATATCGGGGCCCGACCTACAATGAGCAGTTCTTCGGGCCA	CASSEYRGPTYNEQFF	3	4.37579e-05	TCRBV06-01*01		TCRBJ02-01*01
GAGTCGGCTGCTCCCTCCCAGACATCTGTGTACTTCTGTGCCAGCAGCGCCGGGGGGGCTGGAGGAGAGACCCAGTACTTCGGGCCA	CASSAGGAGGETQYF	3	4.37579e-05	TCRBV06-01*01	TCRBD02-01*01	TCRBJ02-05*01
CTCAGGCTGGAGTCGGCTGCTCCCTCCCAGACATCTGTGTACTTCTGTGCCAGCAGTGAGATCGGAATGACGCAGTATTTTGGCCCA	CASSEIGMTQYF	3	4.37579e-05	TCRBV06-01*01		TCRBJ02-03*01
TCGGCTGCTCCCTCCCAGACATCTGTGTACTTCTGTGCCAGCAGCGAAGGGTTAACTAGCGTGACAGATACGCAGTATTTTGGCCCA	CASSEGLTSVTDTQYF	3	4.37579e-05	TCRBV06-01*01	TCRBD02-01	TCRBJ02-03*01
TCGGCTGCTCCCTCCCAGACATCTGTGTACTTCTGTGCCAGCAGTGAATATGGGTCCCTAGCCAAAAACATTCAGTACTTCGGCGCC	CASSEYGSLAKNIQYF	3	4.37579e-05	TCRBV06-01*01		TCRBJ02-04*01
GCTCCCTCCCAGACATCTGTGTACTTCTGTGCCAGCAGTGGAACGTATAAGCGGACCGTATTCCCAGAGACCCAGTACTTCGGGCCA	CASSGTYKRTVFPETQYF	3	4.37579e-05	TCRBV06-01*01	TCRBD02-01	TCRBJ02-05*01
GAGTCGGCTGCTCCCTCCCAGACATCTGTGTACTTCTGTGCCAGCAGGAGGGGGATTAGATTTTTGACTGAAGCTTTCTTTGGACAA	CASRRGIRFLTEAFF	3	4.37579e-05	TCRBV06-01*01	TCRBD01-01*01	TCRBJ01-01*01
CTGGAGTCGGCTGCTCCCTCCCAGACATCTGTGTACTTCTGTGCCAGCAGTCCAGGACAGGGGGCGTACGAGCAGTACTTCGGGCCG	CASSPGQGAYEQYF	3	4.37579e-05	TCRBV06-01*01	TCRBD01-01*01	TCRBJ02-07*01
CTGGAGTCGGCTGCTCCCTCCCAGACATCTGTGTACTTCTGTGCCAGCAGTGCGGAGACAGGGAATTCACCCCTCCACTTTGGGAAC	CASSAETGNSPLHF	3	4.37579e-05	TCRBV06-01*01	TCRBD01-01*01	TCRBJ01-06*01
CTCAGGCTGGAGTCGGCTGCTCCCTCCCAGACATCTGTGTACTTCTGTGCCAGCATTACCGGGAGGACTGAAGCTTTCTTTGGACAA	CASITGRTEAFF	3	4.37579e-05	TCRBV06-01*01	TCRBD02-01*02	TCRBJ01-01*01
CTCAGGCTGGAGTCGGCTGCTCCCTCCCAGACATCTGTGTACTTCTGTGCCAGCAGTGAACGAGGAGAGACCCAGTACTTCGGGCCA	CASSERGETQYF	3	4.37579e-05	TCRBV06-01*01	TCRBD02-01*02	TCRBJ02-05*01
GAGTCGGCTGCTCCCTCCCAGACATCTGTGTACTTCTGTGCCAGCAGGCAACAGGGCAACTATAATTCACCCCTCCACTTTGGGAAC	CASRQQGNYNSPLHF	3	4.37579e-05	TCRBV06-01*01	TCRBD01-01*01	TCRBJ01-06*01
GAGTCGGCTGCTCCCTCCCAGACATCTGTGTACTTCTGTGCCAGCCTTGGGGCAGCCCTGAACACCGGGGAGCTGTTTTTTGGAGAA	CASLGAALNTGELFF	3	4.37579e-05	TCRBV06-01*01	TCRBD01-01*01	TCRBJ02-02*01
CTGGAGTCGGCTGCTCCCTCCCAGACATCTGTGTACTTCTGTGCCAGCAGTGAGGGGCAGGGGGCAGATACGCAGTATTTTGGCCCA	CASSEGQGADTQYF	3	4.37579e-05	TCRBV06-01*01	TCRBD01-01*01	TCRBJ02-03*01
CTGGAGTCGGCTGCTCCCTCCCAGACATCTGTGTACTTCTGTGCCAGCAGTGTAGGGGATCCTTACAATGAGCAGTTCTTCGGGCCA	CASSVGDPYNEQFF	3	4.37579e-05	TCRBV06-01*01	TCRBD01-01*01	TCRBJ02-01*01
AGGCTGGAGTCGGCTGCTCCCTCCCAGACATCTGTGTACTTCTGTGCCAGCAGTGATGGGGATATTGGGGCGCAGTATTTTGGCCCA	CASSDGDIGAQYF	3	4.37579e-05	TCRBV06-01*01		TCRBJ02-03*01
CTGGAGTCGGCTGCTCCCTCCCAGACATCTGTGTACTTCTGTGCCAGCAGTGAGTCGGGAAGATACAATGAGCAGTTCTTCGGGCCA	CASSESGRYNEQFF	3	4.37579e-05	TCRBV06-01*01	TCRBD02-01*02	TCRBJ02-01*01
CTGGAGTCGGCTGCTCCCTCCCAGACATCTGTGTACTTCTGTGCCAGCAGCCAACAGGGGGCAATTTACGAGCAGTACTTCGGGCCG	CASSQQGAIYEQYF	3	4.37579e-05	TCRBV06-01*01	TCRBD01-01*01	TCRBJ02-07*01
CTGGAGTCGGCTGCTCCCTCCCAGACATCTGTGTACTTCTGTGCCAGCAGTGCGGCACGGGCCTCCTACGAGCAGTACTTCGGGCCG	CASSAARASYEQYF	3	4.37579e-05	TCRBV06-01*01		TCRBJ02-07*01
AGGCTGGAGTCGGCTGCTCCCTCCCAGACATCTGTGTACTTCTGTGCCAGCAGTTCCGGTTGGGTGTATGGCTACACCTTCGGTTCG	CASSSGWVYGYTF	3	4.37579e-05	TCRBV06-01*01		TCRBJ01-02*01
AGGCTGGAGTCGGCTGCTCCCTCCCAGACATCTGTGTACTTCTGTGCCAGCCTCCCAGGTGCTGGGGAGACCCAGTACTTCGGGCCA	CASLPGAGETQYF	3	4.37579e-05	TCRBV06-01*01	TCRBD01-01*01	TCRBJ02-05*01
CTGGAGTCGGCTGCTCCCTCCCAGACATCTGTGTACTTCTGTGCCACCTCCCGGGACAGTGATAATTCACCCCTCCACTTTGGGAAC	CATSRDSDNSPLHF	3	4.37579e-05	TCRBV06-01*01	TCRBD01-01*01	TCRBJ01-06*01
CTCAGGCTGGAGTCGGCTGCTCCCTCCCAGACATCTGTGTACTTCTGTGCCAGTCCGGGACAGAACTATGGCTACACCTTCGGTTCG	CASPGQNYGYTF	3	4.37579e-05	TCRBV06-01*01	TCRBD01-01*01	TCRBJ01-02*01
GAGTCGGCTGCTCCCTCCCAGACATCTGTGTACTTCTGTGCCAGCACTCCGACAGGAGCGTCTAATTCACCCCTCCACTTTGGGAAC	CASTPTGASNSPLHF	3	4.37579e-05	TCRBV06-01*01	TCRBD01-01*01	TCRBJ01-06*01
CACCTACACGCCCTGCAGCCAGAAGACTCAGCCCTGTATCTCTGCGCCAGCAGCCCCTTGGACCCGAATGAGCAGTTCTTCGGGCCA	CASSPLDPNEQFF	3	4.37579e-05	TCRBV04-01*01		TCRBJ02-01*01
CTTCACCTACACGCCCTGCAGCCAGAAGACTCAGCCCTGTATCTCTGCGCCAGCAGCCAAAGTACAGATACGCAGTATTTTGGCCCA	CASSQSTDTQYF	3	4.37579e-05	TCRBV04-01*01		TCRBJ02-03*01
CTGCAGCCAGAAGACTCAGCCCTGTATCTCTGCGCCAGCAGCCAAGATACATATGTCTACTCCTACAATGAGCAGTTCTTCGGGCCA	CASSQDTYVYSYNEQFF	3	4.37579e-05	TCRBV04-01*01		TCRBJ02-01*01
CACGCCCTGCAGCCAGAAGACTCAGCCCTGTATCTCTGCGCCAGCAGCCAAGTGGACAGCAACACCGGGGAGCTGTTTTTTGGAGAA	CASSQVDSNTGELFF	3	4.37579e-05	TCRBV04-01*01	TCRBD01-01*01	TCRBJ02-02*01
GCCCTGCAGCCAGAAGACTCAGCCCTGTATCTCTGCGCCAGCAGCCCAGCTGGGACCGCCACTAATGAAAAACTGTTTTTTGGCAGT	CASSPAGTATNEKLFF	3	4.37579e-05	TCRBV04-01*01		TCRBJ01-04*01
CACGCCCTGCAGCCAGAAGACTCAGCCCTGTATCTCTGCGCCAGCAGCCAAGTCTTTACCCCCGATTACGAGCAGTACTTCGGGCCG	CASSQVFTPDYEQYF	3	4.37579e-05	TCRBV04-01*01		TCRBJ02-07*01
CTACACGCCCTGCAGCCAGAAGACTCAGCCCTGTATCTCTGCGCCAGCAGCCAAGGACAGGCATCCTACGAGCAGTACTTCGGGCCG	CASSQGQASYEQYF	3	4.37579e-05	TCRBV04-01*01	TCRBD01-01*01	TCRBJ02-07*01
CTACACGCCCTGCAGCCAGAAGACTCAGCCCTGTATCTCTGCGCCAGCAGCCCAAGGGAAGGGGGCACTGAAGCTTTCTTTGGACAA	CASSPREGGTEAFF	3	4.37579e-05	TCRBV04-01*01	TCRBD01-01*01	TCRBJ01-01*01
CTACACGCCCTGCAGCCAGAAGACTCAGCCCTGTATCTCTGCGCCAGCAGCCGCCTACAGGGGTCCACTGAAGCTTTCTTTGGACAA	CASSRLQGSTEAFF	3	4.37579e-05	TCRBV04-01*01	TCRBD01-01*01	TCRBJ01-01*01
GAGTCAGCTGCTCCCTCCCAGACATCTGTGTACTTCTGTGCCAGCAGTTATTCCGGGGCCCTCACAGATACGCAGTATTTTGGCCCA	CASSYSGALTDTQYF	3	4.37579e-05	TCRBV06-09*01		TCRBJ02-03*01
ACTCTGGAGTCTGCTGCCTCCTCCCAGACATCTGTATATTTCTGCGCCAGCAGAGACAGGGCGAGCTATGGCTACACCTTCGGTTCG	CASRDRASYGYTF	3	4.37579e-05	TCRBV10-01	TCRBD01-01*01	TCRBJ01-02*01
CTGGAGTCTGCTGCCTCCTCCCAGACATCTGTATATTTCTGCGCCAGCAGTGTGGGACAGGGCTACACTGAAGCTTTCTTTGGACAA	CASSVGQGYTEAFF	3	4.37579e-05	TCRBV10-01	TCRBD01-01*01	TCRBJ01-01*01
ACTCTGGAGTCTGCTGCCTCCTCCCAGACATCTGTATATTTCTGCGCCAGCAAAGGACAGACGAACACTGAAGCTTTCTTTGGACAA	CASKGQTNTEAFF	3	4.37579e-05	TCRBV10-01	TCRBD01-01*01	TCRBJ01-01*01
TCTGCTGCCTCCTCCCAGACATCTGTATATTTCTGCGCCAGCAGTGAGTCGATGGGGGTTAGCACAGATACGCAGTATTTTGGCCCA	CASSESMGVSTDTQYF	3	4.37579e-05	TCRBV10-01		TCRBJ02-03*01
TCTGCTGCCTCCTCCCAGACATCTGTATATTTCTGCGCCAGCAGTGACCAGGGACAGTCCATGATTTACGAGCAGTACTTCGGGCCG	CASSDQGQSMIYEQYF	3	4.37579e-05	TCRBV10-01	TCRBD01-01*01	TCRBJ02-07*01
TTGGCTGCTCCCTCCCAGACATCTGTGTACTTCTGTGCCAGCAGTATGGCACTAGCTGCGGCCTACAATGAGCAGTTCTTCGGGCCA	CASSMALAAAYNEQFF	3	4.37579e-05	TCRBV06-06	TCRBD02-01	TCRBJ02-01*01
TTGGCTGCTCCCTCCCAGACATCTGTGTACTTCTGTGCCAGCAGCGGACTAGCGGGGGCCAACCCAGGGGAGCTGTTTTTTGGAGAA	CASSGLAGANPGELFF	3	4.37579e-05	TCRBV06-06	TCRBD02-01*01	TCRBJ02-02*01
TTGGCTGCTCCCTCCCAGACATCTGTGTACTTCTGTGCCAGCAGTTACCGTATACTCCAGAAGCCCGGGGAGCTGTTTTTTGGAGAA	CASSYRILQKPGELFF	3	4.37579e-05	TCRBV06-06		TCRBJ02-02*01
AGGCTGGAGTTGGCTGCTCCCTCCCAGACATCTGTGTACTTCTGTGCCAGCTCATTAGCGCGAACCTACGAGCAGTACTTCGGGCCG	CASSLARTYEQYF	3	4.37579e-05	TCRBV06-06	TCRBD02-01	TCRBJ02-07*01
GAGTTGGCTGCTCCCTCCCAGACATCTGTGTACTTCTGTGCCAGCAGTCAACCCAGGGGCTCTGGGAATGAGCAGTTCTTCGGGCCA	CASSQPRGSGNEQFF	3	4.37579e-05	TCRBV06-06	TCRBD01-01*01	TCRBJ02-01*01
AGGCTGGAGTTGGCTGCTCCCTCCCAGACATCTGTGTACTTCTGTGCCAGCAGTTACTCTGGGGCCAACGTCCTGACTTTCGGGGCC	CASSYSGANVLTF	3	4.37579e-05	TCRBV06-06		TCRBJ02-06*01
CTGGAGTTGGCTGCTCCCTCCCAGACATCTGTGTACTTCTGTGCCAGCAGTCCACAGGGAATGGCCTACGAGCAGTACTTCGGGCCG	CASSPQGMAYEQYF	3	4.37579e-05	TCRBV06-06	TCRBD01-01*01	TCRBJ02-07*01
AGGCTGGAGTTGGCTGCTCCCTCCCAGACATCTGTGTACTTCTGTGCCAGCAGTTACAGGGAAACAGATACGCAGTATTTTGGCCCA	CASSYRETDTQYF	3	4.37579e-05	TCRBV06-06		TCRBJ02-03*01
GAGTTGGCTGCTCCCTCCCAGACATCTGTGTACTTCTGTGCCAGCAGTTACGGCGAGGGGGGCAATCAGCCCCAGCATTTTGGTGAT	CASSYGEGGNQPQHF	3	4.37579e-05	TCRBV06-06	TCRBD01-01*01	TCRBJ01-05*01
CTGGAGTTGGCTGCTCCCTCCCAGACATCTGTGTACTTCTGTGCCAGCAGCACTCCGGGACTTAACTATGGCTACACCTTCGGTTCG	CASSTPGLNYGYTF	3	4.37579e-05	TCRBV06-06	TCRBD02-01	TCRBJ01-02*01
AGGCTGGAGTTGGCTGCTCCCTCCCAGACATCTGTGTACTTCTGTGCCAGCAGACAAGGGATGAACACTGAAGCTTTCTTTGGACAA	CASRQGMNTEAFF	3	4.37579e-05	TCRBV06-06		TCRBJ01-01*01
TTGGCTGCTCCCTCCCAGACATCTGTGTACTTCTGTGCCAGTGGGACCTATGAAATGGGAACTAATGAAAAACTGTTTTTTGGCAGT	CASGTYEMGTNEKLFF	3	4.37579e-05	TCRBV06-06		TCRBJ01-04*01
GAGTTGGCTGCTCCCTCCCAGACATCTGTGTACTTCTGTGCCAGCAGATCCCCGGGACAGGGGAACACTGAAGCTTTCTTTGGACAA	CASRSPGQGNTEAFF	3	4.37579e-05	TCRBV06-06	TCRBD01-01*01	TCRBJ01-01*01
AGGCTGGAGTCGGCTGCTCCCTCCCAGACATCTGTGTACTTCTGTGCCAGCAGTTACTACGGGGGAGAGACCCAGTACTTCGGGCCA	CASSYYGGETQYF	3	4.37579e-05	TCRBV06-06	TCRBD02-01*01	TCRBJ02-05*01
CTGGAGTTGGCTGCTCCCTCCCAGACATCTGTGTACTTCTGTGCCAGCAGTCGACTAGCGGGGGGGGGAGAGCAGTATTTTGGCCCA	CASSRLAGGGEQYF	3	4.37579e-05	TCRBV06-06	TCRBD02-01*01	TCRBJ02-03*01
GAGTTGGCTGCTCCCTCCCAGACATCTGTGTACTTCTGTGCCAGCAGTTACACCGAGGGGGTCGGCCAGCCCCAGCATTTTGGTGAT	CASSYTEGVGQPQHF	3	4.37579e-05	TCRBV06-06	TCRBD01-01*01	TCRBJ01-05*01
GTGAACGCCTTGTTGCTGGGGGACTCGGCCCTCTATCTCTGTGCCAGCAGCTTGGGTGGCGGGACAGGGGGAAGCTTCTTTGGACAA	CASSLGGGTGGSFF	3	4.37579e-05	TCRBV05-06*01	TCRBD01-01*01	TCRBJ01-01*01
GTGAACGCCTTGTTGCTGGGGGACTCGGCCCTCTATCTCTGTGCCAGCAGCCCACCGCTCCGTGGGGCCGAAGCTTTCTTTGGACAA	CASSPPLRGAEAFF	3	4.37579e-05	TCRBV05-06*01	TCRBD01-01*01	TCRBJ01-01*01
TTGCTGGGGGACTCGGCCCTCTATCTCTGTGCCAGCAGCCACCCCAAAGGGACAGGGAGGAACTCCTACGAGCAGTACTTCGGGCCG	CASSHPKGTGRNSYEQYF	3	4.37579e-05	TCRBV05-06*01	TCRBD01-01*01	TCRBJ02-07*01
TTGTTGCTGGGGGACTCGGCCCTCTATCTCTGTGCCAGCAGCTCAGGACAGGGAGGAACGTCCTACAATGAGCAGTTCTTCGGGCCA	CASSSGQGGTSYNEQFF	3	4.37579e-05	TCRBV05-06*01	TCRBD01-01*01	TCRBJ02-01*01
AACGCCTTGTTGCTGGGGGACTCGGCCCTCTATCTCTGTGCCAGCAGCTTGGCCCCAGGGGCGGGGGAAAAACTGTTTTTTGGCAGT	CASSLAPGAGEKLFF	3	4.37579e-05	TCRBV05-06*01		TCRBJ01-04*01
CTGGGGGACTCGGCCCTCTATCTCTGTGCCAGCAGCTTGAACTTTTTCGGACAGGAGGAGGGACAAGAGACCCAGTACTTCGGGCCA	CASSLNFFGQEEGQETQYF	3	4.37579e-05	TCRBV05-06*01	TCRBD01-01*01	TCRBJ02-05*01
GCCTTGTTGCTGGGGGACTCGGCCCTCTATCTCTGTGCCAGCAGCTTGATGGGAGCTCAGCGTGTCTACGAGCAGTACTTCGGGCCG	CASSLMGAQRVYEQYF	3	4.37579e-05	TCRBV05-06*01	TCRBD02-01*02	TCRBJ02-07*01
AACGCCTTGTTGCTGGGGGACTCGGCCCTCTATCTCTGTGCCAGCAGCTTGGACTCGAGCTTCCCCTACGAGCAGTACTTCGGGCCG	CASSLDSSFPYEQYF	3	4.37579e-05	TCRBV05-06*01	TCRBD02-01	TCRBJ02-07*01
GTGAACGCCTTGTTGCTGGGGGACTCGGCCCTCTATCTCTGTGCCAGCAGCTCCGGGCCAGCTGGAAACACCATATATTTTGGAGAG	CASSSGPAGNTIYF	3	4.37579e-05	TCRBV05-06*01		TCRBJ01-03*01
ACCTTGGAGCTGGGGGACTCGGCCCTTTATCTTTGCGCCACCTCTAGCGGGGGGGCTATTAGGGCAGATACGCAGTATTTTGGCCCA	CATSSGGAIRADTQYF	3	4.37579e-05	TCRBV05-01*01	TCRBD02-01*01	TCRBJ02-03*01
AATGTGAGCACCTTGGAGCTGGGGGACTCGGCCCTTTATCTTTGCGCCAGCAGCCCCTCCGGGTGGAATGGCTACACCTTCGGTTCG	CASSPSGWNGYTF	3	4.37579e-05	TCRBV05-01*01	TCRBD02-01	TCRBJ01-02*01
ATGAATGTGAGCACCTTGGAGCTGGGGGACTCGGCCCTTTATCTTTGCGCCAGCAGCTTGGCCGTTCAGCCCCAGCATTTTGGTGAT	CASSLAVQPQHF	3	4.37579e-05	TCRBV05-01*01	TCRBD02-01	TCRBJ01-05*01
AGCACCTTGGAGCTGGGGGACTCGGCCCTTTATCTTTGCGCCAGCAGCCCCCAGAGAGGGGGCGCCTATGGCTACACCTTCGGTTCG	CASSPQRGGAYGYTF	3	4.37579e-05	TCRBV05-01*01	TCRBD01-01*01	TCRBJ01-02*01
GTGAGCACCTTGGAGCTGGGGGACTCGGCCCTTTATCTTTGCGCCAGCAGCTTGGAGCAGGGGAACACTGAAGCTTTCTTTGGACAA	CASSLEQGNTEAFF	3	4.37579e-05	TCRBV05-01*01	TCRBD01-01*01	TCRBJ01-01*01
AGCACCTTGGAGCTGGGGGACTCGGCCCTTTATCTTTGCGCCAGCAGCTTGGAAGGGAGAGGGAATCAGCCCCAGCATTTTGGTGAT	CASSLEGRGNQPQHF	3	4.37579e-05	TCRBV05-01*01	TCRBD02-01*02	TCRBJ01-05*01
AATGTGAGTGCCTTGGAGCTGGGGGACTCGGCCCTTTATCTTTGCGCCAGCAGCGACCGTATGAACACTGAAGCTTTCTTTGGACAA	CASSDRMNTEAFF	3	4.37579e-05	TCRBV05-01*01		TCRBJ01-01*01
ACCTTGGAGCTGGGGGACTCGGCCCTTTATCTTTGCGCCAGCAGCCCCGACAGGGTAGAATCTGGAAACACCATATATTTTGGAGAG	CASSPDRVESGNTIYF	3	4.37579e-05	TCRBV05-01*01	TCRBD01-01*01	TCRBJ01-03*01
AATGTGAGCACCTTGGAGCTGGGGGACTCGGCCCTTTATCTTTGCGCCAGCAGCTTGCCTAGCCAAGAGACCCAGTACTTCGGGCCA	CASSLPSQETQYF	3	4.37579e-05	TCRBV05-01*01	TCRBD02-01	TCRBJ02-05*01
AGCACCTTGGAGCTGGGGGACTCGGCCCTTTATCTTTGCGCCAGCACCCCCAGGGCGGGGGGGCTTGAGACCCAGTACTTCGGGCCA	CASTPRAGGLETQYF	3	4.37579e-05	TCRBV05-01*01	TCRBD02-01*01	TCRBJ02-05*01
ACCTTGGAGCTGGGGGACTCGGCCCTTTATCTTTGCGCCAGCAGCTTGCCGACTCCTTTCGGTACAGATACGCAGTATTTTGGCCCA	CASSLPTPFGTDTQYF	3	4.37579e-05	TCRBV05-01*01	TCRBD02-01	TCRBJ02-03*01
AGCACCTTGGAGCTGGGGGACTCGGCCCTTTATCTTTGCGCCAGCAGCTTGGACGGGGAGCCCTACAATGAGCAGTTCTTCGGGCCA	CASSLDGEPYNEQFF	3	4.37579e-05	TCRBV05-01*01	TCRBD02-01	TCRBJ02-01*01
ATGAATGTGAGCACCTTGGAGCTGGGGGACTCGGCCCTTTATCTTTGCGCCAGCAGCTTGACGAGGGAGACCCAGTACTTCGGGCCA	CASSLTRETQYF	3	4.37579e-05	TCRBV05-01*01	TCRBD02-01*02	TCRBJ02-05*01
ACCTTGGAGCTGGGGGACTCGGCCCTTTATCTTTGCGCCAGCAGCTCCCAGACTAGCGGCCTTAAGGGGGAGCAGTTCTTCGGGCCA	CASSSQTSGLKGEQFF	3	4.37579e-05	TCRBV05-01*01	TCRBD02-01	TCRBJ02-01*01
ACCTTGGAGCTGGGGGACTCGGCCCTTTATCTTTGCGCCAGCAGTCCCGGGACGGGCCCAACTAATGAAAAACTGTTTTTTGGCAGT	CASSPGTGPTNEKLFF	3	4.37579e-05	TCRBV05-01*01		TCRBJ01-04*01
ACCTTGGAGCTGGGGGACTCGGCCCTTTATCTTTGCGCCAGCAGCTTGACTAGCGGGGGGGGGCGAGAGACCCAGTACTTCGGGCCA	CASSLTSGGGRETQYF	3	4.37579e-05	TCRBV05-01*01	TCRBD02-01*01	TCRBJ02-05*01
AGCACCTTGGAGCTGGGGGACTCGGCCCTTTATCTTTGCGCCAGCAGCCGTACTAGCGGGAGCTCCTACGAGCAGTACTTCGGGCCG	CASSRTSGSSYEQYF	3	4.37579e-05	TCRBV05-01*01	TCRBD02-01*02	TCRBJ02-07*01
ACCTTGGAGCTGGGGGACTCGGCCCTTTATCTTTGCGCCAGCAGGCCCGGGACAGGAAGCATGAACACTGAAGCTTTCTTTGGACAA	CASRPGTGSMNTEAFF	3	4.37579e-05	TCRBV05-01*01	TCRBD01-01*01	TCRBJ01-01*01
AATGTGAGCACCTTGGAGCTGGGGGACTCGGCCCTTTATCTTTGCGCCAGCAGCTTGGCCGATCGACTGGAGCTGTTTTTTGGAGAA	CASSLADRLELFF	3	4.37579e-05	TCRBV05-01*01	TCRBD02-01	TCRBJ02-02*01
AGCACCTTGGAGCTGGGGGACTCGGCCCTTTATCTTTGCGCCAGCAGCTTGGACGGGCCACCCAATCAGCCCCAGCATTTTGGTGAT	CASSLDGPPNQPQHF	3	4.37579e-05	TCRBV05-01*01		TCRBJ01-05*01
AGCACCTTGGAGCTGGGGGACTCGGCCCTTTATCTTTGCGCCAGCAGCGTTTCAGGGTACTCCCAAGAGACCCAGTACTTCGGGCCA	CASSVSGYSQETQYF	3	4.37579e-05	TCRBV05-01*01	TCRBD01-01*01	TCRBJ02-05*01
AGCACCTTGGAGCTGGGGGACTCGGCCCTTTATCTTTGCGCCAGCAGCTTGTCCGGAGGGCTGGGAACTGAAGCTTTCTTTGGACAA	CASSLSGGLGTEAFF	3	4.37579e-05	TCRBV05-01*01	TCRBD02-01*02	TCRBJ01-01*01
GTGAGCACCTTGGAGCTGGGGGACTCGGCCCTTTATCTTTGCGCCAGCAGCTTGGTGGGGAGCTCCTACGAGCAGTACTTCGGGCCG	CASSLVGSSYEQYF	3	4.37579e-05	TCRBV05-01*01	TCRBD02-01*02	TCRBJ02-07*01
AGCACCTTGGAGCTGGGGGACTCGGCCCTTTATCTTTGCGCCAGCAGCCCCGGACAGGGGTTAAACACTGAAGCTTTCTTTGGACAA	CASSPGQGLNTEAFF	3	4.37579e-05	TCRBV05-01*01	TCRBD01-01*01	TCRBJ01-01*01
AATGTGAGCACCTTGGAGCTGGGGGACTCGGCCCTTTATCTTTGCGCCAGCAGCTTGGGCGAGCGGTATGGCTACACCTTCGGTTCG	CASSLGERYGYTF	3	4.37579e-05	TCRBV05-01*01	TCRBD02-01	TCRBJ01-02*01
AGCACCTTGGAGCTGGGGGACTCGGCCCTTTATCTTTGCGCCAGCAGCGCAGGCCGGGACAGGGGCCTGGGGCAGTACTTCGGGCCG	CASSAGRDRGLGQYF	3	4.37579e-05	TCRBV05-01*01	TCRBD01-01*01	TCRBJ02-07*01
CTGAAGATCCGGTCCACAAAGCTGGAGGACTCAGCCATGTACTTCTGTGCCAGCGGACTGGACAGGGGTGAGCAGTTCTTCGGGCCA	CASGLDRGEQFF	3	4.37579e-05	TCRBV02-01*01	TCRBD01-01*01	TCRBJ02-01*01
AAGATCCGGTCCACAAAGCTGGAGGACTCAGCCATGTACTTCTGTGCCAGCCGCCAACAGGGGGCGCGGGGCTACACCTTCGGTTCG	CASRQQGARGYTF	3	4.37579e-05	TCRBV02-01*01	TCRBD01-01*01	TCRBJ01-02*01
CGGTCCACAAAGCTGGAGGACTCAGCCATGTACTTCTGTGCCAGCAGCCCCCGACGGGATAGCAATCAGCCCCAGCATTTTGGTGAT	CASSPRRDSNQPQHF	3	4.37579e-05	TCRBV02-01*01	TCRBD02-01*02	TCRBJ01-05*01
TCCACAAAGCTGGAGGACTCAGCCATGTACTTCTGTGCCAGCAGTGAATTTGGTCAGGGTGCTAACTATGGCTACACCTTCGGTTCG	CASSEFGQGANYGYTF	3	4.37579e-05	TCRBV02-01*01	TCRBD01-01*01	TCRBJ01-02*01
AAGATCCGGTCCACAAAGCTGGAGGACTCAGCCATGTACTTCTGTGCCAGTTCGTTCAGGGGAAGTCAGCCCCAGCATTTTGGTGAT	CASSFRGSQPQHF	3	4.37579e-05	TCRBV02-01*01	TCRBD01-01*01	TCRBJ01-05*01
CGGTCCACAAAGCTGGAGGACTCAGCCATGTACTTCTGTGCCAGCAGTCCCCAGGGGGCGTTGAACACTGAAGCTTTCTTTGGACAA	CASSPQGALNTEAFF	3	4.37579e-05	TCRBV02-01*01	TCRBD01-01*01	TCRBJ01-01*01
ATCCGGTCCACAAAGCTGGAGGACTCAGCCATGTACTTCTGTGCCAGCAGTGAAGCCAACAGGAACTATGGCTACACCTTCGGTTCG	CASSEANRNYGYTF	3	4.37579e-05	TCRBV02-01*01	TCRBD01-01*01	TCRBJ01-02*01
AAGCTGGAGGACTCAGCCATGTACTTCTGTGCCAGCAGTGAAGTGACCGCGGGGAAGACCGAGGGGAATGAGCAGTTCTTCGGGCCA	CASSEVTAGKTEGNEQFF	3	4.37579e-05	TCRBV02-01*01	TCRBD02-01*01	TCRBJ02-01*01
TCCACAAAGCTGGAGGACTCAGCCATGTACTTCTGTGCCAGCAGGGCCCCGGTCGGGGGGTACCAAGAGACCCAGTACTTCGGGCCA	CASRAPVGGYQETQYF	3	4.37579e-05	TCRBV02-01*01	TCRBD02-01*01	TCRBJ02-05*01
AAGATCCGGTCCACAAAGCTGGAGGACTCAGCCATGTACTTCTGTGCCAGCAGTGAGGAAATTGGAAACACCATATATTTTGGAGAG	CASSEEIGNTIYF	3	4.37579e-05	TCRBV02-01*01		TCRBJ01-03*01
CGGTCCACAAAGCTGGAGGACTCAGCCATGTACTTCTGTGCCAGTAACCCGCCACTAGCGGGTAACAATGAGCAGTTCTTCGGGCCA	CASNPPLAGNNEQFF	3	4.37579e-05	TCRBV02-01*01	TCRBD02-01	TCRBJ02-01*01
ATCCGGTCCACAAAGCTGGAGGACTCAGCCATGTACTTCTGTGCCAGCATCCCGGGACAGAACACAGATACGCAGTATTTTGGCCCA	CASIPGQNTDTQYF	3	4.37579e-05	TCRBV02-01*01	TCRBD01-01*01	TCRBJ02-03*01
CGGTCCACAAAGCTGGAGGACTCAGCCATGTACTTCTGTGCCAGCAGAACAGGGTCCCGAAGCTCCTACGAGCAGTACTTCGGGCCG	CASRTGSRSSYEQYF	3	4.37579e-05	TCRBV02-01*01	TCRBD01-01*01	TCRBJ02-07*01
AAGATCCGGTCCACAAAGCTGGAGGACTCAGCCATGTACTTCTGTGCCAGCACGGGTCAAGTGGGCTACGAGCAGTACTTCGGGCCG	CASTGQVGYEQYF	3	4.37579e-05	TCRBV02-01*01	TCRBD02-01	TCRBJ02-07*01
TCCACAAAGCTGGAGGACTCAGCCATGTACTTCTGTGCCAGCAGTCGAGGATTGAGACAGGGTTATTCACCCCTCCACTTTGGGAAC	CASSRGLRQGYSPLHF	3	4.37579e-05	TCRBV02-01*01	TCRBD01-01*01	TCRBJ01-06*01
ATCCGGTCCACAAAGCTGGAGGACTCAGCCATGTACTTCTGTGCCAGCAGCCCCAGGGGGGGCAATCAGCCCCAGCATTTTGGTGAT	CASSPRGGNQPQHF	3	4.37579e-05	TCRBV02-01*01	TCRBD01-01*01	TCRBJ01-05*01
ATCCGGTCCACAAAGCTGGAGGACTCAGCCATGTACTTCTGTGCCAGCAATCATTTACGGGGTGACTATGGCTACACCTTCGGTTCG	CASNHLRGDYGYTF	3	4.37579e-05	TCRBV02-01*01	TCRBD02-01*01	TCRBJ01-02*01
TCCACAAAGCTGGAGGACTCAGCCATGTACTTCTGTGCCAGCTCTCTGGCCGGGACACTGACTTCAAACATTCAGTACTTCGGCGCC	CASSLAGTLTSNIQYF	3	4.37579e-05	TCRBV02-01*01	TCRBD01-01*01	TCRBJ02-04*01
ATCCGGTCCACAAAGCTGGAGGACTCAGCCATGTACTTCTGTGCCAGCAGGCCACAGGGGGCGGCGGATACGCAGTATTTTGGCCCA	CASRPQGAADTQYF	3	4.37579e-05	TCRBV02-01*01	TCRBD01-01*01	TCRBJ02-03*01
ATCCGGTCCACAAAGCTGGAGGACTCAGCCATGTACTTCTGTGCCAGCAGACCGGGACTAGGGGGGGTCGGGCAGTACTTCGGGCCG	CASRPGLGGVGQYF	3	4.37579e-05	TCRBV02-01*01	TCRBD02-01	TCRBJ02-07*01
TCCACAAAGCTGGAGGACTCAGCCATGTACTTCTGTGCCAGCAGTAGCCAGGCGGGGACAGCCTCCTACGAGCAGTACTTCGGGCCG	CASSSQAGTASYEQYF	3	4.37579e-05	TCRBV02-01*01	TCRBD01-01*01	TCRBJ02-07*01
ATCCGGTCCACAAAGCTGGAGGACTCAGCCATGTACTTCTGTGCCAGCATATTAGGTGGCATCTCAGATACGCAGTATTTTGGCCCA	CASILGGISDTQYF	3	4.37579e-05	TCRBV02-01*01		TCRBJ02-03*01
AAGATCCGGTCCACAAAGCTGGAGGACTCAGCCATGTACTTCTGTGCCAGCAGTCTCAGAGACACCGGGGAGCTGTTTTTTGGAGAA	CASSLRDTGELFF	3	4.37579e-05	TCRBV02-01*01		TCRBJ02-02*01
CGGTCCACAAAGCTGGAGGACTCAGCCATGTACTTCTGTGCCAGCAGAAAGACACGGGAGGAGAGTTCACCCCTCCACTTTGGGAAC	CASRKTREESSPLHF	3	4.37579e-05	TCRBV02-01*01	TCRBD02-01*02	TCRBJ01-06*01
TCCACAAAGCTGGAGGACTCAGCCATGTACTTCTGTGCCAGCAGTGAAAGGCTAGCGGGGGACACAGATACGCAGTATTTTGGCCCA	CASSERLAGDTDTQYF	3	4.37579e-05	TCRBV02-01*01	TCRBD02-01*01	TCRBJ02-03*01
CGGTCCACAAAGCTGGAGGACTCAGCCATGTACTTCTGTGCCAGCAGAAAGGAGGGACTAGCGGGTGCTACCCAGTACTTCGGGCCA	CASRKEGLAGATQYF	3	4.37579e-05	TCRBV02-01*01	TCRBD02-01	TCRBJ02-05*01
CGGTCCACAAAGCTGGAGGACTCAGCCATGTACTTCTGTGCCAGCAGTGAAGCGGCCACTCTTAACTATGGCTACACCTTCGGTTCG	CASSEAATLNYGYTF	3	4.37579e-05	TCRBV02-01*01		TCRBJ01-02*01
CGGTCCACAAAGCTGGAGGACTCAGCCATGTACTTCTGTGCCAGTAACACAGGTCCCGGGCTTGGTTACGAGCAGTACTTCGGGCCG	CASNTGPGLGYEQYF	3	4.37579e-05	TCRBV02-01*01	TCRBD01-01*01	TCRBJ02-07*01
CTGAAGATCCGGTCCACAAAGCTGGAGGACTCAGCCATGTACTTCTGTGCCAGCAGGGATGAAGATTGGACCCAGTACTTCGGGCCA	CASRDEDWTQYF	3	4.37579e-05	TCRBV02-01*01		TCRBJ02-05*01
ATCCGGTCCACAAAGCTGGAGGACTCAGCCATGTACTTCTGTGCCAGCAGAGCAGGACTAGCGGGGGGGGAGCAGTACTTCGGGCCG	CASRAGLAGGEQYF	3	4.37579e-05	TCRBV02-01*01	TCRBD02-01*01	TCRBJ02-07*01
AACGCCTTGGAGCTGGACGACTCGGCCCTGTATCTCTGTGCCAGCAGCTTGGCAGGGGACTCCTACAATGAGCAGTTCTTCGGGCCA	CASSLAGDSYNEQFF	3	4.37579e-05	TCRBV05-04*01	TCRBD01-01*01	TCRBJ02-01*01
AACGCCTTGGAGCTGGACGACTCGGCCCTGTATCTCTGTGCCAGCAGCTCTGACCGTTCGAGGTCCCACGAGCAGTACTTCGGGCCG	CASSSDRSRSHEQYF	3	4.37579e-05	TCRBV05-04*01	TCRBD02-01*02	TCRBJ02-07*01
GTGAACGCCTTGGAGCTGGACGACTCGGCCCTGTATCTCTGTGCCAGCAGCTCGACAGGGAGAACCTACGAGCAGTACTTCGGGCCG	CASSSTGRTYEQYF	3	4.37579e-05	TCRBV05-04*01	TCRBD01-01*01	TCRBJ02-07*01
AATGTGAACGCCTTGGAGCTGGACGACTCGGCCCTGTATCTCTGTGCCAGCAGCTTAGGGGGCACGGGTGAAGCTTTCTTTGGACAA	CASSLGGTGEAFF	3	4.37579e-05	TCRBV05-04*01	TCRBD01-01*01	TCRBJ01-01*01
CTGAATGTGAACGCCTTGGAGCTGGACGACTCGGCCCTGTATCTCTGTGCCAGCAGCTTACCGGGCGGAGAGCAGTTCTTCGGGCCA	CASSLPGGEQFF	3	4.37579e-05	TCRBV05-04*01		TCRBJ02-01*01
AACGCCTTGGAGCTGGACGACTCGGCCCTGTATCTCTGTGCCAGCAGCTTGGCGGCAGGGCCTAATGAAAAACTGTTTTTTGGCAGT	CASSLAAGPNEKLFF	3	4.37579e-05	TCRBV05-04*01	TCRBD01-01*01	TCRBJ01-04*01
AACGCCTTGGAGCTGGACGACTCGGCCCTGTATCTCTGTGCCAGCAGCTTTAAGGGAGCGGGCACAGATACGCAGTATTTTGGCCCA	CASSFKGAGTDTQYF	3	4.37579e-05	TCRBV05-04*01	TCRBD02-01	TCRBJ02-03*01
AACGCCTTGGAGCTGGACGACTCGGCCCTGTATCTCTGTGCCAGCAGCCCCCGGTCTCCAGGCCTAGAGACCCAGTACTTCGGGCCA	CASSPRSPGLETQYF	3	4.37579e-05	TCRBV05-04*01	TCRBD01-01*01	TCRBJ02-05*01
AACGCCTTGGAGCTGGACGACTCGGCCCTGTATCTCTGTGCCAGCACCACGAGAGGGGACCGCACAGATACGCAGTATTTTGGCCCA	CASTTRGDRTDTQYF	3	4.37579e-05	TCRBV05-04*01		TCRBJ02-03*01
TTGGAGCTGGACGACTCGGCCCTGTATCTCTGTGCCAGCAGCTCCGGGACAGGGATGTGGGGGGCCAACGTCCTGACTTTCGGGGCC	CASSSGTGMWGANVLTF	3	4.37579e-05	TCRBV05-04*01	TCRBD01-01*01	TCRBJ02-06*01
AACGCCTTGGAGCTGGACGACTCGGCCCTGTATCTCTGTGCCAGCAGCTCCCTCGGGTGGGAGACAGATACGCAGTATTTTGGCCCA	CASSSLGWETDTQYF	3	4.37579e-05	TCRBV05-04*01	TCRBD02-01*02	TCRBJ02-03*01
GCCTTGGAGCTGGACGACTCGGCCCTGTATCTCTGTGCCAGCAGCCCGGGAGGGGGCTCGGCTAATGAAAAACTGTTTTTTGGCAGT	CASSPGGGSANEKLFF	3	4.37579e-05	TCRBV05-04*01	TCRBD02-01*02	TCRBJ01-04*01
GTGAACGCCTTGGAGCTGGACGACTCGGCCCTGTATCTCTGTGCCAGCAGCTGGACTAGCGGCACAGATACGCAGTATTTTGGCCCA	CASSWTSGTDTQYF	3	4.37579e-05	TCRBV05-04*01	TCRBD02-01	TCRBJ02-03*01
AACGCCTTGGAGCTGGACGACTCGGCCCTGTATCTCTGTGCCAGCAGCTCCCCGAAGGGGGGGGGCGAAGAGCAGTACTTCGGGCCG	CASSSPKGGGEEQYF	3	4.37579e-05	TCRBV05-04*01	TCRBD02-01*01	TCRBJ02-07*01
GTGAACGCCTTGGAGCTGGACGACTCGGCCCTGTATCTCTGTGCCAGCAGCTTATCAGGGTTGGATTCACCCCTCCACTTTGGGAAC	CASSLSGLDSPLHF	3	4.37579e-05	TCRBV05-04*01	TCRBD01-01*01	TCRBJ01-06*01
GCCTTGGAGCTGGACGACTCGGCCCTGTATCTCTGTGCCAGCAGCTCCGCCGGGACCACGCTCACCGGGGAGCTGTTTTTTGGAGAA	CASSSAGTTLTGELFF	3	4.37579e-05	TCRBV05-04*01		TCRBJ02-02*01
GTGAACGCCTTGGAGCTGGACGACTCGGCCCTGTATCTCTGTGCCAGCAGCTTGTCCTGGGTCCCTGAAAAACTGTTTTTTGGCAGT	CASSLSWVPEKLFF	3	4.37579e-05	TCRBV05-04*01		TCRBJ01-04*01
AACGCCTTGGAGCTGGACGACTCGGCCCTGTATCTCTGTGCCAGCAGCTCGACAGGGACGAGCTCCTACGAGCAGTACTTCGGGCCG	CASSSTGTSSYEQYF	3	4.37579e-05	TCRBV05-04*01	TCRBD01-01*01	TCRBJ02-07*01
CTGAGCTCTCTGGAGCTGGGGGACTCAGCTTTGTATTTCTGTGCCAGCAGCGTAACGGGACAGCGTGAAAAACTGTTTTTTGGCAGT	CASSVTGQREKLFF	3	4.37579e-05	TCRBV09-01	TCRBD01-01*01	TCRBJ01-04*01
AGCTCTCTGGAGCTGGGGGACTCAGCTTTGTATTTCTGTGCCAGCAGCGGCCAGACAGGGGCAGATTCACCCCTCCACTTTGGGAAC	CASSGQTGADSPLHF	3	4.37579e-05	TCRBV09-01	TCRBD01-01*01	TCRBJ01-06*01
AACCTGAGCTCTCTGGAGCTGGGGGACTCAGCTTTGTATTTCTGTGCCAGCAGCGTAGCTGCAGGGCTAGAGCAGTACTTCGGGCCG	CASSVAAGLEQYF	3	4.37579e-05	TCRBV09-01	TCRBD01-01*01	TCRBJ02-07*01
AGCTCTCTGGAGCTGGGGGACTCAGCTTTGTATTTCTGTGCCAGCAGCGTACCGAGCTCAGGCACCGGGGAGCTGTTTTTTGGAGAA	CASSVPSSGTGELFF	3	4.37579e-05	TCRBV09-01	TCRBD01-01*01	TCRBJ02-02*01
AGCTCTCTGGAGCTGGGGGACTCAGCTTTGTATTTCTGTGCCAGCAGCCCCACTAGCGGGGCCTCCTACGAGCAGTACTTCGGGCCG	CASSPTSGASYEQYF	3	4.37579e-05	TCRBV09-01	TCRBD02-01*01	TCRBJ02-07*01
ACTCTCAAGATCCAGCCTGCAGAGCTTGGGGACTCGGCCATGTATCTCTGTGCCAGCAGCTTACCAGATACGCAGTATTTTGGCCCA	CASSLPDTQYF	3	4.37579e-05	TCRBV11-01*01		TCRBJ02-03*01
CTGAAGGTGCAGCCTGCAGAACTGGAGGATTCTGGAGTTTATTTCTGTGCCAGCAGCCAAGTGGGAAACACCATATATTTTGGAGAG	CASSQVGNTIYF	3	4.37579e-05	TCRBV14-01*01		TCRBJ01-03*01
TCTACTCTGAAGGTGCAGCCTGCAGAACTGGAGGATTCTGGAGTTTATTTCTGTGCCAGCAGCCACAACGAAGCTTTCTTTGGACAA	CASSHNEAFF	3	4.37579e-05	TCRBV14-01*01		TCRBJ01-01*01
AAGGTGCAGCCTGCAGAACTGGAGGATTCTGGAGTTTATTTCTGTGCCAGCAGCCTCTCCTCAATGGGGCCCCAGCATTTTGGTGAT	CASSLSSMGPQHF	3	4.37579e-05	TCRBV14-01*01		TCRBJ01-05*01
AAGGTGCAGCCTGCAGAACTGGAGGATTCTGGAGTTTATTTCTGTGCCAGCAGCTTTAGAGGCTCTTCACCCCTCCACTTTGGGAAC	CASSFRGSSPLHF	3	4.37579e-05	TCRBV14-01*01	TCRBD02-01*02	TCRBJ01-06*01
GTGCAGCCTGCAGAACTGGAGGATTCTGGAGTTTATTTCTGTGCCAGCAGCCAAGGTGTAAGATCCGTGACCCAGTACTTCGGGCCA	CASSQGVRSVTQYF	3	4.37579e-05	TCRBV14-01*01		TCRBJ02-05*01
AAGGTGCAGCCTGCAGAACTGGAGGATTCTGGAGTTTATTTCTGTGCCAGCAGCCCCTGGGGGTTTTGGGGCTACACCTTCGGTTCG	CASSPWGFWGYTF	3	4.37579e-05	TCRBV14-01*01		TCRBJ01-02*01
CAGCCTGCAGAACTGGAGGATTCTGGAGTTTATTTCTGTGCCAGCAGCCAAGTTGGGACACATAATTCACCCCTCCACTTTGGGAAC	CASSQVGTHNSPLHF	3	4.37579e-05	TCRBV14-01*01	TCRBD01-01*01	TCRBJ01-06*01
GTGCAGCCTGCAGAACTGGAGGATTCTGGAGTTTATTTCTGTGCCAGCAGCCAAGCATTCGTTGGAAACACCATATATTTTGGAGAG	CASSQAFVGNTIYF	3	4.37579e-05	TCRBV14-01*01		TCRBJ01-03*01
CAGCGCACAGAGCAGGGGGACTCAGCCGTGTATCTCCGTGCCAGCAGCTTAGACAGGCGATGTCAAGAGACCCAGTACTTCGGGCCA	RASSLDRRCQETQYF	3	4.37579e-05	TCRBV07-03*02	TCRBD01-01*01	TCRBJ02-05*01
ATCCAGCGCACAGAGCGGGGGGACTCAGCCGTGTATCTCTGTGCCAGCAGCTCCGGACAGGGAACAGCGGAGCAGTACTTCGGGCCG	CASSSGQGTAEQYF	3	4.37579e-05	TCRBV07-03*01	TCRBD01-01*01	TCRBJ02-07*01
AAGATCCAGCGCACAGAGCGGGGGGACTCAGCCGTGTATCTCTGTGCCAGCAGCTTAACTCTGAATCAGCCCCAGCATTTTGGTGAT	CASSLTLNQPQHF	3	4.37579e-05	TCRBV07-03*01	TCRBD02-01	TCRBJ01-05*01
ATCCAGCGCACAGAGCGGGGGGACTCAGCCGTGTATCTCTGTGCCAGCAGCTCCCCGACTAGTCCAGAGACCCAGTACTTCGGGCCA	CASSSPTSPETQYF	3	4.37579e-05	TCRBV07-03*01	TCRBD02-01	TCRBJ02-05*01
GGGGACTCAGCCGTGTATCTCTGTGCCAGCAGCTTAACGGCGGGACAGGGGAATACCAAAAGCACAGATACGCAGTATTTTGGCCCA	CASSLTAGQGNTKSTDTQYF	3	4.37579e-05	TCRBV07-03*01	TCRBD01-01*01	TCRBJ02-03*01
AAGATCCAGCGCACAGAGCGGGGGGACTCAGCCGTGTATCTCTGTGCCAGCAGCTTATCGGCGAACACTGAAGCTTTCTTTGGACAA	CASSLSANTEAFF	3	4.37579e-05	TCRBV07-03*01		TCRBJ01-01*01
ATCCAGCGCACAGAGCGGGGGGACTCAGCCGTGTATCTCTGTGCCAGCAGCTTATACAGGGGGTCGGATGGCTACACCTTCGGTTCG	CASSLYRGSDGYTF	3	4.37579e-05	TCRBV07-03*01	TCRBD01-01*01	TCRBJ01-02*01
CGCACACAGCAGGAGGACTCCGCCGTGTATCTCTGTGCCAGCAGCCTTCACCGTTTCGGGTCAGTATCCGAGCAGTACTTCGGGCCG	CASSLHRFGSVSEQYF	3	4.37579e-05	TCRBV07-08*01	TCRBD02-01	TCRBJ02-07*01
CGCACACAGCAGGAGGACTCCGCCGTGTATCTCTGTGCCAGCAGCATTTACCGACAGGGGGCTTACAATGAGCAGTTCTTCGGGCCA	CASSIYRQGAYNEQFF	3	4.37579e-05	TCRBV07-08*01	TCRBD01-01*01	TCRBJ02-01*01
CTGGAGTCTGCTGCCTCCTCCCAGACATCTGTATATTTCTGCGCCAGCAGCTTGGGGGGGGACCCAGATACGCAGTATTTTGGCCCA	CASSLGGDPDTQYF	3	4.37579e-05	TCRBV10-01	TCRBD02-01*01	TCRBJ02-03*01
GCACTGCAGCAAGAAGACTCAGCTGCGTATCTCTGCACCAGCAGCCCATCCACCGCCGGGGTATACAATGAGCAGTTCTTCGGGCCA	CTSSPSTAGVYNEQFF	3	4.37579e-05	TCRBV01-01*01	TCRBD02-01*01	TCRBJ02-01*01
AGGCTGCTGTCGGCTGCTCCCTCCCAGACATCTGTGTACTTCTGTGCCAGCAGTTACTATCAGGGTACTGAAGCTTTCTTTGGACAA	CASSYYQGTEAFF	3	4.37579e-05	TCRBV06-05*01	TCRBD01-01*01	TCRBJ01-01*01
CTGTCGGCTGCTCCCTCCCAGACATCTGTGTACTTCTGTGCCAGCAGTTACCGGGACAGGGGATTCTACGAGCAGTACTTCGGGCCG	CASSYRDRGFYEQYF	3	4.37579e-05	TCRBV06-05*01	TCRBD01-01*01	TCRBJ02-07*01
AGGCTGCTGTCGGCTGCTCCCTCCCAGACATCTGTGTACTTCTGTGCCAGCAGTTACTCGGAGAACACTGAAGCTTTCTTTGGACAA	CASSYSENTEAFF	3	4.37579e-05	TCRBV06-05*01		TCRBJ01-01*01
CTCAGGCTGCTGTCGGCTGCTCCCTCCCAGACATCTGTGTACTTCTGTGCCAGCAGCCAGGGCAATCAGCCCCAGCATTTTGGTGAT	CASSQGNQPQHF	3	4.37579e-05	TCRBV06-05*01	TCRBD01-01*01	TCRBJ01-05*01
CTGTCGGCTGCTCCCTCCCAGACATCTGTGTACTTCTGTGCCAGCAGTTTGACCACAGGGTCTGGAAACACCATATATTTTGGAGAG	CASSLTTGSGNTIYF	3	4.37579e-05	TCRBV06-05*01	TCRBD01-01*01	TCRBJ01-03*01
CTGCTGTCGGCTGCTCCCTCCCAGACATCTGTGTACTTCTGTGCCAGCAGTTTCATCGTAGGCCGTCAAGGCTACACCTTCGGTTCG	CASSFIVGRQGYTF	3	4.37579e-05	TCRBV06-05*01		TCRBJ01-02*01
CTCAGGCTGCTGTCGGCTGCTCCCTCCCAGACATCTGTGTACTTCTGTGCCAGCAGCGAAGGGTCCTACGAGCAGTACTTCGGGCCG	CASSEGSYEQYF	3	4.37579e-05	TCRBV06-05*01		TCRBJ02-07*01
CCGCTCAGGCTGCTGTCGGCTGCTCCCTCCCAGACATCTGTGTACTTCTGTGCCACCGGACAGAACTACGAGCAGTACTTCGGGCCG	CATGQNYEQYF	3	4.37579e-05	TCRBV06-05*01	TCRBD01-01*01	TCRBJ02-07*01
TCGGCTGCTCCCTCCCAGACATCTGTGTACTTCTGTGCCAGCAGTTACTCGAAGGCATTACAGAACACTGAAGCTTTCTTTGGACAA	CASSYSKALQNTEAFF	3	4.37579e-05	TCRBV06-05*01		TCRBJ01-01*01
CTGCTGTCGGCTGCTCCCTCCCAGACATCTGTGTACTTCTGTGCCAGCACCCCATACAGGGCACGAGAGACCCAGTACTTCGGGCCA	CASTPYRARETQYF	3	4.37579e-05	TCRBV06-05*01	TCRBD01-01*01	TCRBJ02-05*01
CTCAGGCTGCTGTCGGCTGCTCCCTCCCAGACATCTGTGTACTTCTGTGCCAGCAGACAGTATAACGGCGGCTACACCTTCGGTTCG	CASRQYNGGYTF	3	4.37579e-05	TCRBV06-05*01	TCRBD01-01*01	TCRBJ01-02*01
CTGTCGGCTGCTCCCTCCCAGACATCTGTGTACTTCTGTGCCAGCAGTTACGACGGGACAGGGAACTATGGCTACACCTTCGGTTCG	CASSYDGTGNYGYTF	3	4.37579e-05	TCRBV06-05*01	TCRBD01-01*01	TCRBJ01-02*01
CTGTCGGCTGCTCCCTCCCAGACATCTGTGTACTTCTGTGCCAGCAGCTCCGCAGGGGATGGTGGAAATGAGCAGTTCTTCGGGCCA	CASSSAGDGGNEQFF	3	4.37579e-05	TCRBV06-05*01	TCRBD01-01*01	TCRBJ02-01*01
CTGCTGTCGGCTGCTCCCTCCCAGACATCTGTGTACTTCTGTGCCAGCAGTCTTACTTCTAGGACCGGGGAGCTGTTTTTTGGAGAA	CASSLTSRTGELFF	3	4.37579e-05	TCRBV06-05*01	TCRBD02-01	TCRBJ02-02*01
CTGTCGGCTGCTCCCTCCCAGACATCTGTGTACTTCTGTGCCAGCAGTTACGCCCGGGGGCGCGCCGGGGAGCTGTTTTTTGGAGAA	CASSYARGRAGELFF	3	4.37579e-05	TCRBV06-05*01		TCRBJ02-02*01
CAGCAGGTAGTGCGAGGAGATTCGGCAGCTTATTTCTGTGCCAGCTCACCACGGGCAGGGACGACCTACGAGCAGTACTTCGGGCCG	CASSPRAGTTYEQYF	3	4.37579e-05	TCRBV18-01*01		TCRBJ02-07*01
CAGGTAGTGCGAGGAGATTCGGCAGCTTATTTCTGTGCCAGCTCACCCCTCATAACTAGAGCCCAAGAGACCCAGTACTTCGGGCCA	CASSPLITRAQETQYF	3	4.37579e-05	TCRBV18-01*01	TCRBD02-01	TCRBJ02-05*01
ATCCAGCAGGTAGTGCGAGGAGATTCGGCAGCTTATTTCTGTGCCAGCTCCCCCGGGACAGGGTACTACGAGCAGTACTTCGGGCCG	CASSPGTGYYEQYF	3	4.37579e-05	TCRBV18-01*01	TCRBD01-01*01	TCRBJ02-07*01
ATCCAGCAGGTAGTGCGAGGAGATTCGGCAGCTTATTTCTGTGCCAGCTCACCAGGACAGACTAATCAGCCCCAGCATTTTGGTGAT	CASSPGQTNQPQHF	3	4.37579e-05	TCRBV18-01*01	TCRBD01-01*01	TCRBJ01-05*01
CAGGTAGTGCGAGGAGATTCGGCAGCTTATTTCTGTGCCAGCTCACCTCGGACTAGCGGAAACTCCTACGAGCAGTACTTCGGGCCG	CASSPRTSGNSYEQYF	3	4.37579e-05	TCRBV18-01*01	TCRBD02-01	TCRBJ02-07*01
CTGAGGATCCAGCAGGTAGTGCGAGGAGATTCGGCAGCTTATTTCTGTGCCAGCTCATCAGTGAACACTGAAGCTTTCTTTGGACAA	CASSSVNTEAFF	3	4.37579e-05	TCRBV18-01*01	TCRBD01-01*01	TCRBJ01-01*01
AGGATCCAGCAGGTAGTGCGAGGAGATTCGGCAGCTTATTTCTGTGCCAGCTCACCGGGGTTAGGAGAGACCCAGTACTTCGGGCCA	CASSPGLGETQYF	3	4.37579e-05	TCRBV18-01*01		TCRBJ02-05*01
AGGATCCAGCAGGTAGTGCGAGGAGATTCGGCAGCTTATTTCTGTGCCAGCTCACCATCGCGTTCAGAAAAACTGTTTTTTGGCAGT	CASSPSRSEKLFF	3	4.37579e-05	TCRBV18-01*01	TCRBD02-01	TCRBJ01-04*01
CAGCAGGTAGTGCGAGGAGATTCGGCAGCTTATTTCTGTGCCAGCTCTCCTAGCGGGGGGGCCAAAAACATTCAGTACTTCGGCGCC	CASSPSGGAKNIQYF	3	4.37579e-05	TCRBV18-01*01	TCRBD02-01*01	TCRBJ02-04*01
GTAGTGCGAGGAGATTCGGCAGCTTATTTCTGTGCCAGCTCACCACTGACCGGACAGACAACTAATGAAAAACTGTTTTTTGGCAGT	CASSPLTGQTTNEKLFF	3	4.37579e-05	TCRBV18-01*01	TCRBD01-01*01	TCRBJ01-04*01
AGGATCCAGCAGGTAGTGCGAGGAGATTCGGCAGCTTATTTCTGTGCCAGCTCAGGATACAGGGTCACTGAAGCTTTCTTTGGACAA	CASSGYRVTEAFF	3	4.37579e-05	TCRBV18-01*01	TCRBD01-01*01	TCRBJ01-01*01
CAGCAGGTAGTGCGAGGAGATTCGGCAGCTTATTTCTGTGCCAGCTCACCGTCCCTCCGTAGCAATCAGCCCCAGCATTTTGGTGAT	CASSPSLRSNQPQHF	3	4.37579e-05	TCRBV18-01*01	TCRBD02-01	TCRBJ01-05*01
ATCCAGCAGGTAGTGCGAGGAGATTCGGCAGCTTATTTCTGTGCCAGCTCACCCTTCGGGGAGGTCTACGAGCAGTACTTCGGGCCG	CASSPFGEVYEQYF	3	4.37579e-05	TCRBV18-01*01	TCRBD02-01*02	TCRBJ02-07*01
ATCCAGCAGGTAGTGCGAGGAGATTCGGCAGCTTATTTCTGTGCCAGCTCACCACGAGGAGCGGGGACTGAGCAGTACTTCGGGCCG	CASSPRGAGTEQYF	3	4.37579e-05	TCRBV18-01*01	TCRBD02-01*01	TCRBJ02-07*01
CAGCAGGTAGTGCGAGGAGATTCGGCAGCTTATTTCTGTGCCAGCTCACCACGGGGGAACGCAGGGACTGAAGCTTTCTTTGGACAA	CASSPRGNAGTEAFF	3	4.37579e-05	TCRBV18-01*01		TCRBJ01-01*01
GTGAGCACCTTGGAGCTGGGGGACTCGGCCCTTTATCTTTGCGCCAGCAGCTTGGTAGGGGGCTTAGATACGCAGTATTTTGGCCCA	CASSLVGGLDTQYF	3	4.37579e-05	TCRBV05-01*01	TCRBD01-01*01	TCRBJ02-03*01
ATGAATGTGAGCACCTTGGAGCTGGGGGACTCGGCCCTTTATCTTTGCGCCAGCAGCACTAACACAGATACGCAGTATTTTGGCCCA	CASSTNTDTQYF	3	4.37579e-05	TCRBV05-01*01	TCRBD02-01	TCRBJ02-03*01
TTGGAGCTGGGGGACTCGGCCCTTTATCTTTGCGCCAGCAGCTTGGCCGGCCTAGCGTTCTCCTACAATGAGCAGTTCTTCGGGCCA	CASSLAGLAFSYNEQFF	3	4.37579e-05	TCRBV05-01*01	TCRBD02-01	TCRBJ02-01*01
AGCACCTTGGAGCTGGGGGACTCGGCCCTTTATCTTTGCGCCAGCCAGGTCGGCGCGAGGACCTACAATGAGCAGTTCTTCGGGCCA	CASQVGARTYNEQFF	3	4.37579e-05	TCRBV05-01*01		TCRBJ02-01*01
TTGGAGCTGGGGGACTCGGCCCTTTATCTTTGCGCCAGCACCCTGACGGGAGGGGCAATAAGAACAGATACGCAGTATTTTGGCCCA	CASTLTGGAIRTDTQYF	3	4.37579e-05	TCRBV05-01*01	TCRBD02-01*02	TCRBJ02-03*01
ACCTTGGAGCTGGGGGACTCGGCCCTTTATCTTTGCGCCAGCAGCTTGGAGTTAGCGGGGGGCTACAATGAGCAGTTCTTCGGGCCA	CASSLELAGGYNEQFF	3	4.37579e-05	TCRBV05-01*01	TCRBD02-01*01	TCRBJ02-01*01
AATGTGAGCACCTTGGAGCTGGGGGACTCGGCCCTTTATCTTTGCGCCAGCAGCCACCGGGACGCCAATGAGCAGTTCTTCGGGCCA	CASSHRDANEQFF	3	4.37579e-05	TCRBV05-01*01		TCRBJ02-01*01
AATGTGAGCACCTTGGAGCTGGGGGACTCGGCCCTTTATCTTTGCGCCAGCAGCTTCGATAAGGGTATTGAGCAGTTCTTCGGGCCA	CASSFDKGIEQFF	3	4.37579e-05	TCRBV05-01*01		TCRBJ02-01*01
GTGAGCACCTTGGAGCTGGGGGACTCGGCCCTTTATCTTTGCGCCAGCAGTGACCGCGGGGGGGTCGCTACGCAGTATTTTGGCCCA	CASSDRGGVATQYF	3	4.37579e-05	TCRBV05-01*01	TCRBD02-01*01	TCRBJ02-03*01
GTGAGCACCTTGGAGCTGGGGGACTCGGCCCTTTATCTTTGCGCCAGCAGCGATCAGGGAATTCAGACTGAAGCTTTCTTTGGACAA	CASSDQGIQTEAFF	3	4.37579e-05	TCRBV05-01*01	TCRBD01-01*01	TCRBJ01-01*01
AGCACCTTGGAGCTGGGGGACTCGGCCCTTTATCTTTGCGCCAGCAGCTTGGACGGGGGGCTATACAATGAGCAGTTCTTCGGGCCA	CASSLDGGLYNEQFF	3	4.37579e-05	TCRBV05-01*01	TCRBD02-01*01	TCRBJ02-01*01
AATGTGAGCACCTTGGAGCTGGGGGACTCGGCCCTTTATCTTTGCGCCAGCAGCTTTACAGGGGGCACTGAAGCTTTCTTTGGACAA	CASSFTGGTEAFF	3	4.37579e-05	TCRBV05-01*01	TCRBD01-01*01	TCRBJ01-01*01
AATGTGAGCACCTTGGAGCTGGGGGACTCGGCCCTTTATCTTTGCGCCAGCCGGCGGGTGGGGAACACTGAAGCTTTCTTTGGACAA	CASRRVGNTEAFF	3	4.37579e-05	TCRBV05-01*01	TCRBD02-01	TCRBJ01-01*01
GAGCTGGGGGACTCGGCCCTTTATCTTTGCGCCAGCAGCTGGGCCACAGGGGGCAGTATCATGAACACTGAAGCTTTCTTTGGACAA	CASSWATGGSIMNTEAFF	3	4.37579e-05	TCRBV05-01*01	TCRBD01-01*01	TCRBJ01-01*01
GTGAGCACCTTGGAGCTGGGGGACTCGGCCCTTTATCTTTGCGCCAGCAGCTTGCTTGGGGTGAGGACTGAAGCTTTCTTTGGACAA	CASSLLGVRTEAFF	3	4.37579e-05	TCRBV05-01*01		TCRBJ01-01*01
ACCTTGGAGCTGGGGGACTCGGCCCTTTATCTTTGCGCCAGCAGCTTGGCCCCCCAGGGTATGAACACTGAAGCTTTCTTTGGACAA	CASSLAPQGMNTEAFF	3	4.37579e-05	TCRBV05-01*01	TCRBD01-01*01	TCRBJ01-01*01
ACCTTGGAGCTGGGGGACTCGGCCCTTTATCTTTGCGCCAGCAGCCCGCAGGGGGCCACAACTAATGAAAAACTGTTTTTTGGCAGT	CASSPQGATTNEKLFF	3	4.37579e-05	TCRBV05-01*01	TCRBD01-01*01	TCRBJ01-04*01
GTGAGCACCTTGGAGCTGGGGGACTCGGCCCTTTATCTTTGCGCCAGCAGCCCACCGAGTACGCGCGACGAGCAGTACTTCGGGCCG	CASSPPSTRDEQYF	3	4.37579e-05	TCRBV05-01*01	TCRBD02-01	TCRBJ02-07*01
GTGAGCACCTTGGAGCTGGGGGACTCGGCCCTTTATCTTTGCGCCAGCAGCTTGGTGGGGGAGCACACTGAAGCTTTCTTTGGACAA	CASSLVGEHTEAFF	3	4.37579e-05	TCRBV05-01*01		TCRBJ01-01*01
GCCAGCACCAACCAGACATCTATGTACCTCTGTGCCAGCAGTTTGACCCCCGGGACAGGGGCGGGAGAGACCCAGTACTTCGGGCCA	CASSLTPGTGAGETQYF	3	4.37579e-05	TCRBV28-01*01	TCRBD01-01*01	TCRBJ02-05*01
CTGGAGTCCGCCAGCACCAACCAGACATCTATGTACCTCTGTGCCAGCAGACCGCAACAGGGGAGTTCACCCCTCCACTTTGGGAAC	CASRPQQGSSPLHF	3	4.37579e-05	TCRBV28-01*01	TCRBD01-01*01	TCRBJ01-06*01
ATTCTGGAGTCCGCCAGCACCAACCAGACATCTATGTACCTCTGTGCCAGCAGTTTACAGGGAGTCGGCGAGCAGTACTTCGGGCCG	CASSLQGVGEQYF	3	4.37579e-05	TCRBV28-01*01		TCRBJ02-07*01
AGCACCAACCAGACATCTATGTACCTCTGTGCCAGCTGCGTCGCAGGGGGGACGAGAACAACTAATGAAAAACTGTTTTTTGGCAGT	CASCVAGGTRTTNEKLFF	3	4.37579e-05	TCRBV28-01*01	TCRBD01-01*01	TCRBJ01-04*01
ACCAACCAGACATCTATGTACCTCTGTGCCAGCCCACCGTGGAAGGGACAGGGAGCTTCTAGCACAGATACGCAGTATTTTGGCCCA	CASPPWKGQGASSTDTQYF	3	4.37579e-05	TCRBV28-01*01	TCRBD01-01*01	TCRBJ02-03*01
ATTCTGGAGTCCGCCAGCACCAACCAGACATCTATGTACCTCTGTGCCAGCAGACCAGGGCTTACCGGGGAGCTGTTTTTTGGAGAA	CASRPGLTGELFF	3	4.37579e-05	TCRBV28-01*01	TCRBD01-01*01	TCRBJ02-02*01
CTGGAGTCCGCCAGCACCAACCAGACATCTATGTACCTCTGTGCCAGCAGCACGATACAGGGGGTGAATACGCAGTATTTTGGCCCA	CASSTIQGVNTQYF	3	4.37579e-05	TCRBV28-01*01	TCRBD01-01*01	TCRBJ02-03*01
CTGGAGTCCGCCAGCACCAACCAGACATCTATGTACCTCTGTGCCAGCAGTTTTTCGGGGGGAAAAGAGACCCAGTACTTCGGGCCA	CASSFSGGKETQYF	3	4.37579e-05	TCRBV28-01*01	TCRBD02-01*01	TCRBJ02-05*01
ATCCGGTCCACAAAGCTGGAGGACTCAGCCATGTACTTCTGTGCCAGCAGTGACTTGCGGGATTCCCACGAGCAGTACTTCGGGCCG	CASSDLRDSHEQYF	3	4.37579e-05	TCRBV02-01*01	TCRBD02-01*02	TCRBJ02-07*01
ATCCGGTCCACAAAGCTGGAGGACTCAGCCATGTACTTCTGTGCCAGCACCGGAGGACAGGGAGATCAGCCCCAGCATTTTGGTGAT	CASTGGQGDQPQHF	3	4.37579e-05	TCRBV02-01*01	TCRBD01-01*01	TCRBJ01-05*01
ATCCGGTCCACAAAGCTGGAGGACTCAGCCATGTACTTCTGTGCCAGCAGTGAAGCGCTTTACGCAGGGGAGCAGTTCTTCGGGCCA	CASSEALYAGEQFF	3	4.37579e-05	TCRBV02-01*01	TCRBD01-01*01	TCRBJ02-01*01
TTCACTCTGAAGATCCGGTCCACAAAGCTGGAGGACTCAGCCATGTACTTCTGTGCCAGCAGTGGGGGTGAGCAGTTCTTCGGGCCA	CASSGGEQFF	3	4.37579e-05	TCRBV02-01*01		TCRBJ02-01*01
CGGTCCACAAAGCTGGAGGACTCAGCCATGTACTTCTGTGCCAGCAGTCCACAGGGGGGCCCGACCGGGGAGCTGTTTTTTGGAGAA	CASSPQGGPTGELFF	3	4.37579e-05	TCRBV02-01*01	TCRBD01-01*01	TCRBJ02-02*01
CGGTCCACAAAGCTGGAGGACTCAGCCATGTACTTCTGTGCCAGCAGTGAAGCCGAGCTTAGCACAGATACGCAGTATTTTGGCCCA	CASSEAELSTDTQYF	3	4.37579e-05	TCRBV02-01*01	TCRBD02-01	TCRBJ02-03*01
AAGATCCGGTCCACAAAGCTGGAGGACTCAGCCATGTACTTCTGTGCCAGAACCCCGGCTAGAGAAGAGACCCAGTACTTCGGGCCA	CARTPAREETQYF	3	4.37579e-05	TCRBV02-01*01	TCRBD02-01	TCRBJ02-05*01
CTGAAGATCCGGTCCACAAAGCTGGAGGACTCAGCCATGTACTTCTGTGCCAGCATAAGGCAGGGCAATGAGCAGTTCTTCGGGCCA	CASIRQGNEQFF	3	4.37579e-05	TCRBV02-01*01	TCRBD01-01*01	TCRBJ02-01*01
ATCCGGTCCACAAAGCTGGAGGACTCAGCCATGTACTTCTGTGCCAGCAGTGTTGGCAGCTCCTACAATGAGCAGTTCTTCGGGCCA	CASSVGSSYNEQFF	3	4.37579e-05	TCRBV02-01*01	TCRBD01-01*01	TCRBJ02-01*01
CGGTCCACAAAGCTGGAGGACTCAGCCATGTACTTCTGTGCCAGCAGTCGTACAGGGGGCCCAGGGGAGACCCAGTACTTCGGGCCA	CASSRTGGPGETQYF	3	4.37579e-05	TCRBV02-01*01	TCRBD01-01*01	TCRBJ02-05*01
ATCCGGTCCACAAAGCTGGAGGACTCAGCCATGTACTTCTGTGCCAGCAGTGAGTTAAATAGCAATCAGCCCCAGCATTTTGGTGAT	CASSELNSNQPQHF	3	4.37579e-05	TCRBV02-01*01	TCRBD02-01	TCRBJ01-05*01
AAGATCCGGTCCACAAAGCTGGAGGACTCAGCCATGTACTTCTGTGCCAGCAGTGAAGGAGGGAACACTGAAGCTTTCTTTGGACAA	CASSEGGNTEAFF	3	4.37579e-05	TCRBV02-01*01	TCRBD02-01*02	TCRBJ01-01*01
ATCCGGTCCACAAAGCTGGAGGACTCAGCCATGTACTTCTGTGCCAGCAGTGAACAACAGCAACAAGAGACCCAGTACTTCGGGCCA	CASSEQQQQETQYF	3	4.37579e-05	TCRBV02-01*01	TCRBD01-01*01	TCRBJ02-05*01
CTGAAGATCCGGTCCACAAAGCTGGAGGACTCAGCCATGTACTTCTGTGCCAGCAGTGTTGTGGGGGAGACCCAGTACTTCGGGCCA	CASSVVGETQYF	3	4.37579e-05	TCRBV02-01*01		TCRBJ02-05*01
ACAAAGCTGGAGGACTCAGCCATGTACTTCTGTGCCAGCAGTGAAGGGCAGGGGGCAGATTGGAATCAGCCCCAGCATTTTGGTGAT	CASSEGQGADWNQPQHF	3	4.37579e-05	TCRBV02-01*01	TCRBD01-01*01	TCRBJ01-05*01
TCCACAAAGCTGGAGGACTCAGCCATGTACTTCTGTGCCAGCAGTGAAGCGCTCACACGAAATAATTCACCCCTCCACTTTGGGAAC	CASSEALTRNNSPLHF	3	4.37579e-05	TCRBV02-01*01	TCRBD01-01*01	TCRBJ01-06*01
ATCCGGTCCACAAAGCTGGAGGACTCAGCCATGTACTTCTGTGCCAGCATGATAGGAGAGCTAAATTCACCCCTCCACTTTGGGAAC	CASMIGELNSPLHF	3	4.37579e-05	TCRBV02-01*01	TCRBD02-01*02	TCRBJ01-06*01
TTGGCGTCTGCTGTACCCTCTCAGACATCTGTGTACTTCTGTGCCAATCCTCCGGGACAGGGGTGCCAGCCCCAGCATTTTGGTGAT	CANPPGQGCQPQHF	3	4.37579e-05	TCRBV06-04	TCRBD01-01*01	TCRBJ01-05*01
TTGGCGTCTGCTGTACCCTCTCAGACATCTGTGTACTTCTGTGCCAGCAGTGCTGAGCGGGGCACCGGGGAGCTGTTTTTTGGAGAA	CASSAERGTGELFF	3	4.37579e-05	TCRBV06-04	TCRBD02-01*01	TCRBJ02-02*01
TCTGCTGTACCCTCTCAGACATCTGTGTACTTCTGTGCCAGCAGTGACTCGACTAGCGGGGGGGCAGATACGCAGTATTTTGGCCCA	CASSDSTSGGADTQYF	3	4.37579e-05	TCRBV06-04	TCRBD02-01*01	TCRBJ02-03*01
CTCACGTTGGCGTCTGCTGTACCCTCTCAGACATCTGTGTACTTCTGTGCCAGCAGTGAAGGGACAGATACGCAGTATTTTGGCCCA	CASSEGTDTQYF	3	4.37579e-05	TCRBV06-04		TCRBJ02-03*01
ACGTTGGCGTCTGCTGTACCCTCTCAGACATCTGTGTACTTCTGTGCCAGCAGTTCCCGGGACACCGGGGAGCTGTTTTTTGGAGAA	CASSSRDTGELFF	3	4.37579e-05	TCRBV06-04	TCRBD02-01	TCRBJ02-02*01
GCGTCTGCTGTACCCTCTCAGACATCTGTGTACTTCTGTGCCAGCAGTGGCGGACAGGGAAGTGGAAACACCATATATTTTGGAGAG	CASSGGQGSGNTIYF	3	4.37579e-05	TCRBV06-04	TCRBD01-01*01	TCRBJ01-03*01
TCCACTCTGACGATCCAGCGCACACAGCAGGAGGACTCGGCCGTGTATCTCTGTGCCAGCAGCAACTATGGCTACACCTTCGGTTCG	CASSNYGYTF	3	4.37579e-05	TCRBV07-02*01		TCRBJ01-02*01
ATCCAGCGCACACAGCAGGAGGACTCGGCCGTGTATCTCTGTGCCAGCAGCCTAGTCGGCAGTCACTCACCCCTCCACTTTGGGAAC	CASSLVGSHSPLHF	3	4.37579e-05	TCRBV07-02*01		TCRBJ01-06*01
ATCCAGCGCACACAGCAGGAGGACTCGGCCGTGTATCTCTGTGCCAGCAACTCCGGGACTAGCGAAAGCGAGCAGTACTTCGGGCCG	CASNSGTSESEQYF	3	4.37579e-05	TCRBV07-02*01	TCRBD02-01	TCRBJ02-07*01
CAGCGCACACAGCAGGAGGACTCGGCCGTGTATCTCTGTGCCAGCAGCTTATCGACAGGTCAAGGCCAGCCCCAGCATTTTGGTGAT	CASSLSTGQGQPQHF	3	4.37579e-05	TCRBV07-02*01	TCRBD01-01*01	TCRBJ01-05*01
ACGATCCAGCGCACACAGCAGGAGGACTCGGCCGTGTATCTCTGTGCCAGCAGCCCTAGCGGGGCTAGCGGGCAGTTCTTCGGGCCA	CASSPSGASGQFF	3	4.37579e-05	TCRBV07-02*01	TCRBD02-01*01	TCRBJ02-01*01
ACGATCCAGCGCACACAGCAGGAGGACTCGGCCGTGTATCTCTGTGCCAGCAGCACAGGGTCCTCAGATACGCAGTATTTTGGCCCA	CASSTGSSDTQYF	3	4.37579e-05	TCRBV07-02*01	TCRBD01-01*01	TCRBJ02-03*01
ATCCAGCGCACACAGCAGGAGGACTCGGCCGTGTATCTCTGTGCCAGCAGCTACCCGCCGGGTCAGTCACCCCTCCACTTTGGGAAC	CASSYPPGQSPLHF	3	4.37579e-05	TCRBV07-02*01	TCRBD02-01	TCRBJ01-06*01
GAGATCCAGCGCACAGAGCAGGGGGACTCGGCCATGTATCTCTGTGCCAGCAGCTCTTCTACCCACACTGAAGCTTTCTTTGGACAA	CASSSSTHTEAFF	3	4.37579e-05	TCRBV07-09	TCRBD02-01	TCRBJ01-01*01
GAGATCCAGCGCACAGAGCAGGGGGACTCGGCCATGTATCTCTGTGCCAGCAAGGGAACAGCTAATGAAAAACTGTTTTTTGGCAGT	CASKGTANEKLFF	3	4.37579e-05	TCRBV07-09		TCRBJ01-04*01
GAGCAGGGGGACTCGGCCATGTATCTCTGTGCCAGCAGCTTAGGTGATGCAGCGGGGGACCCCACAGATACGCAGTATTTTGGCCCA	CASSLGDAAGDPTDTQYF	3	4.37579e-05	TCRBV07-09	TCRBD02-01*01	TCRBJ02-03*01
ATCCAGCGCACAGAGCAGGGGGACTCGGCCATGTATCTCTGTGCCAGCAGCTTCGGGGCAGATAACTATGGCTACACCTTCGGTTCG	CASSFGADNYGYTF	3	4.37579e-05	TCRBV07-09		TCRBJ01-02*01
GAGCAGGGGGACTCGGCCATGTATCTCTGTGCCAGCAGCTCCCAAGGACTAGCGGGGGGGCCGGGGGAGACCCAGTACTTCGGGCCA	CASSSQGLAGGPGETQYF	3	4.37579e-05	TCRBV07-09	TCRBD02-01*01	TCRBJ02-05*01
CGCACAGAGCAGGGGGACTCGGCCATGTATCTCTGTGCCAGCAGCATTGGGGACAGGGGGACCCCCGGGGAGCTGTTTTTTGGAGAA	CASSIGDRGTPGELFF	3	4.37579e-05	TCRBV07-09	TCRBD01-01*01	TCRBJ02-02*01
CGCACAGAGCAGGGGGACTCGGCCATGTATCTCTGTGCCAGCAGCTTAGACGCGGGGGGGCCGAACGGGGAGCTGTTTTTTGGAGAA	CASSLDAGGPNGELFF	3	4.37579e-05	TCRBV07-09	TCRBD02-01*01	TCRBJ02-02*01
TCCCTGATTCTGGAGTCCGCCAGCACCAACCAGACATCTATGTACCTCTGTGCCAGCAGTTCAGGTTACGAGCAGTACTTCGGGCCG	CASSSGYEQYF	3	4.37579e-05	TCRBV28-01*01	TCRBD01-01*01	TCRBJ02-07*01
ATCCAGCCTGCAGAGCAGGGGGACTCGGCCGTGTATGTCTGTGCAAGTCGCCCCCCTAGCGAGCAAGAGACCCAGTACTTCGGGCCA	CASRPPSEQETQYF	3	4.37579e-05	TCRBV12-02*01	TCRBD02-01	TCRBJ02-05*01
CCTGCAGAGCAGGGGGACTCGGCCGTGTATGTCTGTGCAAGTCGCTTAGCCATAGCGGGGGGTCGAGATACGCAGTATTTTGGCCCA	CASRLAIAGGRDTQYF	3	4.37579e-05	TCRBV12-02*01	TCRBD02-01*01	TCRBJ02-03*01
CCTGCAGAGCAGGGGGACTCGGCCGTGTATGTCTGTGCAAGTCGCTTAGGCTTTAGGGTAGCCAACTATGGCTACACCTTCGGTTCG	CASRLGFRVANYGYTF	3	4.37579e-05	TCRBV12-02*01		TCRBJ01-02*01
CTGAAGATCCAGCGCACACAGCAGGAGGACTCCGCCGTGTATCTCTGTGCCAGCAGCTTGCATCTGACTCAGCAGTTCTTCGGGCCA	CASSLHLTQQFF	3	4.37579e-05	TCRBV07-08*01	TCRBD02-01	TCRBJ02-01*01
AAGATCCAGCGCACACAGCAGGAGGACTCCGCCGTGTATCTCTGTGCCACCTTGGGGCAAGATTCCTACGAGCAGTACTTCGGGCCG	CATLGQDSYEQYF	3	4.37579e-05	TCRBV07-08*01	TCRBD01-01*01	TCRBJ02-07*01
AAGATCCAGCGCACACAGCAGGAGGACTCCGCCGTGTATCTCTGTGCCAGCAGCTTATCGGGCCCCGCCGAGCAGTACTTCGGGCCG	CASSLSGPAEQYF	3	4.37579e-05	TCRBV07-08*01		TCRBJ02-07*01
CAGCGCACACAGCAGGAGGACTCCGCCGTGTATCTCTGTGCCAGCAGCTTAGCGGGGGGGGTCCAAGAGACCCAGTACTTCGGGCCA	CASSLAGGVQETQYF	3	4.37579e-05	TCRBV07-08*01	TCRBD02-01*01	TCRBJ02-05*01
CTGAAGATCCAGCGCACACAGCAGGAGGACTCCGCCGTGTATCTCTGTGCCAGCAGCCACGCGAGACAGCCCCAGCATTTTGGTGAT	CASSHARQPQHF	3	4.37579e-05	TCRBV07-08*01	TCRBD02-01	TCRBJ01-05*01
CTGAAGATCCAGCGCACACAGCAGGAGGACTCCGCCGTGTATCTCTGTGCCAGCAGCTCCTACAGGGACAACCAGTACTTCGGGCCA	CASSSYRDNQYF	3	4.37579e-05	TCRBV07-08*01	TCRBD01-01*01	TCRBJ02-05*01
AAGATCCAGCGCACACAGCAGGAGGACTCCGCCGTGTATCTCTGTGCCAGCAGCCCACAGGGCCTTGGAGGCTACACCTTCGGTTCG	CASSPQGLGGYTF	3	4.37579e-05	TCRBV07-08*01	TCRBD01-01*01	TCRBJ01-02*01
CAGCGCACACAGCAGGAGGACTCCGCCGTGTATCTCTGTGCCAGCAGCTTAGAGGGGGCCGTGGGCACTGAAGCTTTCTTTGGACAA	CASSLEGAVGTEAFF	3	4.37579e-05	TCRBV07-08*01	TCRBD01-01*01	TCRBJ01-01*01
AAGATCCAGCGCACACAGCAGGAGGACTCCGCCGTGTATCTCTGTGCCAGCAGTCCAAGCAGGGTTGAGACCCAGTACTTCGGGCCA	CASSPSRVETQYF	3	4.37579e-05	TCRBV07-08*01	TCRBD01-01*01	TCRBJ02-05*01
ATCCAGCGCACACAGCAGGAGGACTCCGCCGTGTATCTCTGTGCCAGCAGCTCGTACACAGGGGCCAACGTCCTGACTTTCGGGGCC	CASSSYTGANVLTF	3	4.37579e-05	TCRBV07-08*01	TCRBD01-01*01	TCRBJ02-06*01
CTGGAGTCAGCTACCCGCTCCCAGACATCTGTGTATTTCTGCGCCAGCAGAGCAGGGGCGGCAAGATACGAGCAGTACTTCGGGCCG	CASRAGAARYEQYF	3	4.37579e-05	TCRBV10-02*01	TCRBD01-01*01	TCRBJ02-07*01
GAGTCAGCTACCCGCTCCCAGACATCTGTGTATTTCTGCGCCAGCAGTGAGCTAGCGGGGGGCTACAATGAGCAGTTCTTCGGGCCA	CASSELAGGYNEQFF	3	4.37579e-05	TCRBV10-02*01	TCRBD02-01*01	TCRBJ02-01*01
ACTCTGGAGTCAGCTACCCGCTCCCAGACATCTGTGTATTTCTGCGCCAGCAGTGAGTCGAGGGTGTTTCCCCTCCACTTTGGGAAC	CASSESRVFPLHF	3	4.37579e-05	TCRBV10-02*01	TCRBD02-01*02	TCRBJ01-06*01
CTGGAGTCAGCTACCCGCTCCCAGACATCTGTGTATTTCTGCGCCAGCAGTGAGTGGACTAGGGGCAATGAGCAGTTCTTCGGGCCA	CASSEWTRGNEQFF	3	4.37579e-05	TCRBV10-02*01	TCRBD02-01	TCRBJ02-01*01
CTGGAGTCAGCTACCCGCTCCCAGACATCTGTGTATTTCTGCGCCAGCAGTGGACAGGGTATAAGGGAGACCCAGTACTTCGGGCCA	CASSGQGIRETQYF	3	4.37579e-05	TCRBV10-02*01	TCRBD01-01*01	TCRBJ02-05*01
GAGTCAGCTACCCGCTCCCAGACATCTGTGTATTTCTGCGCCAGCAGTGAGACAGGGGTTGGCAATCAGCCCCAGCATTTTGGTGAT	CASSETGVGNQPQHF	3	4.37579e-05	TCRBV10-02*01	TCRBD01-01*01	TCRBJ01-05*01
CTGGAGTCAGCTACCCGCTCCCAGACATCTGTGTATTTCTGCGCCAGCAGTGTTGGCAGGGGGAACACTGAAGCTTTCTTTGGACAA	CASSVGRGNTEAFF	3	4.37579e-05	TCRBV10-02*01	TCRBD01-01*01	TCRBJ01-01*01
GCTACCCGCTCCCAGACATCTGTGTATTTCTGCGCCAGCAGTGAGTCGATTTTGGACAGGGCTGGAAATGAGCAGTTCTTCGGGCCA	CASSESILDRAGNEQFF	3	4.37579e-05	TCRBV10-02*01	TCRBD01-01*01	TCRBJ02-01*01
GCTACCCGCTCCCAGACATCTGTGTATTTCTGCGCCAGCAGTGGGCCTATGACAGGGTGGTACACAGATACGCAGTATTTTGGCCCA	CASSGPMTGWYTDTQYF	3	4.37579e-05	TCRBV10-02*01	TCRBD01-01*01	TCRBJ02-03*01
CTGGAGTCAGCTACCCGCTCCCAGACATCTGTGTATTTCTGCGCCAGCAGTGAGATGGGGCTCCGGGGCGAGCAGTTCTTCGGGCCA	CASSEMGLRGEQFF	3	4.37579e-05	TCRBV10-02*01		TCRBJ02-01*01
ACTCTGGAGTCAGCTACCCGCTCCCAGACATCTGTGTATTTCTGCGCCAGCTCATCCTCTGGGGCCAACGTCCTGACTTTCGGGGCC	CASSSSGANVLTF	3	4.37579e-05	TCRBV10-02*01	TCRBD01-01*01	TCRBJ02-06*01
ACTCTGGAGTCAGCTACCCGCTCCCAGACATCTGTGTATTTCTGCGCCAGCAGGGACAGGGGAGACGGGGAGCTGTTTTTTGGAGAA	CASRDRGDGELFF	3	4.37579e-05	TCRBV10-02*01	TCRBD01-01*01	TCRBJ02-02*01
CTGGAGTCAGCTACCCGCTCCCAGACATCTGTGTATTTCTGCGCCAGCACCCCCGGGGGGGGTGGCTATGGCTACACCTTCGGTTCG	CASTPGGGGYGYTF	3	4.37579e-05	TCRBV10-02*01	TCRBD02-01*01	TCRBJ01-02*01
CTGGAGTCAGCTACCCGCTCCCAGACATCTGTGTATTTCTGCGCCAGCAGTGAGGCAGAGAATAATTCACCCCTCCACTTTGGGAAC	CASSEAENNSPLHF	3	4.37579e-05	TCRBV10-02*01		TCRBJ01-06*01
CAGCAGGTAGTGCGAGGAGATTCGGCAGCTTATTTCTGTGCCAGCTTAAGCCGGGGGGGCGTCAAAGATACGCAGTATTTTGGCCCA	CASLSRGGVKDTQYF	3	4.37579e-05	TCRBV18-01*01	TCRBD02-01*01	TCRBJ02-03*01
ATCCAGCAGGTAGTGCGAGGAGATTCGGCAGCTTATTTCTGTGCCAGCTCACCAGCCAGGGGGAACACTGAAGCTTTCTTTGGACAA	CASSPARGNTEAFF	3	4.37579e-05	TCRBV18-01*01	TCRBD01-01*01	TCRBJ01-01*01
ATCCTGAGGATCCAGCAGGTAGTGCGAGGAGATTCGGCAGCTTATTTCTGTGCCAGCTCACCACGGGAGACCCAGTACTTCGGGCCA	CASSPRETQYF	3	4.37579e-05	TCRBV18-01*01		TCRBJ02-05*01
ATCCTGAGGATCCAGCAGGTAGTGCGAGGAGATTCGGCAGCTTATTTCTGTGCCAGCTCACCGAACACTGAAGCTTTCTTTGGACAA	CASSPNTEAFF	3	4.37579e-05	TCRBV18-01*01		TCRBJ01-01*01
CAGCAGGTAGTGCGAGGAGATTCGGCAGCTTATTTCTGTGCCAGCTCACCCCAACGGACAGGGTCGGAGACCCAGTACTTCGGGCCA	CASSPQRTGSETQYF	3	4.37579e-05	TCRBV18-01*01	TCRBD01-01*01	TCRBJ02-05*01
GTGCGAGGAGATTCGGCAGCTTATTTCTGTGCCAGCTCACCAGCTACTAGCGGGGTGACTAGCACAGATACGCAGTATTTTGGCCCA	CASSPATSGVTSTDTQYF	3	4.37579e-05	TCRBV18-01*01	TCRBD02-01*01	TCRBJ02-03*01
GTAGTGCGAGGAGATTCGGCAGCTTATTTCTGTGCCAGCTCACCGAAAAACTTCCCGACAGGGAACTATGGCTACACCTTCGGTTCG	CASSPKNFPTGNYGYTF	3	4.37579e-05	TCRBV18-01*01	TCRBD01-01*01	TCRBJ01-02*01
CAGGTAGTGCGAGGAGATTCGGCAGCTTATTTCTGTGCCAGCTCACGGACTAACCGGAAATCCAATGAAAAACTGTTTTTTGGCAGT	CASSRTNRKSNEKLFF	3	4.37579e-05	TCRBV18-01*01	TCRBD02-01	TCRBJ01-04*01
ATCCAGCAGGTAGTGCGAGGAGATTCGGCAGCTTATTTCTGTGCCAGCTCACCACGTTCCCAAAACACTGAAGCTTTCTTTGGACAA	CASSPRSQNTEAFF	3	4.37579e-05	TCRBV18-01*01	TCRBD01-01*01	TCRBJ01-01*01
CAGCAGGTAGTGCGAGGAGATTCGGCAGCTTATTTCTGTGCCAGCTCACCAAGGACTAGCGGTGCCTACGAGCAGTACTTCGGGCCG	CASSPRTSGAYEQYF	3	4.37579e-05	TCRBV18-01*01	TCRBD02-01	TCRBJ02-07*01
CAGCAGGTAGTGCGAGGAGATTCGGCAGCTTATTTCTGTGCCAGCTCACCAAGGGGCGGGGGGAACTACGAGCAGTACTTCGGGCCG	CASSPRGGGNYEQYF	3	4.37579e-05	TCRBV18-01*01	TCRBD02-01*01	TCRBJ02-07*01
CAGGTAGTGCGAGGAGATTCGGCAGCTTATTTCTGTGCCAGCTCACAAATCGCGGGGGTACTCACCGGGGAGCTGTTTTTTGGAGAA	CASSQIAGVLTGELFF	3	4.37579e-05	TCRBV18-01*01	TCRBD02-01*01	TCRBJ02-02*01
AGGATCCAGCAGGTAGTGCGAGGAGATTCGGCAGCTTATTTCTGTGCCAGCTCAACGGGGCAACAGGGAAGAGCTTTCTTTGGACAA	CASSTGQQGRAFF	3	4.37579e-05	TCRBV18-01*01	TCRBD01-01*01	TCRBJ01-01*01
AGGATCCAGCAGGTAGTGCGAGGAGATTCGGCAGCTTATTTCTGTGCCAGCTCATTGGACTTGAACACTGAAGCTTTCTTTGGACAA	CASSLDLNTEAFF	3	4.37579e-05	TCRBV18-01*01	TCRBD02-01	TCRBJ01-01*01
ATCCAGCAGGTAGTGCGAGGAGATTCGGCAGCTTATTTCTGTGCCAGCTCACAAGGACAGGGGTCCCACGAGCAGTACTTCGGGCCG	CASSQGQGSHEQYF	3	4.37579e-05	TCRBV18-01*01	TCRBD01-01*01	TCRBJ02-07*01
ATCCAGCAGGTAGTGCGAGGAGATTCGGCAGCTTATTTCTGTGCCAGCTCACCCGGACAGGCGGACACTGAAGCTTTCTTTGGACAA	CASSPGQADTEAFF	3	4.37579e-05	TCRBV18-01*01	TCRBD01-01*01	TCRBJ01-01*01
CAGCGCACACAGCAGGAGGACTCGGCCGTGTATCTCTGTGCCAGCAGCTTCTGGACAGGGGCTAGAGAAAAACTGTTTTTTGGCAGT	CASSFWTGAREKLFF	3	4.37579e-05	TCRBV07-02*01	TCRBD01-01*01	TCRBJ01-04*01
CAGCGCACACAGCAGGAGGACTCGGCCGTGTATCTCTGTGCCAGCAGCTTAGGGGACAGGAGAAACACTGAAGCTTTCTTTGGACAA	CASSLGDRRNTEAFF	3	4.37579e-05	TCRBV07-02*01	TCRBD01-01*01	TCRBJ01-01*01
CTGACGATCCAGCGCACACAGCAGGAGGACTCGGCCGTGTATCTCTGTGCCAGCAGCTCCCAGCGGCCTGAAGCTTTCTTTGGACAA	CASSSQRPEAFF	3	4.37579e-05	TCRBV07-02*01	TCRBD02-01	TCRBJ01-01*01
ATCCAGCGCACACAGCAGGAGGACTCGGCCGTGTATCTCTGTGCCAGCAGTCCTCTTCGGACAGGGACAGGCTACACCTTCGGTTCG	CASSPLRTGTGYTF	3	4.37579e-05	TCRBV07-02*01	TCRBD01-01*01	TCRBJ01-02*01
CTGACGATCCAGCGCACACAGCAGGAGGACTCGGCCGTGTATCTCTGTGCCAGCAGCTTCGGGCTCAATGAGCAGTTCTTCGGGCCA	CASSFGLNEQFF	3	4.37579e-05	TCRBV07-02*01		TCRBJ02-01*01
ACACAGCAGGAGGACTCGGCCGTGTATCTCTGTGCCAGCAGCTTAGTTAGCGGGGGGCAGACCTACAATGAGCAGTTCTTCGGGCCA	CASSLVSGGQTYNEQFF	3	4.37579e-05	TCRBV07-02*01	TCRBD02-01*01	TCRBJ02-01*01
CGCACACAGCAGGAGGACTCGGCCGTGTATCTCTGTGCCAGCAGCTCAGACCTCTCTAGGGGAGGCAATGAGCAGTTCTTCGGGCCA	CASSSDLSRGGNEQFF	3	4.37579e-05	TCRBV07-02*01	TCRBD02-01*02	TCRBJ02-01*01
CAGCGCACACAGCAGGAGGACTCGGCCGTGTATCTCTGTGCCAGCAGCCCAACAGGGGGTGATTACAATGAGCAGTTCTTCGGGCCA	CASSPTGGDYNEQFF	3	4.37579e-05	TCRBV07-02*01	TCRBD01-01*01	TCRBJ02-01*01
CAGCGCACACAGCAGGAGGACTCGGCCGTGTATCTCTGTGCCAGCAGCTTAGTGGCCAGCGGGGGGGAGACCCAGTACTTCGGGCCA	CASSLVASGGETQYF	3	4.37579e-05	TCRBV07-02*01	TCRBD02-01*01	TCRBJ02-05*01
ACACAGCAGGAGGACTCGGCCGTGTATCTCTGTGCCAGCAGCTTATCTAGCGGGGGGACCACGGGAGAGACCCAGTACTTCGGGCCA	CASSLSSGGTTGETQYF	3	4.37579e-05	TCRBV07-02*01	TCRBD02-01*01	TCRBJ02-05*01
CTGACGATCCAGCGCACACAGCAGGAGGACTCGGCCGTGTATCTCTGTGCCAGCAGCTTTTTATCGGATACGCAGTATTTTGGCCCA	CASSFLSDTQYF	3	4.37579e-05	TCRBV07-02*01	TCRBD02-01	TCRBJ02-03*01
CAGCGCACACAGCAGGAGGACTCGGCCGTGTATCTCTGTGCCAGCAGCCCAGCCGGGAGCGGGCCCTACGAGCAGTACTTCGGGCCG	CASSPAGSGPYEQYF	3	4.37579e-05	TCRBV07-02*01	TCRBD02-01	TCRBJ02-07*01
ACGATCCAGCGCACACAGCAGGAGGACTCGGCCGTGTATCTCTGTGCCGGCAGGGAGCAGGGTTTTAATGAGCAGTTCTTCGGGCCA	CAGREQGFNEQFF	3	4.37579e-05	TCRBV07-02*01	TCRBD01-01*01	TCRBJ02-01*01
CTGACGATCCAGCGCACACAGCAGGAGGACTCGGCCGTGTATCTCTGTGCCAGCAGCGCGGGATACACTGAAGCTTTCTTTGGACAA	CASSAGYTEAFF	3	4.37579e-05	TCRBV07-02*01	TCRBD02-01*02	TCRBJ01-01*01
CAGCGCACACAGCAGGAGGACTCGGCCGTGTATCTCTGTGCCAGCAGCTTAGGACAGGGGATGAACTATGGCTACACCTTCGGTTCG	CASSLGQGMNYGYTF	3	4.37579e-05	TCRBV07-02*01	TCRBD01-01*01	TCRBJ01-02*01
CAGCGCACACAGCAGGAGGACTCGGCCGTGTATCTCTGTGCCAGCAGCGGACAGGGCGCGAACACCGGGGAGCTGTTTTTTGGAGAA	CASSGQGANTGELFF	3	4.37579e-05	TCRBV07-02*01	TCRBD01-01*01	TCRBJ02-02*01
CAGCGCACACAGCAGGAGGACTCGGCCGTGTATCTCTGTGCCAGCAGCTTAGTTAATCAGGGCAATCAGCCCCAGCATTTTGGTGAT	CASSLVNQGNQPQHF	3	4.37579e-05	TCRBV07-02*01	TCRBD01-01*01	TCRBJ01-05*01
CAGCGCACACAGCAGGAGGACTCGGCCGTGTATCTCTGTGCCAGCAGCTTCTCTGACCGTGCCTGGGCTGGCTACACCTTCGGTTCG	CASSFSDRAWAGYTF	3	4.37579e-05	TCRBV07-02*01	TCRBD01-01*01	TCRBJ01-02*01
ATCCAGCGCACACAGCAGGAGGACTCGGCCGTGTATCTCTGTGCCAGCAGCCCTTCTGGGGGTAACTATGGCTACACCTTCGGTTCG	CASSPSGGNYGYTF	3	4.37579e-05	TCRBV07-02*01		TCRBJ01-02*01
CAGCAGGAGGACTCGGCCGTGTATCTCTGTGCCAGCAGCTTAGAAGGTATAGCGGGGGTTCGTACAGATACGCAGTATTTTGGCCCA	CASSLEGIAGVRTDTQYF	3	4.37579e-05	TCRBV07-02*01	TCRBD02-01*01	TCRBJ02-03*01
CGCACACAGCAGGAGGACTCGGCCGTGTATCTCTGTGCCAGCAGCACCCGGGACCCGAGCTCTGGAAACACCATATATTTTGGAGAG	CASSTRDPSSGNTIYF	3	4.37579e-05	TCRBV07-02*01		TCRBJ01-03*01
ACGATCCAGCGCACACAGCAGGAGGACTCGGCCGTGTATCTCTGTGCCAGCAGCTCTAGGACGGGCAATGAGCAGTTCTTCGGGCCA	CASSSRTGNEQFF	3	4.37579e-05	TCRBV07-02*01		TCRBJ02-01*01
CAGCGCACACAGCAGGAGGACTCGGCCGTGTATCTCTGTGCCAGCAGCTTAGCCGGACTAGCGGTGGGTGAGCAGTTCTTCGGGCCA	CASSLAGLAVGEQFF	3	4.37579e-05	TCRBV07-02*01	TCRBD02-01	TCRBJ02-01*01
CGCACACAGCAGGAGGACTCGGCCGTGTATCTCTGTGCCAGCAGCTCGCAGGGCCTCTTAGCCAAAAACATTCAGTACTTCGGCGCC	CASSSQGLLAKNIQYF	3	4.37579e-05	TCRBV07-02*01	TCRBD01-01*01	TCRBJ02-04*01
ACGATCCAGCGCACACAGCAGGAGGACTCGGCCGTGTATCTCTGTGCCAGCAGCTTAGGGGGGCAAGAGACCCAGTACTTCGGGCCA	CASSLGGQETQYF	3	4.37579e-05	TCRBV07-02*01		TCRBJ02-05*01
CGCACACAGCAGGAGGACTCGGCCGTGTATCTCTGTGCCAGCAGCCCTCAGGGGTCAAGACGGCCCTATGGCTACACCTTCGGTTCG	CASSPQGSRRPYGYTF	3	4.37579e-05	TCRBV07-02*01	TCRBD01-01*01	TCRBJ01-02*01
CGCACACAGCAGGAGGACTCGGCCGTGTATCTCTGTGCCAGCAGCTTAGCTCATATTTCGAACACCGGGGAGCTGTTTTTTGGAGAA	CASSLAHISNTGELFF	3	4.37579e-05	TCRBV07-02*01		TCRBJ02-02*01
CTGCTGTCGGCTGCTCCCTCCCAGACATCTGTGTACTTCTGTGCCAGCAGTTACACAAGGGCTAATGAAAAACTGTTTTTTGGCAGT	CASSYTRANEKLFF	3	4.37579e-05	TCRBV06-05*01		TCRBJ01-04*01
TCGGCTGCTCCCTCCCAGACATCTGTGTACTTCTGTGCCAGCAGTTACTCGAGGTACATGAGAACCTACGAGCAGTACTTCGGGCCG	CASSYSRYMRTYEQYF	3	4.37579e-05	TCRBV06-05*01	TCRBD02-01*02	TCRBJ02-07*01
CTGCTGTCGGCTGCTCCCTCCCAGACATCTGTGTACTTCTGTGCCAGCAGTCCCGACGGGACAGGGGATGGCTACACCTTCGGTTCG	CASSPDGTGDGYTF	3	4.37579e-05	TCRBV06-05*01	TCRBD01-01*01	TCRBJ01-02*01
CTGTCGGCTGCTCCCTCCCAGACATCTGTGTACTTCTGTGCCAGCAGTTACACCGGGACAGGGTTGACTGAAGCTTTCTTTGGACAA	CASSYTGTGLTEAFF	3	4.37579e-05	TCRBV06-05*01	TCRBD01-01*01	TCRBJ01-01*01
AGGCTGCTGTCGGCTGCTCCCTCCCAGACATCTGTGTACTTCTGTGCCAGCATGGGCAGTTCTAATGAAAAACTGTTTTTTGGCAGT	CASMGSSNEKLFF	3	4.37579e-05	TCRBV06-05*01	TCRBD01-01*01	TCRBJ01-04*01
CTGTCGGCTGCTCCCTCCCAGACATCTGTGTACTTCTGTGCCAGCAGTTACACCGAGGGGGTCGGCCAGCCCCAGCATTTTGGTGAT	CASSYTEGVGQPQHF	3	4.37579e-05	TCRBV06-05*01	TCRBD01-01*01	TCRBJ01-05*01
CTGCTGTCGGCTGCTCCCTCCCAGACATCTGTGTACTTCTGTGCCAGCAGTGCAGACAGGCCCCCGCTGCCCCAGCATTTTGGTGAT	CASSADRPPLPQHF	3	4.37579e-05	TCRBV06-05*01	TCRBD01-01*01	TCRBJ01-05*01
AGGCTGCTGTCGGCTGCTCCCTCCCAGACATCTGTGTACTTCTGTGCCAGCATCAAAGGGAGTGGGGCTGAAGCTTTCTTTGGACAA	CASIKGSGAEAFF	3	4.37579e-05	TCRBV06-05*01	TCRBD02-01*02	TCRBJ01-01*01
AGGCTGCTGTCGGCTGCTCCCTCCCAGACATCTGTGTACTTCTGTGCCAGCAGTTCGCCCAGGGGGGAGACCCAGTACTTCGGGCCA	CASSSPRGETQYF	3	4.37579e-05	TCRBV06-05*01	TCRBD01-01*01	TCRBJ02-05*01
CTGTCGGCTGCTCCCTCCCAGACATCTGTGTACTTCTGTGCCAGCAGTTACTCGACGGGCCTTAACTATGGCTACACCTTCGGTTCG	CASSYSTGLNYGYTF	3	4.37579e-05	TCRBV06-05*01		TCRBJ01-02*01
CTGCTGTCGGCTGCTCCCTCCCAGACATCTGTGTACTTCTGTGCCAGCAGCCGCCCCTGGGGGCACAATGAGCAGTTCTTCGGGCCA	CASSRPWGHNEQFF	3	4.37579e-05	TCRBV06-05*01	TCRBD01-01*01	TCRBJ02-01*01
CTGCTGTCGGCTGCTCCCTCCCAGACATCTGTGTACTTCTGTGCCAGCAGTTCCCCAGACTTAACAAGGACGCAGTATTTTGGCCCA	CASSSPDLTRTQYF	3	4.37579e-05	TCRBV06-05*01	TCRBD02-01	TCRBJ02-03*01
CTGTCGGCTGCTCCCTCCCAGACATCTGTGTACTTCTGTGCCAGCAGTTCCGGACAGGGGGTCCCTCTCGAGCAGTACTTCGGGCCG	CASSSGQGVPLEQYF	3	4.37579e-05	TCRBV06-05*01	TCRBD01-01*01	TCRBJ02-07*01
CTGTCGGCTGCTCCCTCCCAGACATCTGTGTACTTCTGTGCCAGCAGTGCCAGGCGGACAGAAGACTACGAGCAGTACTTCGGGCCG	CASSARRTEDYEQYF	3	4.37579e-05	TCRBV06-05*01	TCRBD01-01*01	TCRBJ02-07*01
AGGCTGCTGTCGGCTGCTCCCTCCCAGACATCTGTGTACTTCTGTGCCAGCAGAGGTGGGGCGGGGTCCGAGCAGTACTTCGGGCCG	CASRGGAGSEQYF	3	4.37579e-05	TCRBV06-05*01	TCRBD02-01*01	TCRBJ02-07*01
CTGCTGTCGGCTGCTCCCTCCCAGACATCTGTGTACTTCTGTGCCAGCAAAGGGACAGGGGGTAATCAGCCCCAGCATTTTGGTGAT	CASKGTGGNQPQHF	3	4.37579e-05	TCRBV06-05*01	TCRBD01-01*01	TCRBJ01-05*01
TCGGCTGCTCCCTCCCAGACATCTGTGTACTTCTGTGCCAGCAGCTACCTCTTTGGGCAGATAAATTCACCCCTCCACTTTGGGAAC	CASSYLFGQINSPLHF	3	4.37579e-05	TCRBV06-05*01	TCRBD01-01*01	TCRBJ01-06*01
TCGGCTGCTCCCTCCCAGACATCTGTGTACTTCTGTGCCAGCAGTTACTCCAGGACAGGGGGCTCGTATGGCTACACCTTCGGTTCG	CASSYSRTGGSYGYTF	3	4.37579e-05	TCRBV06-05*01	TCRBD01-01*01	TCRBJ01-02*01
ACTCTGACAGTGACCAGTGCCCATCCTGAAGACAGCAGCTTCTACATCTGCAGTGCTAGAGGAGTAGCGGAGCAGTACTTCGGGCCG	CSARGVAEQYF	3	4.37579e-05	TCRBV20-01*01	TCRBD02-01	TCRBJ02-07*01
TCCACTCTGACAGTGACCAGTGCCCATCCTGAAGACAGCAGCTTCTACATCTGCAGTGCCCATGGCCAAGGCTACACCTTCGGTTCG	CSAHGQGYTF	3	4.37579e-05	TCRBV20-01*01	TCRBD01-01*01	TCRBJ01-02*01
TCCACTCTGACAGTGACCAGTGCCCATCCTGAAGACAGCAGCTTCTACATCTGCAGTGTGGGGGACGAGACCCAGTACTTCGGGCCA	CSVGDETQYF	3	4.37579e-05	TCRBV20-01*01		TCRBJ02-05*01
ACTCTGACAGTGACCAGTGCCCATCCTGAAGACAGCAGCTTCTACATCTGCAGTGCTAGAAGTGGGGGAGGCTACACCTTCGGTTCG	CSARSGGGYTF	3	4.37579e-05	TCRBV20-01*01		TCRBJ01-02*01
ACTCTGACAGTGACCAGTGCCCATCCTGAAGACAGCAGCTTCTACATCTGCAGTGCTAGAGAAATCGGCGAGCAGTACTTCGGGCCG	CSAREIGEQYF	3	4.37579e-05	TCRBV20-01*01	TCRBD02-01	TCRBJ02-07*01
ATCCAGCGCACAGAGCAGGGGGACTCGGCCATGTATCTCTGTGCCAGTTCCGGGACAGGGTACACCTACGAGCAGTACTTCGGGCCG	CASSGTGYTYEQYF	3	4.37579e-05	TCRBV07-09	TCRBD01-01*01	TCRBJ02-07*01
GAGATCCAGCGCACAGAGCAGGGGGACTCGGCCATGTATCTCTGTGCCAGCAGCGATAGGACAGCCTACGAGCAGTACTTCGGGCCG	CASSDRTAYEQYF	3	4.37579e-05	TCRBV07-09	TCRBD01-01*01	TCRBJ02-07*01
ACAGAGCAGGGGGACTCGGCCATGTATCTCTGTGCCAGCAGCCCTCGGGGGACAGGGGGCGTTCTTAACACCCTCCACTTTGGGAAC	CASSPRGTGGVLNTLHF	3	4.37579e-05	TCRBV07-09	TCRBD01-01*01	TCRBJ01-06*01
TTGGAGATCCAGCGCACAGAGCAGGGGGACTCGGCCATGTATCTCTGTGCCAGCGGGAGGAGCTCCTACGAGCAGTACTTCGGGCCG	CASGRSSYEQYF	3	4.37579e-05	TCRBV07-09	TCRBD02-01*02	TCRBJ02-07*01
CGCACAGAGCAGGGGGACTCGGCCATGTATCTCTGTGCCAGCAGCTTAGATCCGGGCCTTAGCTCCTACGAGCAGTACTTCGGGCCG	CASSLDPGLSSYEQYF	3	4.37579e-05	TCRBV07-09		TCRBJ02-07*01
ATCCAGCGCACAGAGCAGGGGGACTCGGCCATGTATCTCTGTGCCAGCAGCTTACAGGGCGCTGGCACTGAAGCTTTCTTTGGACAA	CASSLQGAGTEAFF	3	4.37579e-05	TCRBV07-09	TCRBD01-01*01	TCRBJ01-01*01
ATCCAGCGCACAGAGCAGGGGGACTCGGCCATGTATCTCTGTGCCAGCAGCCCGGGGACACCGGGGGGCATTCAGTACTTCGGCGCC	CASSPGTPGGIQYF	3	4.37579e-05	TCRBV07-09	TCRBD02-01*01	TCRBJ02-04*01
ATCCAGCGCACAGAGCAGGGGGACTCGGCCATGTATCTCTGTGCCAGCAGCTTAGCGCTGGGGGAATATGGCTACACCTTCGGTTCG	CASSLALGEYGYTF	3	4.37579e-05	TCRBV07-09		TCRBJ01-02*01
ACCTTGGAGATCCAGCGCACAGAGCAGGGGGACTCGGCCATGTATCTCTGTGCCAGCAGCACCAGGGGTGGCTACACCTTCGGTTCG	CASSTRGGYTF	3	4.37579e-05	TCRBV07-09	TCRBD01-01*01	TCRBJ01-02*01
CAGCGCACAGAGCAGGGGGACTCGGCCATGTATCTCTGTGCCAGCAGCTTAGTGGGGACTAGCGTGGAGACCCAGTACTTCGGGCCA	CASSLVGTSVETQYF	3	4.37579e-05	TCRBV07-09	TCRBD02-01	TCRBJ02-05*01
ATCCAGCGCACAGAGCAGGGGGACTCGGCCATGTATCTCTGTGCCAGCAGCACTGGACTCTCGAAGGGCGAGCAGTACTTCGGGCCG	CASSTGLSKGEQYF	3	4.37579e-05	TCRBV07-09	TCRBD02-01	TCRBJ02-07*01
CAGCGCACAGAGCAGGGGGACTCGGCCATGTATCTCTGTGCCAGCAGCCCCGGACAGGCTTTAGGAAACACCATATATTTTGGAGAG	CASSPGQALGNTIYF	3	4.37579e-05	TCRBV07-09	TCRBD01-01*01	TCRBJ01-03*01
CGCACAGAGCAGGGGGACTCGGCCATGTATCTCTGTGCCAGCAGTTTCGGGACTAGCGGTAACACCGGGGAGCTGTTTTTTGGAGAA	CASSFGTSGNTGELFF	3	4.37579e-05	TCRBV07-09	TCRBD02-01	TCRBJ02-02*01
ATCCAGCGCACAGAGCAGGGGGACTCGGCCATGTATCTCTGTGCCAGCAGCCCACAGGGGGGTTACTCACCCCTCCACTTTGGGAAC	CASSPQGGYSPLHF	3	4.37579e-05	TCRBV07-09	TCRBD01-01*01	TCRBJ01-06*01
ACAGAGCAGGGGGACTCGGCCATGTATCTCTGTGCCAGCAGCAGTAGACAGGGGGCGAAGGGACTCGATGGCTACACCTTCGGTTCG	CASSSRQGAKGLDGYTF	3	4.37579e-05	TCRBV07-09	TCRBD01-01*01	TCRBJ01-02*01
GAGATCCAGCGCACAGAGCAGGGGGACTCGGCCATGTATCTCTGTGCCAGCAGCTTAGGGGTAAACACTGAAGCTTTCTTTGGACAA	CASSLGVNTEAFF	3	4.37579e-05	TCRBV07-09		TCRBJ01-01*01
TTGGAGATCCAGCGCACAGAGCAGGGGGACTCGGCCATGTATCTCTGTGCCAGCAGTTTAGGGGGACAGGAAGCTTTCTTTGGACAA	CASSLGGQEAFF	3	4.37579e-05	TCRBV07-09	TCRBD01-01*01	TCRBJ01-01*01
TTGGAGATCCAGCGCACAGAGCAGGGGGACTCGGCCATGTATCTCTGTGCCAGCAGCGAGGGGTACACTGAAGCTTTCTTTGGACAA	CASSEGYTEAFF	3	4.37579e-05	TCRBV07-09		TCRBJ01-01*01
CAGCGCACAGAGCAGGGGGACTCGGCCCTGTATCTCTGTGCCAGCAGCTTGCAGACTAGCGGGTTCTACGAGCAGTACTTCGGGCCG	CASSLQTSGFYEQYF	3	4.37579e-05	TCRBV07-09	TCRBD02-01	TCRBJ02-07*01
CGCACAGAGCAGGGGGACTCGGCCATGTATCTCTGTGCCAGCAGCCCCCTTTCCAGAGTTCTTACCGGGGAGCTGTTTTTTGGAGAA	CASSPLSRVLTGELFF	3	4.37579e-05	TCRBV07-09		TCRBJ02-02*01
ACAGAGCAGGGGGACTCGGCCATGTATCTCTGTGCCAGCAGCACCAGACTAGCGGGGGCCGAGTCCGGGGAGCTGTTTTTTGGAGAA	CASSTRLAGAESGELFF	3	4.37579e-05	TCRBV07-09	TCRBD02-01*01	TCRBJ02-02*01
ATCCAGCGCACAGAGCAGGGGGACTCGGCCATGTATCTCTGTGCCAGCAGCTCCCGACTAGCTATAGATACGCAGTATTTTGGCCCA	CASSSRLAIDTQYF	3	4.37579e-05	TCRBV07-09	TCRBD02-01	TCRBJ02-03*01
CAGCGCACAGAGCAGGGGGACTCGGCCATGTATCTCTGTGCCAGCAGCTTTCGAGGGCAAGCTAATGAAAAACTGTTTTTTGGCAGT	CASSFRGQANEKLFF	3	4.37579e-05	TCRBV07-09	TCRBD02-01*02	TCRBJ01-04*01
CGCACAGAGCAGGGGGACTCGGCCATGTATCTCTGTGCCAGCAGCCCGGGACAGGGGGTTTTAGTTGATGGCTACACCTTCGGTTCG	CASSPGQGVLVDGYTF	3	4.37579e-05	TCRBV07-09	TCRBD01-01*01	TCRBJ01-02*01
TTGGAGATCCAGCGCACAGAGCAGGGGGACTCGGCCATGTATCTCTGTGCCAGCAGCCCCGGGACCTACGAGCAGTACTTCGGGCCG	CASSPGTYEQYF	3	4.37579e-05	TCRBV07-09	TCRBD02-01*02	TCRBJ02-07*01
ACTCTGACAGTGACCAGTGCCCATCCTGAAGACAGCAGCTTCTACATCTGCAGTGCCACCCCAGGGGATGGAGCTTTCTTTGGACAA	CSATPGDGAFF	3	4.37579e-05	TCRBV20-01*01	TCRBD01-01*01	TCRBJ01-01*01
TCCACTCTGACAGTGACCAGTGCCCATCCTGAAGACAGCAGCTTCTACATCTGCAGTGCTAGAGCGAATGAAGCTTTCTTTGGACAA	CSARANEAFF	3	4.37579e-05	TCRBV20-01*01		TCRBJ01-01*01
ACGTTGGCGTCTGCTGTACCCTCTCAGACATCTGTGTACTTCTGTGCCAGCAGTCGACTTATGAACACTGAAGCTTTCTTTGGACAA	CASSRLMNTEAFF	3	4.37579e-05	TCRBV06-04	TCRBD02-01	TCRBJ01-01*01
ACGTTGGCGTCTGCTGTACCCTCTCAGACATCTGTGTACTTCTGTGCCAGCAGTGACTCCGACACCGGGGAGCTGTTTTTTGGAGAA	CASSDSDTGELFF	3	4.37579e-05	TCRBV06-04	TCRBD02-01	TCRBJ02-02*01
CCCCTCAAGCTGGAGTCAGCTGCTCCCTCTCAGACTTCTGTTTACTTCTGTGCCAGCATTCGAGATAGGGGCTACACCTTCGGTTCG	CASIRDRGYTF	3	4.37579e-05	TCRBV06-07*01		TCRBJ01-02*01
CAGCGCACAGAGCAGCGGGACTCAGCCATGTATCGCTGTGCCAGCAGCCCGGGACTAGCGGGGTCAGATACGCAGTATTTTGGCCCA	CASSPGLAGSDTQYF	3	4.37579e-05	TCRBV07-07*01	TCRBD02-01*01	TCRBJ02-03*01
CGCACAGAGCAGCGGGACTCAGCCATGTATCGCTGTGCCAGCAGCCAAGGGGGGGCGGTGAACACCGGGGAGCTGTTTTTTGGAGAA	CASSQGGAVNTGELFF	3	4.37579e-05	TCRBV07-07*01	TCRBD02-01*01	TCRBJ02-02*01
CAGCGCACAGAGCAGCGGGACTCAGCCATGTATCGCTGTGCCAGCAGCTACGGGACAGGGAACACCGGGGAGCTGTTTTTTGGAGAA	CASSYGTGNTGELFF	3	4.37579e-05	TCRBV07-07*01	TCRBD01-01*01	TCRBJ02-02*01
ATCCAGGCTACGAAGCTTGAGGATTCAGCAGTGTATTTTTGTGCCAGCAGTCCCCTGACAGCCAACTATGGCTACACCTTCGGTTCG	CASSPLTANYGYTF	3	4.37579e-05	TCRBV16-01	TCRBD01-01*01	TCRBJ01-02*01
GCTACGAAGCTTGAGGATTCAGCAGTGTATTTTTGTGCCAGCAGCCGAAGGGTCTTGGCAACTAATGAAAAACTGTTTTTTGGCAGT	CASSRRVLATNEKLFF	3	4.37579e-05	TCRBV16-01		TCRBJ01-04*01
CAGGCTACGAAGCTTGAGGATTCAGCAGTGTATTTTTGTGCCAGCAGCCAATCAGTCCAGGGGGCCAGGGGCTACACCTTCGGTTCG	CASSQSVQGARGYTF	3	4.37579e-05	TCRBV16-01	TCRBD01-01*01	TCRBJ01-02*01
GAGATCCAGTCCACGGAGTCAGGGGACACAGCACTGTATTTCTGTGCCAGCAGCTTAACAGGGGGTCGATCCCTCCACTTTGGGAAC	CASSLTGGRSLHF	3	4.37579e-05	TCRBV21-01*01	TCRBD01-01*01	TCRBJ01-06*01
ACGATCCAGCGCACACAGCAGGAGGACTCGGCCGTGTATCTCTGTGCCAGCAGCTCGGACCCCGCAGGTGAGCAGTTCTTCGGGCCA	CASSSDPAGEQFF	3	4.37579e-05	TCRBV07-02*01		TCRBJ02-01*01
CAGCGCACACAGCAGGAGGACTCGGCCGTGTATCTCTGTGCCAGCAGCCCGGACCAACAAGTTGAGCCGCGTGTTTTCTTTGGACAA	CASSPDQQVEPRVFF	3	4.37579e-05	TCRBV07-02*01		TCRBJ01-01*01
ACGATCCAGCGCACACAGCAGGAGGACTCGGCCGTGTATCTCTGTGCCAGCAGCAATCCGGGACCCTCCGGCCTGTTCTTCGGGCCA	CASSNPGPSGLFF	3	4.37579e-05	TCRBV07-02*01		TCRBJ02-01*01
ATCCAGCGCACACAGCAGGAGGACTCGGCCGTGTATCTCTGTGCCAGCAGCTTACTAGCGGGGGGCGGCGAGCAGTACTTCGGGCCG	CASSLLAGGGEQYF	3	4.37579e-05	TCRBV07-02*01	TCRBD02-01*01	TCRBJ02-07*01
CAGCGCACACAGCAGGAGGACTCGGCCGTGTATCTCTGTGCCAGCAGCTTGGGTGGGGGCTATAATTCACCCCTCCACTTTGGGAAC	CASSLGGGYNSPLHF	3	4.37579e-05	TCRBV07-02*01		TCRBJ01-06*01
CAGCGCACACAGCAGGAGGACTCGGCCGTGTATCTCTGTGCCAGCAGCCCTCTCCCGGGGTTTAGAACTGAAGCTTTCTTTGGACAA	CASSPLPGFRTEAFF	3	4.37579e-05	TCRBV07-02*01	TCRBD02-01*01	TCRBJ01-01*01
AAGATCCAGCCTGCAAAGCTTGAGGACTCGGCCGTGTATCTCTGTGCCAGCAGCTTAGGGGGCCGCACTGAAGCTTTCTTTGGACAA	CASSLGGRTEAFF	3	4.37579e-05	TCRBV11-02*02	TCRBD01-01*01	TCRBJ01-01*01
CTGGAGTCAGCTACCCGCTCCCAGACATCTGTGTATTTCTGCGCCAGCAGTGACGGGGGGCTTAATTCACCCCTCCACTTTGGGAAC	CASSDGGLNSPLHF	3	4.37579e-05	TCRBV10-02*01	TCRBD02-01*01	TCRBJ01-06*01
AATTTCCCCCTCACTCTGGAGTCAGCTACCCGCTCCCAGACATCTGTGTATTTCTGCGCCGGAGTAACACCCCTCCACTTTGGGAAC	CAGVTPLHF	3	4.37579e-05	TCRBV10-02*01	TCRBD02-01*02	TCRBJ01-06*01
AGCTCCCAGACATCTGTGTACTTCTGTGCCATCAGTGATTTGGGGGGGGTATTCGGGTTTATGAACACTGAAGCTTTCTTTGGACAA	CAISDLGGVFGFMNTEAFF	3	4.37579e-05	TCRBV10-03*01	TCRBD02-01*01	TCRBJ01-01*01
ACCAGCTCCCAGACATCTGTGTACTTCTGTGCCATCAGTGGCCCCCCCGAGGGGACACGACCATCCGGGGAGCTGTTTTTTGGAGAA	CAISGPPEGTRPSGELFF	3	4.37579e-05	TCRBV10-03*01	TCRBD01-01*01	TCRBJ02-02*01
TCCGCTACCAGCTCCCAGACATCTGTGTACTTCTGTGCCATCAGTGCTCTTCGGGCGGGAGCCACAGATACGCAGTATTTTGGCCCA	CAISALRAGATDTQYF	3	4.37579e-05	TCRBV10-03*01	TCRBD02-01*02	TCRBJ02-03*01
ACCAGCTCCCAGACATCTGTGTACTTCTGTGCCATCAGTGAAGGGGGACTAGCGGGACCTAGCACAGATACGCAGTATTTTGGCCCA	CAISEGGLAGPSTDTQYF	3	4.37579e-05	TCRBV10-03*01	TCRBD02-01*02	TCRBJ02-03*01
TCCGCTACCAGCTCCCAGACATCTGTGTACTTCTGTGCCATCAGTGAGTCCAGGTTGGTAGGCTCCTACGAGCAGTACTTCGGGCCG	CAISESRLVGSYEQYF	3	4.37579e-05	TCRBV10-03*01	TCRBD01-01*01	TCRBJ02-07*01
ACTCTGGAGTCCGCTACCAGCTCCCAGACATCTGTGTACTTCTGTGCCATCAGGGCAGGGTCGAATGAAAAACTGTTTTTTGGCAGT	CAIRAGSNEKLFF	3	4.37579e-05	TCRBV10-03*01	TCRBD01-01*01	TCRBJ01-04*01
TCCGCTACCAGCTCCCAGACATCTGTGTACTTCTGTGCCATCAGTGAGGGCAGGGACTCCTATAATTCACCCCTCCACTTTGGGAAC	CAISEGRDSYNSPLHF	3	4.37579e-05	TCRBV10-03*01	TCRBD01-01*01	TCRBJ01-06*01
CTCACTCTGGAGTCCGCTACCAGCTCCCAGACATCTGTGTACTTCTGTGCCATCGGGAGGGGTGATACTGAAGCTTTCTTTGGACAA	CAIGRGDTEAFF	3	4.37579e-05	TCRBV10-03*01	TCRBD02-01*02	TCRBJ01-01*01
CTGGAGTCCGCTACCAGCTCCCAGACATCTGTGTACTTCTGTGCCATCGCGGGCCCAGCGGGCACAGATACGCAGTATTTTGGCCCA	CAIAGPAGTDTQYF	3	4.37579e-05	TCRBV10-03*01	TCRBD02-01	TCRBJ02-03*01
CTCCTCACTCTGGAGTCCGCTACCAGCTCCCAGACATCTGTGTACTTCTGTGCCATCAGACAGAACTATGGCTACACCTTCGGTTCG	CAIRQNYGYTF	3	4.37579e-05	TCRBV10-03*01	TCRBD01-01*01	TCRBJ01-02*01
GAGTCAGGGGACACAGCACTGTATTTCTGTGCCAGCAGCGACCGGGACAGGGGGCGCGACGGGGAAAATGGCTACACCTTCGGTTCG	CASSDRDRGRDGENGYTF	3	4.37579e-05	TCRBV21-01*01	TCRBD01-01*01	TCRBJ01-02*01
TCCACGGAGTCAGGGGACACAGCACTGTATTTCTGTGCCAGCAGCAGCCCTGGGGCCCAGAAGTACAATGAGCAGTTCTTCGGGCCA	CASSSPGAQKYNEQFF	3	4.37579e-05	TCRBV21-01*01	TCRBD01-01*01	TCRBJ02-01*01
ACGGAGTCAGGGGACACAGCACTGTATTTCTGTGCCAGCAGCAAGGGGACTAGCGGGGGCCGAAACAATGAGCAGTTCTTCGGGCCA	CASSKGTSGGRNNEQFF	3	4.37579e-05	TCRBV21-01*01	TCRBD02-01*01	TCRBJ02-01*01
CAGTCCACGGAGTCAGGGGACACAGCACTGTATTTCTGTGCCAGGGCGGGGACAGGGGACTTTAAAGAGACCCAGTACTTCGGGCCA	CARAGTGDFKETQYF	3	4.37579e-05	TCRBV21-01*01	TCRBD01-01*01	TCRBJ02-05*01
ATCCAGTCCACGGAGTCAGGGGACACAGCACTGTATTTCTGTGCCAGCACCAGACAGGGGAGGCGGAATGAGCAGTTCTTCGGGCCA	CASTRQGRRNEQFF	3	4.37579e-05	TCRBV21-01*01	TCRBD01-01*01	TCRBJ02-01*01
ACCTTGGAGATCCAGTCCACGGAGTCAGGGGACACAGCACTGTATTTCTGTGCCAGCACCCGGGCCCTTGAAGCTTTCTTTGGACAA	CASTRALEAFF	3	4.37579e-05	TCRBV21-01*01		TCRBJ01-01*01
ACGGAGTCAGGGGACACAGCACTGTATTTCTGTGCCAGCAGCAAAGCCGGCGGCAGTTATAGCAATCAGCCCCAGCATTTTGGTGAT	CASSKAGGSYSNQPQHF	3	4.37579e-05	TCRBV21-01*01	TCRBD02-01	TCRBJ01-05*01
GAGATCCAGTCCACGGAGTCAGGGGACACAGCACTGTATTTCTGTGCCGAGCTCCCCGGGGAGGGGAATGGCTACACCTTCGGTTCG	CAELPGEGNGYTF	3	4.37579e-05	TCRBV21-01*01	TCRBD02-01*02	TCRBJ01-02*01
ATCCAGCCTGCAAAGCTTGAGGACTCGGCCGTGTATCTCTGTGCCAGCAGCTTCCGAAGGGGCACAGATACGCAGTATTTTGGCCCA	CASSFRRGTDTQYF	3	4.37579e-05	TCRBV11-02*02		TCRBJ02-03*01
AAGCTTGAGGACTCGGCCGTGTATCTCTGTGCCAGCACTATGGGGCTTCGGCTAACGGTCTCTGGAAACACCATATATTTTGGAGAG	CASTMGLRLTVSGNTIYF	3	4.37579e-05	TCRBV11-02*02	TCRBD01-01*01	TCRBJ01-03*01
CCTGCAAAGCTTGAGGACTCGGCCGTGTATCTCTGTGCCAGCAGCTTAGGGGGACTAGCGCTCCAAGAGACCCAGTACTTCGGGCCA	CASSLGGLALQETQYF	3	4.37579e-05	TCRBV11-02*02	TCRBD02-01	TCRBJ02-05*01
TCCACTCTCAAGATCCAGCCTGCAAAGCTTGAGGACTCGGCCGTGTATCTCTGGCCGGGGGACACCGAAGAGCAGTACTTCGGGCCG	WPGDTEEQYF	3	4.37579e-05	TCRBV11-02*02		TCRBJ02-07*01
ATCCAGCCTGCAAAGCTTGAGGACTCGGCCGTGTATCTCTGTGCCAGCAGCGGCGCAGGCTCTGGAAACACCATATATTTTGGAGAG	CASSGAGSGNTIYF	3	4.37579e-05	TCRBV11-02*02	TCRBD01-01*01	TCRBJ01-03*01
AAGATCCAGCCTGCAAAGCTTGAGGACTCGGCCGTGTATCTCTGTGCCAGCAGCTTAGAATTAGGACAGCCCCAGCATTTTGGTGAT	CASSLELGQPQHF	3	4.37579e-05	TCRBV11-02*02		TCRBJ01-05*01
CAGCCTGCAAAGCTTGAGGACTCGGCCGTGTATCTCTGTGCCAGCAGCTTAGAATCAGGAACCCTCTATGGCTACACCTTCGGTTCG	CASSLESGTLYGYTF	3	4.37579e-05	TCRBV11-02*02	TCRBD01-01*01	TCRBJ01-02*01
CAGCCTGCAAAGCTTGAGGACTCGGCCGTGTATCTCTGTGCCAGCAGCTTAAGACAGGGGGCCACAGATACGCAGTATTTTGGCCCA	CASSLRQGATDTQYF	3	4.37579e-05	TCRBV11-02*02	TCRBD01-01*01	TCRBJ02-03*01
AAGATCCAGCCTGCAAAGCTTGAGGACTCGGCCGTGTATCTCTGTGCCAGCAGCTTAGAAGGGAAAAATGAGCAGTTCTTCGGGCCA	CASSLEGKNEQFF	3	4.37579e-05	TCRBV11-02*02		TCRBJ02-01*01
CTCAAGATCCAGCCTGCAAAGCTTGAGGACTCGGCCGTGTATCTCTGTGCCAGCGCGGGGGACGACTCCGAGCAGTACTTCGGGCCG	CASAGDDSEQYF	3	4.37579e-05	TCRBV11-02*02	TCRBD02-01*01	TCRBJ02-07*01
CCTGCAAAGCTTGAGGACTCGGCCGTGTATCTCTGTGCCAGCAGCTTAGACGGAGGGGGCTGGGGCAATGAGCAGTTCTTCGGGCCA	CASSLDGGGWGNEQFF	3	4.37579e-05	TCRBV11-02*02	TCRBD01-01*01	TCRBJ02-01*01
CCTGCAAAGCTTGAGGACTCGGCCGTGTATCTCTGTGCCAGCAGCTCTCACACGAGCTCCTATAATTCACCCCTCCACTTTGGGAAC	CASSSHTSSYNSPLHF	3	4.37579e-05	TCRBV11-02*02		TCRBJ01-06*01
CTCAAGATCCAGCCTGCAAAGCTTGAGGACTCGGCCGTGTATCTCTGTGCCAGCAGCTTAGTTGCCGCGACCCAGTACTTCGGGCCA	CASSLVAATQYF	3	4.37579e-05	TCRBV11-02*02		TCRBJ02-05*01
CAGCCTGCAAAGCTTGAGGACTCGGCCGTGTATCTCTGTGCCAGCAGCTTGCAGACTAGCGGGTTCTACGAGCAGTACTTCGGGCCG	CASSLQTSGFYEQYF	3	4.37579e-05	TCRBV11-02*02	TCRBD02-01	TCRBJ02-07*01
ATCCAGCCTGCAAAGCTTGAGGACTCGGCCGTGTATCTCTGTGCCAGCAGCTTGGGTGGGGGGGCAGATACGCAGTATTTTGGCCCA	CASSLGGGADTQYF	3	4.37579e-05	TCRBV11-02*02	TCRBD02-01*01	TCRBJ02-03*01
AAGATCCAGCCTGCAAAGCTTGAGGACTCGGCCGTGTATCTCTGTGCCAGCAACCCGGGACTAGCGGAGACCCAGTACTTCGGGCCA	CASNPGLAETQYF	3	4.37579e-05	TCRBV11-02*02	TCRBD02-01	TCRBJ02-05*01
GAGGACTCGGCCGTGTATCTCTGTGCCAGCAGCTTAGAGGGATCGGGACTAGCGGGGTGGAGCACCGGGGAGCTGTTTTTTGGAGAA	CASSLEGSGLAGWSTGELFF	3	4.37579e-05	TCRBV11-02*02	TCRBD02-01*01	TCRBJ02-02*01
CAGCCTGCAAAGCTTGAGGACTCGGCCGTGTATCTCTGTGCCAGCAGCACGATGACTAGCCGGGGAGAGACCCAGTACTTCGGGCCA	CASSTMTSRGETQYF	3	4.37579e-05	TCRBV11-02*02	TCRBD02-01	TCRBJ02-05*01
CAGCCTGCAAAGCTTGAGGACTCGGCCGTGTATCTCTGTGCCAGCAGCTTGGGTTCACGGACTAGCGGGGTAAAGTACTTCGGGCCG	CASSLGSRTSGVKYF	3	4.37579e-05	TCRBV11-02*02	TCRBD02-01*01	TCRBJ02-07*01
CAGCCTGCAAAGCTTGAGGACTCGGCCGTGTATCTCTGTGCCAGCAGCTTAGTTGGGACAGGGGGTCTTGGCTACACCTTCGGTTCG	CASSLVGTGGLGYTF	3	4.37579e-05	TCRBV11-02*02	TCRBD01-01*01	TCRBJ01-02*01
AAGATCCAGCCTGCAAAGCTTGAGGACTCGGCCGTGTATCTCTGTGCCAGCACCCGACAGCGCCAAGAGACCCAGTACTTCGGGCCA	CASTRQRQETQYF	3	4.37579e-05	TCRBV11-02*02	TCRBD01-01*01	TCRBJ02-05*01
CAGCCTGCAAAGCTTGAGGACTCGGCCGTGTATCTCTGTGCCAGCAGCTTAGCCCAGGGACATAATTCACCCCTCCACTTTGGGAAC	CASSLAQGHNSPLHF	3	4.37579e-05	TCRBV11-02*02		TCRBJ01-06*01
CCTGCAAAGCTTGAGGACTCGGCCGTGTATCTCTGTGCCAGCAGAAAAGGACAGGGGGCGAAGAGGTCCGAGCAGTACTTCGGGCCG	CASRKGQGAKRSEQYF	3	4.37579e-05	TCRBV11-02*02	TCRBD01-01*01	TCRBJ02-07*01
CCTGCAAAGCTTGAGGACTCGGCCGTGTATCTCTGTGCCAGCAGCTCCACACGACACAGGGTCCCCTATGGCTACACCTTCGGTTCG	CASSSTRHRVPYGYTF	3	4.37579e-05	TCRBV11-02*02	TCRBD01-01*01	TCRBJ01-02*01
ATCCAGCGCACAGAGCAGGGGGACTCGGCCATGTATCTCTGTGCCAGCAGCCAACACCGGGGACCTATTGAAGCTTTCTTTGGACAA	CASSQHRGPIEAFF	3	4.37579e-05	TCRBV07-09		TCRBJ01-01*01
CAGCGCACAGAGCAGGGGGACTCGGCCATGTATCTCTGTGCCAGCAGCTTAAAACAGGGGGCGGGTTCACCCCTCCACTTTGGGAAC	CASSLKQGAGSPLHF	3	4.37579e-05	TCRBV07-09	TCRBD01-01*01	TCRBJ01-06*01
ACAGAGCAGGGGGACTCGGCCATGTATCTCTGTGCCAGCAGCTCGCTACCGTCAAGCGGGAGGAACTATGGCTACACCTTCGGTTCG	CASSSLPSSGRNYGYTF	3	4.37579e-05	TCRBV07-09	TCRBD02-01*02	TCRBJ01-02*01
TTCTCCACCTTGGAGATCCAGCGCACAGAGCAGGGGGACTCGGCCATGTATCTCTGTGCCAGCAGCAGGGAGCTGTTTTTTGGAGAA	CASSRELFF	3	4.37579e-05	TCRBV07-09		TCRBJ02-02*01
CGCACAGAGCAGGGGGACTCGGCCATGTATCTCTGTGCCAGCAGCGGACGACTAGCGGGCAACACCGGGGAGCTGTTTTTTGGAGAA	CASSGRLAGNTGELFF	3	4.37579e-05	TCRBV07-09	TCRBD02-01	TCRBJ02-02*01
GAGATCCAGCGCACAGAGCAGGGGGACTCGGCCATGTATCTCTGTGCCAGTCAGGGAATGGGCAATCAGCCCCAGCATTTTGGTGAT	CASQGMGNQPQHF	3	4.37579e-05	TCRBV07-09	TCRBD01-01*01	TCRBJ01-05*01
GAGATCCAGCGCACAGAGCAGGGGGACTCGGCCATGTATCTCTGTGCCAGCAGCTTAGTAGATAACACTGAAGCTTTCTTTGGACAA	CASSLVDNTEAFF	3	4.37579e-05	TCRBV07-09	TCRBD02-01	TCRBJ01-01*01
CAGCGCACAGAGCAGGGGGACTCGGCCATGTATCTCTGTGCCAGCAGCTTAGGTTTAAAGGTCAATCAGCCCCAGCATTTTGGTGAT	CASSLGLKVNQPQHF	3	4.37579e-05	TCRBV07-09		TCRBJ01-05*01
CTGATCCTGGAGTCGCCCAGCCCCAACCAGACCTCTCTGTACTTCTGTGCCAGCAGTTCCCTTAATGAAAAACTGTTTTTTGGCAGT	CASSSLNEKLFF	3	4.37579e-05	TCRBV27-01*01	TCRBD02-01	TCRBJ01-04*01
CTGGAGTCGCCCAGCCCCAACCAGACCTCTCTGTACTTCTGTGCCAGCAGACTACAGGGGGGGGACACTGAAGCTTTCTTTGGACAA	CASRLQGGDTEAFF	3	4.37579e-05	TCRBV27-01*01	TCRBD01-01*01	TCRBJ01-01*01
CAGCCTGCAGAGCTTGGGGACTCGGCCGTGTATCTCTGTGCCAGCAGCTTACCTACTAGCGTCGGCGATACGCAGTATTTTGGCCCA	CASSLPTSVGDTQYF	3	4.37579e-05	TCRBV11-03*01	TCRBD02-01	TCRBJ02-03*01
CAGCCTGCAGAGCTTGGGGACTCGGCCGTGTATCTCTGTGCCAGCGGGGGAAGAGGGCGACTTGCCTACGAGCAGTACTTCGGGCCG	CASGGRGRLAYEQYF	3	4.37579e-05	TCRBV11-03*01		TCRBJ02-07*01
CTGAAGATCCAGCCCTCAGAACCCAGGGACTCAGCTGTGTATTTTTGTGCTAGTGGTTTGGCCTATCAGCCCCAGCATTTTGGTGAT	CASGLAYQPQHF	3	4.37579e-05	TCRBV12-05*01	TCRBD02-01	TCRBJ01-05*01
ACTGTGACATCGGCCCAAAAGAACCCGACAGCTTTCTATCTCTGTGCCAGTAGTATGGCGGTGAGTACTGAAGCTTTCTTTGGACAA	CASSMAVSTEAFF	3	4.37579e-05	TCRBV19-01	TCRBD02-01	TCRBJ01-01*01
TCGGCCCAAAAGAACCCGACAGCTTTCTATCTCTGTGCCAGTAGTATGCTTCCGATATTAAAGGGAACTGAAGCTTTCTTTGGACAA	CASSMLPILKGTEAFF	3	4.37579e-05	TCRBV19-01		TCRBJ01-01*01
ACATCGGCCCAAAAGAACCCGACAGCTTTCTATCTCTGTGCCAGTCGGAAGGGGACAGGCCAAAATTCACCCCTCCACTTTGGGAAC	CASRKGTGQNSPLHF	3	4.37579e-05	TCRBV19-01	TCRBD01-01*01	TCRBJ01-06*01
TCCTTGGAGCTGGGGGACTCAGCCCTGTACTTCTGTGCCAGCAGCCCCGGTGGGGCAGGACTCCGGGAGACCCAGTACTTCGGGCCA	CASSPGGAGLRETQYF	3	4.37579e-05	TCRBV13-01*01		TCRBJ02-05*01
AACATGAGCTCCTTGGAGCTGGGGGACTCAGCCCTGTACTTCTGTGCCAGCAGCACGACAGGGATCACTGAAGCTTTCTTTGGACAA	CASSTTGITEAFF	3	4.37579e-05	TCRBV13-01*01	TCRBD01-01*01	TCRBJ01-01*01
ACTGAACATGAGCTCCTTGGAGCTGGGGACTCAGCCCTGTACTTCTGTGCCAGCAGCTCTGACAGTACGGTCCACACCTTCGGTTCG	CASSSDSTVHTF	3	4.37579e-05	TCRBV13-01*01	TCRBD01-01*01	TCRBJ01-02*01
ATGAGCTCCTTGGAGCTGGGGGACTCAGCCCTGTACTTCTGTGCCAGCAGCTTCCCTAGGACCACAGATACGCAGTATTTTGGCCCA	CASSFPRTTDTQYF	3	4.37579e-05	TCRBV13-01*01		TCRBJ02-03*01
AGCTCCTTGGAGCTGGGGGACTCAGCCCTGTACTTCTGTGCCAGCAAGCCACTTACCGAGGGCTACTATGGCTACACCTTCGGTTCG	CASKPLTEGYYGYTF	3	4.37579e-05	TCRBV13-01*01	TCRBD02-01*02	TCRBJ01-02*01
TCCTTGGAGCTGGGGGACTCAGCCCTGTACTTCTGTGCCAGCAGCCGTGGACGCCGACAAAAGCGCTACGAGCAGTACTTCGGGCCG	CASSRGRRQKRYEQYF	3	4.37579e-05	TCRBV13-01*01		TCRBJ02-07*01
ATCCTGGAGTCGCCCAGCCCCAACCAGACCTCTCTGTACTTCTGTGCCAGCAAGCCTTTCCAGGGGTACGAGCAGTACTTCGGGCCG	CASKPFQGYEQYF	3	4.37579e-05	TCRBV27-01*01	TCRBD01-01*01	TCRBJ02-07*01
GAGTCGCCCAGCCCCAACCAGACCTCTCTGTACTTCTGTGCCAGCAGTTTAGTACCGGGCTTATGGAACATTCAGTACTTCGGCGCC	CASSLVPGLWNIQYF	3	4.37579e-05	TCRBV27-01*01		TCRBJ02-04*01
CTGGAGTCGCCCAGCCCCAACCAGACCTCTCTGTACTTCTGTGCCAGCAGCCTACGGGGAGGCTTACATACGCAGTATTTTGGCCCA	CASSLRGGLHTQYF	3	4.37579e-05	TCRBV27-01*01	TCRBD02-01*02	TCRBJ02-03*01
CCCAGCCCCAACCAGACCTCTCTGTACTTCTGTGCCAGCAGTTTATATCCCCCGGGACAGGGTGGCTACGAGCAGTACTTCGGGCCG	CASSLYPPGQGGYEQYF	3	4.37579e-05	TCRBV27-01*01	TCRBD01-01*01	TCRBJ02-07*01
CTGGAGTCGCCCAGCCCCAACCAGACCTCTCTGTACTTCTGTGCCAGCAGTTTTGGCAGGGGGCCCTACGAGCAGTACTTCGGGCCG	CASSFGRGPYEQYF	3	4.37579e-05	TCRBV27-01*01	TCRBD01-01*01	TCRBJ02-07*01
GAGTCGCCCAGCCCCAACCAGACCTCTCTGTACTTCTGTGCCAGCAGTCCATTCACTAGCGGCCCCTACGAGCAGTACTTCGGGCCG	CASSPFTSGPYEQYF	3	4.37579e-05	TCRBV27-01*01	TCRBD02-01	TCRBJ02-07*01
GAGTCGCCCAGCCCCAACCAGACCTCTCTGTACTTCTGTGCCAGCAGATTCGATGGACGGATGAACACTGAAGCTTTCTTTGGACAA	CASRFDGRMNTEAFF	3	4.37579e-05	TCRBV27-01*01		TCRBJ01-01*01
ATCCTGGAGTCGCCCAGCCCCAACCAGACCTCTCTGTACTTCTGTGCCAGCAGTTCATTCCAGGGGGACGAGCAGTACTTCGGGCCG	CASSSFQGDEQYF	3	4.37579e-05	TCRBV27-01*01	TCRBD01-01*01	TCRBJ02-07*01
AGCCCCAACCAGACCTCTCTGTACTTCTGTGCCAGCAGTTTATTACCCAGTCCCGGGACAGGGAACTCACCCCTCCACTTTGGGAAC	CASSLLPSPGTGNSPLHF	3	4.37579e-05	TCRBV27-01*01	TCRBD01-01*01	TCRBJ01-06*01
CTGGAGTCGCCCAGCCCCAACCAGACCTCTCTGTACTTCTGTGCCAGCAGTCCTCGACAGGGAGTTACTGAAGCTTTCTTTGGACAA	CASSPRQGVTEAFF	3	4.37579e-05	TCRBV27-01*01	TCRBD01-01*01	TCRBJ01-01*01
CCCAGCCCCAACCAGACCTCTCTGTACTTCTGTGCCAGCAGTTCCCGACAGGGGGCTCTTTTGTGGGAGACCCAGTACTTCGGGCCA	CASSSRQGALLWETQYF	3	4.37579e-05	TCRBV27-01*01	TCRBD01-01*01	TCRBJ02-05*01
ATCCTGGAGTCGCCCAGCCCCAACCAGACCTCTCTGTACTTCTGTGCCAGCAGTTTAACCCCGGCACAGCCCCAGCATTTTGGTGAT	CASSLTPAQPQHF	3	4.37579e-05	TCRBV27-01*01		TCRBJ01-05*01
ATCCTGGAGTCGCCCAGCCCCAACCAGACCTCTCTGTACTTCTGTGCCAGCAGCCCTTCCATCTACAATGAGCAGTTCTTCGGGCCA	CASSPSIYNEQFF	3	4.37579e-05	TCRBV27-01*01		TCRBJ02-01*01
CCCAACCAGACCTCTCTGTACTTCTGTGCCAGCAGTTTCAAGGGTAGAGGGCTAGCGGGGAACTACAATGAGCAGTTCTTCGGGCCA	CASSFKGRGLAGNYNEQFF	3	4.37579e-05	TCRBV27-01*01	TCRBD02-01*01	TCRBJ02-01*01
GAGTCGCCCAGCCCCAACCAGACCTCTCTGTACTTCTGTGCCAGCAGTTTAAGCAAATCTGGGGCCAACGTCCTGACTTTCGGGGCC	CASSLSKSGANVLTF	3	4.37579e-05	TCRBV27-01*01	TCRBD02-01	TCRBJ02-06*01
CCCAGCCCCAACCAGACCTCTCTGTACTTCTGTGCCAGCAGTCTAATCTCCGGACAGTCTAGCACAGATACGCAGTATTTTGGCCCA	CASSLISGQSSTDTQYF	3	4.37579e-05	TCRBV27-01*01	TCRBD01-01*01	TCRBJ02-03*01
CTGGAGTCGCCCAGCCCCAACCAGACCTCTCTGTACTTCTGTGCCAGCAGTACCGGGCGTTTCAATCAGCCCCAGCATTTTGGTGAT	CASSTGRFNQPQHF	3	4.37579e-05	TCRBV27-01*01		TCRBJ01-05*01
TCGCCCAGCCCCAACCAGACCTCTCTGTACTTCTGTGCCAGCAGTTCCTCGCTTGGGAGGGGGCCTGAGACCCAGTACTTCGGGCCA	CASSSSLGRGPETQYF	3	4.37579e-05	TCRBV27-01*01		TCRBJ02-05*01
ACATCGGCCCAAAAGAACCCGACAGCTTTCTATCTCTGTGCCAGTAGTATCCAGACAGGGGATGGTTCACCCCTCCACTTTGGGAAC	CASSIQTGDGSPLHF	3	4.37579e-05	TCRBV19-01	TCRBD01-01*01	TCRBJ01-06*01
ACATCGGCCCAAAAGAACCCGACAGCTTTCTATCTCTGTGCCAGTAGACCAGGGAAACAGGGCCTCTATGGCTACACCTTCGGTTCG	CASRPGKQGLYGYTF	3	4.37579e-05	TCRBV19-01	TCRBD01-01*01	TCRBJ01-02*01
TCGGCCCAAAAGAACCCGACAGCTTTCTATCTCTGTGCCAGTAGTTTCGGACTAGCGGGGCCGGCCGATACGCAGTATTTTGGCCCA	CASSFGLAGPADTQYF	3	4.37579e-05	TCRBV19-01	TCRBD02-01*01	TCRBJ02-03*01
ACATCGGCCCAAAAGAACCCGACAGCTTTCTATCTCTGTGCCAGTAGTTCCGGACTAGCGAATAGAAATGAGCAGTTCTTCGGGCCA	CASSSGLANRNEQFF	3	4.37579e-05	TCRBV19-01	TCRBD02-01	TCRBJ02-01*01
GTGACATCGGCCCAAAAGAACCCGACAGCTTTCTATCTCTGTGCCAGTAGGACGGAGGGGGCAACTCAGCCCCAGCATTTTGGTGAT	CASRTEGATQPQHF	3	4.37579e-05	TCRBV19-01	TCRBD01-01*01	TCRBJ01-05*01
ACATCGGCCCAAAAGAACCCGACAGCTTTCTATCTCTGTGCCAGTACTTGGCAGAGCTCCTATAATTCACCCCTCCACTTTGGGAAC	CASTWQSSYNSPLHF	3	4.37579e-05	TCRBV19-01		TCRBJ01-06*01
ACTGTGACATCGGCCCAAAAGAACCCGACAGCTTTCTATCTCTGTGCCAGTAGCAAAGACGGGGAGGGGACCCAGTACTTCGGGCCA	CASSKDGEGTQYF	3	4.37579e-05	TCRBV19-01	TCRBD02-01*02	TCRBJ02-05*01
GTGACATCGGCCCAAAAGAACCCGACAGCTTTCTATCTCTGTGCCAGTAGTATTGACGGGAGGAACACTGAAGCTTTCTTTGGACAA	CASSIDGRNTEAFF	3	4.37579e-05	TCRBV19-01	TCRBD02-01*02	TCRBJ01-01*01
CTGGAGTCGCCCAGCCCCAACCAGACCTCTCTGTACTTCTGTGCCAGCAGTTTGGGGGGCCTATCTCAGACCCAGTACTTCGGGCCA	CASSLGGLSQTQYF	3	4.37579e-05	TCRBV27-01*01		TCRBJ02-05*01
CTGATCCTGGAGTCGCCCAGCCCCAACCAGACCTCTCTGTACTTCTGTGCCAGCACGTGGAGCAATCAGCCCCAGCATTTTGGTGAT	CASTWSNQPQHF	3	4.37579e-05	TCRBV27-01*01		TCRBJ01-05*01
CTGACTGTGAGCAACATGAGCCCTGAAGACAGCAGCATATATCTCTGCAGCGTTCGGACAGGGCTCGAAAAACTGTTTTTTGGCAGT	CSVRTGLEKLFF	3	4.37579e-05	TCRBV29-01*01	TCRBD01-01*01	TCRBJ01-04*01
ATGAGCCCTGAAGACAGCAGCATATATCTCTGCAGCGTTGAAGGGGGCTTCCGCGGGGGACCCTACAATGAGCAGTTCTTCGGGCCA	CSVEGGFRGGPYNEQFF	3	4.37579e-05	TCRBV29-01*01	TCRBD02-01*01	TCRBJ02-01*01
CTGACTGTGAGCAACATGAGCCCTGAAGACAGCAGCATATATCTCTGCAGCGTTAACAGGGATGGAGAGACCCAGTACTTCGGGCCA	CSVNRDGETQYF	3	4.37579e-05	TCRBV29-01*01	TCRBD01-01*01	TCRBJ02-05*01
GTGAGCAACATGAGCCCTGAAGACAGCAGCATATATCTCTGCAGCGCCCTGGGTGGTAGCTCCTACAATGAGCAGTTCTTCGGGCCA	CSALGGSSYNEQFF	3	4.37579e-05	TCRBV29-01*01		TCRBJ02-01*01
AACATGAGCCCTGAAGACAGCAGCATATATCTCTGCAGCGTTGTAAAAAGGGACAGAGTTAACACCGGGGAGCTGTTTTTTGGAGAA	CSVVKRDRVNTGELFF	3	4.37579e-05	TCRBV29-01*01	TCRBD01-01*01	TCRBJ02-02*01
CTGACTGTGAGCAACATGAGCCCTGAAGACAGCAGCATATATCTCTGCAGCCCACGCCGGGTCGGGAATGAGCAGTTCTTCGGGCCA	CSPRRVGNEQFF	3	4.37579e-05	TCRBV29-01*01	TCRBD02-01	TCRBJ02-01*01
AACATGAGCCCTGAAGACAGCAGCATATATCTCTGCAGCGTTGAAGACCTGACTATCGGGGCCGCCGGGGAGCTGTTTTTTGGAGAA	CSVEDLTIGAAGELFF	3	4.37579e-05	TCRBV29-01*01		TCRBJ02-02*01
GTGAGCAACATGAGCCCTGAAGACAGCAGCATATATCTCTGCAGCGTTGAAGAGGGGACTGCGCGTCTGGGCTACACCTTCGGTTCG	CSVEEGTARLGYTF	3	4.37579e-05	TCRBV29-01*01	TCRBD02-01	TCRBJ01-02*01
GTGAGCAACATGAGCCCTGAAGACAGCAGCATATATCTCTGCAGCGTTGAAGAGGGGTTTCCGGCCTATGGCTACACCTTCGGTTCG	CSVEEGFPAYGYTF	3	4.37579e-05	TCRBV29-01*01		TCRBJ01-02*01
ACTGTGAGCAACATGAGCCCTGAAGACAGCAGCATATATCTCTGCAGCGTTGCACAGGAGATGGGAAACACCATATATTTTGGAGAG	CSVAQEMGNTIYF	3	4.37579e-05	TCRBV29-01*01	TCRBD01-01*01	TCRBJ01-03*01
AACATGAGCCCTGAAGACAGCAGCATATATCTCTGCAGCGCCACTATCCGGGACATTTCGGCCAAAAACATTCAGTACTTCGGCGCC	CSATIRDISAKNIQYF	3	4.37579e-05	TCRBV29-01*01	TCRBD01-01*01	TCRBJ02-04*01
AGCAACATGAGCCCTGAAGACAGCAGCATATATCTCTGCAGCGTTGATTCGGGTAGCGGGGTGAAGGGTGAGCAGTTCTTCGGGCCA	CSVDSGSGVKGEQFF	3	4.37579e-05	TCRBV29-01*01	TCRBD02-01*01	TCRBJ02-01*01
AGCAACATGAGCCCTGAAGACAGCAGCATATATCTCTGCAGCGTTCTAGTTACATTCGGCCTTTCCGGGGAGCTGTTTTTTGGAGAA	CSVLVTFGLSGELFF	3	4.37579e-05	TCRBV29-01*01	TCRBD02-01	TCRBJ02-02*01
ACTGTGAGCAACATGAGCCCTGAAGACAGCAGCATATATCTCTGCAGCGCTGGAGGACAGGGCGCCCATGGCTACACCTTCGGTTCG	CSAGGQGAHGYTF	3	4.37579e-05	TCRBV29-01*01	TCRBD01-01*01	TCRBJ01-02*01
GTGAGCAACATGAGCCCTGAAGACAGCAGCATATATCTCTGCAGCGTTGAAGAGAAGGGCGTCCGCTATGGCTACACCTTCGGTTCG	CSVEEKGVRYGYTF	3	4.37579e-05	TCRBV29-01*01		TCRBJ01-02*01
GTGAGCAACATGAGCCCTGAAGACAGCAGCATATATCTCTGCAGCGTTGAAGCAACGGGATTGGACTATGGCTACACCTTCGGTTCG	CSVEATGLDYGYTF	3	4.37579e-05	TCRBV29-01*01	TCRBD02-01*02	TCRBJ01-02*01
GTGAGCAACATGAGCCCTGAAGACAGCAGCATATATCTCTGCAGCGTTGATACAGGGGAGACTAACTATGGCTACACCTTCGGTTCG	CSVDTGETNYGYTF	3	4.37579e-05	TCRBV29-01*01	TCRBD01-01*01	TCRBJ01-02*01
ACTGTGAGCAACATGAGCCCTGAAGACAGCAGCATATATCTCTGCAGCGTCAAGACAGGGGGCAATACTGAAGCTTTCTTTGGACAA	CSVKTGGNTEAFF	3	4.37579e-05	TCRBV29-01*01	TCRBD01-01*01	TCRBJ01-01*01
CTGACTGTGAGCAACATGAGCCCTGAAGACAGCAGCATATATCTCTGCAGCGTTAATAGGGGGGGCACTGAAGCTTTCTTTGGACAA	CSVNRGGTEAFF	3	4.37579e-05	TCRBV29-01*01	TCRBD02-01*01	TCRBJ01-01*01
GTGACATCGGCCCAAAAGAACCCGACAGCTTTCTATCTCTGTGCCAGTAGTATAAGGGGGGAAAATCAGCCCCAGCATTTTGGTGAT	CASSIRGENQPQHF	3	4.37579e-05	TCRBV19-01		TCRBJ01-05*01
CTCACTGTGACATCGGCCCAAAAGAACCCGACAGCTTTCTATCTCTGTGCCAGTAGTTACAGCAATGAAAAACTGTTTTTTGGCAGT	CASSYSNEKLFF	3	4.37579e-05	TCRBV19-01	TCRBD01-01*01	TCRBJ01-04*01
ACATCGGCCCAAAAGAACCCGACAGCTTTCTATCTCTGTGCCAGTAGTATTTGGGGGCAGTACCAAGAGACCCAGTACTTCGGGCCA	CASSIWGQYQETQYF	3	4.37579e-05	TCRBV19-01	TCRBD01-01*01	TCRBJ02-05*01
CAAAAGAACCCGACAGCTTTCTATCTCTGTGCCAGTAGTATGGGAACTAGCGGGGGGACCGCCTACAATGAGCAGTTCTTCGGGCCA	CASSMGTSGGTAYNEQFF	3	4.37579e-05	TCRBV19-01	TCRBD02-01*01	TCRBJ02-01*01
ACTGTGACATCGGCCCAAAAGAACCCGACAGCTTTCTATCTCTGTGCCAGTAGTCTCGGGGGGAACAATGAGCAGTTCTTCGGGCCA	CASSLGGNNEQFF	3	4.37579e-05	TCRBV19-01	TCRBD02-01*01	TCRBJ02-01*01
GTGACATCGGCCCAAAAGAACCCGACAGCTTTCTATCTCTGTGCCAGTCAGAGGGGGGTTTCGAATTCACCCCTCCACTTTGGGAAC	CASQRGVSNSPLHF	3	4.37579e-05	TCRBV19-01		TCRBJ01-06*01
ACTGTGACATCGGCCCAAAAGAACCCGACAGCTTTCTATCTCTGTGCCAGTAGTATGGGACCTAAACTGACTACTTTCTTTGGACAA	CASSMGPKLTTFF	3	4.37579e-05	TCRBV19-01		TCRBJ01-01*01
ACATCGGCCCAAAAGAACCCGACAGCTTTCTATCTCTGTGCCAGTAGTGTCACCGGGACGGGGGCCTACGAGCAGTACTTCGGGCCG	CASSVTGTGAYEQYF	3	4.37579e-05	TCRBV19-01	TCRBD02-01*01	TCRBJ02-07*01
ACATCGGCCCAAAAGAACCCGACAGCTTTCTATCTCTGTGCCAGTAAGCGGGGGGCAAATCGGAAAGATACGCAGTATTTTGGCCCA	CASKRGANRKDTQYF	3	4.37579e-05	TCRBV19-01	TCRBD02-01*01	TCRBJ02-03*01
ACTGTGACATCGGCCCAAAAGAACCCGACAGCTTTCTATCTCTGTGCCAGTACGGAGACCGGCACAGATACGCAGTATTTTGGCCCA	CASTETGTDTQYF	3	4.37579e-05	TCRBV19-01	TCRBD02-01*02	TCRBJ02-03*01
GTGACATCGGCCCAAAAGAACCCGACAGCTTTCTATCTCTGTGCCAGTAGTATTCCAGGGACGGCAGATACGCAGTATTTTGGCCCA	CASSIPGTADTQYF	3	4.37579e-05	TCRBV19-01		TCRBJ02-03*01
ACATCGGCCCAAAAGAACCCGACAGCTTTCTATCTCTGTGCCAGTAGGGAACGACCGACAGGGGATGAAAAACTGTTTTTTGGCAGT	CASRERPTGDEKLFF	3	4.37579e-05	TCRBV19-01	TCRBD01-01*01	TCRBJ01-04*01
ACATCGGCCCAAAAGAACCCGACAGCTTTCTATCTCTGTGCCAGTAATGAGGGAACTGGGTTTTTCGGGGAGCTGTTTTTTGGAGAA	CASNEGTGFFGELFF	3	4.37579e-05	TCRBV19-01	TCRBD02-01*02	TCRBJ02-02*01
GCCCAAAAGAACCCGACAGCTTTCTATCTCTGTGCCAGTAGTATAGATCGGGCTGGCTTGTCGGTAGATACGCAGTATTTTGGCCCA	CASSIDRAGLSVDTQYF	3	4.37579e-05	TCRBV19-01		TCRBJ02-03*01
GTGACATCGGCCCAAAAGAACCCGACAGCTTTCTATCTCTGTGCCAGTAGTTCCCGGGGGCTAGCGGAGACCCAGTACTTCGGGCCA	CASSSRGLAETQYF	3	4.37579e-05	TCRBV19-01		TCRBJ02-05*01
ACATCGGCCCAAAAGAACCCGACAGCTTTCTATCTCTGTGCCAGTAGTATAAACCCGAACTCCTACAATGAGCAGTTCTTCGGGCCA	CASSINPNSYNEQFF	3	4.37579e-05	TCRBV19-01		TCRBJ02-01*01
ACTGTGACATCGGCCCAAAAGAACCCGACAGCTTTCTATCTCTGTGCCAGTAGTATACCCGGGAAAGAGACCCAGTACTTCGGGCCA	CASSIPGKETQYF	3	4.37579e-05	TCRBV19-01	TCRBD02-01*02	TCRBJ02-05*01
AACCCGACAGCTTTCTATCTCTGTGCCAGTAGCCCGAAGGAACTAGCGGGGGGGCCGGGTGGAGCCGGGGAGCTGTTTTTTGGAGAA	CASSPKELAGGPGGAGELFF	3	4.37579e-05	TCRBV19-01	TCRBD02-01*01	TCRBJ02-02*01
ACATCGGCCCAAAAGAACCCGACAGCTTTCTATCTCTGTGCCAGTGGGGGGCAAGAACGTCCAGGGCAGCCCCAGCATTTTGGTGAT	CASGGQERPGQPQHF	3	4.37579e-05	TCRBV19-01		TCRBJ01-05*01
ACATCGGCCCAAAAGAACCCGACAGCTTTCTATCTCTGTGCCAGTAGTCTCGCCGCGGGGATCTCCTACGAGCAGTACTTCGGGCCG	CASSLAAGISYEQYF	3	4.37579e-05	TCRBV19-01	TCRBD02-01*01	TCRBJ02-07*01
ACTGTGACATCGGCCCAAAAGAACCCGACAGCTTTCTATCTCTGTGCCACCAATCGGGGCCAATATCAGCCCCAGCATTTTGGTGAT	CATNRGQYQPQHF	3	4.37579e-05	TCRBV19-01		TCRBJ01-05*01
TCGGCCCAAAAGAACCCGACAGCTTTCTATCTCTGTGCCAGTAGTAGGGGATCTAGGGGGGCGAACACTGAAGCTTTCTTTGGACAA	CASSRGSRGANTEAFF	3	4.37579e-05	TCRBV19-01		TCRBJ01-01*01
GTGACATCGGCCCAAAAGAACCCGACAGCTTTCTATCTCTGTGCCAGTAGAAGTGGACCAATGAACACTGAAGCTTTCTTTGGACAA	CASRSGPMNTEAFF	3	4.37579e-05	TCRBV19-01		TCRBJ01-01*01
CAAAAGAACCCGACAGCTTTCTATCTCTGTGCCAGTAGTCCTTATTGGACAGAACGTACAACTAATGAAAAACTGTTTTTTGGCAGT	CASSPYWTERTTNEKLFF	3	4.37579e-05	TCRBV19-01	TCRBD01-01*01	TCRBJ01-04*01
TCGGCCCAAAAGAACCCGACAGCTTTCTATCTCTGTGCCAGTAGTGATCGAGCCGGGGGCTGGGGCACTGAAGCTTTCTTTGGACAA	CASSDRAGGWGTEAFF	3	4.37579e-05	TCRBV19-01		TCRBJ01-01*01
ACTGTGACATCGGCCCAAAAGAACCCGACAGCTTTCTATCTCTGTGCCAGTAGTGGGACAGGGACCTACGAGCAGTACTTCGGGCCG	CASSGTGTYEQYF	3	4.37579e-05	TCRBV19-01	TCRBD01-01*01	TCRBJ02-07*01
TCGGCCCAAAAGAACCCGACAGCTTTCTATCTCTGTGCCAGTAGTATCCCTTTTGGGACTAGCAATCAGCCCCAGCATTTTGGTGAT	CASSIPFGTSNQPQHF	3	4.37579e-05	TCRBV19-01		TCRBJ01-05*01
ACATCGGCCCAAAAGAACCCGACAGCTTTCTATCTCTGTGCCAGTAGTATCGGACCTTATAGCAATCAGCCCCAGCATTTTGGTGAT	CASSIGPYSNQPQHF	3	4.37579e-05	TCRBV19-01		TCRBJ01-05*01
GTGACATCGGCCCAAAAGAACCCGACAGCTTTCTATCTCTGTGCCACTACCCCGGGACAGGGGGCTCCTGGCTACACCTTCGGTTCG	CATTPGQGAPGYTF	3	4.37579e-05	TCRBV19-01	TCRBD01-01*01	TCRBJ01-02*01
GTGACATCGGCCCAAAAGAACCCGACAGCTTTCTATCTCTGTGCCAGTCGCGACAGGGCGGGCGCCTACGAGCAGTACTTCGGGCCG	CASRDRAGAYEQYF	3	4.37579e-05	TCRBV19-01	TCRBD01-01*01	TCRBJ02-07*01
GTGACATCGGCCCAAAAGAACCCGACAGCTTTCTATCTCTGTGCCAGTATGCAGAGCTCCTATAATTCACCCCTCCACTTTGGGAAC	CASMQSSYNSPLHF	3	4.37579e-05	TCRBV19-01		TCRBJ01-06*01
CTCACTGTGACATCGGCCCAAAAGAACCCGACAGCTTTCTATCTCTGTGCCAGTAGTCCGGGACTCTCTGGCTACACCTTCGGTTCG	CASSPGLSGYTF	3	4.37579e-05	TCRBV19-01	TCRBD02-01	TCRBJ01-02*01
GTGACATCGGCCCAAAAGAACCCGACAGCTTTCTATCTCTGTGCCAGTAGTAACCACAAGAGCCCCTACGAGCAGTACTTCGGGCCG	CASSNHKSPYEQYF	3	4.37579e-05	TCRBV19-01		TCRBJ02-07*01
GTGACATCGGCCCAAAAGAACCCGACAGCTTTCTATCTCTGTGCCAGTAGTGATACAGGGACTCGATACATTCAGTACTTCGGCGCC	CASSDTGTRYIQYF	3	4.37579e-05	TCRBV19-01		TCRBJ02-04*01
ACTGTGACATCGGCCCAAAAGAACCCGACAGCTTTCTATCTCTGTGCCAGTAGTTTCCGGGACATGAAGACCCAGTACTTCGGGCCA	CASSFRDMKTQYF	3	4.37579e-05	TCRBV19-01	TCRBD01-01*01	TCRBJ02-05*01
GTGACATCGGCCCAAAAGAACCCGACAGCTTTCTATCTCTGTGCCAGTAGTACGCGGCCCACTAATGAAAAACTGTTTTTTGGCAGT	CASSTRPTNEKLFF	3	4.37579e-05	TCRBV19-01	TCRBD02-01	TCRBJ01-04*01
GAGTCTGCCAGGCCCTCACATACCTCTCAGTACCTCTGTGCCAGCAGTGCTTGGGGACAGGGCCACACTGAAGCTTTCTTTGGACAA	CASSAWGQGHTEAFF	3	4.37579e-05	TCRBV25-01*01	TCRBD01-01*01	TCRBJ01-01*01
ACCCTGGAGTCTGCCAGGCCCTCACATACCTCTCAGTACCTCTGTGCCAGCAGTGAAAGCCCGGCCTATGGCTACACCTTCGGTTCG	CASSESPAYGYTF	3	4.37579e-05	TCRBV25-01*01		TCRBJ01-02*01
GCCAGGCCCTCACATACCTCTCAGTACCTCTGTGCCAGCAGCCCGGTTTTGCTAGCGGGGGGCTTCAATGAGCAGTTCTTCGGGCCA	CASSPVLLAGGFNEQFF	3	4.37579e-05	TCRBV25-01*01	TCRBD02-01*01	TCRBJ02-01*01
CTGGAGTCTGCCAGGCCCTCACATACCTCTCAGTACCTCTGTGCCAGCAGTGACCAGTTGGGCACCGGGGAGCTGTTTTTTGGAGAA	CASSDQLGTGELFF	3	4.37579e-05	TCRBV25-01*01		TCRBJ02-02*01
TCTGCCAGGCCCTCACATACCTCTCAGTACCTCTGTGCCAGCACATTTCCAGACAGCTCTGGGGCCAACGTCCTGACTTTCGGGGCC	CASTFPDSSGANVLTF	3	4.37579e-05	TCRBV25-01*01	TCRBD01-01*01	TCRBJ02-06*01
AGGCCCTCACATACCTCTCAGTACCTCTGTGCCAGCAGTGGCTCCACAGGGGCCAGCTCCTATAATTCACCCCTCCACTTTGGGAAC	CASSGSTGASSYNSPLHF	3	4.37579e-05	TCRBV25-01*01	TCRBD01-01*01	TCRBJ01-06*01
ACCCTGGAGTCTGCCAGGCCCTCACATACCTCTCAGTACCTCTGTGCCAGCGGGGACAGGGGGCCGGGTACGCAGTATTTTGGCCCA	CASGDRGPGTQYF	3	4.37579e-05	TCRBV25-01*01	TCRBD01-01*01	TCRBJ02-03*01
CTGACCCTGGAGTCTGCCAGGCCCTCACATACCTCTCAGTACCTCTGTGCCAGCAGTGAGCTGTCCGGGGAGCTGTTTTTTGGAGAA	CASSELSGELFF	3	4.37579e-05	TCRBV25-01*01		TCRBJ02-02*01
ACCCTGGAGTCTGCCAGGCCCTCACATACCTCTCAGTACCTCTGTGCCAGCAGAGGGACAGGGGTTTACGAGCAGTACTTCGGGCCG	CASRGTGVYEQYF	3	4.37579e-05	TCRBV25-01*01	TCRBD01-01*01	TCRBJ02-07*01
CACATCAATTCCCTGGAGCTTGGTGACTCTGCTGTGTATTTCTGTGCCAGCAGCCAAGGTTCTCGCACTGAAGCTTTCTTTGGACAA	CASSQGSRTEAFF	3	4.37579e-05	TCRBV03	TCRBD02-01	TCRBJ01-01*01
AATTCCCTGGAGCTTGGTGACTCTGCTGTGTATTTCTGTGCCAGCAGCCAAGATACACGCCTCGCCACTGAAGCTTTCTTTGGACAA	CASSQDTRLATEAFF	3	4.37579e-05	TCRBV03	TCRBD01-01*01	TCRBJ01-01*01
ATCAATTCCCTGGAGCTTGGTGACTCTGCTGTGTATTTCTGTGCCAGCAGCCAATGGGGGCAATACGGGGAAGCTTTCTTTGGACAA	CASSQWGQYGEAFF	3	4.37579e-05	TCRBV03	TCRBD01-01*01	TCRBJ01-01*01
CTGACAGTGACCAGTGCCCATCCTGAAGACAGCAGCTTCTACATCTGCAGTGCTCTTCATACGGACACTGAAGCTTTCTTTGGACAA	CSALHTDTEAFF	3	4.37579e-05	TCRBV20	TCRBD02-01	TCRBJ01-01*01
GTGACCAGTGCCCATCCTGAAGACAGCAGCTTCTACATCTGCAGTGCACCCTCAGGGTCCAGGGTGACTGAAGCTTTCTTTGGACAA	CSAPSGSRVTEAFF	3	4.37579e-05	TCRBV20	TCRBD01-01*01	TCRBJ01-01*01
ACCAGTGCCCATCCTGAAGACAGCAGCTTCTACATCTGCAGTGCCCCGAGACAGGGAAGCATGCGCACTGAAGCTTTCTTTGGACAA	CSAPRQGSMRTEAFF	3	4.37579e-05	TCRBV20	TCRBD01-01*01	TCRBJ01-01*01
AAGATCCAGCCCTCAGAACCCAGGGACTCAGCTGTGTACTTCTGTGCCAGCAGTTTAGGCGGGAATGAGCCCCTCCACTTTGGGAAC	CASSLGGNEPLHF	3	4.37579e-05	TCRBV12	TCRBD02-01*02	TCRBJ01-06*01
ACAGTGACCAGTGCCCATCCTGAAGACAGCAGCTTCTACATCTGCAGTGCTAGAGCCGGGGCAGATCAGCCCCAGCATTTTGGTGAT	CSARAGADQPQHF	3	4.37579e-05	TCRBV20		TCRBJ01-05*01
GCCCATCCTGAAGACAGCAGCTTCTACATCTGCAGTGCTAGAGATGGCGCGCGAGGGGCTTTCGATTCACCCCTCCACTTTGGGAAC	CSARDGARGAFDSPLHF	3	4.37579e-05	TCRBV20		TCRBJ01-06*01
CTGACAGTGACCAGTGCCCATCCTGAAGACAGCAGCTTCTACATCTGCAGTGCTAGAGTCACAGATCAGCCCCAGCATTTTGGTGAT	CSARVTDQPQHF	3	4.37579e-05	TCRBV20	TCRBD01-01*01	TCRBJ01-05*01
TTGGAGTCGGCTGCTCCCTCCCAAACATCTGTGTACTTCTGTGCCAGCAGCCCCGGGACAGGGCATCAGCCCCAGCATTTTGGTGAT	CASSPGTGHQPQHF	3	4.37579e-05	TCRBV06	TCRBD01-01*01	TCRBJ01-05*01
ACCAGTGCCCATCCTGAAGACAGCAGCTTCTACATCTGCAGTGCTAGAGATGTAGGAAAGCTGAACACTGAAGCTTTCTTTGGACAA	CSARDVGKLNTEAFF	3	4.37579e-05	TCRBV20		TCRBJ01-01*01
ACAGTGACCAGTGCCCATCCTGAAGACAGCAGCTTCTACATCTGCAGCATACTAGCGGGGGCGGGGGAGACCCAGTACTTCGGGCCA	CSILAGAGETQYF	3	4.37579e-05	TCRBV20	TCRBD02-01*01	TCRBJ02-05*01
ACCAGTGCCCATCCTGAAGACAGCAGCTTCTACATCTGCAGTGCTAGAGATCCGAGCGGAGCAGGGGATGAGCAGTTCTTCGGGCCA	CSARDPSGAGDEQFF	3	4.37579e-05	TCRBV20	TCRBD01-01*01	TCRBJ02-01*01
AAGATCCAGCCCTCAGAACCCAGGGACTCAGCTGTGTACTTCTGTGCCAGCAGTTTTCGGCCCCCGGATACGCAGTATTTTGGCCCA	CASSFRPPDTQYF	3	4.37579e-05	TCRBV12		TCRBJ02-03*01
ATCCAGCCCTCAGAACCCAGGGACTCAGCTGTGTACTTCTGTGCCAGCAGTCAACCAGTAAGCCGCAATGAGCAGTTCTTCGGGCCA	CASSQPVSRNEQFF	3	4.37579e-05	TCRBV12		TCRBJ02-01*01
CTTCACATCAATTCCCTGGAGCTTGGTGACTCTGCTGTGTATTTCTGTGCCAGCAGCCAAGTAACGGTTGGCTACACCTTCGGTTCG	CASSQVTVGYTF	3	4.37579e-05	TCRBV03	TCRBD02-01	TCRBJ01-02*01
GTGACCAGTGCCCATCCTGAAGACAGCAGCTTCTACATCTGCAGTGCCGGATCGTCGGGGGTATCCTACGAGCAGTACTTCGGGCCG	CSAGSSGVSYEQYF	3	4.37579e-05	TCRBV20	TCRBD02-01*01	TCRBJ02-07*01
TCGGCTGCTCCCTCCCAGACATCTGTGTACTTCTGTGCCAGCCGGCGCGAGGTGTCCAGTACGAACACTGAAGCTTTCTTTGGACAA	CASRREVSSTNTEAFF	3	4.37579e-05	TCRBV06	TCRBD02-01*02	TCRBJ01-01*01
GAGCTTGGTGACTCTGCTGTGTATTTCTGTGCCAGCAGCCAGACTAGCGGGGGGGCCTCAAAGACAGATACGCAGTATTTTGGCCCA	CASSQTSGGASKTDTQYF	3	4.37579e-05	TCRBV03	TCRBD02-01*01	TCRBJ02-03*01
GTGACCAGTGCCCATCCTGAAGACAGCAGCTTCTACATCTGCAGTGCTAAGGGGGCTAGTCGGAACACTGAAGCTTTCTTTGGACAA	CSAKGASRNTEAFF	3	4.37579e-05	TCRBV20	TCRBD01-01*01	TCRBJ01-01*01
ATCCAGCCCTCAGAACCCAGGGACTCAGCTGTGTACTTCTGTGCCAGCAGTTTAGGGTCTGTCTCCTACGAGCAGTACTTCGGGCCG	CASSLGSVSYEQYF	3	4.37579e-05	TCRBV12		TCRBJ02-07*01
ACAGTGACCAGTGCCCATCCTGAAGACAGCAGCTTCTACATCTGCAGTGCTAGAGACGGACACAACTATGGCTACACCTTCGGTTCG	CSARDGHNYGYTF	3	4.37579e-05	TCRBV20	TCRBD01-01*01	TCRBJ01-02*01
ATCCAGCCCTCAGAACCCAGGGACTCAGCTGTGTACTTCTGTGCCAGCAAGGGGGGACAGATGAACACTGAAGCTTTCTTTGGACAA	CASKGGQMNTEAFF	3	4.37579e-05	TCRBV12	TCRBD01-01*01	TCRBJ01-01*01
GCCCATCCTGAAGACAGCAGCTTCTACATCTGCAGTGCTAGAGATTACCGAGGCTCGGGGGGGAGGGAGACCCAGTACTTCGGGCCA	CSARDYRGSGGRETQYF	3	4.37579e-05	TCRBV20	TCRBD02-01*01	TCRBJ02-05*01
TTGGAGTCGGCTGCTCCCTCCCAAACATCTGTGTACTTCTGTGCCAGCCATAGTGGGGGATCTAATTCACCCCTCCACTTTGGGAAC	CASHSGGSNSPLHF	3	4.37579e-05	TCRBV06		TCRBJ01-06*01
CTGCTGGGGTTGGAGTCGGCTGCTCCCTCCCAAACATCTGTGTACTTCTGTGCCAGCGTACAAGGCACTGAAGCTTTCTTTGGACAA	CASVQGTEAFF	3	4.37579e-05	TCRBV06		TCRBJ01-01*01
CTCAGGCTGGAGTCAGCTGCTCCCTCCCAGACATCTGTGTACTTCTGTGCCAGCAGGGGCTTTGGCTATGGCTACACCTTCGGTTCG	CASRGFGYGYTF	3	4.37579e-05	TCRBV06	TCRBD01-01*01	TCRBJ01-02*01
CACATCAATTCCCTGGAGCTTGGTGACTCTGCTGTGTATTTCTGTGCCAGCAGGCAGCTGGTGAACACTGAAGCTTTCTTTGGACAA	CASRQLVNTEAFF	3	4.37579e-05	TCRBV03		TCRBJ01-01*01
GTGACCAGTGCCCATCCTGAAGACAGCAGCTTCTACATCTGCAGTGCCACCCTCGGGGGGACACACACTGAAGCTTTCTTTGGACAA	CSATLGGTHTEAFF	3	4.37579e-05	TCRBV20	TCRBD02-01*01	TCRBJ01-01*01
ACTCTGAAGATCCAGCCCTCAGAACCCAGGGACTCAGCTGTGTACTTCTGTGCCAGCAGTGTACTTTACGAGCAGTACTTCGGGCCG	CASSVLYEQYF	3	4.37579e-05	TCRBV12	TCRBD02-01	TCRBJ02-07*01
AATTCCCTGGAGCTTGGTGACTCTGCTGTGTATTTCTGTGCCAGCAGCGAAGGACAGAGTGGTGGGAATGAGCAGTTCTTCGGGCCA	CASSEGQSGGNEQFF	3	4.37579e-05	TCRBV03	TCRBD01-01*01	TCRBJ02-01*01
GAGGACTCGGCCGTGTATCTCTGTGCCAGCAGCTTTGACTCTTTATTAGCGGGGGGGGAAAACACAGATACGCAGTATTTTGGCCCA	CASSFDSLLAGGENTDTQYF	3	4.37579e-05		TCRBD02-01*01	TCRBJ02-03*01
CTAGAGTCTGCCATCCCCAACCAGACAGCTCTTTACTTCTGTGCCACCCGCGGGACAGGGAACACCGGGGAGCTGTTTTTTGGAGAA	CATRGTGNTGELFF	3	4.37579e-05	TCRBV24	TCRBD01-01*01	TCRBJ02-02*01
ACCAGTGCCCATCCTGAAGACAGCAGCTTCTACATCTGCAGTGCTAGTCTCAGCGGGGGGGCCTTTTATGAGCAGTTCTTCGGGCCA	CSASLSGGAFYEQFF	3	4.37579e-05	TCRBV20	TCRBD02-01*01	TCRBJ02-01*01
ATCAATTCCCTGGAGCTTGGTGACTCTGCTGTGTATTTCTGTGCCAGCAGCAGAGGGGACCGAGCCTACGAGCAGTACTTCGGGCCG	CASSRGDRAYEQYF	3	4.37579e-05	TCRBV03		TCRBJ02-07*01
CCTGAAGACAGCAGCTTCTACATCTGCAGTGCTAGGCCCTCTGGGACTAGCGGGGGGGCCGGGGGAAACATTCAGTACTTCGGCGCC	CSARPSGTSGGAGGNIQYF	3	4.37579e-05	TCRBV20	TCRBD02-01*01	TCRBJ02-04*01
TCGGCTGCTCCCTCCCAGACATCTGTGTACTTCTGTGCCAGCACCTCCGGGACAGGGTGGCCTAACTATGGCTACACCTTCGGTTCG	CASTSGTGWPNYGYTF	3	4.37579e-05	TCRBV06	TCRBD01-01*01	TCRBJ01-02*01
CAGCCCTCAGAACCCAGGGACTCAGCTGTGTACTTCTGTGCCAGCAGGGAACAGGGAAGTTTTTCCTACGAGCAGTACTTCGGGCCG	CASREQGSFSYEQYF	3	4.37579e-05	TCRBV12	TCRBD01-01*01	TCRBJ02-07*01
AAGATCCAGCCCTCAGAACCCAGGGACTCAGCTGTGTACTTCTGTGCCAGCAGTCGGGACAGGGGAAACACCATATATTTTGGAGAG	CASSRDRGNTIYF	3	4.37579e-05	TCRBV12	TCRBD01-01*01	TCRBJ01-03*01
AGTGCCCATCCTGAAGACAGCAGCTTCTACATCTGCAGTGCTAGAGATCCCACGAGAGACAGGAACAATGAGCAGTTCTTCGGGCCA	CSARDPTRDRNNEQFF	3	4.37579e-05	TCRBV20	TCRBD01-01*01	TCRBJ02-01*01
ATCAATTCCCTGGAGCTTGGTGACTCTGCTGTGTATTTCTGTGCCAGCAAGGACTCGCCCTATAATTCACCCCTCCACTTTGGGAAC	CASKDSPYNSPLHF	3	4.37579e-05	TCRBV03	TCRBD02-01	TCRBJ01-06*01
ACAGTGACCAGTGCCCATCCTGAAGACAGCAGCTTCTACATCTGCAGTGCTAGAGTCGGGGACCTCGGGGGCTACACCTTCGGTTCG	CSARVGDLGGYTF	3	4.37579e-05	TCRBV20		TCRBJ01-02*01
TCGGCTGCTCCCTCCCAAACATCTGTGTACTTCTGTGCCAGCAGCCTGGACAGGGGAAGGGGCAATCAGCCCCAGCATTTTGGTGAT	CASSLDRGRGNQPQHF	3	4.37579e-05	TCRBV06	TCRBD01-01*01	TCRBJ01-05*01
CTGCTGGGGTTGGAGTCGGCTGCTCCCTCCCAAACATCTGTGTACTTCTGTGCCAGCAGTCATGGGGTCACCCAGTACTTCGGGCCA	CASSHGVTQYF	3	4.37579e-05	TCRBV06		TCRBJ02-05*01
GAGTCGGCTGCTCCCTCCCAAACATCTGTGTACTTCTGTGCCAGCAGTGACCAAGGGTACGCTAACTATGGCTACACCTTCGGTTCG	CASSDQGYANYGYTF	3	4.37579e-05	TCRBV06		TCRBJ01-02*01
TTGGAGTCGGCTGCTCCCTCCCAAACATCTGTGTACTTCTGTGCCAGCAGTTATAGGGTGGCCAACACTGAAGCTTTCTTTGGACAA	CASSYRVANTEAFF	3	4.37579e-05	TCRBV06		TCRBJ01-01*01
ATCCAGCCCTCAGAACCCAGGGACTCAGCTGTGTACTTCTGTGCCAGCAGTTTAGGGGTCGGGAGAGGAGAGCAGTACTTCGGGCCG	CASSLGVGRGEQYF	3	4.37579e-05	TCRBV12	TCRBD02-01*02	TCRBJ02-07*01
ACCAGTGCCCATCCTGAAGACAGCAGCTTCTACATCTGCAGTGTCCCTCCACAGGGGGCGCCCAATCAGCCCCAGCATTTTGGTGAT	CSVPPQGAPNQPQHF	3	4.37579e-05	TCRBV20	TCRBD01-01*01	TCRBJ01-05*01
ATCCAGCCCTCAGAACCCAGGGACTCAGCTGTGTACTTCTGTGCCAGCAGTCCAGGAGGGGGCGGTTCACCCCTCCACTTTGGGAAC	CASSPGGGGSPLHF	3	4.37579e-05	TCRBV12	TCRBD01-01*01	TCRBJ01-06*01
CTGAAGATCCAGCCCTCAGAACCCAGGGACTCAGCTGTGTACTTCTGTGCCAGCAGTAGAGACAGGGGTGGCTACACCTTCGGTTCG	CASSRDRGGYTF	3	4.37579e-05	TCRBV12	TCRBD01-01*01	TCRBJ01-02*01
ACTCTGAAGATCCAGCCCTCAGAACCCAGGGACTCAGCTGTGTACTTCTGTGCCAGCAGCAAGGGGTATGAAGCTTTCTTTGGACAA	CASSKGYEAFF	3	4.37579e-05	TCRBV12	TCRBD01-01*01	TCRBJ01-01*01
CTGAAGATCCAGCCCTCAGAACCCAGGGACTCAGCTGTGTACTTCTGTGCCAGCAGTTTAGGGGATCAGCCCCAGCATTTTGGTGAT	CASSLGDQPQHF	3	4.37579e-05	TCRBV12		TCRBJ01-05*01
CTTGGTGACTCTGCTGTGTATTTCTGTGCCAGCAGCCAAGCTTCTAAAACGGACAGGCCCTCCAAGGTGACCCAGTACTTCGGGCCA	CASSQASKTDRPSKVTQYF	3	4.37579e-05	TCRBV03	TCRBD01-01*01	TCRBJ02-05*01
ATCCAGCCCTCAGAACCCAGGGACTCAGCTGTGTACTTCTGTGCCAGCAGCCCTAATAGGGGGAAAAACATTCAGTACTTCGGCGCC	CASSPNRGKNIQYF	3	4.37579e-05	TCRBV12	TCRBD01-01*01	TCRBJ02-04*01
CCCTCCCAAACATCTGTGTACTTCTGTGCCAGCAGTTACTGGACGCCGCGGTCTGTCAGGGAATCCGGGGAGCTGTTTTTTGGAGAA	CASSYWTPRSVRESGELFF	3	4.37579e-05	TCRBV06	TCRBD01-01*01	TCRBJ02-02*01
AGTGCCCATCCTGAAGACAGCAGCTTCTACATCTGCAGTGCTAGAGACCTTAGACTAGCGGAATACAATGAGCAGTTCTTCGGGCCA	CSARDLRLAEYNEQFF	3	4.37579e-05	TCRBV20	TCRBD02-01	TCRBJ02-01*01
ATCCAGCCCTCAGAACCCAGGGACTCAGCTGTGTACTTCTGTGCCAGCCGAGCGGGGGGGGTTTACAATGAGCAGTTCTTCGGGCCA	CASRAGGVYNEQFF	3	4.37579e-05	TCRBV12	TCRBD02-01*01	TCRBJ02-01*01
AATTCCCTGGAGCTTGGTGACTCTGCTGTGTATTTCTGTGCCAGCAGCCAAACTAGCGGGGGGGTATGGACGCAGTATTTTGGCCCA	CASSQTSGGVWTQYF	3	4.37579e-05	TCRBV03	TCRBD02-01*01	TCRBJ02-03*01
AAGATCCAGCCCTCAGAACCCAGGGACTCAGCTGTGTACTTCTGTGCCAGCAAGGGGGGAGGCACAGATACGCAGTATTTTGGCCCA	CASKGGGTDTQYF	3	4.37579e-05	TCRBV12		TCRBJ02-03*01
ACCAGTGCCCATCCTGAAGACAGCAGCTTCTACATCTGCAGTGCTAGTTCTAGCGGGGGGGCCGGAGATACGCAGTATTTTGGCCCA	CSASSSGGAGDTQYF	3	4.37579e-05	TCRBV20	TCRBD02-01*01	TCRBJ02-03*01
GGGTTGGAGTCGGCTGCTCCCTCCCAAACATCTGTGTACTTCTGTGCCAGCATCCCTTACTTCGGGGGCGAGCAGTTCTTCGGGCCA	CASIPYFGGEQFF	3	4.37579e-05	TCRBV06		TCRBJ02-01*01
GAGTCGGCTGCTCCCTCCCAAACATCTGTGTACTTCTGTGCCAGCTTTAATACCCGACCCGGCAAGGGTACGCAGTATTTTGGCCCA	CASFNTRPGKGTQYF	3	4.37579e-05	TCRBV06		TCRBJ02-03*01
CCCTCAGAACCCAGGGACTCAGCTGTGTACTTCTGTGCCAGCAGTTCGGCGACCGGGACAGGTTACAATGAGCAGTTCTTCGGGCCA	CASSSATGTGYNEQFF	3	4.37579e-05	TCRBV12	TCRBD01-01*01	TCRBJ02-01*01
GAGTCGGCTGCTCCCTCCCAAACATCTGTGTACTTCTGTGCCAGCACCGCCACGGCGGGGGGGACAGATACGCAGTATTTTGGCCCA	CASTATAGGTDTQYF	3	4.37579e-05	TCRBV06	TCRBD02-01*01	TCRBJ02-03*01
ACAGTGACCAGTGCCCATCCTGAAGACAGCAGCTTCTACATCTGCAGTGCTAGAGAATTGGCCAAAAACATTCAGTACTTCGGCGCC	CSARELAKNIQYF	3	4.37579e-05	TCRBV20		TCRBJ02-04*01
ACAGTGACCAGTGCCCATCCTGAAGACAGCAGCTTCTACATCTGCAGTGTCGTCGGGACAGGGGTACCCCTGCAGTATTTTGGCCCA	CSVVGTGVPLQYF	3	4.37579e-05	TCRBV20	TCRBD01-01*01	TCRBJ02-03*01
CCCTCCCAGACATCTGTGTACTTCTGTGCCAGCAGTTACGGGGGGAGGGGTGGTAATCTGGAGGAAGAGACCCAGTACTTCGGGCCA	CASSYGGRGGNLEEETQYF	3	4.37579e-05	TCRBV06	TCRBD02-01*02	TCRBJ02-05*01
ATCAATTCCCTGGAGCTTGGTGACTCTGCTGTGTATTTCTGTGCCAGCAGCTCGAGTAGCTCTGGAAACACCATATATTTTGGAGAG	CASSSSSSGNTIYF	3	4.37579e-05	TCRBV03	TCRBD02-01	TCRBJ01-03*01
TTGGAGTCGGCTGCTCCCTCCCAAACATCTGTGTACTTCTGTGCCAGCAGTAGCGGGGGGGCCCCAGATACGCAGTATTTTGGCCCA	CASSSGGAPDTQYF	3	4.37579e-05	TCRBV06	TCRBD02-01*01	TCRBJ02-03*01
ACAGTGACCAGTGCCCATCCTGAAGACAGCAGCTTCTACATCTGCAGTGTTCCGGGACAGGGCTCCTACGAGCAGTACTTCGGGCCG	CSVPGQGSYEQYF	3	4.37579e-05	TCRBV20	TCRBD01-01*01	TCRBJ02-07*01
GTGACCAGTGCCCATCCTGAAGACAGCAGCTTCTACATCTGCAGTGCTAGATCTTTGAGGGAAATAGATACGCAGTATTTTGGCCCA	CSARSLREIDTQYF	3	4.37579e-05	TCRBV20	TCRBD02-01*02	TCRBJ02-03*01
GAGTCGGCTGCTCCCTCCCAAACATCTGTGTACTTCTGTGCCAGCAGTTCTCGGGGCTCCCCTCAAGAGACCCAGTACTTCGGGCCA	CASSSRGSPQETQYF	3	4.37579e-05	TCRBV06		TCRBJ02-05*01
GTGACCAGTGCCCATCCTGAAGACAGCAGCTTCTACATCTGCAGTGCTAGAGAGGCGGGGGGGCCTGAGACCCAGTACTTCGGGCCA	CSAREAGGPETQYF	3	4.37579e-05	TCRBV20	TCRBD02-01*01	TCRBJ02-05*01
ACCAGTGCCCATCCTGAAGACAGCAGCTTCTACATCTGCAGTGCTAGCAGAAACAGACCAACTAATGAAAAACTGTTTTTTGGCAGT	CSASRNRPTNEKLFF	3	4.37579e-05	TCRBV20	TCRBD01-01*01	TCRBJ01-04*01
GCTGCTCCCTCCCAGACATCTGTGTACTTCTGTGCCAGCAGTTACGGCAGGGGTACAGTCAGCTCCTACGAGCAGTACTTCGGGCCG	CASSYGRGTVSSYEQYF	3	4.37579e-05	TCRBV06	TCRBD01-01*01	TCRBJ02-07*01
TCTGCCATCCCCAACCAGACAGCTCTTTACTTCTGTGCCACCAGTCATATTGACAGCCGAGGGTACAATGAGCAGTTCTTCGGGCCA	CATSHIDSRGYNEQFF	3	4.37579e-05	TCRBV24		TCRBJ02-01*01
CCCTCAGAACCCAGGGACTCAGCTGTGTACTTCTGTGCCAGCAGTTTACAGGGACTAGCACCCCTCGATGAGCAGTTCTTCGGGCCA	CASSLQGLAPLDEQFF	3	4.37579e-05	TCRBV12	TCRBD02-01	TCRBJ02-01*01
AATTCCCTGGAGCTTGGTGACTCTGCTGTGTATTTCTGTGCCAGCAGCCTTTACCGGGACTACGTATACGAGCAGTACTTCGGGCCG	CASSLYRDYVYEQYF	3	4.37579e-05	TCRBV03	TCRBD02-01	TCRBJ02-07*01
TTCTCCCTGTCCCTAGAGTCTGCCATCCCCAACCAGACAGCTCTTTACTTCTGTGCCGCCCCGAACAATGAGCAGTTCTTCGGGCCA	CAAPNNEQFF	3	4.37579e-05	TCRBV24		TCRBJ02-01*01
AAGATCCAGCCCTCAGAACCCAGGGACTCAGCTGTGTACTTCTGTGCCAGCAGTTTATCAGGGAAGAGCGAGCAGTACTTCGGGCCG	CASSLSGKSEQYF	3	4.37579e-05	TCRBV12	TCRBD01-01*01	TCRBJ02-07*01
TTGGAGTCGGCTGCTCCCTCCCAAACATCTGTGTACTTCTGTGCCAGCAGTTACCCCGCTCCTCGGGGCGAGCAGTACTTCGGGCCG	CASSYPAPRGEQYF	3	4.37579e-05	TCRBV06	TCRBD02-01*01	TCRBJ02-07*01
CTGAAGATCCAGCCCTCAGAACCCAGGGACTCAGCTGTGTACTTCTGTGCCAGCAGTCCACAGCTAGATGAGCAGTTCTTCGGGCCA	CASSPQLDEQFF	3	4.37579e-05	TCRBV12		TCRBJ02-01*01
AATTCCCTGGAGCTTGGTGACTCTGCTGTGTATTTCTGTGCCAGCAGCCACCGAGGGGCATCGGGAAACACCATATATTTTGGAGAG	CASSHRGASGNTIYF	3	4.37579e-05	TCRBV03		TCRBJ01-03*01
GGGGACTCGGCCATGTATCTCTGTGCCAGCAGCTTATCCTCCTCGGGCCCCCAAGGTCAGACTGGAAACACCATATATTTTGGAGAG	CASSLSSSGPQGQTGNTIYF	3	4.37579e-05			TCRBJ01-03*01
AAGATCCAGCCCTCAGAACCCAGGGACTCAGCTGTGTACTTCTGTGCCACACAGGGGAACTCTGGAAACACCATATATTTTGGAGAG	CATQGNSGNTIYF	3	4.37579e-05	TCRBV12	TCRBD01-01*01	TCRBJ01-03*01
CACATCAATTCCCTGGAGCTTGGTGACTCTGCTGTGTATTTCTGTGCCAGCAGCCAGGGATGGAACAATGAGCAGTTCTTCGGGCCA	CASSQGWNNEQFF	3	4.37579e-05	TCRBV03		TCRBJ02-01*01
ACAGTGACCAGTGCCCATCCTGAAGACAGCAGCTTCTACATCTGCAGTGCTAGTCAGGGATACAATCAGCCCCAGCATTTTGGTGAT	CSASQGYNQPQHF	3	4.37579e-05	TCRBV20	TCRBD01-01*01	TCRBJ01-05*01
CTTCACATCAATTCCCTGGAGCTTGGTGACTCTGCTGTGTATTTCTGTGCCAGTAACGGACTGGACTCTGGCTACACCTTCGGTTCG	CASNGLDSGYTF	3	4.37579e-05	TCRBV03	TCRBD02-01	TCRBJ01-02*01
GTGACCAGTGCCCATCCTGAAGACAGCAGCTTCTACATCTGCAGTGCTAGGAAACAGGGGGGCCCCACTGAAGCTTTCTTTGGACAA	CSARKQGGPTEAFF	3	4.37579e-05	TCRBV20	TCRBD01-01*01	TCRBJ01-01*01
[truncated: 47,877 more rows]
[truncated: 3 more columns]
