# Supplementary material for: Immunization With the CSF-470 Vaccine Plus BCG and rhGM-CSF Induced in a Cutaneous Melanoma Patient a TCRβ Repertoire Found at Vaccination Site and Tumor Infiltrating Lymphocytes That Persisted in Blood
Source: Front Immunol. 2019 Sep 18;10:2213. doi: 10.3389/fimmu.2019.02213 (PMC6759869; doi:10.3389/fimmu.2019.02213)
Supplement: Supplementary Table 4 — VAC-SITE productive rearrangements. [file Table_4.XLSX]

## Sheet: 045-VAC-SITE
Rearrangement	Amino_acid	Templates	Productive_frequency	v_resolved	d_resolved	j_resolved																																									sample_tags	fraction_productive	order_name
CCTGCAAAGCTTGAGGACTCGGCCGTGTATCTCTGTGCCAGCAGCACCCGGGACCCGAGCTCTGGAAACACCATATATTTTGGAGAG	CASSTRDPSSGNTIYF	611	0.0318179	TCRBV11-02*02		TCRBJ01-03*01
AACGCCTTGGAGCTGGACGACTCGGCCCTGTATCTCTGTGCCAGCAGCCACTCGGGGGGAGGTAATGAAAAACTGTTTTTTGGCAGT	CASSHSGGGNEKLFF	530	0.0275999	TCRBV05-04*01	TCRBD02-01*01	TCRBJ01-04*01
ACTGTGACATCGGCCCAAAAGAACCCGACAGCTTTCTATCTCTGTGCCAGTACCTTCGGGTCCGATTCACCCCTCCACTTTGGGAAC	CASTFGSDSPLHF	198	0.0103109	TCRBV19-01	TCRBD02-01	TCRBJ01-06*01
ATCCAGCGCACAGAGCAGGGGGACTCGGCCATGTATCTCTGTGCCAGCAGGGACTCCTTGGGGACCTATGGCTACACCTTCGGTTCG	CASRDSLGTYGYTF	183	0.00952976	TCRBV07-09		TCRBJ01-02*01
CTGACGATCCAGCGCACACAGCAGGAGGACTCGGCCGTGTATCTCTGTGCCAGCAGCAGCCGGACGCAGCCCCAGCATTTTGGTGAT	CASSSRTQPQHF	165	0.00859241	TCRBV07-02*01		TCRBJ01-05*01
AGGATCCAGCAGGTAGTGCGAGGAGATTCGGCAGCTTATTTCTGTGCCAGCTCACCGCGGGGAGACAATGAGCAGTTCTTCGGGCCA	CASSPRGDNEQFF	157	0.00817581	TCRBV18-01*01	TCRBD02-01*01	TCRBJ02-01*01
CCGCTCAGGCTGCTGTCGGCTGCTCCCTCCCAGACATCTGTGTACTTCTGTGCCAGCAGTTCCGGGGCGGGGACACACTTCGGTTCG	CASSSGAGTHF	150	0.00781128	TCRBV06-05*01		TCRBJ01-02*01
GTGACCAGTGCCCATCCTGAAGACAGCAGCTTCTACATCTGCAGTGCTAGAGGCGACGGGTTATCCTACGAGCAGTACTTCGGGCCG	CSARGDGLSYEQYF	144	0.00749883	TCRBV20	TCRBD02-01	TCRBJ02-07*01
TCTGCTGCCTCCTCCCAGACATCTGTATATTTCTGCGCCAGCAGTGATGTAGCGGCTCAGAACACCGGGGAGCTGTTTTTTGGAGAA	CASSDVAAQNTGELFF	120	0.00624902	TCRBV10-01	TCRBD02-01	TCRBJ02-02*01
CTTCACATCAATTCCCTGGAGCTTGGTGACTCTGCTGTGTATTTCTGTGCCAGCAGCCTCGGAGTCTCAGGCTACACCTTCGGTTCG	CASSLGVSGYTF	120	0.00624902	TCRBV03	TCRBD02-01*02	TCRBJ01-02*01
ATCCTGGAGTCGCCCAGCCCCAACCAGACCTCTCTGTACTTCTGTGCCAGCAGTTTCGGCGGGAGAACTGAAGCTTTCTTTGGACAA	CASSFGGRTEAFF	110	0.00572827	TCRBV27-01*01	TCRBD02-01*02	TCRBJ01-01*01
GTGACATCGGCCCAAAAGAACCCGACAGCTTTCTATCTCTGTGCCAGTAGATCGGACAGGCTGAACTATGGCTACACCTTCGGTTCG	CASRSDRLNYGYTF	103	0.00536375	TCRBV19-01	TCRBD01-01*01	TCRBJ01-02*01
CAGCGCACACAGCAGGAGGACTCGGCCGTGTATCTCTGTGCCAGCAGCTTAGACCCAGCCCGTAATGAAAAACTGTTTTTTGGCAGT	CASSLDPARNEKLFF	100	0.00520752	TCRBV07-02*01		TCRBJ01-04*01
GAGTCGGCTGCTCCCTCCCAGACATCTGTGTACTTCTGTGCCAGCAGTGAGGGGGGGGCGATGGGAACTGAAGCTTTCTTTGGACAA	CASSEGGAMGTEAFF	89	0.00463469	TCRBV06-01*01	TCRBD02-01*01	TCRBJ01-01*01
TTAAATCTTCACATCAATTCCCTGGAGCTTGGTGACTCTGCTGTGTATTTCTGTGCCAGCAGCAGCTACGAGCAGTACTTCGGGCCG	CASSSYEQYF	89	0.00463469	TCRBV03		TCRBJ02-07*01
GTGACCAGTGCCCATCCTGAAGACAGCAGCTTCTACATCTGCAGTGCTAGAGATTGGGAGACAGGGGCGACCCAGTACTTCGGGCCA	CSARDWETGATQYF	86	0.00447847	TCRBV20	TCRBD01-01*01	TCRBJ02-05*01
CAGGTAGTGCGAGGAGATTCGGCAGCTTATTTCTGTGCCAGCTCACCCTGGGGGACGGATAGCAATCAGCCCCAGCATTTTGGTGAT	CASSPWGTDSNQPQHF	84	0.00437432	TCRBV18-01*01		TCRBJ01-05*01
CTACACGCCCTGCAGCCAGAAGACTCAGCCCTGTATCTCTGCGCCAGCAGCCAAGGTGGGCCCCTGAATGAGCAGTTCTTCGGGCCA	CASSQGGPLNEQFF	83	0.00432224	TCRBV04-01*01	TCRBD01-01*01	TCRBJ02-01*01
CTGAGCTCTCTGGAGCTGGGGGACTCAGCTTTGTATTTCTGTGCCAGCAGCGATTGGAGGGATAGCACTGAAGCTTTCTTTGGACAA	CASSDWRDSTEAFF	79	0.00411394	TCRBV09-01	TCRBD02-01*02	TCRBJ01-01*01
CTGCTGTCGGCTGCTCCCTCCCAGACATCTGTGTACTTCTGTGCCAGCAGAAATAGCGGGGGGGCCAATGAGCAGTTCTTCGGGCCA	CASRNSGGANEQFF	76	0.00395771	TCRBV06-05*01	TCRBD02-01*01	TCRBJ02-01*01
CTACACGCCCTGCAGCCAGAAGACTCAGCCCTGTATCTCTGCGCCAGCAGCCAGTTCGGGGGGGCTTACGAGCAGTACTTCGGGCCG	CASSQFGGAYEQYF	74	0.00385356	TCRBV04-01*01	TCRBD02-01*01	TCRBJ02-07*01
CACATCAATTCCCTGGAGCTTGGTGACTCTGCTGTGTATTTCTGTGCCAGCAGCAAACAAAGCACAGATACGCAGTATTTTGGCCCA	CASSKQSTDTQYF	66	0.00343696	TCRBV03	TCRBD01-01*01	TCRBJ02-03*01
AAGATCCGGTCCACAAAGCTGGAGGACTCAGCCATGTACTTCTGTGCCAGCAGCGACGAACGGGATCTGGCCCAGCATTTTGGTGAT	CASSDERDLAQHF	65	0.00338489	TCRBV02-01*01	TCRBD02-01*02	TCRBJ01-05*01
AACCTTCACCTACACGCCCTGCAGCCAGAAGACTCAGCCCTGTATCTCTGCGCCAGCACTCAAGGGACTGGCTACACCTTCGGTTCG	CASTQGTGYTF	60	0.00312451	TCRBV04-01*01		TCRBJ01-02*01
TCGGCTGCTCCCTCCCAGACATCTGTGTACTTCTGTGCCAGCAGCCCCGGACAGCTCACCATGAACACTGAAGCTTTCTTTGGACAA	CASSPGQLTMNTEAFF	58	0.00302036	TCRBV06	TCRBD01-01*01	TCRBJ01-01*01
ATCCAGCCCTCAGAACCCAGGGACTCAGCTGTGTACTTCTGTGCCAGCAGTTTGACAGGCACTAACTATGGCTACACCTTCGGTTCG	CASSLTGTNYGYTF	57	0.00296829	TCRBV12	TCRBD01-01*01	TCRBJ01-02*01
CAGCCTGCAAAGCTTGAGGACTCGGCCGTGTATCTCTGTGCCAGCAGCTTAGTCGGGGGGCAGGCAGATACGCAGTATTTTGGCCCA	CASSLVGGQADTQYF	56	0.00291621	TCRBV11-02*02	TCRBD02-01*01	TCRBJ02-03*01
CAGCGCACAGAGCAGCGGGACTCGGCCATGTATCGCTGTGCCAGCAGCTTAGTCCTGGCTGGCCAGGAGACCCAGTACTTCGGGCCA	CASSLVLAGQETQYF	54	0.00281206	TCRBV07-06*01	TCRBD01-01*01	TCRBJ02-05*01
AGCACCTTGGAGCTGGGGGACTCGGCCCTTTATCTTTGCGCCAGCAGCTTGGGCGGGGGAAGCACAGATACGCAGTATTTTGGCCCA	CASSLGGGSTDTQYF	54	0.00281206	TCRBV05-01*01	TCRBD02-01*01	TCRBJ02-03*01
ATCCAGCCCTCAGAACCCAGGGACTCAGCTGTGTACTTCTGTGCCAGCAGTGTCCCGGGTTCCCAAGAGACCCAGTACTTCGGGCCA	CASSVPGSQETQYF	53	0.00275999	TCRBV12	TCRBD02-01	TCRBJ02-05*01
GTGAGCACCTTGGAGCTGGGGGACTCGGCCCTTTATCTTTGCGCCAGCAGCATGCCGGGACAGGGATACGAGCAGTACTTCGGGCCG	CASSMPGQGYEQYF	51	0.00265584	TCRBV05-01*01	TCRBD01-01*01	TCRBJ02-07*01
ATCCAGCGCACACAGCAGGAGGACTCGGCCGTGTATCTCTGTGCCAGCAGCCCCTCTAGCGGGGGGGCCCTCCCGTACTTCGGGCCA	CASSPSSGGALPYF	49	0.00255168	TCRBV07-02*01	TCRBD02-01*01	TCRBJ02-05*01
TCCCTGGAGCTTGGTGACTCTGCTGTGTATTTCTGTGCCAGCAGCCCGAATTACCGAGGGCCCTCCTACGAGCAGTACTTCGGGCCG	CASSPNYRGPSYEQYF	49	0.00255168	TCRBV03	TCRBD02-01*02	TCRBJ02-07*01
CTACACACCCTGCAGCCAGAAGACTCGGCCCTGTATCTCTGTGCCAGCAGCCAAGGGGGGGTCACAGATACGCAGTATTTTGGCCCA	CASSQGGVTDTQYF	48	0.00249961	TCRBV04-02*01	TCRBD02-01*01	TCRBJ02-03*01
GTGAGCAACATGAGCCCTGAAGACAGCAGCATATATCTCTGCAGCGTTCTCCTTATCTTAAACACCGGGGAGCTGTTTTTTGGAGAA	CSVLLILNTGELFF	48	0.00249961	TCRBV29-01*01	TCRBD02-01	TCRBJ02-02*01
GTGAGCACCTTGGAGCTGGGGGACTCGGCCCTTTATCTTTGCGCCAGCAGCTGGGGACAGGGGGCCGGGGAGCTGTTTTTTGGAGAA	CASSWGQGAGELFF	47	0.00244753	TCRBV05-01*01	TCRBD01-01*01	TCRBJ02-02*01
AAGATCCAGCGCACACAGCAGGAGGACTCCGCCGTGTATCTCTGTGCCAGCAGACCGGACAGAAACACTGAAGCTTTCTTTGGACAA	CASRPDRNTEAFF	44	0.00229131	TCRBV07-08*01	TCRBD01-01*01	TCRBJ01-01*01
GTGAGCACCTTGGAGCTGGGGGACTCGGCCCTTTATCTTTGCGCCAGCAGCACTGGACAGTCCCGGGAGACCCAGTACTTCGGGCCA	CASSTGQSRETQYF	43	0.00223923	TCRBV05-01*01	TCRBD01-01*01	TCRBJ02-05*01
GAGATCCAGCGCACAGAGCAGGGGGACTCGGCCATGTATCTCTGTGCCAGCAGCTTAGTGGAGCGGAATGAGCAGTTCTTCGGGCCA	CASSLVERNEQFF	43	0.00223923	TCRBV07-09	TCRBD02-01	TCRBJ02-01*01
CACATCAATTCCCTGGAGCTTGGTGACTCTGCTGTGTATTTCTGTGCCAGCAGCCAAGGACAGGGGCCGGGCTACACCTTCGGTTCG	CASSQGQGPGYTF	43	0.00223923	TCRBV03	TCRBD01-01*01	TCRBJ01-02*01
CCTGCAAAGCTTGAGGACTCGGCCGTGTATCTCTGTGCCAGCAGCTTAGATCTAGCGGGGGCGGTTCGGGAGCAGTTCTTCGGGCCA	CASSLDLAGAVREQFF	40	0.00208301	TCRBV11-02*02	TCRBD02-01*01	TCRBJ02-01*01
CAGCCTGCAGAGCTTGGGGACTCGGCCATGTATCTCTGTGCCAGCAGCTTAGGAGGGGGGGCAAGCAATGAGCAGTTCTTCGGGCCA	CASSLGGGASNEQFF	39	0.00203093	TCRBV11-01*01	TCRBD02-01*01	TCRBJ02-01*01
AGGCTGCTGTCGGCTGCTCCCTCCCAGACATCTGTGTACTTCTGTGCCAGCACTTGGACAGGGAGCAATGAGCAGTTCTTCGGGCCA	CASTWTGSNEQFF	38	0.00197886	TCRBV06-05*01	TCRBD01-01*01	TCRBJ02-01*01
ATCCGGTCCACAAAGCTGGAGGACTCAGCCATGTACTTCTGTGCCAGCAGTGATCTCCGGGACAGCCACGAGCAGTACTTCGGGCCG	CASSDLRDSHEQYF	37	0.00192678	TCRBV02-01*01	TCRBD01-01*01	TCRBJ02-07*01
CTGTCGGCTGCTCCCTCCCAGACATCTGTGTACTTCTGTGCCAGCAGTTACGGACAGCTCCTGAATTCACCCCTCCACTTTGGGAAC	CASSYGQLLNSPLHF	35	0.00182263	TCRBV06-05*01	TCRBD01-01*01	TCRBJ01-06*01
TCGGCTGCTCCCTCCCAGACATCTGTGTACTTCTGTGCCAGCAGTGGACAGTACATTAGCTCCTACAATGAGCAGTTCTTCGGGCCA	CASSGQYISSYNEQFF	33	0.00171848	TCRBV06-01*01	TCRBD01-01*01	TCRBJ02-01*01
AACCTGAGCTCTCTGGAGCTGGGGGACTCAGCTTTGTATTTCTGTGCCAGCAGCCCCGCGGGGGCCGACGAGCAGTACTTCGGGCCG	CASSPAGADEQYF	33	0.00171848	TCRBV09-01	TCRBD02-01*01	TCRBJ02-07*01
ATCCAGCGCACACAGCAGGAGGACTCCGCCGTGTATCTCTGTGCCAGCAGAGCCGGGACAGCGAACACTGAAGCTTTCTTTGGACAA	CASRAGTANTEAFF	33	0.00171848	TCRBV07-08*01	TCRBD01-01*01	TCRBJ01-01*01
CTGGAGTCTGCCAGGCCCTCACATACCTCTCAGTACCTCTGTGCCAGCAGTGCCCTCGGGACAGGTACTGAAGCTTTCTTTGGACAA	CASSALGTGTEAFF	33	0.00171848	TCRBV25-01*01	TCRBD01-01*01	TCRBJ01-01*01
ATCCAGCGCACACAGCAGGAGGACTCGGCCGTGTATCTCTGTGCCAGCAGCTTAGTGGGGGGGTTGGAGACCCAGTACTTCGGGCCA	CASSLVGGLETQYF	32	0.00166641	TCRBV07-02*01	TCRBD02-01*01	TCRBJ02-05*01
GTGACCAGTGCCCATCCTGAAGACAGCAGCTTCTACATCTGCAGTGCTAGAGCTAGCGGGACCTACAATGAGCAGTTCTTCGGGCCA	CSARASGTYNEQFF	32	0.00166641	TCRBV20	TCRBD02-01*02	TCRBJ02-01*01
GTGACATCGGCCCAAAAGAACCCGACAGCTTTCTATCTCTGTGCCAGTAGTATCAGTCAGCCCCTATCACCCCTCCACTTTGGGAAC	CASSISQPLSPLHF	31	0.00161433	TCRBV19-01		TCRBJ01-06*01
CTAAACCTGAGCTCTCTGGAGCTGGGGGACTCAGCTTTGTATTTCTGTGCCAGCAGCGCTTCGGCTCTCGGCTACACCTTCGGTTCG	CASSASALGYTF	30	0.00156226	TCRBV09-01		TCRBJ01-02*01
ACTGTGACATCGGCCCAAAAGAACCCGACAGCTTTCTATCTCTGTGCCACCACCCCGGGGGCGGCCGGGGAGCTGTTTTTTGGAGAA	CATTPGAAGELFF	30	0.00156226	TCRBV19-01		TCRBJ02-02*01
AGCACCTTGGAGCTGGGGGACTCGGCCCTTTATCTTTGCGCCAGCAGCCCGGGGGGCGCTGGGGCCAACGTCCTGACTTTCGGGGCC	CASSPGGAGANVLTF	28	0.00145811	TCRBV05-01*01	TCRBD02-01*01	TCRBJ02-06*01
GAGATGAATGTGAGCACCTTGGAGCTGGGGGACTCGGCCCTTTATCTTTGCGCCAGCCAGGAGCATGACGAGCAGTACTTCGGGCCG	CASQEHDEQYF	28	0.00145811	TCRBV05-01*01		TCRBJ02-07*01
GAGTCCGCCAGCACCAACCAGACATCTATGTACCTCTGTGCCAGCAGTGCCCTCGGGACAGGGGGATCACCCCTCCACTTTGGGAAC	CASSALGTGGSPLHF	28	0.00145811	TCRBV28-01*01	TCRBD01-01*01	TCRBJ01-06*01
ACCAGTGCCCATCCTGAAGACAGCAGCTTCTACATCTGCAGTGCTGGCCGCAGGGAATTTGGCACAGATACGCAGTATTTTGGCCCA	CSAGRREFGTDTQYF	28	0.00145811	TCRBV20	TCRBD01-01*01	TCRBJ02-03*01
CAGCGCACAGAGCAGCGGGACTCAGCCATGTATCGCTGTGCCAGCAGCCCTTTAGCGGGGGGCCCCGGTGAGCAGTTCTTCGGGCCA	CASSPLAGGPGEQFF	27	0.00140603	TCRBV07-07*01	TCRBD02-01*01	TCRBJ02-01*01
CAGCCTGCAAAGCTTGAGGACTCGGCCGTGTATCTCTGTGCCAGCAGCCTTGGAGGGGCGATGGGAAACACCATATATTTTGGAGAG	CASSLGGAMGNTIYF	27	0.00140603	TCRBV11-02*02	TCRBD02-01*02	TCRBJ01-03*01
ACAGTGACCAGTGCCCATCCTGAAGACAGCAGCTTCTACATCTGCAGTGCTAGAGAGGGAAGCACCGGGGAGCTGTTTTTTGGAGAA	CSAREGSTGELFF	27	0.00140603	TCRBV20		TCRBJ02-02*01
ACATCGGCCCAAAAGAACCCGACAGCTTTCTATCTCTGTGCCAGTAGGAGAGACGGGACAGTCTCCTACGAGCAGTACTTCGGGCCG	CASRRDGTVSYEQYF	26	0.00135396	TCRBV19-01	TCRBD01-01*01	TCRBJ02-07*01
GTAGTGCGAGGAGATTCGGCAGCTTATTTCTGTGCCAGCTCACCACCCGCCTGGGAGGTTACTAACTATGGCTACACCTTCGGTTCG	CASSPPAWEVTNYGYTF	25	0.00130188	TCRBV18-01*01	TCRBD02-01*02	TCRBJ01-02*01
CAGCAGGTAGTGCGAGGAGATTCGGCAGCTTATTTCTGTGCCAGCTCACCTACAGGGTGGGGAAACACTGAAGCTTTCTTTGGACAA	CASSPTGWGNTEAFF	25	0.00130188	TCRBV18-01*01	TCRBD01-01*01	TCRBJ01-01*01
CTGAACATGAGCTCCTTGGAGCTGGGGGACTCAGCCCTGTACTTCTGTGCCAGCAGCTCTGACAGTACGGTCCACACCTTCGGTTCG	CASSSDSTVHTF	25	0.00130188	TCRBV13-01*01	TCRBD01-01*01	TCRBJ01-02*01
CAGCGCACAGAGCAGGGGGACTCGGCCATGTATCTCTGTGCCAGCAGCCCAGCCGGGACAGGGGGCCGGGAAGCTTTCTTTGGACAA	CASSPAGTGGREAFF	24	0.0012498	TCRBV07-09	TCRBD01-01*01	TCRBJ01-01*01
AATGTGAACGCCTTGGAGCTGGACGACTCGGCCCTGTATCTCTGTGCCAGCAGCTTGGGGGGTAGAGATGGCTACACCTTCGGTTCG	CASSLGGRDGYTF	24	0.0012498	TCRBV05-04*01		TCRBJ01-02*01
TCGGCCCAAAAGAACCCGACAGCTTTCTATCTCTGTGCCAGTAGTAAAGAGGGAAGCAGGACTAATGAAAAACTGTTTTTTGGCAGT	CASSKEGSRTNEKLFF	24	0.0012498	TCRBV19-01		TCRBJ01-04*01
CTGAATGTGAACGCCTTGTTGCTGGGGGACTCGGCCCTCTATCTCTGTGCCAGCAGAAGGGGGGACGGGACCCAGTACTTCGGGCCA	CASRRGDGTQYF	21	0.00109358	TCRBV05-06*01		TCRBJ02-05*01
CAGCAGGTAGTGCGAGGAGATTCGGCAGCTTATTTCTGTGCCAGCACGCGCGACGTGGGGGGGCAAGAGACCCAGTACTTCGGGCCA	CASTRDVGGQETQYF	21	0.00109358	TCRBV18-01*01	TCRBD02-01*01	TCRBJ02-05*01
GTGCAGCCTGCAGAACTGGAGGATTCTGGAGTTTATTTCTGTGCCAGCAGCCAAGAAGTCTGGCGGAGTGAGCAGTTCTTCGGGCCA	CASSQEVWRSEQFF	20	0.0010415	TCRBV14-01*01	TCRBD02-01	TCRBJ02-01*01
ACTCTGACAGTGACCAGTGCCCATCCTGAAGACAGCAGCTTCTACATCTGCAGTGCCCCAATTGGACAGGGAGCTTTCTTTGGACAA	CSAPIGQGAFF	20	0.0010415	TCRBV20-01*01	TCRBD01-01*01	TCRBJ01-01*01
CACGCCCTGCAGCCAGAAGACTCAGCCCTGTATCTCTGCGCCGGAACTGAACCAGGGTTGGAGAGGACTGAAGCTTTCTTTGGACAA	CAGTEPGLERTEAFF	20	0.0010415	TCRBV04-01*01	TCRBD01-01*01	TCRBJ01-01*01
ATCCAGCGCACAGAGCAGGGGGACTCGGCCATGTATCTCTGTGCCAGCAGCTTAGTTGGGATTTCGCCTGAAGCTTTCTTTGGACAA	CASSLVGISPEAFF	20	0.0010415	TCRBV07-09		TCRBJ01-01*01
GCTCCCTCCCAAACATCTGTGTACTTCTGTGCCAGCAGTTCCCGTCCCGGGACAGGGCCCGGGGCCAACGTCCTGACTTTCGGGGCC	CASSSRPGTGPGANVLTF	20	0.0010415	TCRBV06	TCRBD01-01*01	TCRBJ02-06*01
CAGCCAGAAGACTCGGCCCTGTATCTCTGTGCCAGCAGCCGAGACGCTGGTACAGGGGGGGGTCGCAATGAGCAGTTCTTCGGGCCA	CASSRDAGTGGGRNEQFF	19	0.000989429	TCRBV04-02*01	TCRBD01-01*01	TCRBJ02-01*01
ACAGAGCAGGGGGACTCGGCCATGTATCTCTGTGCCAGCAGCCCCAACCCGGGACAGGGATTAGGTGAGGTGAGGTACTTCGGGCCG	CASSPNPGQGLGEVRYF	19	0.000989429	TCRBV07-09	TCRBD01-01*01	TCRBJ02-07*01
GTGAGCAACATGAGCCCTGAAGACAGCAGCATATATCTCTGCAGTGTGACCGGACTAGCCAATAAAGATACGCAGTATTTTGGCCCA	CSVTGLANKDTQYF	19	0.000989429	TCRBV29-01*01	TCRBD02-01	TCRBJ02-03*01
CTGACTGTGAGCAACATGAGCCCTGAAGACAGCAGCATATATCTCTGCAGCGTTGATCTACAGCAGAACGAGCAGTACTTCGGGCCG	CSVDLQQNEQYF	19	0.000989429	TCRBV29-01*01	TCRBD01-01*01	TCRBJ02-07*01
TCCCTGGAGCTTGGTGACTCTGCTGTGTATTTCTGTGCCAGCAGCCCGAACTACCGGGGTTCCAATCAGCCCCAGCATTTTGGTGAT	CASSPNYRGSNQPQHF	19	0.000989429	TCRBV03	TCRBD02-01*01	TCRBJ01-05*01
CAGCCTGCAGAACTGGAGGATTCTGGAGTTTATTTCTGTGCCAGCAGCCCTACTGGGGCCGGGGCCAACGTCCTGACTTTCGGGGCC	CASSPTGAGANVLTF	18	0.000937354	TCRBV14-01*01	TCRBD01-01*01	TCRBJ02-06*01
GCCCTGCAGCCAGAAGACTCAGCCCTGTATCTCTGCGCCAGCAGCCAAGATTTCACAGGGGGCACCGGGGAGCTGTTTTTTGGAGAA	CASSQDFTGGTGELFF	18	0.000937354	TCRBV04-01*01	TCRBD01-01*01	TCRBJ02-02*01
GCCCTGCAGCCAGAAGACTCAGCCCTGTATCTCTGCGCCAGCAGCCAAGACCAGGCAGGGGAACGGGGTGGCTACACCTTCGGTTCG	CASSQDQAGERGGYTF	18	0.000937354	TCRBV04-01*01	TCRBD01-01*01	TCRBJ01-02*01
GTGAGCACCTTGGAGCTGGGGGACTCGGCCCTTTATCTTTGCGCCAGCAGCTTAAGGCCTCCCAACTATGGCTACACCTTCGGTTCG	CASSLRPPNYGYTF	18	0.000937354	TCRBV05-01*01		TCRBJ01-02*01
CAGCGCACAGAGCAGGGGGACTCGGCCATGTATCTCTGTGCCAGCAGCGAGTCAGGGCACTCTGGAAACACCATATATTTTGGAGAG	CASSESGHSGNTIYF	18	0.000937354	TCRBV07-09	TCRBD01-01*01	TCRBJ01-03*01
CAGCAGGTAGTGCGAGGAGATTCGGCAGCTTATTTCTGTGCCAGCTCACCAGGGACTAGCGGCTACAATGAGCAGTTCTTCGGGCCA	CASSPGTSGYNEQFF	18	0.000937354	TCRBV18-01*01	TCRBD02-01	TCRBJ02-01*01
ACACAGCAGGAGGACTCGGCCGTGTATCTCTGTGCCAGCAGCCCGGGACTAGCGGGGGGGGTACAAGAGACCCAGTACTTCGGGCCA	CASSPGLAGGVQETQYF	18	0.000937354	TCRBV07-02*01	TCRBD02-01*01	TCRBJ02-05*01
ACATCGGCCCAAAAGAACCCGACAGCTTTCTATCTCTGTGCCAGTAGTATAGGACTGGCCTCGGGGGAGGGCTACACCTTCGGTTCG	CASSIGLASGEGYTF	18	0.000937354	TCRBV19-01	TCRBD02-01*01	TCRBJ01-02*01
CAGCCTGCAAAGCTTGAGGACTCGGCCGTGTATCTCTGTGCCAGCAGCTTAGTTGGGGGGCAGGCAGATACGCAGTATTTTGGCCCA	CASSLVGGQADTQYF	18	0.000937354	TCRBV11-02*02		TCRBJ02-03*01
GAGCTTGGTGACTCTGCTGTGTATTTCTGTGCCAGCAGCCAAGATCGTAGAGGGGAAGAAGAGTGTGAAAAACTGTTTTTTGGCAGT	CASSQDRRGEEECEKLFF	18	0.000937354	TCRBV03		TCRBJ01-04*01
CAGCGCACACAGCAGGAGGACTCCGCCGTGTATCTCTGTGCCAGCAGCTGGACAGGGGGCGCAAATGAAAAACTGTTTTTTGGCAGT	CASSWTGGANEKLFF	17	0.000885278	TCRBV07-08*01	TCRBD01-01*01	TCRBJ01-04*01
GAGTCCGCTACCAGCTCCCAGACATCTGTGTACTTCTGTGCCACGGGACTAGCGGGGGGGGCCACAGATACGCAGTATTTTGGCCCA	CATGLAGGATDTQYF	17	0.000885278	TCRBV10-03*01	TCRBD02-01*01	TCRBJ02-03*01
ATCAATTCCCTGGAGCTTGGTGACTCTGCTGTGTATTTCTGTGCCAGCAGTCCCACAGGGGGGGCGAAGCCCCAGCATTTTGGTGAT	CASSPTGGAKPQHF	17	0.000885278	TCRBV03	TCRBD01-01*01	TCRBJ01-05*01
ATCCAGCGCACAGAGCAGGGGGACTCGGCCATGTATCTCTGTGCCAGCAGCTTGGGCAGGGGCTCCTACGAGCAGTACTTCGGGCCG	CASSLGRGSYEQYF	16	0.000833203	TCRBV07-09	TCRBD01-01*01	TCRBJ02-07*01
ACTCTGGAGTCAGCTACCCGCTCCCAGACATCTGTGTATTTCTGCGCCAGCAGGCCACCGGGGGGCGAAATCGCTTTCTTTGGACAA	CASRPPGGEIAFF	16	0.000833203	TCRBV10-02*01	TCRBD02-01*01	TCRBJ01-01*01
CAGCGCACACAGCAGGAGGACTCGGCCGTGTATCTCTGTGCCAGCAGCTTATCGACAGGTCAAGGCCAGCCCCAGCATTTTGGTGAT	CASSLSTGQGQPQHF	16	0.000833203	TCRBV07-02*01	TCRBD01-01*01	TCRBJ01-05*01
CCCTCAGAACCCAGGGACTCAGCTGTGTATTTTTGTGCTAGTGGTTTGGGTGGCGACAGGGGGAAGTACGAGCAGTACTTCGGGCCG	CASGLGGDRGKYEQYF	16	0.000833203	TCRBV12-05*01	TCRBD01-01*01	TCRBJ02-07*01
AACCTGAGCTCTCTGGAGCTGGGGGACTCAGCTTTGTATTTCTGTGCCAGCAGCCAGGGCCCCAATCAGCCCCAGCATTTTGGTGAT	CASSQGPNQPQHF	15	0.000781128	TCRBV09-01	TCRBD01-01*01	TCRBJ01-05*01
AATGTGAGCACCTTGGAGCTGGGGGACTCGGCCCTTTATCTTTGCGCCAGCAGCTTCACAGGGGGGACTGAGCAGTACTTCGGGCCG	CASSFTGGTEQYF	15	0.000781128	TCRBV05-01*01	TCRBD01-01*01	TCRBJ02-07*01
CAGCGCACAGAGCAGGGGGACTCGGCCATGTATCTCTGTGCCAGCAGCGGCGAAGGGGGCGGAAGTGAAAAACTGTTTTTTGGCAGT	CASSGEGGGSEKLFF	15	0.000781128	TCRBV07-09	TCRBD01-01*01	TCRBJ01-04*01
TTGGAGATCCAGTCCACGGAGTCAGGGGACACAGCACTGTATTTCTGTGCCAGCAGCAAAGCGTCTCAGCCCCAGCATTTTGGTGAT	CASSKASQPQHF	15	0.000781128	TCRBV21-01*01		TCRBJ01-05*01
GCCTTGGAGCTGGACGACTCGGCCCTGTATCTCTGTGCCAGCAGCGCACCCGGGACAGGGGATTCAGAGACCCAGTACTTCGGGCCA	CASSAPGTGDSETQYF	15	0.000781128	TCRBV05-04*01	TCRBD01-01*01	TCRBJ02-05*01
CTGGAGTCGCCCAGCCCCAACCAGACCTCTCTGTACTTCTGTGCCAGCAGTTTGGGACAGGGGAACTATGGCTACACCTTCGGTTCG	CASSLGQGNYGYTF	15	0.000781128	TCRBV27-01*01	TCRBD01-01*01	TCRBJ01-02*01
ACTGTGACATCGGCCCAAAAGAACCCGACAGCTTTCTATCTCTGTGCCACCACCCGGGACGGTGGAAACACCATATATTTTGGAGAG	CATTRDGGNTIYF	15	0.000781128	TCRBV19-01		TCRBJ01-03*01
CTTGGTGACTCTGCTGTGTATTTCTGTGCCAGCAGTTCGATCGGGACTAGCCGGGATGGAGGATGGGAGACCCAGTACTTCGGGCCA	CASSSIGTSRDGGWETQYF	15	0.000781128	TCRBV03	TCRBD02-01	TCRBJ02-05*01
CTGGGGTTGGAGTCGGCTGCTCCCTCCCAAACATCTGTGTACTTCTGTGCCAGCAGCACAGGGGTCTCACCCCTCCACTTTGGGAAC	CASSTGVSPLHF	15	0.000781128	TCRBV06	TCRBD01-01*01	TCRBJ01-06*01
CAGCGCACAGAGCAGCGGGACTCGGCCATGTATCGCTGTGCCAGCAGCTTAGAACTAGCGGGTGGGGATACGCAGTATTTTGGCCCA	CASSLELAGGDTQYF	14	0.000729053	TCRBV07-06*01	TCRBD02-01	TCRBJ02-03*01
CACACCCTGCAGCCAGAAGACTCGGCCCTGTATCTCTGCGCCAGCAAATCCGGGACCCCGGATCCCCACGAGCAGTACTTCGGGCCG	CASKSGTPDPHEQYF	14	0.000729053	TCRBV04-03*01		TCRBJ02-07*01
CACCTACACGCCCTGCAGCCAGAAGACTCAGCCCTGTATCTCTGCGCCAACTTACCTCAGTCGGGGTGGCCCCAGCATTTTGGTGAT	CANLPQSGWPQHF	14	0.000729053	TCRBV04-01*01	TCRBD02-01*01	TCRBJ01-05*01
CGCACAGAGCAGCGGGACTCAGCCATGTATCGCTGTGCCAGCAGCGCGAGACAGGGGAGCTCCTACAATGAGCAGTTCTTCGGGCCA	CASSARQGSSYNEQFF	14	0.000729053	TCRBV07-07*01	TCRBD01-01*01	TCRBJ02-01*01
CTGGAGTCGCCCAGCCCCAACCAGACCTCTCTGTACTTCTGTGCCAGCAGTCCAGTCGACAGTTTAGAGACCCAGTACTTCGGGCCA	CASSPVDSLETQYF	14	0.000729053	TCRBV27-01*01	TCRBD01-01*01	TCRBJ02-05*01
GAACCCAGGGACTCAGCTGTGTATTTTTGTGCTAGTGGTACAACCCTCCTAGCGGGGGGGAGTTTTCGGGAGCTGTTTTTTGGAGAA	CASGTTLLAGGSFRELFF	14	0.000729053	TCRBV12-05*01	TCRBD02-01*01	TCRBJ02-02*01
GCCCATCCTGAAGACAGCAGCTTCTACATCTGCAGTGCTAGAGCCAGGGCGGAGAGCTCCTATAATTCACCCCTCCACTTTGGGAAC	CSARARAESSYNSPLHF	14	0.000729053	TCRBV20	TCRBD01-01*01	TCRBJ01-06*01
TCGGCTGCTCCCTCCCAGACATCTGTGTACTTCTGTGCCAGCAAGGGTCCCAGCGGGGCACTAACCGGGGAGCTGTTTTTTGGAGAA	CASKGPSGALTGELFF	14	0.000729053	TCRBV06	TCRBD02-01*01	TCRBJ02-02*01
AGGCTGCTGTCGGCTGCTCCCTCCCAGACATCTGTGTACTTCTGTGCCAGCAGACACAGGGACTCCTACGAGCAGTACTTCGGGCCG	CASRHRDSYEQYF	13	0.000676978	TCRBV06-05*01	TCRBD01-01*01	TCRBJ02-07*01
CACGCCCTGCAGCCAGAAGACTCAGCCCTGTATCTCTGCGCCAGCAGCCAAGTGGACAGCAACACCGGGGAGCTGTTTTTTGGAGAA	CASSQVDSNTGELFF	13	0.000676978	TCRBV04-01*01	TCRBD01-01*01	TCRBJ02-02*01
GAGTCAGCTACCCGCTCCCAGACATCTGTGTATTTCTGCGCCAGCAGTGGACTAGAGTTGTGGACCGGGGAGCTGTTTTTTGGAGAA	CASSGLELWTGELFF	13	0.000676978	TCRBV10-02*01	TCRBD02-01	TCRBJ02-02*01
GAGTCAGCTACCCGCTCCCAGACATCTGTGTATTTCTGCGCCAGCAGGGCTGCTACACCGAACACCGGGGAGCTGTTTTTTGGAGAA	CASRAATPNTGELFF	13	0.000676978	TCRBV10-02*01		TCRBJ02-02*01
CAGCAGGTAGTGCGAGGAGATTCGGCAGCTTATTTCTGTGCCAGCTCATTAATCGCCGACGGTGGTGGTGAAGCTTTCTTTGGACAA	CASSLIADGGGEAFF	13	0.000676978	TCRBV18-01*01		TCRBJ01-01*01
CAGCCCTCAGAACCCAGGGACTCAGCTGTGTACTTCTGTGCCAGCAGCCTGAAAAACTTCGGGGGTAATGAGCAGTTCTTCGGGCCA	CASSLKNFGGNEQFF	13	0.000676978	TCRBV12	TCRBD02-01*01	TCRBJ02-01*01
AGGCTGGAGTCGGCTGCTCCCTCCCAGACATCTGTGTACTTCTGTGCCAGCAGTGAGGCAGGGCGCGAGGGCTACACCTTCGGTTCG	CASSEAGREGYTF	12	0.000624902	TCRBV06-01*01	TCRBD01-01*01	TCRBJ01-02*01
CTGCAGCCAGAAGACTCAGCCCTGTATCTCTGCGCCAGCAGCCGGCAACTAGCGGGGGATCTCACAGATACGCAGTATTTTGGCCCA	CASSRQLAGDLTDTQYF	12	0.000624902	TCRBV04-01*01	TCRBD02-01*01	TCRBJ02-03*01
AAGATCCAGCGCACACAGCAGGAGGACTCCGCCGTGTATCTCTGTGCCAGCAGCCCCCAGGACAACTTGGGCTACACCTTCGGTTCG	CASSPQDNLGYTF	12	0.000624902	TCRBV07-08*01	TCRBD01-01*01	TCRBJ01-02*01
CTGAATGTGAACGCCTTGTTGCTGGGGGACTCGGCCCTCTATCTCTGTGCCAGCAGCTTGTCCCGTTACGAGCAGTACTTCGGGCCG	CASSLSRYEQYF	12	0.000624902	TCRBV05-06*01	TCRBD02-01	TCRBJ02-07*01
ACACAGCAGGAGGACTCGGCCGTGTATCTCTGTGCCAGCAGCCCAGGGGAAGACAGGGTTTCCAGAAACACCATATATTTTGGAGAG	CASSPGEDRVSRNTIYF	12	0.000624902	TCRBV07-02*01	TCRBD01-01*01	TCRBJ01-03*01
ATCCTGGAGTCGCCCAGCCCCAACCAGACCTCTCTGTACTTCTGTGCCAGCAGTTTAGACCAGAATCAGCCCCAGCATTTTGGTGAT	CASSLDQNQPQHF	12	0.000624902	TCRBV27-01*01		TCRBJ01-05*01
GCCCAAAAGAACCCGACAGCTTTCTATCTCTGTGCCAGTAGTCCGCGGACTAGCGGGGGCCTTGAGAATACGCAGTATTTTGGCCCA	CASSPRTSGGLENTQYF	12	0.000624902	TCRBV19-01	TCRBD02-01*01	TCRBJ02-03*01
CAGCCTGCAAAGCTTGAGGACTCGGCCGTGTATCTCTGTGCCAGCAGCTTAGAGGGACAGGGCTTTCGTGGCTACACCTTCGGTTCG	CASSLEGQGFRGYTF	12	0.000624902	TCRBV11-02*02	TCRBD01-01*01	TCRBJ01-02*01
TCCCTGGAGCTTGGTGACTCTGCTGTGTATTTCTGTGCCAGCAGCCAAGGAGTTGGGGACAGGGACTATGGCTACACCTTCGGTTCG	CASSQGVGDRDYGYTF	12	0.000624902	TCRBV03	TCRBD01-01*01	TCRBJ01-02*01
TCGGCTGCTCCCTCCCAGACATCTGTGTACTTCTGTGCCAGCTCAAACCCGGGGGGACAGTTGAGCGGGGAGCTGTTTTTTGGAGAA	CASSNPGGQLSGELFF	12	0.000624902	TCRBV06		TCRBJ02-02*01
CAGCCCTCAGAACCCAGGGACTCAGCTGTGTACTTCTGTGCCAGCAGCCGGACAGGGGCGGGAGGAAACACCATATATTTTGGAGAG	CASSRTGAGGNTIYF	12	0.000624902	TCRBV12	TCRBD01-01*01	TCRBJ01-03*01
GAACCCAGGGACTCAGCTGTGTACTTCTGTGCCAGCGTTACCAACCACGGCGGGGGGGCGAGGACCGGGGAGCTGTTTTTTGGAGAA	CASVTNHGGGARTGELFF	12	0.000624902	TCRBV12	TCRBD02-01*01	TCRBJ02-02*01
ACCAGTGCCCATCCTGAAGACAGCAGCTTCTACATCTGCAGTGCTAGCCGGAGTAGATTCGAGAATTCACCCCTCCACTTTGGGAAC	CSASRSRFENSPLHF	12	0.000624902	TCRBV20	TCRBD02-01*02	TCRBJ01-06*01
ATCCAGCGCACAGAGCAGCGGGACTCGGCCATGTATCGCTGTGCCAGCAGCGCGCGACAGGGTTCAGCTGGAGCTTTCTTTGGACAA	CASSARQGSAGAFF	11	0.000572827	TCRBV07-06*01	TCRBD01-01*01	TCRBJ01-01*01
AGCACCTTGGAGCTGGGGGACTCGGCCCTTTATCTTTGCGCCAGCAGCGCAGGACTAGCGGGAGGGTATGAGCAGTTCTTCGGGCCA	CASSAGLAGGYEQFF	11	0.000572827	TCRBV05-01*01	TCRBD02-01*02	TCRBJ02-01*01
GTGAACGCCTTGTTGCTGGGGGACTCGGCCCTGTATCTCTGTGCCAGCAGCTTGGCAGGGTGGAATCAGCCCCAGCATTTTGGTGAT	CASSLAGWNQPQHF	11	0.000572827	TCRBV05-05*01	TCRBD01-01*01	TCRBJ01-05*01
CGCACAGAGCAGGGGGACTCGGCCATGTATCTCTGTGCCAGCAGCTTATCCAGGACAGGGGGCTTGGTTGGCTACACCTTCGGTTCG	CASSLSRTGGLVGYTF	11	0.000572827	TCRBV07-09	TCRBD01-01*01	TCRBJ01-02*01
ACTCTGGAGTCAGCTACCCGCTCCCAGACATCTGTGTATTTCTGCGCCAGCACTCAGGGGACGGCCACTGAAGCTTTCTTTGGACAA	CASTQGTATEAFF	11	0.000572827	TCRBV10-02*01	TCRBD01-01*01	TCRBJ01-01*01
CTCACTCTGGAGTCCGCTACCAGCTCCCAGACATCTGTGTACTTCTGTGCCATCAGCCTAGGGAGGTATGGCTACACCTTCGGTTCG	CAISLGRYGYTF	11	0.000572827	TCRBV10-03*01	TCRBD02-01*02	TCRBJ01-02*01
GAGTCCGCTACCAGCTCCCAGACATCTGTGTACTTCTGTGCCATCAGTGAAAGGCAGGGGGCTGGGGAGACCCAGTACTTCGGGCCA	CAISERQGAGETQYF	11	0.000572827	TCRBV10-03*01	TCRBD01-01*01	TCRBJ02-05*01
ATCCGGTCCACAAAGCTGGAGGACTCAGCCATGTACTTCTGTGCCAGCAGTGACTTGCGGGATTCCCACGAGCAGTACTTCGGGCCG	CASSDLRDSHEQYF	11	0.000572827	TCRBV02-01*01	TCRBD02-01*02	TCRBJ02-07*01
ACGTTGGCGTCTGCTGTACCCTCTCAGACATCTGTGTACTTCTGTGCCAGCAGTGAGTCTAGCACAGATACGCAGTATTTTGGCCCA	CASSESSTDTQYF	11	0.000572827	TCRBV06-04	TCRBD02-01	TCRBJ02-03*01
AGGATCCAGCAGGTAGTGCGAGGAGATTCGGCAGCTTATTTCTGTGCCAGCTCACCGGTAGTACGTCATGGCTACACCTTCGGTTCG	CASSPVVRHGYTF	11	0.000572827	TCRBV18-01*01	TCRBD02-01	TCRBJ01-02*01
CAGCAGGAGGACTCGGCCGTGTATCTCTGTGCCAGCAGCTCCCCTCCCGGGACAGGGGGTGCGGAAAACATTCAGTACTTCGGCGCC	CASSSPPGTGGAENIQYF	11	0.000572827	TCRBV07-02*01	TCRBD01-01*01	TCRBJ02-04*01
CGCACACAGCAGGAGGACTCGGCCGTGTATCTCTGTGCCAGCAGCTTAGGCGGGACAGGGGAGGGGGAGACCCAGTACTTCGGGCCA	CASSLGGTGEGETQYF	11	0.000572827	TCRBV07-02*01	TCRBD01-01*01	TCRBJ02-05*01
GAGTCGCCCAGCCCCAACCAGACCTCTCTGTACTTCTGTGCCAGCAGTTTAAGCAAATCTGGGGCCAACGTCCTGACTTTCGGGGCC	CASSLSKSGANVLTF	11	0.000572827	TCRBV27-01*01	TCRBD02-01	TCRBJ02-06*01
CAGCCTGCAAAGCTTGAGGACTCGGCCGTGTATCTCTGTGCCAGCAGCTTAGTCGGCACTCACTCCTACGAGCAGTACTTCGGGCCG	CASSLVGTHSYEQYF	11	0.000572827	TCRBV11-02*02		TCRBJ02-07*01
CACATCAATTCCCTGGAGCTTGGTGACTCTGCTGTGTATTTCTGTGCCAGCAGCCAATCGATAACCTACGAGCAGTACTTCGGGCCG	CASSQSITYEQYF	11	0.000572827	TCRBV03		TCRBJ02-07*01
TCAGAACCCAGGGACTCAGCTGTGTACTTCTGTGCCAGCAGTTTGAGGACAGATCCCACATTGAGGGATGGCTACACCTTCGGTTCG	CASSLRTDPTLRDGYTF	11	0.000572827	TCRBV12	TCRBD01-01*01	TCRBJ01-02*01
CTGTCGGCTGCTCCCTCCCAGACATCTGTGTACTTCTGTGCCAGCAGTTACAATCCGGGGGTCACCGGGGAGCTGTTTTTTGGAGAA	CASSYNPGVTGELFF	10	0.000520752	TCRBV06-05*01	TCRBD02-01*01	TCRBJ02-02*01
AACGCCTTGTTGCTGGGGGACTCGGCCCTGTATCTCTGTGCCAGCAGCTTGGCTTCTGGGGGTACCTACGAGCAGTACTTCGGGCCG	CASSLASGGTYEQYF	10	0.000520752	TCRBV05-05*01		TCRBJ02-07*01
CTGGAGTCAGCTACCCGCTCCCAGACATCTGTGTATTTCTGCGCCAGCAGCCTCGGACGGAACTCCTACGAGCAGTACTTCGGGCCG	CASSLGRNSYEQYF	10	0.000520752	TCRBV10-02*01		TCRBJ02-07*01
TCCACAAAGCTGGAGGACTCAGCCATGTACTTCTGTGCCAGCAGTGAAGCGCAGGGGACTAGCACAGATACGCAGTATTTTGGCCCA	CASSEAQGTSTDTQYF	10	0.000520752	TCRBV02-01*01		TCRBJ02-03*01
GTGAACGCCTTGGAGCTGGACGACTCGGCCCTGTATCTCTGTGCCAGCAGCTTGAATACTAGCCCGCACGAGCAGTACTTCGGGCCG	CASSLNTSPHEQYF	10	0.000520752	TCRBV05-04*01	TCRBD02-01	TCRBJ02-07*01
TCGGCCCAAAAGAACCCGACAGCTTTCTATCTCTGTGCCAGTAGCCAAACCCTTGGGTCTGGGGCCAACGTCCTGACTTTCGGGGCC	CASSQTLGSGANVLTF	10	0.000520752	TCRBV19-01		TCRBJ02-06*01
CTGACCCTGGAGTCTGCCAGGCCCTCACATACCTCTCAGTACCTCTGTGCCAGCCTACAGGGAACCACTGAAGCTTTCTTTGGACAA	CASLQGTTEAFF	10	0.000520752	TCRBV25-01*01	TCRBD01-01*01	TCRBJ01-01*01
ATCCAGCCCTCAGAACCCAGGGACTCAGCTGTGTACTTCTGTGCCAGCAGTATTCTGGGTAGCAATCAGCCCCAGCATTTTGGTGAT	CASSILGSNQPQHF	10	0.000520752	TCRBV12		TCRBJ01-05*01
AACCTGAGCTCTCTGGAGCTGGGGGACTCAGCTTTGTATTTCTGTGCCATCGACCTTGGGGGGAACACTGAAGCTTTCTTTGGACAA	CAIDLGGNTEAFF	9	0.000468677	TCRBV09-01		TCRBJ01-01*01
CTAAACCTGAGCTCTCTGGAGCTGGGGGACTCAGCTTTGTATTTCTGTGCCAGCAGCTCAGGAGGAAGAGCGGCCTTCTTCGGGCCA	CASSSGGRAAFF	9	0.000468677	TCRBV09-01	TCRBD02-01	TCRBJ02-01*01
AACCTGAGCTCTCTGGAGCTGGGGGACTCAGCTTTGTATTTCTGTGCCAGCAACAGGGAGGGGAACACTGAAGCTTTCTTTGGACAA	CASNREGNTEAFF	9	0.000468677	TCRBV09-01	TCRBD02-01*02	TCRBJ01-01*01
CTACACACCCTGCAGCCAGAAGACTCGGCCCTGTATCTCTGCGCCAGCAGCCAAGATTTAGGGGACACTGAAGCTTTCTTTGGACAA	CASSQDLGDTEAFF	9	0.000468677	TCRBV04-03*01	TCRBD01-01*01	TCRBJ01-01*01
CTGTCGGCTGCTCCCTCCCAGACATCTGTGTACTTCTGTGCCAGCAGTTACGCCCGGACAGGGGGCGATGGCTACACCTTCGGTTCG	CASSYARTGGDGYTF	9	0.000468677	TCRBV06-05*01	TCRBD01-01*01	TCRBJ01-02*01
CTGCTGTCGGCTGCTCCCTCCCAGACATCTGTGTACTTCTGTGCCAGCAGTTACAGCACAGGGATGGAGACCCAGTACTTCGGGCCA	CASSYSTGMETQYF	9	0.000468677	TCRBV06-05*01	TCRBD01-01*01	TCRBJ02-05*01
GAGTCTGCTGCCTCCTCCCAGACATCTGTATATTTCTGCGCCAGCAGTGTGGGGACAGGGGACACAGATACGCAGTATTTTGGCCCA	CASSVGTGDTDTQYF	9	0.000468677	TCRBV10-01	TCRBD01-01*01	TCRBJ02-03*01
AGCACCTTGGAGCTGGGGGACTCGGCCCTTTATCTTTGCGCCAGCAGCTTGGGCAGGGGAGGTACAGATACGCAGTATTTTGGCCCA	CASSLGRGGTDTQYF	9	0.000468677	TCRBV05-01*01		TCRBJ02-03*01
AGCACCTTGGAGCTGGGGGACTCGGCCCTTTATCTTTGCGCCAGCAGCGCCGGACAGGGCTACAGGAATGAGCAGTTCTTCGGGCCA	CASSAGQGYRNEQFF	9	0.000468677	TCRBV05-01*01	TCRBD01-01*01	TCRBJ02-01*01
AGCACCTTGGAGCTGGGGGACTCGGCCCTTTATCTTTGCGCCAGCAGCTTGGGGGCAGGGGTCACCGGGGAGCTGTTTTTTGGAGAA	CASSLGAGVTGELFF	9	0.000468677	TCRBV05-01*01	TCRBD01-01*01	TCRBJ02-02*01
AGGCTGGAGTTGGCTGCTCCCTCCCAGACATCTGTGTACTTCTGTGCCAGCGGGGGACAGGACTACAATGAGCAGTTCTTCGGGCCA	CASGGQDYNEQFF	9	0.000468677	TCRBV06-06	TCRBD01-01*01	TCRBJ02-01*01
AAGATCCAGCGCACACAGCAGGAGGACTCCGCCGTGTATCTCTGTGCCAGCAGCTTAACAGGTACCTACGAGCAGTACTTCGGGCCG	CASSLTGTYEQYF	9	0.000468677	TCRBV07-08*01	TCRBD01-01*01	TCRBJ02-07*01
ATCCAGCGCACACAGCAGGAGGACTCGGCCGTGTATCTCTGTGCCAGCAGCTTACAGGCCGGGGGGCGGGAGCAGTACTTCGGGCCG	CASSLQAGGREQYF	9	0.000468677	TCRBV07-02*01	TCRBD02-01*01	TCRBJ02-07*01
CAGCGCACACAGCAGGAGGACTCGGCCGTGTATCTCTGTGCCAGCAGCTTATCGGGCCAAGAGAACTATGGCTACACCTTCGGTTCG	CASSLSGQENYGYTF	9	0.000468677	TCRBV07-02*01		TCRBJ01-02*01
CTGGAGTCGCCCAGCCCCAACCAGACCTCTCTGTACTTCTGTGCCAGCAGTCGTCTAGCGGGGGATGATTCTCAGTATTTTGGCCCA	CASSRLAGDDSQYF	9	0.000468677	TCRBV27-01*01	TCRBD02-01*01	TCRBJ02-03*01
GAGTCGCCCAGCCCCAACCAGACCTCTCTGTACTTCTGTGCCAGCAGTTTTGGGGGCGCTGGCACCGGGGAGCTGTTTTTTGGAGAA	CASSFGGAGTGELFF	9	0.000468677	TCRBV27-01*01	TCRBD01-01*01	TCRBJ02-02*01
TCGCCCAGCCCCAACCAGACCTCTCTGTACTTCTGTGCCAGCAGTTCTGGAGGGGCGCTTAACGAGGAGACCCAGTACTTCGGGCCA	CASSSGGALNEETQYF	9	0.000468677	TCRBV27-01*01	TCRBD02-01*02	TCRBJ02-05*01
CTCAAGATCCAGCCTGCAAAGCTTGAGGACTCGGCCGTGTATCTCTGTGCCAGCAGCTTATATGGGGGAGAGCAGTACTTCGGGCCG	CASSLYGGEQYF	9	0.000468677	TCRBV11-02*02		TCRBJ02-07*01
CTCAAGATCCAGCCTGCAGAGCTTGGGGACTCGGCCGTGTATCTCTGTGCCAGCAGTCGACCCACCGGGGAGCTGTTTTTTGGAGAA	CASSRPTGELFF	9	0.000468677	TCRBV11-03*01		TCRBJ02-02*01
TCCCTGGAGCTTGGTGACTCTGCTGTGTATTTCTGTGCCAGCAGCCCTTGGAGCGGGGGGGCGAAAAACGAGCAGTACTTCGGGCCG	CASSPWSGGAKNEQYF	9	0.000468677	TCRBV03	TCRBD02-01*01	TCRBJ02-07*01
ACAGTGACCAGTGCCCATCCTGAAGACAGCAGCTTCTACATCTGCAGTGCTAGAGCCGGGGCAGATCAGCCCCAGCATTTTGGTGAT	CSARAGADQPQHF	9	0.000468677	TCRBV20		TCRBJ01-05*01
ATCCAGCCCTCAGAACCCAGGGACTCAGCTGTGTACTTCTGTGCCAGCAGTTCTGGACAGGTGACCGGCGTTGCTTTCTTTGGACAA	CASSSGQVTGVAFF	9	0.000468677	TCRBV12	TCRBD01-01*01	TCRBJ01-01*01
CAGCCCTCAGAACCCAGGGACTCAGCTGTGTACTTCTGTGCCAGCAGTTTAAGCCCCGTGGGCACCGGGGAGCTGTTTTTTGGAGAA	CASSLSPVGTGELFF	9	0.000468677	TCRBV12		TCRBJ02-02*01
CAGCCCTCAGAACCCAGGGACTCAGCTGTGTACTTCTGTGCCAGCAGTTTAGCGGGACAGGGCAATCAGCCCCAGCATTTTGGTGAT	CASSLAGQGNQPQHF	9	0.000468677	TCRBV12	TCRBD01-01*01	TCRBJ01-05*01
GAGTCGGCTGCTCCCTCCCAGACATCTGTGTACTTCTGTGCCAGCACCCGAGGGGGTGCCGGCCAAGAGACCCAGTACTTCGGGCCA	CASTRGGAGQETQYF	8	0.000416602	TCRBV06-01*01	TCRBD01-01*01	TCRBJ02-05*01
CTGTCGGCTGCTCCCTCCCAGACATCTGTGTACTTCTGTGCCAGCAGCCTAGGGGGGGGCAGCCACCGGAAGGAGTACTTCGGGCCG	CASSLGGGSHRKEYF	8	0.000416602	TCRBV06-05*01	TCRBD02-01*01	TCRBJ02-07*01
CAGCCAGAAGACTCAGCCCTGTATCTCTGCGCCAGCAGCCAAGGAGGGGGGCAGGGGTTAACGAACACTGAAGCTTTCTTTGGACAA	CASSQGGGQGLTNTEAFF	8	0.000416602	TCRBV04-01*01		TCRBJ01-01*01
CAGCCAGAAGACTCAGCCCTGTATCTCTGCGCCAGCAGCCAAGGGGGGACTAGCGGGGGTAGCACAGATACGCAGTATTTTGGCCCA	CASSQGGTSGGSTDTQYF	8	0.000416602	TCRBV04-01*01	TCRBD02-01*01	TCRBJ02-03*01
ACCTTGGAGCTGGGGGACTCGGCCCTTTATCTTTGCGCCAGCAGCCCGGGACAGGGGGCTAGCACAGATACGCAGTATTTTGGCCCA	CASSPGQGASTDTQYF	8	0.000416602	TCRBV05-01*01	TCRBD01-01*01	TCRBJ02-03*01
AATGTGAGCACCTTGGAGCTGGGGGACTCGGCCCTTTATCTTTGCGCCAGCATCAGAGGGGGGGAAGAGACCCAGTACTTCGGGCCA	CASIRGGEETQYF	8	0.000416602	TCRBV05-01*01	TCRBD02-01*01	TCRBJ02-05*01
CGCACAGAGCGGGGGGACTCAGCCGTGTATCTCTGTGCCAGCAGCCCGTCCGGGCGGGGGCCAAAAGAGACCCAGTACTTCGGGCCA	CASSPSGRGPKETQYF	8	0.000416602	TCRBV07-03*01	TCRBD02-01*01	TCRBJ02-05*01
GGGGACTCAGCCGTGTATCTCCGTGCCAGCAGCTTAACCACATTGGAAAGGGGGTTTCTCTTATCCTACGAGCAGTACTTCGGGCCG	RASSLTTLERGFLLSYEQYF	8	0.000416602	TCRBV07-03*02	TCRBD01-01*01	TCRBJ02-07*01
CGGTCCACAAAGCTGGAGGACTCAGCCATGTACTTCTGTGCCAGCAGTGATGTTAGCGGGGGATACGGGGAGCTGTTTTTTGGAGAA	CASSDVSGGYGELFF	8	0.000416602	TCRBV02-01*01	TCRBD02-01*01	TCRBJ02-02*01
TCCACAAAGCTGGAGGACTCAGCCATGTACTTCTGTGCCAGCAGTGCCAAGGGCGGGGGGGCTCGGAATGAGCAGTTCTTCGGGCCA	CASSAKGGGARNEQFF	8	0.000416602	TCRBV02-01*01	TCRBD02-01*01	TCRBJ02-01*01
CTGAGGATCCAGCAGGTAGTGCGAGGAGATTCGGCAGCTTATTTCTGTGCCAGCTCACCAAGGGGAAATGAGCAGTTCTTCGGGCCA	CASSPRGNEQFF	8	0.000416602	TCRBV18-01*01	TCRBD01-01*01	TCRBJ02-01*01
AATGTGAACGCCTTGGAGCTGGACGACTCGGCCCTGTATCTCTGTGCCAGCAGCTTTACAGGGGGAAACACCATATATTTTGGAGAG	CASSFTGGNTIYF	8	0.000416602	TCRBV05-04*01	TCRBD01-01*01	TCRBJ01-03*01
GACGACTCGGCCCTGTATCTCTGTGCCAGCATCCCAACGACGGGACTAGCGGGGGGATTTAGCACAGATACGCAGTATTTTGGCCCA	CASIPTTGLAGGFSTDTQYF	8	0.000416602	TCRBV05-04*01	TCRBD02-01*01	TCRBJ02-03*01
ACGATCCAGCGCACACAGCAGGAGGACTCGGCCGTGTATCTCTGTGCCAGCAGACTGGAGGACACCGGGGAGCTGTTTTTTGGAGAA	CASRLEDTGELFF	8	0.000416602	TCRBV07-02*01	TCRBD02-01*02	TCRBJ02-02*01
ACGATCCAGCGCACACAGCAGGAGGACTCGGCCGTGTATCTCTGTGCCAGCAGCCCTAACAGGGGAGAGACCCAGTACTTCGGGCCA	CASSPNRGETQYF	8	0.000416602	TCRBV07-02*01	TCRBD01-01*01	TCRBJ02-05*01
ATCCAGCGCACACAGCAGGAGGACTCGGCCGTGTATCTCTGTGCCAGCGGACGCGCGACAGGGGATTCACCCCTCCACTTTGGGAAC	CASGRATGDSPLHF	8	0.000416602	TCRBV07-02*01	TCRBD01-01*01	TCRBJ01-06*01
ACACAGCAGGAGGACTCGGCCGTGTATCTCTGTGCCAGCAGCTTCAGTGCTTCTAGCGGGGGGGTTGATACGCAGTATTTTGGCCCA	CASSFSASSGGVDTQYF	8	0.000416602	TCRBV07-02*01	TCRBD02-01*01	TCRBJ02-03*01
ATCCAGCGCACACAGCAGGAGGACTCGGCCGTGTATCTCTGTGCCAGCAGCGAAGGGCGGCGACAAGAGACCCAGTACTTCGGGCCA	CASSEGRRQETQYF	8	0.000416602	TCRBV07-02*01		TCRBJ02-05*01
GAGTCGCCCAGCCCCAACCAGACCTCTCTGTACTTCTGTGCCAGCAGTTTATCGGTAGGGGCCCTGGGGGGCTACACCTTCGGTTCG	CASSLSVGALGGYTF	8	0.000416602	TCRBV27-01*01	TCRBD01-01*01	TCRBJ01-02*01
ATCAATTCCCTGGAGCTTGGTGACTCTGCTGTGTATTTCTGTGCCAGCAGCCTGGCCGGGACTCCCTACGAGCAGTACTTCGGGCCG	CASSLAGTPYEQYF	8	0.000416602	TCRBV03	TCRBD02-01	TCRBJ02-07*01
CATCCTGAAGACAGCAGCTTCTACATCTGCAGTGCTAGAGATCAGGGACTAGCGGGGAACTCCTACAATGAGCAGTTCTTCGGGCCA	CSARDQGLAGNSYNEQFF	8	0.000416602	TCRBV20	TCRBD02-01*01	TCRBJ02-01*01
AGTGCCCATCCTGAAGACAGCAGCTTCTACATCTGCAGTGCTAGTTACGGGACAGCTACTAGCACAGATACGCAGTATTTTGGCCCA	CSASYGTATSTDTQYF	8	0.000416602	TCRBV20	TCRBD01-01*01	TCRBJ02-03*01
GTGACCAGTGCCCATCCTGAAGACAGCAGCTTCTACATCTGCAGTGCTAGAGCGGCGGGGGCCTACAATGAGCAGTTCTTCGGGCCA	CSARAAGAYNEQFF	8	0.000416602	TCRBV20	TCRBD02-01*01	TCRBJ02-01*01
ATCCAGCCCTCAGAACCCAGGGACTCAGCTGTGTACTTCTGTGCCAGCAGTTTGTTGGAGGGTGGAAACACCATATATTTTGGAGAG	CASSLLEGGNTIYF	8	0.000416602	TCRBV12	TCRBD02-01*02	TCRBJ01-03*01
CAGCCCTCAGAACCCAGGGACTCAGCTGTGTACTTCTGTGCCAGCAGTTTCCCGGGACAGGGAGGGAATGAGCAGTTCTTCGGGCCA	CASSFPGQGGNEQFF	8	0.000416602	TCRBV12	TCRBD01-01*01	TCRBJ02-01*01
ACAGTGACCAGTGCCCATCCTGAAGACAGCAGCTTCTACATCTGCAGTGCTAGAATCCCAGGGAGTCGCGAGCAGTACTTCGGGCCG	CSARIPGSREQYF	8	0.000416602	TCRBV20		TCRBJ02-07*01
CTACACACCCTGCAGCCAGAAGACTCGGCCCTGTATCTCTGTGCCAGCAGCCCTACAGGAGCGAACACTGAAGCTTTCTTTGGACAA	CASSPTGANTEAFF	7	0.000364526	TCRBV04-02*01	TCRBD01-01*01	TCRBJ01-01*01
ACGATCCAGCGCACAGAGCAGCGGGACTCGGCCATGTATCGCTGTGCCAGCAGCTTAATAGGGGGGGACGGCTACACCTTCGGTTCG	CASSLIGGDGYTF	7	0.000364526	TCRBV07-06*01	TCRBD02-01*01	TCRBJ01-02*01
TCAGCTGCTCCCTCCCAGACATCTGTGTACTTCTGTGCCAGCAGTTATTCTGTTCTAGGGTTCGGCACTGAAGCTTTCTTTGGACAA	CASSYSVLGFGTEAFF	7	0.000364526	TCRBV06-09*01		TCRBJ01-01*01
AGCACCTTGGAGCTGGGGGACTCGGCCCTTTATCTTTGCGCCAGCAGCCCCGGACAGGGGTTAAACACTGAAGCTTTCTTTGGACAA	CASSPGQGLNTEAFF	7	0.000364526	TCRBV05-01*01	TCRBD01-01*01	TCRBJ01-01*01
CTCAGGCTGGAGTTGGCTGCTCCCTCCCAGACATCTGTGTACTTCTGTGCCAGCAGCATACCCACCTGGGGCTACACCTTCGGTTCG	CASSIPTWGYTF	7	0.000364526	TCRBV06-06		TCRBJ01-02*01
ATCCAGCGCACAGAGCAGGGGGACTCGGCCATGTATCTCTGTGCCAGCAGCTTTTCGGACGGGGGATACGAGCAGTACTTCGGGCCG	CASSFSDGGYEQYF	7	0.000364526	TCRBV07-09	TCRBD02-01*01	TCRBJ02-07*01
CGCACAGAGCAGGGGGACTCGGCCATGTATCTCTGTGCCAGCAGCTTAGACGCGGGGGGGCCGAACGGGGAGCTGTTTTTTGGAGAA	CASSLDAGGPNGELFF	7	0.000364526	TCRBV07-09	TCRBD02-01*01	TCRBJ02-02*01
CGCACAGAGCAGGGGGACTCGGCCATGTATCTCTGTGCCAGCAGCTTAGATCCGGGCCTTAGCTCCTACGAGCAGTACTTCGGGCCG	CASSLDPGLSSYEQYF	7	0.000364526	TCRBV07-09		TCRBJ02-07*01
ATCCAGCGCACAGAGCGGGGGGACTCAGCCGTGTATCTCTGTGCCAGCAGCACCGGACTAGCGCCAGATACGCAGTATTTTGGCCCA	CASSTGLAPDTQYF	7	0.000364526	TCRBV07-03*01	TCRBD02-01	TCRBJ02-03*01
AAGATCCAGCGCACACAGCAGGAGGACTCCGCCGTGTATCTCTGTGCCAGCAGCTTAGGTAAAGGGGAGACCCAGTACTTCGGGCCA	CASSLGKGETQYF	7	0.000364526	TCRBV07-08*01		TCRBJ02-05*01
CGGTCCACAAAGCTGGAGGACTCAGCCATGTACTTCTGTGCCAGCAGCAGACAGGGAGGGGGGGACACTGAAGCTTTCTTTGGACAA	CASSRQGGGDTEAFF	7	0.000364526	TCRBV02-01*01		TCRBJ01-01*01
CGGTCCACAAAGCTGGAGGACTCAGCCATGTACTTCTGTGCCAGCAGTGAAGGTCGGGGAACCTATCAGCCCCAGCATTTTGGTGAT	CASSEGRGTYQPQHF	7	0.000364526	TCRBV02-01*01	TCRBD02-01*01	TCRBJ01-05*01
AAGATCCGGTCCACAAAGCTGGAGGACTCAGCCATGTACTTCTGTGCCAGCAGAGAGGACGTCACCGGGGAGCTGTTTTTTGGAGAA	CASREDVTGELFF	7	0.000364526	TCRBV02-01*01		TCRBJ02-02*01
AAGATCCGGTCCACAAAGCTGGAGGACTCAGCCATGTACTTCTGTGCCAGCAGTGATGAGCAGTACACTGAAGCTTTCTTTGGACAA	CASSDEQYTEAFF	7	0.000364526	TCRBV02-01*01		TCRBJ01-01*01
CGGGACTCAGCCATGTATCGCTGTGCCAGCAGCTTGCCGCGGGGGGTCCAGAACTTCCACCACACAGATACGCAGTATTTTGGCCCA	CASSLPRGVQNFHHTDTQYF	7	0.000364526	TCRBV07-07*01	TCRBD02-01*01	TCRBJ02-03*01
ATCCAGCAGGTAGTGCGAGGAGATTCGGCAGCTTATTTCTGTGCCAGCTCACCACGAGGAGCGGGGACTGAGCAGTACTTCGGGCCG	CASSPRGAGTEQYF	7	0.000364526	TCRBV18-01*01	TCRBD02-01*01	TCRBJ02-07*01
AATGTGAACGCCTTGGAGCTGGACGACTCGGCCCTGTATCTCTGTGCCAGCAGCCCGCCGCTTACCGGGGAGCTGTTTTTTGGAGAA	CASSPPLTGELFF	7	0.000364526	TCRBV05-04*01		TCRBJ02-02*01
ACGATCCAGCGCACACAGCAGGAGGACTCGGCCGTGTATCTCTGTGCCAGCAGCTCAGGGACTGAGACACCCCTCCACTTTGGGAAC	CASSSGTETPLHF	7	0.000364526	TCRBV07-02*01	TCRBD02-01	TCRBJ01-06*01
CGCACACAGCAGGAGGACTCGGCCGTGTATCTCTGTGCCAGCAGCTTAAGAGGGCAGGGTGGCTACAATGAGCAGTTCTTCGGGCCA	CASSLRGQGGYNEQFF	7	0.000364526	TCRBV07-02*01		TCRBJ02-01*01
ATCCAGCGCACACAGCAGGAGGACTCGGCCGTGTATCTCTGTGCCAGCAGCTTAAAAGTGGGCCAAGAGACCCAGTACTTCGGGCCA	CASSLKVGQETQYF	7	0.000364526	TCRBV07-02*01		TCRBJ02-05*01
ATCCAGCGCACACAGCAGGAGGACTCGGCCGTGTATCTCTGTGCCAGCAGACGCACGGGGGGGGTAGGCGAGCAGTACTTCGGGCCG	CASRRTGGVGEQYF	7	0.000364526	TCRBV07-02*01	TCRBD02-01*01	TCRBJ02-07*01
CTGGAGTCGCCCAGCCCCAACCAGACCTCTCTGTACTTCTGTGCCAGCAGTGTGGACAGGGGGCCCAATGAGCAGTTCTTCGGGCCA	CASSVDRGPNEQFF	7	0.000364526	TCRBV27-01*01	TCRBD01-01*01	TCRBJ02-01*01
GTGAGCAACATGAGCCCTGAAGACAGCAGCATATATCTCTGCAGCGTTGGGGTAGTCTCTGGGGCCAACGTCCTGACTTTCGGGGCC	CSVGVVSGANVLTF	7	0.000364526	TCRBV29-01*01		TCRBJ02-06*01
ACTGTGACATCGGCCCAAAAGAACCCGACAGCTTTCTATCTCTGTGCCACCCAGGTTATGCGGGGTCAGCCCCAGCATTTTGGTGAT	CATQVMRGQPQHF	7	0.000364526	TCRBV19-01	TCRBD02-01*01	TCRBJ01-05*01
ACATCGGCCCAAAAGAACCCGACAGCTTTCTATCTCTGTGCCAGTAGTATCTTCCGGGGGCAGGGTCAGCCCCAGCATTTTGGTGAT	CASSIFRGQGQPQHF	7	0.000364526	TCRBV19-01		TCRBJ01-05*01
AACATGAGCTCCTTGGAGCTGGGGGACTCAGCCCTGTACTTCTGTGCCAGCAGCTCGGACAGCGGACCTGAAGCTTTCTTTGGACAA	CASSSDSGPEAFF	7	0.000364526	TCRBV13-01*01	TCRBD01-01*01	TCRBJ01-01*01
AACATGAGCTCCTTGGAGCTGGGGGACTCAGCCCTGTACTTCTGTGCCAGCAGCACGACAGGGATCACTGAAGCTTTCTTTGGACAA	CASSTTGITEAFF	7	0.000364526	TCRBV13-01*01	TCRBD01-01*01	TCRBJ01-01*01
CTGAAGATCCAGCCCTCAGAACCCAGGGACTCAGCTGTGTACTTCTGTGCCAGCAGGATGGGTAGTCAGCCCCAGCATTTTGGTGAT	CASRMGSQPQHF	7	0.000364526	TCRBV12		TCRBJ01-05*01
ATCAATTCCCTGGAGCTTGGTGACTCTGCTGTGTATTTCTGTGCCAGCAGCCAAGATGTTTGGCAGGGCCGAGCTTTCTTTGGACAA	CASSQDVWQGRAFF	7	0.000364526	TCRBV03	TCRBD01-01*01	TCRBJ01-01*01
ATCCAGCCCTCAGAACCCAGGGACTCAGCTGTGTACTTCTGTGCCAGCAGTCCAGGGCTCTCTGGAAACACCATATATTTTGGAGAG	CASSPGLSGNTIYF	7	0.000364526	TCRBV12	TCRBD01-01*01	TCRBJ01-03*01
CTGACAGTGACCAGTGCCCATCCTGAAGACAGCAGCTTCTACATCTGCAGTGCTATTCGTAGCAACACTGAAGCTTTCTTTGGACAA	CSAIRSNTEAFF	7	0.000364526	TCRBV20	TCRBD02-01	TCRBJ01-01*01
CTGACAGTGACCAGTGCCCATCCTGAAGACAGCAGCTTCTACATCTGCAGTGCTAGGGCCCTTACTAGTGGCGGGGACTTCGGGCCA	CSARALTSGGDF	7	0.000364526	TCRBV20	TCRBD02-01*01	TCRBJ02-05*01
GTGACCAGTGCCCATCCTGAAGACAGCAGCTTCTACATCTGCAGTGCTAGAGCCACGGGGCAGTACTACGAGCAGTACTTCGGGCCG	CSARATGQYYEQYF	7	0.000364526	TCRBV20		TCRBJ02-07*01
ACCAGTGCCCATCCTGAAGACAGCAGCTTCTACATCTGCAGTGCCAGAGAGCAGGGGGGCAGCAATCAGCCCCAGCATTTTGGTGAT	CSAREQGGSNQPQHF	7	0.000364526	TCRBV20	TCRBD01-01*01	TCRBJ01-05*01
ATCCAGCCCTCAGAACCCAGGGACTCAGCTGTGTACTTCTGTGCCAGCAGTGAAGGGCTGGGCACAGATACGCAGTATTTTGGCCCA	CASSEGLGTDTQYF	7	0.000364526	TCRBV12		TCRBJ02-03*01
CAGCCCTCAGAACCCAGGGACTCAGCTGTGTACTTCTGTGCCAGCCATAGAGCCGGGATACATGGCGATGGCTACACCTTCGGTTCG	CASHRAGIHGDGYTF	7	0.000364526	TCRBV12	TCRBD02-01*02	TCRBJ01-02*01
CTGCAGCCAGAAGACTCGGCCCTGTATCTCTGTGCCAGCAGCCAAGGGGGCCCGGGACTAGCGTCCGGCGAGCAGTACTTCGGGCCG	CASSQGGPGLASGEQYF	6	0.000312451	TCRBV04-02*01	TCRBD02-01	TCRBJ02-07*01
CGCACAGAGCAGCGGGACTCGGCCATGTATCGCTGTGCCAGCAGCTCCGGGCTCCAGGGGGCACCTCGGGAGCAGTACTTCGGGCCG	CASSSGLQGAPREQYF	6	0.000312451	TCRBV07-06*01	TCRBD01-01*01	TCRBJ02-07*01
TCGCTCAGGCTGGAGTCGGCTGCTCCCTCCCAGACATCTGTGTACTTCTGTGCCAGCTTATCCACGGATACGCAGTATTTTGGCCCA	CASLSTDTQYF	6	0.000312451	TCRBV06-01*01		TCRBJ02-03*01
GAGTCGGCTGCTCCCTCCCAGACATCTGTGTACTTCTGTGCCAGCAGTACCCTCAGGGGGATAGACGGGGAGCTGTTTTTTGGAGAA	CASSTLRGIDGELFF	6	0.000312451	TCRBV06-01*01	TCRBD01-01*01	TCRBJ02-02*01
CTGGGGGACTCAGCTTTGTATTTCTGTGCCAGCAGCGGAGCGACCGGACAGGGGACAGCTGGGGCCAACGTCCTGACTTTCGGGGCC	CASSGATGQGTAGANVLTF	6	0.000312451	TCRBV09-01	TCRBD01-01*01	TCRBJ02-06*01
CTAAACCTGAGCTCTCTGGAGCTGGGGGACTCAGCTTTGTATTTCTGTGCCAGCAGCTCGTCTAACTATGGCTACACCTTCGGTTCG	CASSSSNYGYTF	6	0.000312451	TCRBV09-01	TCRBD02-01	TCRBJ01-02*01
CACACCCTGCAGCCAGAAGACTCGGCCCTGTATCTCTGCGCCAGCAGCCCAGGCGGCGAAACTAATGAAAAACTGTTTTTTGGCAGT	CASSPGGETNEKLFF	6	0.000312451	TCRBV04-03*01		TCRBJ01-04*01
CTGCTGTCGGCTGCTCCCTCCCAGACATCTGTGTACTTCTGTGCCAACCTAAGCGGGACAAACCAAGAGACCCAGTACTTCGGGCCA	CANLSGTNQETQYF	6	0.000312451	TCRBV06-05*01	TCRBD02-01*02	TCRBJ02-05*01
CTGCTGTCGGCTGCTCCCTCCCAGACATCTGTGTACTTCTGTGCCAGCAGCCCAGGACAGTATAATTCACCCCTCCACTTTGGGAAC	CASSPGQYNSPLHF	6	0.000312451	TCRBV06-05*01	TCRBD01-01*01	TCRBJ01-06*01
CTGTCGGCTGCTCCCTCCCAGACATCTGTGTACTTCTGTGCCAGCAGCCTCAGGGAGGTAAGAAACACTGAAGCTTTCTTTGGACAA	CASSLREVRNTEAFF	6	0.000312451	TCRBV06-05*01	TCRBD02-01*02	TCRBJ01-01*01
CTGCTGTCGGCTGCTCCCTCCCAGACATCTGTGTACTTCTGTGCCAGCAGTTACTCGAGCCCACCAAGTGGCTACACCTTCGGTTCG	CASSYSSPPSGYTF	6	0.000312451	TCRBV06-05*01	TCRBD02-01	TCRBJ01-02*01
CCGCTCAGGCTGCTGTCGGCTGCTCCCTCCCAGACATCTGTGTACTTCTGTGCCAGCAGTTCGGGACAGGGGCAGTTCTTCGGGCCA	CASSSGQGQFF	6	0.000312451	TCRBV06-05*01	TCRBD01-01*01	TCRBJ02-01*01
CACGCCCTGCAGCCAGAAGACTCAGCCCTGTATCTCTGCGCCAGCAGCCAAGCGGACACAAACACCGGGGAGCTGTTTTTTGGAGAA	CASSQADTNTGELFF	6	0.000312451	TCRBV04-01*01	TCRBD01-01*01	TCRBJ02-02*01
ACCTTGGAGCTGGGGGACTCGGCCCTTTATCTTTGCGCCAGCCGACCGCAGCAGGGGACGGGGACCGGGGAGCTGTTTTTTGGAGAA	CASRPQQGTGTGELFF	6	0.000312451	TCRBV05-01*01	TCRBD01-01*01	TCRBJ02-02*01
AATGTGAGCACCTTGGAGCTGGGGGACTCGGCCCTTTATCTTTGCGCCAGCAGCCCGGGGGGTGGAAACACCATATATTTTGGAGAG	CASSPGGGNTIYF	6	0.000312451	TCRBV05-01*01	TCRBD02-01*01	TCRBJ01-03*01
TTCTCCCTGATTCTGGAGTCCGCCAGCACCAACCAGACATCTATGTACCTCTGTGCCAGCAGTTCTCTCGGCTACACCTTCGGTTCG	CASSSLGYTF	6	0.000312451	TCRBV28-01*01	TCRBD02-01	TCRBJ01-02*01
AATGTGAACGCCTTGTTGCTGGGGGACTCGGCCCTGTATCTCTGTGCCAGCAGCTTGGTACGCAGAGATACGCAGTATTTTGGCCCA	CASSLVRRDTQYF	6	0.000312451	TCRBV05-05*01	TCRBD01-01*01	TCRBJ02-03*01
CTGGAGTTGGCTGCTCCCTCCCAGACATCTGTGTACTTCTGTGCCAGCAGTTCCCTAGCGGGGCTCAATGAGCAGTTCTTCGGGCCA	CASSSLAGLNEQFF	6	0.000312451	TCRBV06-06	TCRBD02-01*01	TCRBJ02-01*01
TTGGCTGCTCCCTCCCAGACATCTGTGTACTTCTGTGCCAGCAGCCCATGGACAGGGGGGGGCAATCAGCCCCAGCATTTTGGTGAT	CASSPWTGGGNQPQHF	6	0.000312451	TCRBV06-06	TCRBD01-01*01	TCRBJ01-05*01
ATCCTGGAGTCGCCCAGCCCCAACCAGACCTCTCTGTACTTCTGTGCCAGCAGTTTCCAAGGTCCGGAAGGCTACACCTTCGGTTCG	CASSFQGPEGYTF	6	0.000312451	TCRBV27-01*01		TCRBJ01-02*01
CTGGAGTCAGCTACCCGCTCCCAGACATCTGTGTATTTCTGCGCCAGCAGGAGGGGGGCGGAGGACAATGAGCAGTTCTTCGGGCCA	CASRRGAEDNEQFF	6	0.000312451	TCRBV10-02*01		TCRBJ02-01*01
AAGATCCGGTCCACAAAGCTGGAGGACTCAGCCATGTACTTCTGTGCCAGCAGTGATGAGATGAACACTGAAGCTTTCTTTGGACAA	CASSDEMNTEAFF	6	0.000312451	TCRBV02-01*01	TCRBD02-01*02	TCRBJ01-01*01
CAGCGCACAGAGCAGCGGGACTCAGCCATGTATCGCTGTGCCAGCAGCCCCAATGGGCAGCTAGAAGAGACCCAGTACTTCGGGCCA	CASSPNGQLEETQYF	6	0.000312451	TCRBV07-07*01		TCRBJ02-05*01
ACGGAGTCAGGGGACACAGCACTGTATTTCTGTGCCAGCAGCAAAGCCGGCGGCAGTTATAGCAATCAGCCCCAGCATTTTGGTGAT	CASSKAGGSYSNQPQHF	6	0.000312451	TCRBV21-01*01	TCRBD02-01	TCRBJ01-05*01
GTGAACGCCTTGTTGCTGGGGGACTCGGCCCTCTATCTCTGTGCCAGCAGCTCAACCAATCTGAACACTGAAGCTTTCTTTGGACAA	CASSSTNLNTEAFF	6	0.000312451	TCRBV05-06*01		TCRBJ01-01*01
GTAGTGCGAGGAGATTCGGCAGCTTATTTCTGTGCCAGCTCACCGAAAAACTTCCCGACAGGGAACTATGGCTACACCTTCGGTTCG	CASSPKNFPTGNYGYTF	6	0.000312451	TCRBV18-01*01	TCRBD01-01*01	TCRBJ01-02*01
GAGCTGGACGACTCGGCCCTGTATCTCTGTGCCAGCAGCTTGATGGGGACGGCCCCTGGGCCTAATGAAAAACTGTTTTTTGGCAGT	CASSLMGTAPGPNEKLFF	6	0.000312451	TCRBV05-04*01		TCRBJ01-04*01
ACGATCCAGCGCACACAGCAGGAGGACTCGGCCGTGTATCTCTGTGCCAGCAGTGCCTGGGAAAACTATGGCTACACCTTCGGTTCG	CASSAWENYGYTF	6	0.000312451	TCRBV07-02*01		TCRBJ01-02*01
CAGCGCACACAGCAGGAGGACTCGGCCGTGTATCTCTGTGCCAGCAGCTTAAAAGTCGGTAGCACCGGGGAGCTGTTTTTTGGAGAA	CASSLKVGSTGELFF	6	0.000312451	TCRBV07-02*01	TCRBD02-01	TCRBJ02-02*01
CAGCGCACACAGCAGGAGGACTCGGCCGTGTATCTCTGTGCCAGCAGCTCCGCACCAGGGAGGGATGAAAAACTGTTTTTTGGCAGT	CASSSAPGRDEKLFF	6	0.000312451	TCRBV07-02*01	TCRBD02-01*02	TCRBJ01-04*01
GTGACATCGGCCCAAAAGAACCCGACAGCTTTCTATCTCTGTGCCAGCGAGGGTGGCGCGGGGGTCGAAAAACTGTTTTTTGGCAGT	CASEGGAGVEKLFF	6	0.000312451	TCRBV19-01	TCRBD02-01*01	TCRBJ01-04*01
ACTGTGACATCGGCCCAAAAGAACCCGACAGCTTTCTATCTCTGTGCCAGTACCAGGGACAACGGAAACACCATATATTTTGGAGAG	CASTRDNGNTIYF	6	0.000312451	TCRBV19-01	TCRBD01-01*01	TCRBJ01-03*01
ACATCGGCCCAAAAGAACCCGACAGCTTTCTATCTCTGTGCCAGTAAGGTCGGGGGGTCTGGGGCCAACGTCCTGACTTTCGGGGCC	CASKVGGSGANVLTF	6	0.000312451	TCRBV19-01	TCRBD02-01*01	TCRBJ02-06*01
ACCCTGGAGTCTGCCAGGCCCTCACATACCTCTCAGTACCTCTGTGCCAGCTGGGGGATGTCGGGGACTGAAGCTTTCTTTGGACAA	CASWGMSGTEAFF	6	0.000312451	TCRBV25-01*01		TCRBJ01-01*01
ATCCAGCCTGCAAAGCTTGAGGACTCGGCCGTGTATCTCTGTGCCAGCAGCTTAGTGGCTCCACAAGAGACCCAGTACTTCGGGCCA	CASSLVAPQETQYF	6	0.000312451	TCRBV11-02*02	TCRBD01-01*01	TCRBJ02-05*01
CAGCCTGCAAAGCTTGAGGACTCGGCCGTGTATCTCTGTGCCAGCAGCTTAGGGACAGTCGGGGGCACTGAAGCTTTCTTTGGACAA	CASSLGTVGGTEAFF	6	0.000312451	TCRBV11-02*02		TCRBJ01-01*01
GCAGAGCTTGGGGACTCGGCCGTGTATCTCTGTGCCAGCAGCTTATATTATAAACAGGGGGCGAACACTGAAGCTTTCTTTGGACAA	CASSLYYKQGANTEAFF	6	0.000312451	TCRBV11-03*01	TCRBD01-01*01	TCRBJ01-01*01
AACATGAGCTCCTTGGAGCTGGGGGACTCAGCCCTGTACTTCTGTGCCAGCAGCTCGGAAGAGGGCTCTGAAGCTTTCTTTGGACAA	CASSSEEGSEAFF	6	0.000312451	TCRBV13-01*01	TCRBD02-01*02	TCRBJ01-01*01
CTGGAGCTTGGTGACTCTGCTGTGTATTTCTGTGCCAGCAGGAACACAGGGATAGGATCCTATAATTCACCCCTCCACTTTGGGAAC	CASRNTGIGSYNSPLHF	6	0.000312451	TCRBV03	TCRBD01-01*01	TCRBJ01-06*01
ATCAATTCCCTGGAGCTTGGTGACTCTGCTGTGTATTTCTGTGCCAGCAGCCAAGAGGGGCGTACAGATACGCAGTATTTTGGCCCA	CASSQEGRTDTQYF	6	0.000312451	TCRBV03	TCRBD01-01*01	TCRBJ02-03*01
CACATCAATTCCCTGGAGCTTGGTGACTCTGCTGTGTATTTCTGTGCCAGCAGTCGCAGCGGGGAGGATACGCAGTATTTTGGCCCA	CASSRSGEDTQYF	6	0.000312451	TCRBV03	TCRBD02-01*01	TCRBJ02-03*01
GCCCATCCTGAAGACAGCAGCTTCTACATCTGCAGTGCTAGTGACCTTCAGGGGGTAAGCTCCTACAATGAGCAGTTCTTCGGGCCA	CSASDLQGVSSYNEQFF	6	0.000312451	TCRBV20	TCRBD01-01*01	TCRBJ02-01*01
GACTCGGCCGTGTATCTCTGTGCCAGCAGCTTGCGGACAGGCACCCTAATAGCGGGGGTCTCCTACAATGAGCAGTTCTTCGGGCCA	CASSLRTGTLIAGVSYNEQFF	6	0.000312451		TCRBD02-01*01	TCRBJ02-01*01
ATCAATTCCCTGGAGCTTGGTGACTCTGCTGTGTATTTCTGTGCCAGCAGCCACTCGATAGTGGGGGAAAAACTGTTTTTTGGCAGT	CASSHSIVGEKLFF	6	0.000312451	TCRBV03		TCRBJ01-04*01
TCGGCTGCTCCCTCCCAGACATCTGTGTACTTCTGTGCCAGCAGTCTTCAGGGCGGACGGTCTAACTATGGCTACACCTTCGGTTCG	CASSLQGGRSNYGYTF	6	0.000312451	TCRBV06	TCRBD01-01*01	TCRBJ01-02*01
CAGCCCTCAGAACCCAGGGACTCAGCTGTGTACTTCTGTGCCAGCAGCCGAACAGGGGGCAATAATTCACCCCTCCACTTTGGGAAC	CASSRTGGNNSPLHF	6	0.000312451	TCRBV12	TCRBD01-01*01	TCRBJ01-06*01
GAACCCAGGGACTCAGCTGTGTACTTCTGTGCCAGCAGCACCCCGTTTGGAACGCATGGGGGGAGGACTGAAGCTTTCTTTGGACAA	CASSTPFGTHGGRTEAFF	6	0.000312451	TCRBV12	TCRBD02-01	TCRBJ01-01*01
ACGATCCAGCGCACAGAGCAGCGGGACTCGGCCATGTATCGCTGTGCCAGCAGCTTGTCCTATAATTCACCCCTCCACTTTGGGAAC	CASSLSYNSPLHF	5	0.000260376	TCRBV07-06*01		TCRBJ01-06*01
ATCCGCTCACCAGGCCTGGGGGACGCAGCCATGTACCTGTGTGCCACCAGCAGAGGACAGGGCCGTACACCCCTCCACTTTGGGAAC	CATSRGQGRTPLHF	5	0.000260376	TCRBV15-01*01	TCRBD01-01*01	TCRBJ01-06*01
AGCTCTCTGGAGCTGGGGGACTCAGCTTTGTATTTCTGTGCCAGCAGCGCAGCAGGGGGGCAGGACTATGGCTACACCTTCGGTTCG	CASSAAGGQDYGYTF	5	0.000260376	TCRBV09-01	TCRBD01-01*01	TCRBJ01-02*01
GAACTAAACCTGAGCTCTCTGGAGCTGGGGGACTCAGCTTTGTATTTCTGTGCCAGCAGCGTAGGGAATGAGCAGTTCTTCGGGCCA	CASSVGNEQFF	5	0.000260376	TCRBV09-01		TCRBJ02-01*01
AACCTGAGCTCTCTGGAGCTGGGGGACTCAGCTTTGTATTTCTGTGCCAGCAGCCCCGGACTAGCGGGGGTACAGTACTTCGGGCCG	CASSPGLAGVQYF	5	0.000260376	TCRBV09-01	TCRBD02-01*01	TCRBJ02-07*01
AGCTCTCTGGAGCTGGGGGACTCAGCTTTGTATTTCTGTGCCAGCAGAGAAGAGGGTACGCATAATTCACCCCTCCACTTTGGGAAC	CASREEGTHNSPLHF	5	0.000260376	TCRBV09-01	TCRBD02-01*02	TCRBJ01-06*01
CCTGCAGAACTGGAGGATTCTGGAGTTTATTTCTGTGCCAGCAGCCAAGAGGACGGCGGGCCCACAGATACGCAGTATTTTGGCCCA	CASSQEDGGPTDTQYF	5	0.000260376	TCRBV14-01*01	TCRBD02-01	TCRBJ02-03*01
CTGCAGCCAGAAGACTCGGCCCTGTATCTCTGCGCCAGCAGCCAAGATCTCCTGACAGGGGGCAGATCACCCCTCCACTTTGGGAAC	CASSQDLLTGGRSPLHF	5	0.000260376	TCRBV04-03*01	TCRBD01-01*01	TCRBJ01-06*01
CACGCCCTGCAGCCAGAAGACTCAGCCCTGTATCTCTGCGCCAGCAGCGCCCGGGACAGGGGAAACTATGGCTACACCTTCGGTTCG	CASSARDRGNYGYTF	5	0.000260376	TCRBV04-01*01	TCRBD01-01*01	TCRBJ01-02*01
TTGGAGCTGGGGGACTCGGCCCTTTATCTTTGCGCCAGCAGCTTGGAGGGTAGCGGGGGGACCACAGATACGCAGTATTTTGGCCCA	CASSLEGSGGTTDTQYF	5	0.000260376	TCRBV05-01*01	TCRBD02-01*01	TCRBJ02-03*01
AATGTGAGCACCTTGGAGCTGGGGGACTCGGCCCTTTATCTTTGCGCCAGCAGCTCGCCACCAGCGGACGAGCAGTACTTCGGGCCG	CASSSPPADEQYF	5	0.000260376	TCRBV05-01*01	TCRBD02-01	TCRBJ02-07*01
AGCACCTTGGAGCTGGGGGACTCGGCCCTTTATCTTTGCGCCAGCACCGAGGGACTAAAGATAGCGGATACGCAGTATTTTGGCCCA	CASTEGLKIADTQYF	5	0.000260376	TCRBV05-01*01	TCRBD02-01	TCRBJ02-03*01
AGCACCTTGGAGCTGGGGGACTCGGCCCTTTATCTTTGCGCCAGCAGCTTCGGGGGGGGCGTCGGAGAGACCCAGTACTTCGGGCCA	CASSFGGGVGETQYF	5	0.000260376	TCRBV05-01*01	TCRBD02-01*01	TCRBJ02-05*01
TTGGAGCTGGGGGACTCGGCCCTTTATCTTTGCGCCAGCAGCTTGTCCCCGGGGTTCGGGGGGGCCGATGAGCAGTTCTTCGGGCCA	CASSLSPGFGGADEQFF	5	0.000260376	TCRBV05-01*01	TCRBD02-01*01	TCRBJ02-01*01
ACCTTGGAGCTGGGGGACTCGGCCCTTTATCTTTGCGCCAGCAGCTTGGCCGGAGCGGGGGGTTTCAACGAGCAGTACTTCGGGCCG	CASSLAGAGGFNEQYF	5	0.000260376	TCRBV05-01*01	TCRBD02-01*01	TCRBJ02-07*01
AGCACCTTGGAGCTGGGGGACTCGGCCCTTTATCTTTGCGCCAGCAGCTTGGGAAACCAGAGCAATCAGCCCCAGCATTTTGGTGAT	CASSLGNQSNQPQHF	5	0.000260376	TCRBV05-01*01	TCRBD01-01*01	TCRBJ01-05*01
GTGAGCACCTTGGAGCTGGGGGACTCGGCCCTTTATCTTTGCGCCAGCAGCTTGACCGGGGCCTCAGAGACCCAGTACTTCGGGCCA	CASSLTGASETQYF	5	0.000260376	TCRBV05-01*01		TCRBJ02-05*01
GTGAGCACCTTGGAGCTGGGGGACTCGGCCCTTTATCTTTGCGCCAGCAGCCCACAGGGAGGGATCACTGAAGCTTTCTTTGGACAA	CASSPQGGITEAFF	5	0.000260376	TCRBV05-01*01	TCRBD02-01*02	TCRBJ01-01*01
GTGAACGCCTTGTTGCTGGGGGACTCGGCCCTGTATCTCTGTGCCAGCAGCTTGGCACAGGGGATGGATACGCAGTATTTTGGCCCA	CASSLAQGMDTQYF	5	0.000260376	TCRBV05-05*01	TCRBD01-01*01	TCRBJ02-03*01
TTGGAGATCCAGCGCACAGAGCAGGGGGACTCGGCCATGTATCTCTGTGCCAGCAGCGCTGAGTCGGAGACCCAGTACTTCGGGCCA	CASSAESETQYF	5	0.000260376	TCRBV07-09	TCRBD02-01*02	TCRBJ02-05*01
CAGCGCACAGAGCAGGGGGACTCGGCCATGTATCTCTGTGCCAGCAGCCGGGGACTATCGAACACCGGGGAGCTGTTTTTTGGAGAA	CASSRGLSNTGELFF	5	0.000260376	TCRBV07-09	TCRBD02-01	TCRBJ02-02*01
ATCCAGCGCACAGAGCAGGGGGACTCGGCCATGTATCTCTGTGCCAGCAGCCCCGGGACAGGGGGACTGGGCTACACCTTCGGTTCG	CASSPGTGGLGYTF	5	0.000260376	TCRBV07-09	TCRBD01-01*01	TCRBJ01-02*01
TTGGAGATCCAGCGCACAGAGCAGGGGGACTCGGCCATGTATCTCTGTGCCAGCAGCTTAACAAGCGGTGAGCAGTTCTTCGGGCCA	CASSLTSGEQFF	5	0.000260376	TCRBV07-09	TCRBD02-01	TCRBJ02-01*01
CTGGAGTCGCCCAGCCCCAACCAGACCTCTCTGTACTTCTGTGCCAGCAGTTTACCGGGGGGCTACAATGAGCAGTTCTTCGGGCCA	CASSLPGGYNEQFF	5	0.000260376	TCRBV27-01*01	TCRBD02-01*01	TCRBJ02-01*01
ATCCAGCGCACACAGCAGGAGGACTCCGCCGTGTATCTCTGTGCCAGCAGCTACAGGGAAAGGAAGGATGGCTACACCTTCGGTTCG	CASSYRERKDGYTF	5	0.000260376	TCRBV07-08*01	TCRBD01-01*01	TCRBJ01-02*01
CTCCTCACTCTGGAGTCCGCTACCAGCTCCCAGACATCTGTGTACTTCTGTGCCATCAGTGTCGTAAATGAGCAGTTCTTCGGGCCA	CAISVVNEQFF	5	0.000260376	TCRBV10-03*01	TCRBD02-01	TCRBJ02-01*01
TCCGCTACCAGCTCCCAGACATCTGTGTACTTCTGTGCCATCAGTGAGTCAGGGCTCCGGGCAGCCGGGGAGCTGTTTTTTGGAGAA	CAISESGLRAAGELFF	5	0.000260376	TCRBV10-03*01		TCRBJ02-02*01
ACTCTGACGATTCAGCGCACAGAGCAGCGGGACTCAGCCATGTATCGCTGTGCCAGCAGCTTAGGGGGGGAGCTGTTTTTTGGAGAA	CASSLGGELFF	5	0.000260376	TCRBV07-07*01		TCRBJ02-02*01
AATGTGAACGCCTTGGAGCTGGACGACTCGGCCCTGTATCTCTGTGCCAGCAGCTTAGCAGGGAGGGACACCATATATTTTGGAGAG	CASSLAGRDTIYF	5	0.000260376	TCRBV05-04*01	TCRBD02-01*02	TCRBJ01-03*01
AATGTGAACGCCTTGGAGCTGGACGACTCGGCCCTGTATCTCTGTGCCAGCAGCTTAGTCGAGAGGGCTGGCTACACCTTCGGTTCG	CASSLVERAGYTF	5	0.000260376	TCRBV05-04*01	TCRBD02-01*02	TCRBJ01-02*01
ATCCAGCGCACACAGCAGGAGGACTCGGCCGTGTATCTCTGTGCCAGCAGCTTACGGGACACCTCCTACGAGCAGTACTTCGGGCCG	CASSLRDTSYEQYF	5	0.000260376	TCRBV07-02*01	TCRBD01-01*01	TCRBJ02-07*01
CGCACACAGCAGGAGGACTCGGCCGTGTATCTCTGTGCCAGCAGCACCCGGGACCCGAGCTCTGGAAACACCATATATTTTGGAGAG	CASSTRDPSSGNTIYF	5	0.000260376	TCRBV07-02*01		TCRBJ01-03*01
ACGATCCAGCGCACACAGCAGGAGGACTCGGCCGTGTATCTCTGTGCCAGCAGCTACAGCTCTGGAAACACCATATATTTTGGAGAG	CASSYSSGNTIYF	5	0.000260376	TCRBV07-02*01	TCRBD01-01*01	TCRBJ01-03*01
ATCCAGCGCACACAGCAGGAGGACTCGGCCGTGTATCTCTGTGCCAGCAGCCATGACAGGAGCACCGGGGAGCTGTTTTTTGGAGAA	CASSHDRSTGELFF	5	0.000260376	TCRBV07-02*01	TCRBD01-01*01	TCRBJ02-02*01
CTGACGATCCAGCGCACACAGCAGGAGGACTCGGCCGTGTATCTCTGTGCCAGCAGCTTACCTTCCTACGAGCAGTACTTCGGGCCG	CASSLPSYEQYF	5	0.000260376	TCRBV07-02*01	TCRBD02-01	TCRBJ02-07*01
CTGGAGTCGCCCAGCCCCAACCAGACCTCTCTGTACTTCTGTGCCAGCAGTCCCCGGTGGGGGACTCACCCCCAGCATTTTGGTGAT	CASSPRWGTHPQHF	5	0.000260376	TCRBV27-01*01	TCRBD02-01	TCRBJ01-05*01
GAGTCGCCCAGCCCCAACCAGACCTCTCTGTACTTCTGTGCCAGCAGTTTAATGGAGGGGCGCAATCAGCCCCAGCATTTTGGTGAT	CASSLMEGRNQPQHF	5	0.000260376	TCRBV27-01*01	TCRBD02-01*02	TCRBJ01-05*01
TTCCCCCTGATCCTGGAGTCGCCCAGCCCCAACCAGACCTCTCTGTACTTCTGTGCCAACCAAAACCGTGAAGCTTTCTTTGGACAA	CANQNREAFF	5	0.000260376	TCRBV27-01*01		TCRBJ01-01*01
ACATCGGCCCAAAAGAACCCGACAGCTTTCTATCTCTGTGCCAGTAGTATTGCGGGGGGGCACACCGGGGAGCTGTTTTTTGGAGAA	CASSIAGGHTGELFF	5	0.000260376	TCRBV19-01	TCRBD02-01*01	TCRBJ02-02*01
AAGAACCCGACAGCTTTCTATCTCTGTGCCAGTAATTCCTTTCACGGGACAGGGGGCTCGGCTAACTATGGCTACACCTTCGGTTCG	CASNSFHGTGGSANYGYTF	5	0.000260376	TCRBV19-01	TCRBD01-01*01	TCRBJ01-02*01
TCGGCCCAAAAGAACCCGACAGCTTTCTATCTCTGTGCCAGTAGTATAGGTCAGACTACTAGCACAGATACGCAGTATTTTGGCCCA	CASSIGQTTSTDTQYF	5	0.000260376	TCRBV19-01	TCRBD02-01	TCRBJ02-03*01
ACATCGGCCCAAAAGAACCCGACAGCTTTCTATCTCTGTGCCAGTAGTGAGACAGGGGGCGTTAGTCAGCCCCAGCATTTTGGTGAT	CASSETGGVSQPQHF	5	0.000260376	TCRBV19-01	TCRBD01-01*01	TCRBJ01-05*01
ACATCGGCCCAAAAGAACCCGACAGCTTTCTATCTCTGTGCCAGTAGTATAGCGGGGGGGCACACCGGGGAGCTGTTTTTTGGAGAA	CASSIAGGHTGELFF	5	0.000260376	TCRBV19-01	TCRBD02-01*01	TCRBJ02-02*01
GTGACATCGGCCCAAAAGAACCCGACAGCTTTCTATCTCTGTGCCAGTAGTTCCCGGGGGCTAGCGGAGACCCAGTACTTCGGGCCA	CASSSRGLAETQYF	5	0.000260376	TCRBV19-01		TCRBJ02-05*01
CAGCCTGCAAAGCTTGAGGACTCGGCCGTGTATCTCTGTGCCAGCAGCTTCGGGGGGATCTCCTACAATGAGCAGTTCTTCGGGCCA	CASSFGGISYNEQFF	5	0.000260376	TCRBV11-02*02	TCRBD02-01*01	TCRBJ02-01*01
ATCCAGCCTGCAAAGCTTGAGGACTCGGCCGTGTATCTCTGTGCCAGCACCCAAGAGGGGGGCTGGACTGAAGCTTTCTTTGGACAA	CASTQEGGWTEAFF	5	0.000260376	TCRBV11-02*02		TCRBJ01-01*01
CCTGCAGAGCTTGGGGACTCGGCCGTGTATCTCTGTGCCAGCAGCACCCGGGACCCGAGCTCTGGAAACACCATATATTTTGGAGAG	CASSTRDPSSGNTIYF	5	0.000260376	TCRBV11-03*01		TCRBJ01-03*01
TCCCTGGAGCTTGGTGACTCTGCTGTGTATTTCTGTGCCAGCAGCCAAGAGGCGGGGGGCTTAGTGCATGAGCAGTTCTTCGGGCCA	CASSQEAGGLVHEQFF	5	0.000260376	TCRBV03	TCRBD02-01*01	TCRBJ02-01*01
GAGCTTGGTGACTCTGCTGTGTATTTCTGTGCCAGCAGCCAGACTAGCGGGGGGGCCTCAAAGACAGATACGCAGTATTTTGGCCCA	CASSQTSGGASKTDTQYF	5	0.000260376	TCRBV03	TCRBD02-01*01	TCRBJ02-03*01
ATCAATTCCCTGGAGCTTGGTGACTCTGCTGTGTATTTCTGTGCCAGCAGCCCCACTGAGGGCCCCGGCGAGCAGTACTTCGGGCCG	CASSPTEGPGEQYF	5	0.000260376	TCRBV03	TCRBD02-01*02	TCRBJ02-07*01
ACAGTGACCAGTGCCCATCCTGAAGACAGCAGCTTCTACATCTGCAGTGCTGGACAGGCATCTAATGAAAAACTGTTTTTTGGCAGT	CSAGQASNEKLFF	5	0.000260376	TCRBV20	TCRBD01-01*01	TCRBJ01-04*01
ATCCAGCCCTCAGAACCCAGGGACTCAGCTGTGTACTTCTGTGCCAGCTCCACCGCGGGGGCGAACACTGAAGCTTTCTTTGGACAA	CASSTAGANTEAFF	5	0.000260376	TCRBV12	TCRBD02-01*01	TCRBJ01-01*01
ATCCAGCCCTCAGAACCCAGGGACTCAGCTGTGTACTTCTGTGCCAGCAGGCGATCAGGGGCGAGTTCACCCCTCCACTTTGGGAAC	CASRRSGASSPLHF	5	0.000260376	TCRBV12	TCRBD01-01*01	TCRBJ01-06*01
CTGACAGTGACCAGTGCCCATCCTGAAGACAGCAGCTTCTACATCTGCAGTGCTAGACAGGGTCTGAACATTCAGTACTTCGGCGCC	CSARQGLNIQYF	5	0.000260376	TCRBV20	TCRBD01-01*01	TCRBJ02-04*01
CAGCCCTCAGAACCCAGGGACTCAGCTGTGTACTTCTGTGCCAGCAGTTCCGGACTAGCGGGGGTTGATACGCAGTATTTTGGCCCA	CASSSGLAGVDTQYF	5	0.000260376	TCRBV12	TCRBD02-01*01	TCRBJ02-03*01
ATCCAGCCCTCAGAACCCAGGGACTCAGCTGTGTACTTCTGTGCCAGCAGTTATGCTAGGTATACAGATACGCAGTATTTTGGCCCA	CASSYARYTDTQYF	5	0.000260376	TCRBV12	TCRBD02-01	TCRBJ02-03*01
GAGTCGGCTGCTCCCTCCCAAACATCTGTGTACTTCTGTGCCAGCACTCGCCACGGGTGGGAGAACTCTGAAGCTTTCTTTGGACAA	CASTRHGWENSEAFF	5	0.000260376	TCRBV06	TCRBD02-01*02	TCRBJ01-01*01
GTGACCAGTGCCCATCCTGAAGACAGCAGCTTCTACATCTGCAGTGCTCGGGAACCCATACCCCCAGATACGCAGTATTTTGGCCCA	CSAREPIPPDTQYF	5	0.000260376	TCRBV20	TCRBD02-01*02	TCRBJ02-03*01
ACCAGTGCCCATCCTGAAGACAGCAGCTTCTACATCTGCAGTGCTGGATGGGTGTCCTCCTCTGGAAACACCATATATTTTGGAGAG	CSAGWVSSSGNTIYF	5	0.000260376	TCRBV20		TCRBJ01-03*01
CCCTCAGAACCCAGGGACTCAGCTGTGTACTTCTGTGCCAGCAGTTTAGCGCCGGTCGGGGGGTCCTACGAGCAGTACTTCGGGCCG	CASSLAPVGGSYEQYF	5	0.000260376	TCRBV12	TCRBD02-01*01	TCRBJ02-07*01
CAGCCCTCAGAACCCAGGGACTCAGCTGTGTACTTCTGTGCCAGCAGTCCCCAACTAGCCGACTACAATGAGCAGTTCTTCGGGCCA	CASSPQLADYNEQFF	5	0.000260376	TCRBV12	TCRBD02-01	TCRBJ02-01*01
GCCCATCCTGAAGACAGCAGCTTCTACATCTGCAGTGCTAGCCCAAGGACAGAGAGCTCCTATAATTCACCCCTCCACTTTGGGAAC	CSASPRTESSYNSPLHF	5	0.000260376	TCRBV20	TCRBD01-01*01	TCRBJ01-06*01
GTGACCAGTGCCCATCCTGAAGACAGCAGCTTCTACATCTGCAGTGCTAGTAGGGGGACAACTCAAGAGACCCAGTACTTCGGGCCA	CSASRGTTQETQYF	5	0.000260376	TCRBV20	TCRBD01-01*01	TCRBJ02-05*01
TTGGAGTCGGCTGCTCCCTCCCAAACATCTGTGTACTTCTGTGCCAGCAGTTACCCCGCTCCTCGGGGCGAGCAGTACTTCGGGCCG	CASSYPAPRGEQYF	5	0.000260376	TCRBV06	TCRBD02-01*01	TCRBJ02-07*01
CTACACACCCTGCAGCCAGAAGACTCGGCCCTGTATCTCTGTGCCAGCAGCCAAGGAGATCGGGACAATGAGCAGTTCTTCGGGCCA	CASSQGDRDNEQFF	4	0.000208301	TCRBV04-02*01	TCRBD02-01	TCRBJ02-01*01
CTGCAGCCAGAAGACTCGGCCCTGTATCTCTGTGCCAGCAGCCAAGATGCACTAGCGGGGATCACAGATACGCAGTATTTTGGCCCA	CASSQDALAGITDTQYF	4	0.000208301	TCRBV04-02*01	TCRBD02-01*01	TCRBJ02-03*01
CAGCCAGAAGACTCGGCCCTGTATCTCTGTGCCAGCAGCCAAACCGGGACAGGGGGCATTATGAGGACTGAAGCTTTCTTTGGACAA	CASSQTGTGGIMRTEAFF	4	0.000208301	TCRBV04-02*01	TCRBD01-01*01	TCRBJ01-01*01
CAGCGCACAGAGCAGCGGGACTCGGCCATGTATCGCTGTGCCAGCAGCTTAGCGCATTCAGGGCAGGATACGCAGTATTTTGGCCCA	CASSLAHSGQDTQYF	4	0.000208301	TCRBV07-06*01	TCRBD01-01*01	TCRBJ02-03*01
GAGTCGGCTGCTCCCTCCCAGACATCTGTGTACTTCTGTGCCAGCAGCGGGACAGTTAATAGCAATCAGCCCCAGCATTTTGGTGAT	CASSGTVNSNQPQHF	4	0.000208301	TCRBV06-01*01	TCRBD01-01*01	TCRBJ01-05*01
TCTCTGGAGCTGGGGGACTCAGCTTTGTATTTCTGTGCCAGCAGCGCCAGGACAGGTTCAGGGTACAATGAGCAGTTCTTCGGGCCA	CASSARTGSGYNEQFF	4	0.000208301	TCRBV09-01	TCRBD01-01*01	TCRBJ02-01*01
CAGCCTGCAGAGCTTGGGGACTCGGCCATGTATCTCTGTGCCAGCAGCTTAGCGCTTAGGCCCGGCACTGAAGCTTTCTTTGGACAA	CASSLALRPGTEAFF	4	0.000208301	TCRBV11-01*01		TCRBJ01-01*01
ACCCTGCAGCCAGAAGACTCGGCCCTGTATCTCTGCGCCAGCAGCCCAGACGTAGCGGGGGGGTTAGGTGAGCAGTTCTTCGGGCCA	CASSPDVAGGLGEQFF	4	0.000208301	TCRBV04-03*01	TCRBD02-01*01	TCRBJ02-01*01
AGGCTGCTGTCGGCTGCTCCCTCCCAGACATCTGTGTACTTCTGTGCCAGCAGTCAACAGGCGAACACTGAAGCTTTCTTTGGACAA	CASSQQANTEAFF	4	0.000208301	TCRBV06-05*01	TCRBD01-01*01	TCRBJ01-01*01
CTGCTGTCGGCTGCTCCCTCCCAGACATCTGTGTACTTCTGTGCCAGCAGTTACCAGGCAGCTAACTATGGCTACACCTTCGGTTCG	CASSYQAANYGYTF	4	0.000208301	TCRBV06-05*01	TCRBD01-01*01	TCRBJ01-02*01
CTGCTGTCGGCTGCTCCCTCCCAGACATCTGTGTACTTCTGTGCCAGCAGTAAAGACAGGGGTAACGAAAAACTGTTTTTTGGCAGT	CASSKDRGNEKLFF	4	0.000208301	TCRBV06-05*01	TCRBD01-01*01	TCRBJ01-04*01
CTGTCGGCTGCTCCCTCCCAGACATCTGTGTACTTCTGTGCCAGCAGTAACCGGGACCCCATCCTCGGGGAGCTGTTTTTTGGAGAA	CASSNRDPILGELFF	4	0.000208301	TCRBV06-05*01		TCRBJ02-02*01
CTGCTGTCGGCTGCTCCCTCCCAGACATCTGTGTACTTCTGTGCCAGCAGAGCCGACAGCTACACCGGGGAGCTGTTTTTTGGAGAA	CASRADSYTGELFF	4	0.000208301	TCRBV06-05*01	TCRBD01-01*01	TCRBJ02-02*01
CTGCTGTCGGCTGCTCCCTCCCAGACATCTGTGTACTTCTGTGCCAGCAGGGCCGGGACAGGGAACACTGAAGCTTTCTTTGGACAA	CASRAGTGNTEAFF	4	0.000208301	TCRBV06-05*01	TCRBD01-01*01	TCRBJ01-01*01
ACTCTGACAGTGACCAGTGCCCATCCTGAAGACAGCAGCTTCTACATCTGCAGTGCTCCAGCTATAGCGGGGGAGTTCTTCGGGCCA	CSAPAIAGEFF	4	0.000208301	TCRBV20-01*01	TCRBD02-01*01	TCRBJ02-01*01
ACTCTGACAGTGACCAGTGCCCATCCTGAAGACAGCAGCTTCTACATCTGCAGTGCTAGGATTCCTTTGGAGCAGTTCTTCGGGCCA	CSARIPLEQFF	4	0.000208301	TCRBV20-01*01		TCRBJ02-01*01
CACGCCCTGCAGCCAGAAGACTCAGCCCTGTATCTCTGCGCCAGCAGCCAGGGCCGGGGGGGGAACGATGAGCAGTTCTTCGGGCCA	CASSQGRGGNDEQFF	4	0.000208301	TCRBV04-01*01	TCRBD02-01*01	TCRBJ02-01*01
CACGCCCTGCAGCCAGAAGACTCAGCCCTGTATCTCTGCGCCAGCAGCCAAGCAGGACAGGCTGGAAACACCATATATTTTGGAGAG	CASSQAGQAGNTIYF	4	0.000208301	TCRBV04-01*01	TCRBD01-01*01	TCRBJ01-03*01
AGCACCTTGGAGCTGGGGGACTCGGCCCTTTATCTTTGCGCCAGCAGCTTGGGGACTTACGCGAACTATGGCTACACCTTCGGTTCG	CASSLGTYANYGYTF	4	0.000208301	TCRBV05-01*01	TCRBD02-01	TCRBJ01-02*01
GTGAGCACCTTGGAGCTGGGGGACTCGGCCCTTTATCTTTGCGCCAGCAGGATTCCGGGACAGGGATACGAGCAGTACTTCGGGCCG	CASRIPGQGYEQYF	4	0.000208301	TCRBV05-01*01	TCRBD01-01*01	TCRBJ02-07*01
ATGAATGTGAGCACCTTGGAGCTGGGGGACTCGGCCCTTTATCTTTGCGCCAGCAGCTTGGACACAGATACGCAGTATTTTGGCCCA	CASSLDTDTQYF	4	0.000208301	TCRBV05-01*01		TCRBJ02-03*01
CTGGAGTCCGCCAGCACCAACCAGACATCTATGTACCTCTGTGCCAGCAGTTTTTCGGGGGGAAAAGAGACCCAGTACTTCGGGCCA	CASSFSGGKETQYF	4	0.000208301	TCRBV28-01*01	TCRBD02-01*01	TCRBJ02-05*01
ACCAACCAGACATCTATGTACCTCTGTGCCAGCAGTCCCACGCGACAGCGGGGGGGTTGGCCGTACAATGAGCAGTTCTTCGGGCCA	CASSPTRQRGGWPYNEQFF	4	0.000208301	TCRBV28-01*01	TCRBD02-01*01	TCRBJ02-01*01
CTCAGGCTGGAGTTGGCTGCTCCCTCCCAGACATCTGTGTACTTCTGTGCCACCGGACCGCTCCCAGAGACCCAGTACTTCGGGCCA	CATGPLPETQYF	4	0.000208301	TCRBV06-06		TCRBJ02-05*01
ATCCAGCGCACAGAGCAGGGGGACTCGGCCATGTATCTCTGTGCCAGCAGCTTACCGACAAGGTCGGACGAGCAGTACTTCGGGCCG	CASSLPTRSDEQYF	4	0.000208301	TCRBV07-09	TCRBD01-01*01	TCRBJ02-07*01
TTGGAGATCCAGCGCACAGAGCAGGGGGACTCGGCCATGTATCTCTGTGCCAGCAGTTTAGGGGGACAGGAAGCTTTCTTTGGACAA	CASSLGGQEAFF	4	0.000208301	TCRBV07-09	TCRBD01-01*01	TCRBJ01-01*01
CAGCGCACAGAGCAGGGGGACTCGGCCATGTATCTCTGTGCCAGCAGCTCGTCCCTAGCGGGGCACAATGAGCAGTTCTTCGGGCCA	CASSSSLAGHNEQFF	4	0.000208301	TCRBV07-09	TCRBD02-01*01	TCRBJ02-01*01
CGCACAGAGCAGGGGGACTCGGCCATGTATCTCTGTGCCAGCAGCATTGGGGACAGGGGGACCCCCGGGGAGCTGTTTTTTGGAGAA	CASSIGDRGTPGELFF	4	0.000208301	TCRBV07-09	TCRBD01-01*01	TCRBJ02-02*01
GAGATCCAGCGCACAGAGCAGGGGGACTCGGCCATGTATCTCTGTGCCAGCAGCCTGACGGAAACCGGGGAGCTGTTTTTTGGAGAA	CASSLTETGELFF	4	0.000208301	TCRBV07-09		TCRBJ02-02*01
ATCCAGCGCACAGAGCAGGGGGACTCGGCCATGTATCTCTGTGCCAGCAGCCCTGGTGTAGGAATAGATACGCAGTATTTTGGCCCA	CASSPGVGIDTQYF	4	0.000208301	TCRBV07-09		TCRBJ02-03*01
CAGCGCACAGAGCAGGGGGACTCGGCCATGTATCTCTGTGCCAGCAGCGCTCGACAGGGGATGAACACTGAAGCTTTCTTTGGACAA	CASSARQGMNTEAFF	4	0.000208301	TCRBV07-09	TCRBD01-01*01	TCRBJ01-01*01
CAGCGCACAGAGCAGGGGGACTCGGCCATGTATCTCTGTGCCAGCAGCTTGGGGACCCTAGCCAAAAACATTCAGTACTTCGGCGCC	CASSLGTLAKNIQYF	4	0.000208301	TCRBV07-09		TCRBJ02-04*01
GAGATCCAGCGCACAGAGCAGGGGGACTCGGCCATGTATCTCTGTGCCAGCAGCCTCGGTCGGAACACTGAAGCTTTCTTTGGACAA	CASSLGRNTEAFF	4	0.000208301	TCRBV07-09	TCRBD02-01	TCRBJ01-01*01
ATCCAGCGCACAGAGCAGGGGGACTCGGCCATGTATCTCTGTGCCAGCAGCTTCCCCACCTCGAGTGACGAGCAGTACTTCGGGCCG	CASSFPTSSDEQYF	4	0.000208301	TCRBV07-09	TCRBD02-01*02	TCRBJ02-07*01
GAGTCGCCCAGCCCCAACCAGACCTCTCTGTACTTCTGTGCCAGCAGTTTAGTCTCCGGGAGCTCCTACGAGCAGTACTTCGGGCCG	CASSLVSGSSYEQYF	4	0.000208301	TCRBV27-01*01	TCRBD02-01*02	TCRBJ02-07*01
AATGCCTTGGAGCTGGAGGACTCGGCCCTGTATCTCTGTGCCAGCAGCTCCGGACTAGCGGGTCGCCACGAGCAGTACTTCGGGCCG	CASSSGLAGRHEQYF	4	0.000208301	TCRBV05-08*01	TCRBD02-01	TCRBJ02-07*01
ATCCAGCGCACAGAGCGGGGGGACTCAGCCGTGTATCTCTGTGCCAGCAGCTTATCCCAGGGAGACAATGAGCAGTTCTTCGGGCCA	CASSLSQGDNEQFF	4	0.000208301	TCRBV07-03*01		TCRBJ02-01*01
ACAGAGAATTTCCCCCTCACTCTGGAGTCAGCTACCCGCTCCCAGACATCTGTGTATTTCTGCGCCAGCAGTGAGTCACAGGGTTCG	CASSESQ	4	0.000208301	TCRBV10-02*01	TCRBD01-01*01	TCRBJ01-02*01
CTCACTCTGGAGTCAGCTACCCGCTCCCAGACATCTGTGTATTTCTGCGCCAGCAGTTCCGAAAATCAGCCCCAGCATTTTGGTGAT	CASSSENQPQHF	4	0.000208301	TCRBV10-02*01		TCRBJ01-05*01
CTGGAGTCCGCTACCAGCTCCCAGACATCTGTGTACTTCTGTGCCATCAGGCGGGGGGCCTCCACAGATACGCAGTATTTTGGCCCA	CAIRRGASTDTQYF	4	0.000208301	TCRBV10-03*01	TCRBD02-01*01	TCRBJ02-03*01
GAGTCCGCTACCAGCTCCCAGACATCTGTGTACTTCTGTGCCATCAGTGACGCAGGGGTTAACTCCTACGAGCAGTACTTCGGGCCG	CAISDAGVNSYEQYF	4	0.000208301	TCRBV10-03*01	TCRBD01-01*01	TCRBJ02-07*01
CGGTCCACAAAGCTGGAGGACTCAGCCATGTACTTCTGTGCCAGCAGTGAAGAAAAGGGAGGATTCTACGAGCAGTACTTCGGGCCG	CASSEEKGGFYEQYF	4	0.000208301	TCRBV02-01*01	TCRBD02-01*02	TCRBJ02-07*01
TCCACAAAGCTGGAGGACTCAGCCATGTACTTCTGTGCCAGCAGTGACGACGGACAGGGGAGTGTAGGTGGCTACACCTTCGGTTCG	CASSDDGQGSVGGYTF	4	0.000208301	TCRBV02-01*01	TCRBD01-01*01	TCRBJ01-02*01
CGGTCCACAAAGCTGGAGGACTCAGCCATGTACTTCTGTGCCAGCAGTGAAGGCGCGACAGGCAATCAGCCCCAGCATTTTGGTGAT	CASSEGATGNQPQHF	4	0.000208301	TCRBV02-01*01	TCRBD01-01*01	TCRBJ01-05*01
CGGTCCACAAAGCTGGAGGACTCAGCCATGTACTTCTGTGCCAGCAGTGTATGGCGGGGGAACACAGATACGCAGTATTTTGGCCCA	CASSVWRGNTDTQYF	4	0.000208301	TCRBV02-01*01	TCRBD02-01*01	TCRBJ02-03*01
CAGCGCACAGAGCAGCGGGACTCAGCCATGTATCGCTGTGCCAGCAGCCCGGGACTAGCGGGGTCAGATACGCAGTATTTTGGCCCA	CASSPGLAGSDTQYF	4	0.000208301	TCRBV07-07*01	TCRBD02-01*01	TCRBJ02-03*01
GAGTCAGGGGACACAGCACTGTATTTCTGTGCCAGCAGCAAGGACCGGGACAGGGGGCCCTCTGGAAACACCATATATTTTGGAGAG	CASSKDRDRGPSGNTIYF	4	0.000208301	TCRBV21-01*01	TCRBD01-01*01	TCRBJ01-03*01
AATGTGAACGCCTTGTTGCTGGGGGACTCGGCCCTCTATCTCTGTGCCAGCAGCTTGGCAGTCGGGGGTGGCTACACCTTCGGTTCG	CASSLAVGGGYTF	4	0.000208301	TCRBV05-06*01	TCRBD02-01*01	TCRBJ01-02*01
GCCTTGTTGCTGGGGGACTCGGCCCTCTATCTCTGTGCCAGCAGCCGGCGGCTGTCGGGGGCCCAAGAGACCCAGTACTTCGGGCCA	CASSRRLSGAQETQYF	4	0.000208301	TCRBV05-06*01		TCRBJ02-05*01
AGGATCCAGCAGGTAGTGCGAGGAGATTCGGCAGCTTATTTCTGTGCCAGCTCAACGGGGCAACAGGGAAGAGCTTTCTTTGGACAA	CASSTGQQGRAFF	4	0.000208301	TCRBV18-01*01	TCRBD01-01*01	TCRBJ01-01*01
AGGATCCAGCAGGTAGTGCGAGGAGATTCGGCAGCTTATTTCTGTGCCACCACGCCGCGGGGAGACAATGAGCAGTTCTTCGGGCCA	CATTPRGDNEQFF	4	0.000208301	TCRBV18-01*01	TCRBD02-01*01	TCRBJ02-01*01
ATCCAGCAGGTAGTGCGAGGAGATTCGGCAGCTTATTTCTGTGCCAGCTCACCTGGAAAGTCTGGAAACACCATATATTTTGGAGAG	CASSPGKSGNTIYF	4	0.000208301	TCRBV18-01*01		TCRBJ01-03*01
CAGCAGGTAGTGCGAGGAGATTCGGCAGCTTATTTCTGTGCCAGCTCAACGAACCCAGGGGGCATTTACGAGCAGTACTTCGGGCCG	CASSTNPGGIYEQYF	4	0.000208301	TCRBV18-01*01	TCRBD01-01*01	TCRBJ02-07*01
AGGATCCAGCAGGTAGTGCGAGGAGATTCGGCAGCTTATTTCTGTGCCAGCTCCGCCCCCTACCAAGAGACCCAGTACTTCGGGCCA	CASSAPYQETQYF	4	0.000208301	TCRBV18-01*01		TCRBJ02-05*01
GCCTTGGAGCTGGACGACTCGGCCCTGTATCTCTGTGCCAGCAGCTTGAAACTAGCGGGGGGCGTAGAGACCCAGTACTTCGGGCCA	CASSLKLAGGVETQYF	4	0.000208301	TCRBV05-04*01	TCRBD02-01*01	TCRBJ02-05*01
AATGTGAACGCCTTGGAGCTGGACGACTCGGCCCTGTATCTCTGTGCCAGCACCAACAGGGGGAGGGATACGCAGTATTTTGGCCCA	CASTNRGRDTQYF	4	0.000208301	TCRBV05-04*01	TCRBD01-01*01	TCRBJ02-03*01
AACGCCTTGGAGCTGGACGACTCGGCCCTGTATCTCTGTGCCAGCAGCAAAGGGACAGGGGCTAACACTGAAGCTTTCTTTGGACAA	CASSKGTGANTEAFF	4	0.000208301	TCRBV05-04*01	TCRBD01-01*01	TCRBJ01-01*01
CAGCGCACACAGCAGGAGGACTCGGCCGTGTATCTCTGTGCCAGCAGTCGAAGCGGGGGGAAATACAATGAGCAGTTCTTCGGGCCA	CASSRSGGKYNEQFF	4	0.000208301	TCRBV07-02*01	TCRBD02-01*01	TCRBJ02-01*01
ACGATCCAGCGCACACAGCAGGAGGACTCGGCCGTGTATCTCTGTGCCAGCAGCGAAGGACAGGCCTATGGCTACACCTTCGGTTCG	CASSEGQAYGYTF	4	0.000208301	TCRBV07-02*01	TCRBD01-01*01	TCRBJ01-02*01
ATCCAGCGCACACAGCAGGAGGACTCGGCCGTGTATCTCTGTGCCAGCCTCCGGCCAGGAAGGGACACTGAAGCTTTCTTTGGACAA	CASLRPGRDTEAFF	4	0.000208301	TCRBV07-02*01		TCRBJ01-01*01
ACGATCCAGCGCACACAGCAGGAGGACTCGGCCGTGTATCTCTGTGCCAGCAGCTTAGTAGTTCAGGGTGAAGCTTTCTTTGGACAA	CASSLVVQGEAFF	4	0.000208301	TCRBV07-02*01	TCRBD01-01*01	TCRBJ01-01*01
CGCACACAGCAGGAGGACTCGGCCGTGTATCTCTGTGCCAGCAGCCGGACTAGCGGGGGAGAGGCAGAGACCCAGTACTTCGGGCCA	CASSRTSGGEAETQYF	4	0.000208301	TCRBV07-02*01	TCRBD02-01*01	TCRBJ02-05*01
ATCCAGCGCACACAGCAGGAGGACTCGGCCGTGTATCTCTGTGCCAGCAGCCGACTAGCGGGGGTTGGTGAGCAGTTCTTCGGGCCA	CASSRLAGVGEQFF	4	0.000208301	TCRBV07-02*01	TCRBD02-01*01	TCRBJ02-01*01
CAGCGCACACAGCAGGAGGACTCGGCCGTGTATCTCTGTGCCAGCAGCCGGGACATCAACCTTCAAGAGACCCAGTACTTCGGGCCA	CASSRDINLQETQYF	4	0.000208301	TCRBV07-02*01	TCRBD01-01*01	TCRBJ02-05*01
ATCCTGGAGTCGCCCAGCCCCAACCAGACCTCTCTGTACTTCTGTGCCAGCAGTTCCGAGCCCTACAATGAGCAGTTCTTCGGGCCA	CASSSEPYNEQFF	4	0.000208301	TCRBV27-01*01	TCRBD02-01	TCRBJ02-01*01
ATCCTGGAGTCGCCCAGCCCCAACCAGACCTCTCTGTACTTCTGTGCCAGCAGCAACAGGGGTGGTTCACCCCTCCACTTTGGGAAC	CASSNRGGSPLHF	4	0.000208301	TCRBV27-01*01	TCRBD01-01*01	TCRBJ01-06*01
CTGGAGTCGCCCAGCCCCAACCAGACCTCTCTGTACTTCTGTGCCAGCAGTTTATGGACGGGCTCCTACGAGCAGTACTTCGGGCCG	CASSLWTGSYEQYF	4	0.000208301	TCRBV27-01*01		TCRBJ02-07*01
ATCCTGGAGTCGCCCAGCCCCAACCAGACCTCTCTGTACTTCTGTGCCAGCAGTTTTGATACAGGGTTTGGCTACACCTTCGGTTCG	CASSFDTGFGYTF	4	0.000208301	TCRBV27-01*01	TCRBD01-01*01	TCRBJ01-02*01
TCGCCCAGCCCCAACCAGACCTCTCTGTACTTCTGTGCCAGCAGCCTGGACAAGTCCGCAGCTAACTATGGCTACACCTTCGGTTCG	CASSLDKSAANYGYTF	4	0.000208301	TCRBV27-01*01	TCRBD01-01*01	TCRBJ01-02*01
ACTGTGAGCAACATGAGCCCTGAAGACAGCAGCATATATCTCTGCAGCGTTACGGACTCTGGGGCCAACGTCCTGACTTTCGGGGCC	CSVTDSGANVLTF	4	0.000208301	TCRBV29-01*01		TCRBJ02-06*01
CTGACTGTGAGCAACATGAGCCCTGAAGACAGCAGCATATATCTCTGCAGCGTCCTCAGGGGGTCCTACGAGCAGTACTTCGGGCCG	CSVLRGSYEQYF	4	0.000208301	TCRBV29-01*01	TCRBD01-01*01	TCRBJ02-07*01
ACATCGGCCCAAAAGAACCCGACAGCTTTCTATCTCTGTGCCAGTAGTCTGGGACGAGCCTACGAAGGTACGCAGTATTTTGGCCCA	CASSLGRAYEGTQYF	4	0.000208301	TCRBV19-01		TCRBJ02-03*01
TCGGCCCAAAAGAACCCGACAGCTTTCTATCTCTGTGCCAGTAAGGCGGCCAGGGGTTCTGGCACAGATACGCAGTATTTTGGCCCA	CASKAARGSGTDTQYF	4	0.000208301	TCRBV19-01	TCRBD01-01*01	TCRBJ02-03*01
GTGACATCGGCCCAAAAGAACCCGACAGCTTTCTATCTCTGTGCCAGTAGTACCGGAACAGGGGGTTCACCCCTCCACTTTGGGAAC	CASSTGTGGSPLHF	4	0.000208301	TCRBV19-01	TCRBD01-01*01	TCRBJ01-06*01
ACTGTGACATCGGCCCAAAAGAACCCGACAGCTTTCTATCTCTGTGCCAGTAATTATCACCCCTCGGGGGCCCAGCATTTTGGTGAT	CASNYHPSGAQHF	4	0.000208301	TCRBV19-01	TCRBD02-01*01	TCRBJ01-05*01
TCTGCCAGGCCCTCACATACCTCTCAGTACCTCTGTGCCAGCAGTGAATCCCAGGGGGCCTATAATTCACCCCTCCACTTTGGGAAC	CASSESQGAYNSPLHF	4	0.000208301	TCRBV25-01*01	TCRBD01-01*01	TCRBJ01-06*01
CTGACCCTGGAGTCTGCCAGGCCCTCACATACCTCTCAGTACCTCTGTGCCAGCCTCCAAGGGACCACTGAAGCTTTCTTTGGACAA	CASLQGTTEAFF	4	0.000208301	TCRBV25-01*01		TCRBJ01-01*01
ATCCAGCCTGCAAAGCTTGAGGACTCGGCCGTGTATCTCTGTGCCAGCAGCCCCTACAGCTCTGGAAACACCATATATTTTGGAGAG	CASSPYSSGNTIYF	4	0.000208301	TCRBV11-02*02	TCRBD01-01*01	TCRBJ01-03*01
CAGCCTGCAAAGCTTGAGGACTCGGCCGTGTATCTCTGTGCCAGCAGCTTAGCCGGCGACTCCTACAATGAGCAGTTCTTCGGGCCA	CASSLAGDSYNEQFF	4	0.000208301	TCRBV11-02*02		TCRBJ02-01*01
ATCCAGCCTGCAAAGCTTGAGGACTCGGCCGTGTATCTCTGTGCCAGCAGCTTAGCTGGGGACACAGATACGCAGTATTTTGGCCCA	CASSLAGDTDTQYF	4	0.000208301	TCRBV11-02*02		TCRBJ02-03*01
ATCCAGCCTGCAAAGCTTGAGGACTCGGCCGTGTATCTCTGTGCCAGCAGCTTAGATCAGGCCCACTACGAGCAGTACTTCGGGCCG	CASSLDQAHYEQYF	4	0.000208301	TCRBV11-02*02	TCRBD01-01*01	TCRBJ02-07*01
CAGCCTGCAAAGCTTGAGGACTCGGCCGTGTATCTCTGTGCCAGCAGCTTGACAAACAGGGGGAACTATGGCTACACCTTCGGTTCG	CASSLTNRGNYGYTF	4	0.000208301	TCRBV11-02*02	TCRBD01-01*01	TCRBJ01-02*01
ATCCAGCCTGCAGAGCTTGGGGACTCGGCCGTGTATCTCTGTGCCAGCAGCTTAGCCGCGGGCACCGGGGAGCTGTTTTTTGGAGAA	CASSLAAGTGELFF	4	0.000208301	TCRBV11-03*01	TCRBD02-01	TCRBJ02-02*01
ATCCAGCCCTCAGAACCCAGGGACTCAGCTGTGTATTTTTGTGCTAGTGGCCCCGGGCCAGCGAACTACGAGCAGTACTTCGGGCCG	CASGPGPANYEQYF	4	0.000208301	TCRBV12-05*01		TCRBJ02-07*01
ACAGTGACCAGTGCCCATCCTGAAGACAGCAGCTTCTACATCTGCAGTGCTAGGACGGGGGGCCGTCAGCCCCAGCATTTTGGTGAT	CSARTGGRQPQHF	4	0.000208301	TCRBV20	TCRBD02-01*01	TCRBJ01-05*01
CAGCCCTCAGAACCCAGGGACTCAGCTGTGTACTTCTGTGCCAGCAGTTTGAAACAGGGGGCTAACTCACCCCTCCACTTTGGGAAC	CASSLKQGANSPLHF	4	0.000208301	TCRBV12	TCRBD01-01*01	TCRBJ01-06*01
GCCCATCCTGAAGACAGCAGCTTCTACATCTGCAGTGCTAGTGAGGGGGACAACGCCCTCTGGAATGAAAAACTGTTTTTTGGCAGT	CSASEGDNALWNEKLFF	4	0.000208301	TCRBV20	TCRBD01-01*01	TCRBJ01-04*01
ATCCAGCCCTCAGAACCCAGGGACTCAGCTGTGTACTTCTGTGCCAGCAGTTTGTTTGGGGGTAGGCACATTCAGTACTTCGGCGCC	CASSLFGGRHIQYF	4	0.000208301	TCRBV12		TCRBJ02-04*01
ACAGTGACCAGTGCCCATCCTGAAGACAGCAGCTTCTACATCTGCAGTGCTAGGGGTAGGGATAGAGTAGGCTACACCTTCGGTTCG	CSARGRDRVGYTF	4	0.000208301	TCRBV20		TCRBJ01-02*01
GGGTTGGAGTCGGCTGCTCCCTCCCAAACATCTGTGTACTTCTGTGCCAGCAGTTACAACCGGGACGCCGAGCAGTACTTCGGGCCG	CASSYNRDAEQYF	4	0.000208301	TCRBV06		TCRBJ02-07*01
CACATCAATTCCCTGGAGCTTGGTGACTCTGCTGTGTATTTCTGTGCCAGCAGCCATGAAGGATCCTACGAGCAGTACTTCGGGCCG	CASSHEGSYEQYF	4	0.000208301	TCRBV03		TCRBJ02-07*01
TCCCTGGAGCTTGGTGACTCTGCTGTGTATTTCTGTGCCAGCAGCCGATTGGGGGGGCAAAATTCCGGCGAGCAGTACTTCGGGCCG	CASSRLGGQNSGEQYF	4	0.000208301	TCRBV03	TCRBD02-01*01	TCRBJ02-07*01
TCCCTGGAGCTTGGTGACTCTGCTGTGTATTTCTGTGCCAGCAGCCAGTCGGACAGGGGGCAGAAAAACTATGGCACCTTCGGTTCG	CASSQSDRGQKNYGTF	4	0.000208301	TCRBV03	TCRBD01-01*01	TCRBJ01-02*01
ATCAATTCCCTGGAGCTTGGTGACTCTGCTGTGTATTTCTGTGCCAGCAGCCGCTTTAGGGCTTCTAATGAAGCTTTCTTTGGACAA	CASSRFRASNEAFF	4	0.000208301	TCRBV03		TCRBJ01-01*01
ATCCAGCCCTCAGAACCCAGGGACTCAGCTGTGTACTTCTGTGCCAGCAGTTTAGGCGCAGGGATTTCGCCCCAGCATTTTGGTGAT	CASSLGAGISPQHF	4	0.000208301	TCRBV12	TCRBD01-01*01	TCRBJ01-05*01
CCCTCAGAACCCAGGGACTCAGCTGTGTACTTCTGTGCCAGCAGACCGAACCAGGGGGCTGGGGACAATGAGCAGTTCTTCGGGCCA	CASRPNQGAGDNEQFF	4	0.000208301	TCRBV12	TCRBD01-01*01	TCRBJ02-01*01
AAGATCCAGCCCTCAGAACCCAGGGACTCAGCTGTGTACTTCTGTGCCAGCAGTTTAGGTCTAGGGTCTGGCTACACCTTCGGTTCG	CASSLGLGSGYTF	4	0.000208301	TCRBV12		TCRBJ01-02*01
ACCAGTGCCCATCCTGAAGACAGCGGCTTCTACATCTGCAGTGCTAGTGGTAGCGGGGGGCCGACGTTGGAGCAGTTCTTCGGGCCA	CSASGSGGPTLEQFF	4	0.000208301	TCRBV20	TCRBD02-01*01	TCRBJ02-01*01
CACATCAATTCCCTGGAGCTTGGTGACTCTGCTGTGTATTTCTGTGCCAGCCGGGGGGGGGCCTCCTACGAGCAGTACTTCGGGCCG	CASRGGASYEQYF	4	0.000208301	TCRBV03	TCRBD02-01*01	TCRBJ02-07*01
ATCCAGCCCTCAGAACCCAGGGACTCAGCTGTGTACTTCTGTGCCAGCAGGAATCAGGGGGGTAAAGATACGCAGTATTTTGGCCCA	CASRNQGGKDTQYF	4	0.000208301	TCRBV12	TCRBD01-01*01	TCRBJ02-03*01
CAGCCCTCAGAACCCAGGGACTCAGCTGTGTACTTCTGTGCCAGCAGTTTAGACCCCACCAGGGAGGGCGGCTACACCTTCGGTTCG	CASSLDPTREGGYTF	4	0.000208301	TCRBV12	TCRBD02-01*02	TCRBJ01-02*01
CCCTCAGAACCCAGGGACTCAGCTGTGTACTTCTGTGCCAGCAGTTCATTGGGACAGACATCCTACAATGAGCAGTTCTTCGGGCCA	CASSSLGQTSYNEQFF	4	0.000208301	TCRBV12	TCRBD01-01*01	TCRBJ02-01*01
ACCAGTGCCCATCCTGAAGACAGCAGCTTCTACATCTGCAGTGCTTCGAGCAGCAGCTCCTATAATTCACCCCTCCACTTTGGGAAC	CSASSSSSYNSPLHF	4	0.000208301	TCRBV20		TCRBJ01-06*01
TCCCTAGAGTCTGCCATCCCCAACCAGACAGCTCTTTACTTCTGTGCCACAAAGGACAGACGAAACACTGAAGCTTTCTTTGGACAA	CATKDRRNTEAFF	4	0.000208301	TCRBV24	TCRBD01-01*01	TCRBJ01-01*01
ACCAGTGCCCATCCTGAAGACAGCAGCTTCTACATCTGCAGTGCTAGAGATCTCCGACAAGCCGAAGAGACCCAGTACTTCGGGCCA	CSARDLRQAEETQYF	4	0.000208301	TCRBV20	TCRBD01-01*01	TCRBJ02-05*01
ATCCAGCCCTCAGAACCCAGGGACTCAGCTGTGTACTTCTGTGCCAGCAGTTTTGGGTCGCTCAGGGAACCCCAGTACTTCGGGCCA	CASSFGSLREPQYF	4	0.000208301	TCRBV12	TCRBD01-01*01	TCRBJ02-05*01
ATCCAGCCCTCAGAACCCAGGGACTCAGCTGTGTACTTCTGTGCCAGCAGTCCGACTAGCGGGCCCTACGAGCAGTACTTCGGGCCG	CASSPTSGPYEQYF	4	0.000208301	TCRBV12	TCRBD02-01	TCRBJ02-07*01
CTGACAGTGACCAGTGCCCATCCTGAAGACAGCAGCTTCTACATCTGCAGTGCTAGAAGGACAGGGCAAGAAGCTTTCTTTGGACAA	CSARRTGQEAFF	4	0.000208301	TCRBV20	TCRBD01-01*01	TCRBJ01-01*01
TCAGAACCCAGGGACTCAGCTGTGTACTTCTGTGCCAGCAGTTCGGGGAGGGCTAGCGTCTCCACAGATACGCAGTATTTTGGCCCA	CASSSGRASVSTDTQYF	4	0.000208301	TCRBV12	TCRBD02-01*02	TCRBJ02-03*01
TTGGAGTCGGCTGCTCCCTCCCAAACATCTGTGTACTTCTGTGCCAGCACCTCTTCCCAGGGTCGCAACGAGCAGTACTTCGGGCCG	CASTSSQGRNEQYF	4	0.000208301	TCRBV06	TCRBD01-01*01	TCRBJ02-07*01
CAGCCCTCAGAACCCAGGGACTCAGCTGTGTACTTCTGTGCCAGCAGTAGAAGCGGGGGGAAATACAATGAGCAGTTCTTCGGGCCA	CASSRSGGKYNEQFF	4	0.000208301	TCRBV12	TCRBD02-01*01	TCRBJ02-01*01
CTACACACCCTGCAGCCAGAAGACTCGGCCCTGTATCTCTGTGCCAGCTCTAGCGGGGGGGCCGGGGAGACCCAGTACTTCGGGCCA	CASSSGGAGETQYF	3	0.000156226	TCRBV04-02*01	TCRBD02-01*01	TCRBJ02-05*01
CAGCCAGAAGACTCGGCCCTGTATCTCTGTGCCAGCAGCCAAGATCTGCGGGGGGCGGGTTACAATTCACCCCTCCACTTTGGGAAC	CASSQDLRGAGYNSPLHF	3	0.000156226	TCRBV04-02*01	TCRBD02-01*01	TCRBJ01-06*01
CTACACACCCTGCAGCCAGAAGACTCGGCCCTGTATCTCTGTGCCAGCAGCCAGGGCAACGGGATTTCACCCCTCCACTTTGGGAAC	CASSQGNGISPLHF	3	0.000156226	TCRBV04-02*01	TCRBD02-01*02	TCRBJ01-06*01
ACCCTGCAGCCAGAAGACTCGGCCCTGTATCTCTGTGCCAGCAGGCGCGCGGGGGAGGGAGGCTCGGATGGCTACACCTTCGGTTCG	CASRRAGEGGSDGYTF	3	0.000156226	TCRBV04-02*01	TCRBD02-01	TCRBJ01-02*01
CACACCCTGCAGCCAGAAGACTCGGCCCTGTATCTCTGTGCCAGCAGCCAAGAGGTCCAGTATCAGTCCGAGCAGTACTTCGGGCCG	CASSQEVQYQSEQYF	3	0.000156226	TCRBV04-02*01	TCRBD01-01*01	TCRBJ02-07*01
CTACACACCCTGCAGCCAGAAGACTCGGCCCTGTATCTCTGTGCCAGCAGCCAAGGACCAGAGGCAGATACGCAGTATTTTGGCCCA	CASSQGPEADTQYF	3	0.000156226	TCRBV04-02*01	TCRBD02-01*02	TCRBJ02-03*01
ATCCAGCGCACAGAGCAGCGGGACTCGGCCATGTATCGCTGTGCCAGCAGCCTCGGACAGGGGCGAGAGACCCAGTACTTCGGGCCA	CASSLGQGRETQYF	3	0.000156226	TCRBV07-06*01	TCRBD01-01*01	TCRBJ02-05*01
CAGCGCACAGAGCAGCGGGACTCGGCCATGTATCGCTGTGCCAGCAGCTCGGGACTTAGCTCCTACAATGAGCAGTTCTTCGGGCCA	CASSSGLSSYNEQFF	3	0.000156226	TCRBV07-06*01	TCRBD02-01	TCRBJ02-01*01
ATCCAGCGCACAGAGCAGCGGGACTCGGCCATGTATCGCTGTGCCAGCAGCGGACCGGGGACGGGCAATGAGCAGTTCTTCGGGCCA	CASSGPGTGNEQFF	3	0.000156226	TCRBV07-06*01		TCRBJ02-01*01
CGCACAGAGCAGCGGGACTCGGCCATGTATCGCTGTGCCAGCAGCTTAGTGGCTCGACAGCGCACAGATACGCAGTATTTTGGCCCA	CASSLVARQRTDTQYF	3	0.000156226	TCRBV07-06*01	TCRBD01-01*01	TCRBJ02-03*01
GAGTCGGCTGCTCCCTCCCAGACATCTGTGTACTTCTGTGCCAGCATCCAAAGGGGGGGCGCAGGCTATGGCTACACCTTCGGTTCG	CASIQRGGAGYGYTF	3	0.000156226	TCRBV06-01*01	TCRBD02-01*01	TCRBJ01-02*01
TCGCTCAGGCTGGAGTCGGCTGCTCCCTCCCAGACATCTGTGTACTTCTGTGCCACCCTCGGGGTGGATACGCAGTATTTTGGCCCA	CATLGVDTQYF	3	0.000156226	TCRBV06-01*01	TCRBD02-01*01	TCRBJ02-03*01
AGGCTGGAGTCGGCTGCTCCCTCCCAGACATCTGTGTACTTCTGTGCCAGCAGTGAAACGTTGCGGCAGCCCCAGCATTTTGGTGAT	CASSETLRQPQHF	3	0.000156226	TCRBV06-01*01	TCRBD02-01	TCRBJ01-05*01
GAGTCGGCTGCTCCCTCCCAGACATCTGTGTACTTCTGTGCCAGCAATCAACAGGGGAGATCTGGAAACACCATATATTTTGGAGAG	CASNQQGRSGNTIYF	3	0.000156226	TCRBV06-01*01	TCRBD01-01*01	TCRBJ01-03*01
GACATCCGCTCACCAGGCCTGGGGGACGCAGCCATGTACCTGTGTGCCACCAGCAGACGGCAGAACACTGAAGCTTTCTTTGGACAA	CATSRRQNTEAFF	3	0.000156226	TCRBV15-01*01		TCRBJ01-01*01
CGCTCACCAGGCCTGGGGGACGCAGCCATGTACCTGTGTGCCACCAGCAGAGAACAGCTTGGGGGTGAAAAACTGTTTTTTGGCAGT	CATSREQLGGEKLFF	3	0.000156226	TCRBV15-01*01		TCRBJ01-04*01
ATCCGCTCACCAGGCCTGGGGGACGCAGCCATGTACCTGTGTGCCACCAGCGGCGACACCTACACCGGGGAGCTGTTTTTTGGAGAA	CATSGDTYTGELFF	3	0.000156226	TCRBV15-01*01	TCRBD01-01*01	TCRBJ02-02*01
TCTCTGGAGCTGGGGGACTCAGCTTTGTATTTCTGTGCCAGCACCTCTACTCCATGGGGGGGAACCGGGGAGCTGTTTTTTGGAGAA	CASTSTPWGGTGELFF	3	0.000156226	TCRBV09-01	TCRBD02-01*01	TCRBJ02-02*01
AGCTCTCTGGAGCTGGGGGACTCAGCTTTGTATTTCTGTGCCAGCAGCGTAGAGCCTAGCAGGGCAGATACGCAGTATTTTGGCCCA	CASSVEPSRADTQYF	3	0.000156226	TCRBV09-01		TCRBJ02-03*01
CTGGGGGACTCAGCTTTGTATTTCTGTGCCAGCAGCGTAGGCCCTAACGACAGGGAGGGCAGCACAGATACGCAGTATTTTGGCCCA	CASSVGPNDREGSTDTQYF	3	0.000156226	TCRBV09-01		TCRBJ02-03*01
AACCTGAGCTCTCTGGAGCTGGGGGACTCAGCTTTGTATTTCTGTGCCAGCAGCCTGACAGGGCTCACTGAAGCTTTCTTTGGACAA	CASSLTGLTEAFF	3	0.000156226	TCRBV09-01	TCRBD01-01*01	TCRBJ01-01*01
CTAAACCTGAGCTCTCTGGAGCTGGGGGACTCAGCTTTGTATTTCTGTGCCAGCAGCGAGACCTCAGGTACGCAGTATTTTGGCCCA	CASSETSGTQYF	3	0.000156226	TCRBV09-01	TCRBD01-01*01	TCRBJ02-03*01
AACCTGAGCTCTCTGGAGCTGGGGGACTCAGCTTTGTATTTCTGTGCCAGCAGCGGAGGGGGGAACACTGAAGCTTTCTTTGGACAA	CASSGGGNTEAFF	3	0.000156226	TCRBV09-01	TCRBD01-01*01	TCRBJ01-01*01
AGCTCTCTGGAGCTGGGGGACTCAGCTTTGTATTTCTGTGCCAGCAGCGGCCAGACAGGGGCAGATTCACCCCTCCACTTTGGGAAC	CASSGQTGADSPLHF	3	0.000156226	TCRBV09-01	TCRBD01-01*01	TCRBJ01-06*01
TCTCTGGAGCTGGGGGACTCAGCTTTGTATTTCTGTGCCAGCAGCGTAGTGGGACTACAAAACACCGGGGAGCTGTTTTTTGGAGAA	CASSVVGLQNTGELFF	3	0.000156226	TCRBV09-01	TCRBD02-01	TCRBJ02-02*01
AACCTGAGCTCTCTGGAGCTGGGGGACTCAGCTTTGTATTTCTGTGCCAGCAGTCCCCATGCGGCCTACGAGCAGTACTTCGGGCCG	CASSPHAAYEQYF	3	0.000156226	TCRBV09-01	TCRBD02-01	TCRBJ02-07*01
CCTGCAGAGCTTGGGGACTCGGCCATGTATCTCTGTGCCAGCAGCTTCACCGGTGGAGCAACTAATGAAAAACTGTTTTTTGGCAGT	CASSFTGGATNEKLFF	3	0.000156226	TCRBV11-01*01	TCRBD02-01*02	TCRBJ01-04*01
ACTCTCAAGATCCAGCCTGCAGAGCTTGGGGACTCGGCCATGTATCTCTGTGCCAGCAGCGAAACGGGGGCCAAGTTCTTCGGGCCA	CASSETGAKFF	3	0.000156226	TCRBV11-01*01		TCRBJ02-01*01
CTGGAGGATTCTGGAGTTTATTTCTGTGCCAGCAGCCAAGATCATACTAGCGGGGGGACTTCACCCGGGGAGCTGTTTTTTGGAGAA	CASSQDHTSGGTSPGELFF	3	0.000156226	TCRBV14-01*01	TCRBD02-01*01	TCRBJ02-02*01
CAGCCTGCAGAACTGGAGGATTCTGGAGTTTATTTCTGTGCCAGCAGCCCCCAGGGGAGTTCCGGAAACACCATATATTTTGGAGAG	CASSPQGSSGNTIYF	3	0.000156226	TCRBV14-01*01	TCRBD01-01*01	TCRBJ01-03*01
CAGCCTGCAGAACTGGAGGATTCTGGAGTTTATTTCTGTGCCAGCAGCCAAGATCAGGTTCTGGGCTACGAGCAGTACTTCGGGCCG	CASSQDQVLGYEQYF	3	0.000156226	TCRBV14-01*01	TCRBD01-01*01	TCRBJ02-07*01
CCTGCAGAACTGGAGGATTCTGGAGTTTATTTCTGTGCCAGCAGCCACAGACAGGGTGGGGACACAGATACGCAGTATTTTGGCCCA	CASSHRQGGDTDTQYF	3	0.000156226	TCRBV14-01*01	TCRBD01-01*01	TCRBJ02-03*01
CAGCCTGCAGAACTGGAGGATTCTGGAGTTTATTTCTGTGCCAGCAGCCAAAATAGGGGCCTGGGAGAGACCCAGTACTTCGGGCCA	CASSQNRGLGETQYF	3	0.000156226	TCRBV14-01*01	TCRBD01-01*01	TCRBJ02-05*01
CACACCCTGCAGCCAGAAGACTCGGCCCTGTATCTCTGCGCCAGCAGCCACTACAGGGAGGACACCGGGGAGCTGTTTTTTGGAGAA	CASSHYREDTGELFF	3	0.000156226	TCRBV04-03*01		TCRBJ02-02*01
CACCTACACACCCTGCAGCCAGAAGACTCGGCCCTGTATCTCTGCGCCAGCAGCCAAAACGGGGACAGTGAGCAGTTCTTCGGGCCA	CASSQNGDSEQFF	3	0.000156226	TCRBV04-03*01	TCRBD01-01*01	TCRBJ02-01*01
CACACCCTGCAGCCAGAAGACTCGGCCCTGTATCTCTGCGCCAGCAGCCCCCGGTTGCAGGGCGACAAGCCCCAGCATTTTGGTGAT	CASSPRLQGDKPQHF	3	0.000156226	TCRBV04-03*01	TCRBD01-01*01	TCRBJ01-05*01
ACCCTGCAGCCAGAAGACTCGGCCCTGTATCTCTGCGCCAGCAGCCAAGGGGTTGCGTATGGGGACACTGAAGCTTTCTTTGGACAA	CASSQGVAYGDTEAFF	3	0.000156226	TCRBV04-03*01		TCRBJ01-01*01
CTCAGGCTGCTGTCGGCTGCTCCCTCCCAGACATCTGTGTACTTCTGTGCCAGCAGCTGGGACGGTACAAGAGCTTTCTTTGGACAA	CASSWDGTRAFF	3	0.000156226	TCRBV06-05*01		TCRBJ01-01*01
CTGCTGTCGGCTGCTCCCTCCCAGACATCTGTGTACTTCTGTGCCAGCAGCCCCGGACAGTATAATTCACCCCTCCACTTTGGGAAC	CASSPGQYNSPLHF	3	0.000156226	TCRBV06-05*01	TCRBD01-01*01	TCRBJ01-06*01
TCGGCTGCTCCCTCCCAGACATCTGTGTACTTCTGTGCCAGCAGCTACCTCTTTGGGCAGATAAATTCACCCCTCCACTTTGGGAAC	CASSYLFGQINSPLHF	3	0.000156226	TCRBV06-05*01	TCRBD01-01*01	TCRBJ01-06*01
ACTCTGACAGTGACCAGTGCCCATCCTGAAGACAGCAGCTTCTACATCTGCAGTGGACGGGGGCCGGGTGAGCAGTTCTTCGGGCCA	CSGRGPGEQFF	3	0.000156226	TCRBV20-01*01		TCRBJ02-01*01
ACTCTGACAGTGACCAGTGCCCATCCTGAAGACAGCAGCTTCTACATCTGCAGTGCTAGATTACAGGGTGGCCAGTACTTCGGGCCA	CSARLQGGQYF	3	0.000156226	TCRBV20-01*01	TCRBD01-01*01	TCRBJ02-05*01
CACGCCCTGCAGCCAGAAGACTCAGCCCTGTATCTCTGCGCCAGCAGCCACGTCAGGCAGGGTCCCCAGACCCAGTACTTCGGGCCA	CASSHVRQGPQTQYF	3	0.000156226	TCRBV04-01*01	TCRBD01-01*01	TCRBJ02-05*01
CAGCCAGAAGACTCAGCCCTGTATCTCTGCGCCAGCAGCCAGCCTAACCTGAGGGGACTGTTTAATGAAAAACTGTTTTTTGGCAGT	CASSQPNLRGLFNEKLFF	3	0.000156226	TCRBV04-01*01	TCRBD02-01	TCRBJ01-04*01
GCCCTGCAGCCAGAAGACTCAGCCCTGTATCTCTGCGCCAGCAGCCAAGCTGGCCCCAGGTCGAACACTGAAGCTTTCTTTGGACAA	CASSQAGPRSNTEAFF	3	0.000156226	TCRBV04-01*01	TCRBD01-01*01	TCRBJ01-01*01
GAAGACTCAGCCCTGTATCTCTGCGCCAGCAGCCAAGACCCGGGACTAGCGGGGGGCGCGAACACCGGGGAGCTGTTTTTTGGAGAA	CASSQDPGLAGGANTGELFF	3	0.000156226	TCRBV04-01*01	TCRBD02-01*01	TCRBJ02-02*01
CACGCCCTGCAGCCAGAAGACTCAGCCCTGTATCTCTGCGCCAGCAGCCAAGACCGGACTAGCGGGAATACGCAGTATTTTGGCCCA	CASSQDRTSGNTQYF	3	0.000156226	TCRBV04-01*01	TCRBD02-01*02	TCRBJ02-03*01
CACGCCCTGCAGCCAGAAGACTCAGCCCTGTATCTCTGCGCCAGCACACTAACAGGTGATCTTGGAAACACCATATATTTTGGAGAG	CASTLTGDLGNTIYF	3	0.000156226	TCRBV04-01*01	TCRBD01-01*01	TCRBJ01-03*01
GCCCTGCAGCCAGAAGACTCAGCCCTGTATCTCTGCGCCAGCAGCCCCCGACAGGGATCTCTCACCGGGGAGCTGTTTTTTGGAGAA	CASSPRQGSLTGELFF	3	0.000156226	TCRBV04-01*01	TCRBD01-01*01	TCRBJ02-02*01
CACGCCCTGCAGCCAGAAGACTCAGCCCTGTATCTCTGCGCCAGCAGCACTAGACAGGGCCTTAATGAAAAACTGTTTTTTGGCAGT	CASSTRQGLNEKLFF	3	0.000156226	TCRBV04-01*01	TCRBD01-01*01	TCRBJ01-04*01
GCCCTGCAGCCAGAAGACTCAGCCCTGTATCTCTGCGCCAGCAGCCCAGCTGGGACCGCCACTAATGAAAAACTGTTTTTTGGCAGT	CASSPAGTATNEKLFF	3	0.000156226	TCRBV04-01*01		TCRBJ01-04*01
CTGCAGCCAGAAGACTCAGCCCTGTATCTCTGCGCCAGCAGCCAATCTTTCCCCTTTCGGGACAGCTATGGCTACACCTTCGGTTCG	CASSQSFPFRDSYGYTF	3	0.000156226	TCRBV04-01*01	TCRBD01-01*01	TCRBJ01-02*01
CAGCCAGAAGACTCAGCCCTGTATCTCTGCGCCAGCAGCCTCCGGGTCCCAGGGATCCTAAACACCGGGGAGCTGTTTTTTGGAGAA	CASSLRVPGILNTGELFF	3	0.000156226	TCRBV04-01*01	TCRBD01-01*01	TCRBJ02-02*01
CTGGAGTCTGCTGCCTCCTCCCAGACATCTGTATATTTCTGCGCCAGCAGCTCAGGGGATAGCAATCAGCCCCAGCATTTTGGTGAT	CASSSGDSNQPQHF	3	0.000156226	TCRBV10-01	TCRBD01-01*01	TCRBJ01-05*01
CTGGAGTCTGCTGCCTCCTCCCAGACATCTGTATATTTCTGCGCCAGCAGTGACGGGAGTGCTAGTGAAAAACTGTTTTTTGGCAGT	CASSDGSASEKLFF	3	0.000156226	TCRBV10-01	TCRBD02-01*02	TCRBJ01-04*01
GTGAGCACCTTGGAGCTGGGGGACTCGGCCCTTTATCTTTGCGCCAGCAGTGACCGCGGGGGGGTCGCTACGCAGTATTTTGGCCCA	CASSDRGGVATQYF	3	0.000156226	TCRBV05-01*01	TCRBD02-01*01	TCRBJ02-03*01
AGCACCTTGGAGCTGGGGGACTCGGCCCTTTATCTTTGCGCCAGCAGCTTGGGACGGGGGGGCACAGATACGCAGTATTTTGGCCCA	CASSLGRGGTDTQYF	3	0.000156226	TCRBV05-01*01	TCRBD02-01*01	TCRBJ02-03*01
AGCACCTTGGAGCTGGGGGACTCGGCCCTTTATCTTTGCGCCAGCAGCTTGTTAGGGGACTTTGCCTACGAGCAGTACTTCGGGCCG	CASSLLGDFAYEQYF	3	0.000156226	TCRBV05-01*01	TCRBD02-01	TCRBJ02-07*01
AATGTGAGCACCTTGGAGCTGGGGGACTCGGCCCTTTATCTTTGCGCCAGCAGCGACCGTATGAACACTGAAGCTTTCTTTGGACAA	CASSDRMNTEAFF	3	0.000156226	TCRBV05-01*01		TCRBJ01-01*01
ACCTTGGAGCTGGGGGACTCGGCCCTTTATCTTTGCGCCAGCAGCTTGGGACAGGGCGCTAGCACAGATACGCAGTATTTTGGCCCA	CASSLGQGASTDTQYF	3	0.000156226	TCRBV05-01*01	TCRBD01-01*01	TCRBJ02-03*01
AATGTGAGCACCTTGGAGCTGGGGGACTCGGCCCTTTATCTTTGCGCCAGCAGCTTTACAGGGGGCACTGAAGCTTTCTTTGGACAA	CASSFTGGTEAFF	3	0.000156226	TCRBV05-01*01	TCRBD01-01*01	TCRBJ01-01*01
AGCACCTTGGAGCTGGGGGACTCGGCCCTTTATCTTTGCGCCAGCAGCATAGGACAGGGGGGGTTCTACGAGCAGTACTTCGGGCCG	CASSIGQGGFYEQYF	3	0.000156226	TCRBV05-01*01	TCRBD01-01*01	TCRBJ02-07*01
GTGAGCACCTTGGAGCTGGGGGACTCGGCCCTTTATCTTTGCGCCAGCAGGAGGGACATTGACACCGGGGAGCTGTTTTTTGGAGAA	CASRRDIDTGELFF	3	0.000156226	TCRBV05-01*01	TCRBD01-01*01	TCRBJ02-02*01
TTGGAGCTGGGGGACTCGGCCCTTTATCTTTGCGCCAGCAGGGGACTAGCGGCGAACCGCACGGGATACGAGCAGTACTTCGGGCCG	CASRGLAANRTGYEQYF	3	0.000156226	TCRBV05-01*01	TCRBD02-01	TCRBJ02-07*01
GAGCTGGGGGACTCGGCCCTTTATCTTTGCGCCAGCAGCTTGGGACAGGGGCTCCCCCGATACACAGATACGCAGTATTTTGGCCCA	CASSLGQGLPRYTDTQYF	3	0.000156226	TCRBV05-01*01	TCRBD01-01*01	TCRBJ02-03*01
AATGTGAGCACCTTGGAGCTGGGGGACTCGGCCCTTTATCTTTGCGCCAGCGGGACAGGCTCTGGAAACACCATATATTTTGGAGAG	CASGTGSGNTIYF	3	0.000156226	TCRBV05-01*01	TCRBD01-01*01	TCRBJ01-03*01
ACCTTGGAGCTGGGGGACTCGGCCCTTTATCTTTGCGCCAGCAGCCTGGGGGGGACAGGAGAGTACAATGAGCAGTTCTTCGGGCCA	CASSLGGTGEYNEQFF	3	0.000156226	TCRBV05-01*01	TCRBD01-01*01	TCRBJ02-01*01
GTGAGCACCTTGGAGCTGGGGGACTCGGCCCTTTATCTTTGCGCCAGCACTATAAGTCCGGGGAACTATGGCTACACCTTCGGTTCG	CASTISPGNYGYTF	3	0.000156226	TCRBV05-01*01	TCRBD02-01*01	TCRBJ01-02*01
AATGTGAGCACCTTGGAGCTGGGGGACTCGGCCCTTTATCTTTGCGCCAGCAGCGTGGGACAGGGCTACGAGCAGTACTTCGGGCCG	CASSVGQGYEQYF	3	0.000156226	TCRBV05-01*01	TCRBD01-01*01	TCRBJ02-07*01
AGCACCTTGGAGCTGGGGGACTCGGCCCTTTATCTTTGCGCCAGCAGCCCGCCCGGACAGGGCGGATACGGCTACACCTTCGGTTCG	CASSPPGQGGYGYTF	3	0.000156226	TCRBV05-01*01	TCRBD01-01*01	TCRBJ01-02*01
GTGAGCACCTTGGAGCTGGGGGACTCGGCCCTTTATCTTTGCGCCAGCAGACCCCGGAGACAGGACGAGACCCAGTACTTCGGGCCA	CASRPRRQDETQYF	3	0.000156226	TCRBV05-01*01	TCRBD01-01*01	TCRBJ02-05*01
GTGAGCACCTTGGAGCTGGGGGACTCGGCCCTTTATCTTTGCGCCAGCAGCGCCTGGACAGGGCGAGAGACCCAGTACTTCGGGCCA	CASSAWTGRETQYF	3	0.000156226	TCRBV05-01*01	TCRBD01-01*01	TCRBJ02-05*01
CTGATTCTGGAGTCCGCCAGCACCAACCAGACATCTATGTACCTCTGTGCCAGCAGTCAACAGGGGTTGCCCCAGCATTTTGGTGAT	CASSQQGLPQHF	3	0.000156226	TCRBV28-01*01	TCRBD01-01*01	TCRBJ01-05*01
ATTCTGGAGTCCGCCAGCACCAACCAGACATCTATGTACCTCTGTGCCAGCAGGGAAGGGGCCGGTCAGCCCCAGCATTTTGGTGAT	CASREGAGQPQHF	3	0.000156226	TCRBV28-01*01	TCRBD01-01*01	TCRBJ01-05*01
TCCGCCAGCACCAACCAGACATCTATGTACCTCTGTGCCAGCAGCCGATCACCGACAGGGGTAGAGGGAAAACTGTTTTTTGGCAGT	CASSRSPTGVEGKLFF	3	0.000156226	TCRBV28-01*01	TCRBD01-01*01	TCRBJ01-04*01
CTGGAGTTGGCTGCTCCCTCCCAGACATCTGTGTACTTCTGTGCCAGCAGTTTCGGGGGGGGGAACACTGAAGCTTTCTTTGGACAA	CASSFGGGNTEAFF	3	0.000156226	TCRBV06-06	TCRBD02-01*01	TCRBJ01-01*01
AGGCTGGAGTTGGCTGCTCCCTCCCAGACATCTGTGTACTTCTGTGCCAGCAGTCGACAGGCCAACACTGAAGCTTTCTTTGGACAA	CASSRQANTEAFF	3	0.000156226	TCRBV06-06	TCRBD01-01*01	TCRBJ01-01*01
CTGGAGTTGGCTGCTCCCTCCCAGACATCTGTGTACTTCTGTGCCTCATCCTTGGGACGTCGGTCCGGGGAGCTGTTTTTTGGAGAA	CASSLGRRSGELFF	3	0.000156226	TCRBV06-06		TCRBJ02-02*01
CCGCTCAGGCTGGAGTTGGCTGCTCCCTCCCAGACATCTGTGTACTTCTGTGCCAGCCTTGCTGGCAATGAGCAGTTCTTCGGGCCA	CASLAGNEQFF	3	0.000156226	TCRBV06-06		TCRBJ02-01*01
CCGCTCAGGCTGGAGTTGGCTGCTCCCTCCCAGACATCTGTGTACTTCTGTGCCAGCAGCTTGGCCCAGAAAGCTTTCTTTGGACAA	CASSLAQKAFF	3	0.000156226	TCRBV06-06	TCRBD01-01*01	TCRBJ01-01*01
CTCAGGCTGGAGTTGGCTGCTCCCTCCCAGACATCTGTGTACTTCTGTGCCAGTTCGGGGACAGCCTACGAGCAGTACTTCGGGCCG	CASSGTAYEQYF	3	0.000156226	TCRBV06-06	TCRBD01-01*01	TCRBJ02-07*01
AGGCTGGAGTTGGCTGCTCCCTCCCAGACATCTGTGTACTTCTGTGCCAGCATCAAAGGGAGTGGGGCTGAAGCTTTCTTTGGACAA	CASIKGSGAEAFF	3	0.000156226	TCRBV06-06	TCRBD02-01*02	TCRBJ01-01*01
CAGCGCACAGAGCAGGGGGACTCGGCCATGTATCTCTGTGCCAGCAGCTCTTCAGGCACGGGACAGCTCGAGCAGTACTTCGGGCCG	CASSSSGTGQLEQYF	3	0.000156226	TCRBV07-09	TCRBD01-01*01	TCRBJ02-07*01
CAGCGCACAGAGCAGGGGGACTCGGCCATGTATCTCTGTGCCAGCAGCTCAACTCGGGTTGCTGGTTCACCCCTCCACTTTGGGAAC	CASSSTRVAGSPLHF	3	0.000156226	TCRBV07-09	TCRBD02-01	TCRBJ01-06*01
ATCCAGCGCACAGAGCAGGGGGACTCGGCCATGTATCTCTGTGCCAGCAGCTTAGCCATCAACACCGGGGAGCTGTTTTTTGGAGAA	CASSLAINTGELFF	3	0.000156226	TCRBV07-09	TCRBD01-01*01	TCRBJ02-02*01
TTGGAGATCCAGCGCACAGAGCAGGGGGACTCGGCCATGTATCTCTGTGCCAGCAGCTTAGAGGGGGAGACCCAGTACTTCGGGCCA	CASSLEGETQYF	3	0.000156226	TCRBV07-09	TCRBD01-01*01	TCRBJ02-05*01
CGCACAGAGCAGGGGGACTCGGCCATGTATCTCTGTGCCAGCAGCTCGCCGGGACTAGCTGGCACCGGGGAGCTGTTTTTTGGAGAA	CASSSPGLAGTGELFF	3	0.000156226	TCRBV07-09	TCRBD02-01	TCRBJ02-02*01
ACAGAGCAGGGGGACTCGGCCATGTATCTCTGTGCCAGCAGCTTACCGCGGGTTCAGAGCTCTGGAAACACCATATATTTTGGAGAG	CASSLPRVQSSGNTIYF	3	0.000156226	TCRBV07-09	TCRBD02-01	TCRBJ01-03*01
GAGATCCAGCGCACAGAGCAGGGGGACTCGGCCATGTATCTCTGTGCCAGCAGCTTAGAGGCAGGGAATGGCTACACCTTCGGTTCG	CASSLEAGNGYTF	3	0.000156226	TCRBV07-09	TCRBD01-01*01	TCRBJ01-02*01
CGCACAGAGCAGGGGGACTCGGCCATGTATCTCTGTGCCAGCAGTCCCCTAGCGGGGGGGCCGGGCAATGAGCAGTTCTTCGGGCCA	CASSPLAGGPGNEQFF	3	0.000156226	TCRBV07-09	TCRBD02-01*01	TCRBJ02-01*01
GAGATCCAGCGCACAGAGCAGGGGGACTCGGCCATGTATCTCTGTGCCAGCAGCTTGACTTCGGGCGGGGAGCTGTTTTTTGGAGAA	CASSLTSGGELFF	3	0.000156226	TCRBV07-09	TCRBD02-01	TCRBJ02-02*01
GAGATCCAGCGCACAGAGCAGGGGGACTCGGCCATGTATCTCTGTGCCAGCAGCTTCCAGAGTAATGAAAAACTGTTTTTTGGCAGT	CASSFQSNEKLFF	3	0.000156226	TCRBV07-09		TCRBJ01-04*01
GAGATCCAGCGCACAGAGCAGGGGGACTCGGCCATGTATCTCTGTGCCAGCAGCTTAGGACAGTTCTACGAGCAGTACTTCGGGCCG	CASSLGQFYEQYF	3	0.000156226	TCRBV07-09	TCRBD01-01*01	TCRBJ02-07*01
CAGGGGGACTCGGCCATGTATCTCTGTGCCAGCAGCTTAGGATCGAGCGGGGGGGCCCCGAGCACAGATACGCAGTATTTTGGCCCA	CASSLGSSGGAPSTDTQYF	3	0.000156226	TCRBV07-09	TCRBD02-01*01	TCRBJ02-03*01
GAGTCGCCCAGCCCCAACCAGACCTCTCTGTACTTCTGTGCCAGCAGTTTAAGTGAAGCCCGGCACGGTGAGCAGTTCTTCGGGCCA	CASSLSEARHGEQFF	3	0.000156226	TCRBV27-01*01		TCRBJ02-01*01
GAGTCGCCCAGCCCCAACCAGACCTCTCTGTACTTCTGTGCCAGCAGCCAATGGGACAGGCCTAATTCACCCCTCCACTTTGGGAAC	CASSQWDRPNSPLHF	3	0.000156226	TCRBV27-01*01	TCRBD01-01*01	TCRBJ01-06*01
CTGATCCTGGAGTCGCCCAGCCCCAACCAGACCTCTCTGTACTTCTGTGCCAGCTCAGGGGTAACCGGGGAGCTGTTTTTTGGAGAA	CASSGVTGELFF	3	0.000156226	TCRBV27-01*01	TCRBD01-01*01	TCRBJ02-02*01
CAGCGCACAGAGCGGGGGGACTCAGCCGTGTATCTCTGTGCCAGCAGCTTAGGACTTTCGGGTCCAGATACGCAGTATTTTGGCCCA	CASSLGLSGPDTQYF	3	0.000156226	TCRBV07-03*01	TCRBD02-01	TCRBJ02-03*01
AAGATCCAGCGCACAGAGCGGGGGGACTCAGCCGTGTATCTCTGTGCCAGCACTAACCCCGGGGAGTACGAGCAGTACTTCGGGCCG	CASTNPGEYEQYF	3	0.000156226	TCRBV07-03*01	TCRBD02-01	TCRBJ02-07*01
CGCACAGAGCAGGGGGACTCAGCCGTGTATCTCCGTGCCAGCAGCTTGGGGCGACACAGGGGGGAAGAGGCCCTCCACTTTGGGAAC	RASSLGRHRGEEALHF	3	0.000156226	TCRBV07-03*02	TCRBD01-01*01	TCRBJ01-06*01
AAGATCCAGCGCACAGAGCGGGGGGACTCAGCCGTGTATCTCTGTGCCAGCAGCAATTCCGGGACAGTGCAGCAGTACTTCGGGCCG	CASSNSGTVQQYF	3	0.000156226	TCRBV07-03*01	TCRBD01-01*01	TCRBJ02-07*01
AAGATCCAGCGCACACAGCAGGAGGACTCCGCCGTGTATCTCTGTGCCAGCAGGCGGGGACTTACCGGGGAGCTGTTTTTTGGAGAA	CASRRGLTGELFF	3	0.000156226	TCRBV07-08*01	TCRBD02-01	TCRBJ02-02*01
ACTCTGAAGATCCAGCGCACACAGCAGGAGGACTCCGCCGTGTATCTCTGTGCCAGCAGCGCCTCCTACGAGCAGTACTTCGGGCCG	CASSASYEQYF	3	0.000156226	TCRBV07-08*01		TCRBJ02-07*01
CAGCGCACACAGCAGGAGGACTCCGCCGTGTATCTCTGTGCCAGCAGTGTCCGTAGGGGGGCTTACAATGAGCAGTTCTTCGGGCCA	CASSVRRGAYNEQFF	3	0.000156226	TCRBV07-08*01		TCRBJ02-01*01
CAGCGCACACAGCAGGAGGACTCCGCCGTGTATCTCTGTGCCAGCAGCTTAGTAGGGGGTAGCAATCAGCCCCAGCATTTTGGTGAT	CASSLVGGSNQPQHF	3	0.000156226	TCRBV07-08*01	TCRBD01-01*01	TCRBJ01-05*01
TCAGCTACCCGCTCCCAGACATCTGTGTATTTCTGCGCCAGCAGTAGCGACCTACAGGGTGGTGGCACTGAAGCTTTCTTTGGACAA	CASSSDLQGGGTEAFF	3	0.000156226	TCRBV10-02*01	TCRBD01-01*01	TCRBJ01-01*01
ACTCTGGAGTCAGCTACCCGCTCCCAGACATCTGTGTATTTCTGCGCCAGCAGGACAAAACAGGGCGGTGAGCAGTACTTCGGGCCG	CASRTKQGGEQYF	3	0.000156226	TCRBV10-02*01	TCRBD01-01*01	TCRBJ02-07*01
ACCAGCTCCCAGACATCTGTGTACTTCTGTGCCATCAGTGAAGCAAGCCTAAGTATGGGTAGTGACAATGAGCAGTTCTTCGGGCCA	CAISEASLSMGSDNEQFF	3	0.000156226	TCRBV10-03*01		TCRBJ02-01*01
ACTCTGGAGTCCGCTACCAGCTCCCAGACATCTGTGTACTTCTGTGCCATCACAACAGGGGCCTACAATGAGCAGTTCTTCGGGCCA	CAITTGAYNEQFF	3	0.000156226	TCRBV10-03*01	TCRBD01-01*01	TCRBJ02-01*01
GAGTCCGCTACCAGCTCCCAGACATCTGTGTACTTCTGTGCCATCAGTGATCCAGGGGTTGTAACCTACGAGCAGTACTTCGGGCCG	CAISDPGVVTYEQYF	3	0.000156226	TCRBV10-03*01	TCRBD01-01*01	TCRBJ02-07*01
CTCCTCACTCTGGAGTCCGCTACCAGCTCCCAGACATCTGTGTACTTCTGTGCCATCAGTGACTCAGCCTTCTACACCTTCGGTTCG	CAISDSAFYTF	3	0.000156226	TCRBV10-03*01		TCRBJ01-02*01
GAGTCCGCTACCAGCTCCCAGACATCTGTGTACTTCTGTGCCATCAGTGAAACCGACAGGGGACCCTACGAGCAGTACTTCGGGCCG	CAISETDRGPYEQYF	3	0.000156226	TCRBV10-03*01	TCRBD01-01*01	TCRBJ02-07*01
AAGATCCGGTCCACAAAGCTGGAGGACTCAGCCATGTACTTCTGTGCCAGCAGTGAAGAATGGGGCATCGCTGCTTTCTTTGGACAA	CASSEEWGIAAFF	3	0.000156226	TCRBV02-01*01	TCRBD01-01*01	TCRBJ01-01*01
AAGATCCGGTCCACAAAGCTGGAGGACTCAGCCATGTACTTCTGTGCCAGCAGGGATTGGGCCCAAGAGACCCAGTACTTCGGGCCA	CASRDWAQETQYF	3	0.000156226	TCRBV02-01*01	TCRBD01-01*01	TCRBJ02-05*01
CGGTCCACAAAGCTGGAGGACTCAGCCATGTACTTCTGTGCCAGCGGGGTCTTGACAGGTAGCAATCAGCCCCAGCATTTTGGTGAT	CASGVLTGSNQPQHF	3	0.000156226	TCRBV02-01*01	TCRBD01-01*01	TCRBJ01-05*01
CGGTCCACAAAGCTGGAGGACTCAGCCATGTACTTCTGTGCCAGCAGTGGGACAGGGAGGGTCCATCAGCCCCAGCATTTTGGTGAT	CASSGTGRVHQPQHF	3	0.000156226	TCRBV02-01*01	TCRBD01-01*01	TCRBJ01-05*01
TTGGCGTCTGCTGTACCCTCTCAGACATCTGTGTACTTCTGTGCCAGCAGTGAAGACTTAGGGCTCGGCGGCTACACCTTCGGTTCG	CASSEDLGLGGYTF	3	0.000156226	TCRBV06-04		TCRBJ01-02*01
CCCCTCACGTTGGCGTCTGCTGTACCCTCTCAGACATCTGTGTACTTCTGTGCCAGCATATCAGGTCAGCCCCAGCATTTTGGTGAT	CASISGQPQHF	3	0.000156226	TCRBV06-04	TCRBD01-01*01	TCRBJ01-05*01
GCGTCTGCTGTACCCTCTCAGACATCTGTGTACTTCTGTGCCAGCAGATTATCCGGGACAGCGAACACTGAAGCTTTCTTTGGACAA	CASRLSGTANTEAFF	3	0.000156226	TCRBV06-04	TCRBD01-01*01	TCRBJ01-01*01
CCTGCAGAGCAGGGGGACTCGGCCGTGTATGTCTGTGCAAGTCGCTTAGGCTTTAGGGTAGCCAACTATGGCTACACCTTCGGTTCG	CASRLGFRVANYGYTF	3	0.000156226	TCRBV12-02*01		TCRBJ01-02*01
AATGTGAACGCCTTGTTGCTGGGGGACTCGGCCCTCTATCTCTGTGCCAGCAGCCGAATACCAAACTACGAGCAGTACTTCGGGCCG	CASSRIPNYEQYF	3	0.000156226	TCRBV05-06*01		TCRBJ02-07*01
AATGTGAACGCCTTGTTGCTGGGGGACTCGGCCCTCTATCTCTGTGCCAGCAGCCCGGACAGGTCCTTGGAGCAGTACTTCGGGCCG	CASSPDRSLEQYF	3	0.000156226	TCRBV05-06*01	TCRBD01-01*01	TCRBJ02-07*01
GTGAACGCCTTGTTGCTGGGGGACTCGGCCCTCTATCTCTGTGCCAGCAGCACGAGCTTGGGAGGGGATGGCTACACCTTCGGTTCG	CASSTSLGGDGYTF	3	0.000156226	TCRBV05-06*01	TCRBD02-01*02	TCRBJ01-02*01
AACGCCTTGTTGCTGGGGGACTCGGCCCTCTATCTCTGTGCCAGCAGCTTGCTTTCACAGGGTTTACAGACCCAGTACTTCGGGCCA	CASSLLSQGLQTQYF	3	0.000156226	TCRBV05-06*01	TCRBD01-01*01	TCRBJ02-05*01
AATGTGAACGCCTTGTTGCTGGGGGACTCGGCCCTCTATCTCTGTGCCAGCAGCTTAAGCGGCTCCTACGAGCAGTACTTCGGGCCG	CASSLSGSYEQYF	3	0.000156226	TCRBV05-06*01	TCRBD02-01	TCRBJ02-07*01
AATGTGAACGCCTTGTTGCTGGGGGACTCGGCCCTCTATCTCTGTGCCAGCAGCTTGGGGACACTCCATACGCAGTATTTTGGCCCA	CASSLGTLHTQYF	3	0.000156226	TCRBV05-06*01	TCRBD01-01*01	TCRBJ02-03*01
AGGATCCAGCAGGTAGTGCGAGGAGATTCGGCAGCTTATTTCTGTGCCAGCTCACCGTACGAGTCCTACGAGCAGTACTTCGGGCCG	CASSPYESYEQYF	3	0.000156226	TCRBV18-01*01	TCRBD02-01*02	TCRBJ02-07*01
GTGCGAGGAGATTCGGCAGCTTATTTCTGTGCCAGCTCACCTCCGGGTGATACAACTCGATCTAATGAAAAACTGTTTTTTGGCAGT	CASSPPGDTTRSNEKLFF	3	0.000156226	TCRBV18-01*01	TCRBD02-01	TCRBJ01-04*01
CAGGTAGTGCGAGGAGATTCGGCAGCTTATTTCTGTGCCAGCTCTCCTTCCAGGAGGGACCATAAGTATGGCTACACCTTCGGTTCG	CASSPSRRDHKYGYTF	3	0.000156226	TCRBV18-01*01	TCRBD02-01*02	TCRBJ01-02*01
ATCCAGCAGGTAGTGCGAGGAGATTCGGCAGCTTATTTCTGTGCCAGCTCACCACTAGCGGATGGTAATGAGCAGTTCTTCGGGCCA	CASSPLADGNEQFF	3	0.000156226	TCRBV18-01*01	TCRBD02-01	TCRBJ02-01*01
ATCCTGAGGATCCAGCAGGTAGTGCGAGGAGATTCGGCAGCTTATTTCTGTGCCAGCTCACATCCCTACGAGCAGTACTTCGGGCCG	CASSHPYEQYF	3	0.000156226	TCRBV18-01*01		TCRBJ02-07*01
AGGATCCAGCAGGTAGTGCGAGGAGATTCGGCAGCTTATTTCTGTGCCAGCTCACCACCGCAACAAGGCGAGCAGTACTTCGGGCCG	CASSPPQQGEQYF	3	0.000156226	TCRBV18-01*01		TCRBJ02-07*01
AGGATCCAGCAGGTAGTGCGAGGAGATTCGGCAGCTTATTTCTGTGCCAGCTCACTTGGCTCTGGAAACACCATATATTTTGGAGAG	CASSLGSGNTIYF	3	0.000156226	TCRBV18-01*01		TCRBJ01-03*01
ATCCAGCAGGTAGTGCGAGGAGATTCGGCAGCTTATTTCTGTGCCAGCTCACGCGGACAGGACCACAATGAGCAGTTCTTCGGGCCA	CASSRGQDHNEQFF	3	0.000156226	TCRBV18-01*01	TCRBD01-01*01	TCRBJ02-01*01
AGGATCCAGCAGGTAGTGCGAGGAGATTCGGCAGCTTATTTCTGTGCCAGCTCACTCGACCGGGACAGTGAAGCTTTCTTTGGACAA	CASSLDRDSEAFF	3	0.000156226	TCRBV18-01*01	TCRBD01-01*01	TCRBJ01-01*01
CAGCAGGTAGTGCGAGGAGATTCGGCAGCTTATTTCTGTGCCAGCTCACCAGGCGGGGGGCCCCAAGAGACCCAGTACTTCGGGCCA	CASSPGGGPQETQYF	3	0.000156226	TCRBV18-01*01	TCRBD02-01*01	TCRBJ02-05*01
AGGATCCAGCAGGTAGTGCGAGGAGATTCGGCAGCTTATTTCTGTGCCAGCTCACGGAGGGATGGGGAAAAACTGTTTTTTGGCAGT	CASSRRDGEKLFF	3	0.000156226	TCRBV18-01*01	TCRBD02-01*02	TCRBJ01-04*01
ATCCAGCAGGTAGTGCGAGGAGATTCGGCAGCTTATTTCTGTGCCAGCTCACCTTCCGTGAAACAAGAGACCCAGTACTTCGGGCCA	CASSPSVKQETQYF	3	0.000156226	TCRBV18-01*01		TCRBJ02-05*01
GCCTTGGAGCTGGACGACTCGGCCCTGTATCTCTGTGCCAGCACCTATACAGGGGGCAAACGAAATGAAAAACTGTTTTTTGGCAGT	CASTYTGGKRNEKLFF	3	0.000156226	TCRBV05-04*01	TCRBD01-01*01	TCRBJ01-04*01
AATGTGAACGCCTTGGAGCTGGACGACTCGGCCCTGTATCTCTGTGCCAGCAGCTTCGCAGGGCGGGATACGCAGTATTTTGGCCCA	CASSFAGRDTQYF	3	0.000156226	TCRBV05-04*01	TCRBD01-01*01	TCRBJ02-03*01
TTGGAGCTGGACGACTCGGCCCTGTATCTCTGTGCCAGCAGCTTGTACGAAGGACGGAACTCTGGAAACACCATATATTTTGGAGAG	CASSLYEGRNSGNTIYF	3	0.000156226	TCRBV05-04*01		TCRBJ01-03*01
GTGAACGCCTTGGAGCTGGACGACTCGGCCCTGTATCTCTGTGCCAGCAGCTTAGGGGGGGCAACCAATGAGCAGTTCTTCGGGCCA	CASSLGGATNEQFF	3	0.000156226	TCRBV05-04*01	TCRBD02-01*01	TCRBJ02-01*01
GTGAACGCCTTGGAGCTGGACGACTCGGCCCTGTATCTCTGTGCCAGCAGCTTCCGGGACAGTAGCTACGAGCAGTACTTCGGGCCG	CASSFRDSSYEQYF	3	0.000156226	TCRBV05-04*01	TCRBD01-01*01	TCRBJ02-07*01
ACGATCCAGCGCACACAGCAGGAGGACTCGGCCGTGTATCTCTGTGCCAGCAGCTCGGGGGGGAAAGTTGAGCAGTTCTTCGGGCCA	CASSSGGKVEQFF	3	0.000156226	TCRBV07-02*01	TCRBD02-01*01	TCRBJ02-01*01
CGCACACAGCAGGAGGACTCGGCCGTGTATCTCTGTGCCAGCAGCTTAGTCCTGCGGGGGGGCGCAGATACGCAGTATTTTGGCCCA	CASSLVLRGGADTQYF	3	0.000156226	TCRBV07-02*01	TCRBD02-01*01	TCRBJ02-03*01
ACGATCCAGCGCACACAGCAGGAGGACTCGGCCGTGTATCTCTGTGCCAGCAGCTCCGGGACAGGGTATGGCTACACCTTCGGTTCG	CASSSGTGYGYTF	3	0.000156226	TCRBV07-02*01	TCRBD01-01*01	TCRBJ01-02*01
ACTCTGACGATCCAGCGCACACAGCAGGAGGACTCGGCCGTGTATCTCTGTGCCAGCGGGGTTGGTGATACGCAGTATTTTGGCCCA	CASGVGDTQYF	3	0.000156226	TCRBV07-02*01		TCRBJ02-03*01
ATCCAGCGCACACAGCAGGAGGACTCGGCCGTGTATCTCTGTGCCAGCAGCTTAGATGTAGCGGGGCGAACTCAGTACTTCGGCGCC	CASSLDVAGRTQYF	3	0.000156226	TCRBV07-02*01	TCRBD02-01*01	TCRBJ02-04*01
CTGACGATCCAGCGCACACAGCAGGAGGACTCGGCCGTGTATCTCTGTGCCAGCAGCTTAGCGGGGCCGGAGCAGTACTTCGGGCCG	CASSLAGPEQYF	3	0.000156226	TCRBV07-02*01	TCRBD01-01*01	TCRBJ02-07*01
ACGATCCAGCGCACACAGCAGGAGGACTCGGCCGTGTATCTCTGTGCCAGCAGCATCCAAGGATATCAGCCCCAGCATTTTGGTGAT	CASSIQGYQPQHF	3	0.000156226	TCRBV07-02*01		TCRBJ01-05*01
CGCACACAGCAGGAGGACTCGGCCGTGTATCTCTGTGCCAGAGATCTTCTAGCGGGGGCCGAGACAGATACGCAGTATTTTGGCCCA	CARDLLAGAETDTQYF	3	0.000156226	TCRBV07-02*01	TCRBD02-01*01	TCRBJ02-03*01
CTGACGATCCAGCGCACACAGCAGGAGGACTCGGCCGTGTATCTCTGTGCCAGCAGCTTACTAAGATCACCCCTCCACTTTGGGAAC	CASSLLRSPLHF	3	0.000156226	TCRBV07-02*01	TCRBD02-01	TCRBJ01-06*01
ACGATCCAGCGCACACAGCAGGAGGACTCGGCCGTGTATCTCTGTGCCAGCAGCCCTAGCGGGGCTAGCGGGCAGTTCTTCGGGCCA	CASSPSGASGQFF	3	0.000156226	TCRBV07-02*01	TCRBD02-01*01	TCRBJ02-01*01
CAGCGCACACAGCAGGAGGACTCGGCCGTGTATCTCTGTGCCAGCAGCACTAGCGGGGGCTTCCAAGAGACCCAGTACTTCGGGCCA	CASSTSGGFQETQYF	3	0.000156226	TCRBV07-02*01	TCRBD02-01*01	TCRBJ02-05*01
ATCCAGCGCACACAGCAGGAGGACTCGGCCGTGTATCTCTGTGCCAGCAGACCGGGACGGGCCTCCTACGAGCAGTACTTCGGGCCG	CASRPGRASYEQYF	3	0.000156226	TCRBV07-02*01		TCRBJ02-07*01
GAGTCGCCCAGCCCCAACCAGACCTCTCTGTACTTCTGTGCCAGCAGTTTAGTACCGGGCTTATGGAACATTCAGTACTTCGGCGCC	CASSLVPGLWNIQYF	3	0.000156226	TCRBV27-01*01		TCRBJ02-04*01
ATCCTGGAGTCGCCCAGCCCCAACCAGACCTCTCTGTACTTCTGTGCCAGCAGGGGACAGCCCAATCAGCCCCAGCATTTTGGTGAT	CASRGQPNQPQHF	3	0.000156226	TCRBV27-01*01	TCRBD01-01*01	TCRBJ01-05*01
CCCAGCCCCAACCAGACCTCTCTGTACTTCTGTGCCAGCAGTTTATCTCGTACAGGACAGGGGGCGCGGGAGCAGTACTTCGGGCCG	CASSLSRTGQGAREQYF	3	0.000156226	TCRBV27-01*01	TCRBD01-01*01	TCRBJ02-07*01
CTGGAGTCGCCCAGCCCCAACCAGACCTCTCTGTACTTCTGTGCCAGCAGCCTACGGGGAGGCTTACATACGCAGTATTTTGGCCCA	CASSLRGGLHTQYF	3	0.000156226	TCRBV27-01*01	TCRBD02-01*02	TCRBJ02-03*01
ATCCTGGAGTCGCCCAGCCCCAACCAGACCTCTCTGTACTTCTGTGCCAGCAGTTTATCAGGGCCCTATGGCTACACCTTCGGTTCG	CASSLSGPYGYTF	3	0.000156226	TCRBV27-01*01		TCRBJ01-02*01
GAGTCGCCCAGCCCCAACCAGACCTCTCTGTACTTCTGTGCCAGCAGCTCAAGCCTACAGGGGGCTGCGAGCTACACCTTCGGTTCG	CASSSSLQGAASYTF	3	0.000156226	TCRBV27-01*01	TCRBD01-01*01	TCRBJ01-02*01
CCCCTGATCCTGGAGTCGCCCAGCCCCAACCAGACCTCTCTGTACTTCTGTGCCAGCAGTTCCCAAGAGACCCAGTACTTCGGGCCA	CASSSQETQYF	3	0.000156226	TCRBV27-01*01		TCRBJ02-05*01
GTGAGCAACATGAGCCCTGAAGACAGCAGCATATATCTCTGCAGCGCAGCGCACAGGGGGCGTCGGACTGAAGCTTTCTTTGGACAA	CSAAHRGRRTEAFF	3	0.000156226	TCRBV29-01*01	TCRBD01-01*01	TCRBJ01-01*01
AGCAACATGAGCCCTGAAGACAGCAGCATATATCTCTGCAGCGTTGAAGACTGGACCCTAACGGGCACTGAAGCTTTCTTTGGACAA	CSVEDWTLTGTEAFF	3	0.000156226	TCRBV29-01*01		TCRBJ01-01*01
ACTCTGACTGTGAGCAACATGAGCCCTGAAGACAGCAGCATATATCTCTGCAGCGTCAGGAACACCGGGGAGCTGTTTTTTGGAGAA	CSVRNTGELFF	3	0.000156226	TCRBV29-01*01	TCRBD01-01*01	TCRBJ02-02*01
CTGACTGTGAGCAACATGAGCCCTGAAGACAGCAGCATATATCTCTGCAGCGTTGAGATCCAGAACACTGAAGCTTTCTTTGGACAA	CSVEIQNTEAFF	3	0.000156226	TCRBV29-01*01		TCRBJ01-01*01
GTGAGCAACATGAGCCCTGAAGACAGCAGCATATATCTCTGCAGCGCCACGACGGGGACAGGAGACTATGGCTACACCTTCGGTTCG	CSATTGTGDYGYTF	3	0.000156226	TCRBV29-01*01	TCRBD01-01*01	TCRBJ01-02*01
GTGAGCAACATGAGCCCTGAAGACAGCAGCATATATCTCTGCAGCGTTGTGGGGACAGATAGCAATCAGCCCCAGCATTTTGGTGAT	CSVVGTDSNQPQHF	3	0.000156226	TCRBV29-01*01	TCRBD01-01*01	TCRBJ01-05*01
ACTGTGAGCAACATGAGCCCTGAAGACAGCAGCATATATCTCTGCAGCGTTACAAAAACTAGCTTAGAGACCCAGTACTTCGGGCCA	CSVTKTSLETQYF	3	0.000156226	TCRBV29-01*01	TCRBD02-01	TCRBJ02-05*01
ACTGTGAGCAACATGAGCCCTGAAGACAGCAGCATATATCTCTGCAGCGTCTCCGACAGGGGGTGGTCTGAAGCTTTCTTTGGACAA	CSVSDRGWSEAFF	3	0.000156226	TCRBV29-01*01	TCRBD01-01*01	TCRBJ01-01*01
ACATCGGCCCAAAAGAACCCGACAGCTTTCTATCTCTGTGCCAGTAGCGGACTAGCGGGGGGCGCAGATACGCAGTATTTTGGCCCA	CASSGLAGGADTQYF	3	0.000156226	TCRBV19-01	TCRBD02-01*01	TCRBJ02-03*01
ACATCGGCCCAAAAGAACCCGACAGCTTTCTATCTCTGTGCCAGTAGTACAACCCGACAGCCCCAAAACATTCAGTACTTCGGCGCC	CASSTTRQPQNIQYF	3	0.000156226	TCRBV19-01	TCRBD01-01*01	TCRBJ02-04*01
TCGGCCCAAAAGAACCCGACAGCTTTCTATCTCTGTGCCAGTAGTTTACAGGGGATCGGAAGCACAGATACGCAGTATTTTGGCCCA	CASSLQGIGSTDTQYF	3	0.000156226	TCRBV19-01	TCRBD01-01*01	TCRBJ02-03*01
ACATCGGCCCAAAAGAACCCGACAGCTTTCTATCTCTGTGCCACCCGTGCCTTTGATCGGGGCAATCAGCCCCAGCATTTTGGTGAT	CATRAFDRGNQPQHF	3	0.000156226	TCRBV19-01	TCRBD02-01	TCRBJ01-05*01
GTGACATCGGCCCAAAAGAACCCGACAGCTTTCTATCTCTGTGCCAGTAGTAATAAGGACAGATCTAATGGCTACACCTTCGGTTCG	CASSNKDRSNGYTF	3	0.000156226	TCRBV19-01	TCRBD01-01*01	TCRBJ01-02*01
ACATCGGCCCAAAAGAACCCGACAGCTTTCTATCTCTGTGCCAGTAGCCCACGGGGTAGCCCCCAAGAGACCCAGTACTTCGGGCCA	CASSPRGSPQETQYF	3	0.000156226	TCRBV19-01	TCRBD02-01*01	TCRBJ02-05*01
ACTGTGACATCGGCCCAAAAGAACCCGACAGCTTTCTATCTCTGTGCCAGTAGTATAGATAAGGGGAACATTCAGTACTTCGGCGCC	CASSIDKGNIQYF	3	0.000156226	TCRBV19-01	TCRBD01-01*01	TCRBJ02-04*01
ACTGTGACATCGGCCCAAAAGAACCCGACAGCTTTCTATCTCTGTGCCAGTAGTATAGAACTCGGAGAGACCCAGTACTTCGGGCCA	CASSIELGETQYF	3	0.000156226	TCRBV19-01	TCRBD02-01	TCRBJ02-05*01
GAGTCTGCCAGGCCCTCACATACCTCTCAGTACCTCTGTGCCAGCAGTGAGACAGGGGGAAGGTACAATGAGCAGTTCTTCGGGCCA	CASSETGGRYNEQFF	3	0.000156226	TCRBV25-01*01	TCRBD01-01*01	TCRBJ02-01*01
CTGGAGTCTGCCAGGCCCTCACATACCTCTCAGTACCTCTGTGCCAGCGCCCGGACAGGGTCCTCCTACGAGCAGTACTTCGGGCCG	CASARTGSSYEQYF	3	0.000156226	TCRBV25-01*01	TCRBD01-01*01	TCRBJ02-07*01
CTGACCCTGGAGTCTGCCAGGCCCTCACATACCTCTCAGTACCTCTGTGCCAGCAGTGAGGGATTCGACGAGCAGTACTTCGGGCCG	CASSEGFDEQYF	3	0.000156226	TCRBV25-01*01		TCRBJ02-07*01
ACCCTGGAGTCTGCCAGGCCCTCACATACCTCTCAGTACCTCTGTGCCAGCAGGGGGGAGTATAATTCACCCCTCCACTTTGGGAAC	CASRGEYNSPLHF	3	0.000156226	TCRBV25-01*01		TCRBJ01-06*01
CCTGCAAAGCTTGAGGACTCGGCCGTGTATCTCTGTGCCAGCAGCCCTCATAGCGGGGGGGCGGCCGGGGAGCTGTTTTTTGGAGAA	CASSPHSGGAAGELFF	3	0.000156226	TCRBV11-02*02	TCRBD02-01*01	TCRBJ02-02*01
AAGCTTGAGGACTCGGCCGTGTATCTCTGTGCCAGCAGCTTGTCGGCGGACAGGGGCCTCTTGAACACTGAAGCTTTCTTTGGACAA	CASSLSADRGLLNTEAFF	3	0.000156226	TCRBV11-02*02	TCRBD01-01*01	TCRBJ01-01*01
ATCCAGCCTGCAAAGCTTGAGGACTCGGCCGTGTATCTCTGTGCCAGCAGCTTACAAGCCCACAACCATGAGCAGTTCTTCGGGCCA	CASSLQAHNHEQFF	3	0.000156226	TCRBV11-02*02		TCRBJ02-01*01
CAGCCTGCAAAGCTTGAGGACTCGGCCGTGTATCTCTGTGCCAGCAGCCCCTCACGGTTGCAGGGCTACGAGCAGTACTTCGGGCCG	CASSPSRLQGYEQYF	3	0.000156226	TCRBV11-02*02	TCRBD01-01*01	TCRBJ02-07*01
ATCCAGCCTGCAAAGCTTGAGGACTCGGCCGTGTATCTCTGTGCCAGCAGCGCCGGGACACCTGGGGAGACCCAGTACTTCGGGCCA	CASSAGTPGETQYF	3	0.000156226	TCRBV11-02*02	TCRBD01-01*01	TCRBJ02-05*01
GCAAAGCTTGAGGACTCGGCCGTGTATCTCTGTGCCAGCAGCTTAGGTCGGACAGGTCGGCTTGGCGACGAGCAGTACTTCGGGCCG	CASSLGRTGRLGDEQYF	3	0.000156226	TCRBV11-02*02	TCRBD01-01*01	TCRBJ02-07*01
CAGCCTGCAAAGCTTGAGGACTCGGCCGTGTATCTCTGTGCCAGCGGGGGAAGAGGGCGACTTGCCTACGAGCAGTACTTCGGGCCG	CASGGRGRLAYEQYF	3	0.000156226	TCRBV11-02*02		TCRBJ02-07*01
CAGCCTGCAAAGCTTGAGGACTCGGCCGTGTATCTCTGTGCCAGCAGCTTAGCGGGACAGGGGACCGAGACCCAGTACTTCGGGCCA	CASSLAGQGTETQYF	3	0.000156226	TCRBV11-02*02	TCRBD01-01*01	TCRBJ02-05*01
CTCAAGATCCAGCCTGCAGAGCTTGGGGACTCGGCCGTGTATCTCTGTGCCAGCAGCTTCCCGGGGGATACGCAGTATTTTGGCCCA	CASSFPGDTQYF	3	0.000156226	TCRBV11-03*01	TCRBD02-01*01	TCRBJ02-03*01
CAGCCTGCAGAGCTTGGGGACTCGGCCGTGTATCTCTGTGCCAGCAGCTCAGGGCTTAAGAACACCGGGGAGCTGTTTTTTGGAGAA	CASSSGLKNTGELFF	3	0.000156226	TCRBV11-03*01	TCRBD01-01*01	TCRBJ02-02*01
GAACTGAACATGAGCTCCTTGGAGCTGGGGGACTCAGCCCTGTACTTCTGTGCCAGCAGCTTCGACACTGAAGCTTTCTTTGGACAA	CASSFDTEAFF	3	0.000156226	TCRBV13-01*01	TCRBD02-01	TCRBJ01-01*01
AACATGAGCTCCTTGGAGCTGGGGGACTCAGCCCTGTACTTCTGTGCCAGCGCCGGAGATGAGAACACTGAAGCTTTCTTTGGACAA	CASAGDENTEAFF	3	0.000156226	TCRBV13-01*01	TCRBD02-01*02	TCRBJ01-01*01
GAACTGAACATGAGCTCCTTGGAGCTGGGGGACTCAGCCCTGTACTTCTGTGCCAGCAGCTTCGACAGCGAAGCTTTCTTTGGACAA	CASSFDSEAFF	3	0.000156226	TCRBV13-01*01	TCRBD01-01*01	TCRBJ01-01*01
TCAGAACCGGGAGACACGGCACTGTATCTCTGCGCCAGCAGTCAAAATGGACAGGGGGAAAACACCGGGGAGCTGTTTTTTGGAGAA	CASSQNGQGENTGELFF	3	0.000156226	TCRBV23-01*01	TCRBD01-01*01	TCRBJ02-02*01
AAGATCCAGCCCTCAGAACCCAGGGACTCAGCTGTGTACTTCTGTGCCAGCAGTTCAGCGGCCTACACTGAAGCTTTCTTTGGACAA	CASSSAAYTEAFF	3	0.000156226	TCRBV12	TCRBD01-01*01	TCRBJ01-01*01
AAGATCCAGCCCTCAGAACCCAGGGACTCAGCTGTGTACTTCTGTGCCAGCAGCTTATTGCTTGGGCGAACCCAGTACTTCGGGCCA	CASSLLLGRTQYF	3	0.000156226	TCRBV12	TCRBD01-01*01	TCRBJ02-05*01
AGTGCCCATCCTGAAGACAGCAGCTTCTACATCTGCAGTGCTACCGGGACTAGCGGAGCCTTCCAAGAGACCCAGTACTTCGGGCCA	CSATGTSGAFQETQYF	3	0.000156226	TCRBV20	TCRBD02-01	TCRBJ02-05*01
GCTGCTCCCTCCCAGACATCTGTGTACTTCTGTGCCAGCAGTTACAGGATCAGGAGCTCCTATAATTCACCCCTCCACTTTGGGAAC	CASSYRIRSSYNSPLHF	3	0.000156226	TCRBV06		TCRBJ01-06*01
GTGACCAGTGCCCATCCTGAAGACAGCAGCTTCTACATCTGCAGTGCTAGGGCCGGGGGCGCGATGAACATTCAGTACTTCGGCGCC	CSARAGGAMNIQYF	3	0.000156226	TCRBV20		TCRBJ02-04*01
CTGACAGTGACCAGTGCCCATCCTGAAGACAGCAGCTTCTACATCTGCAGTGTGACAGGTAGCACAGATACGCAGTATTTTGGCCCA	CSVTGSTDTQYF	3	0.000156226	TCRBV20	TCRBD01-01*01	TCRBJ02-03*01
CACATCAATTCCCTGGAGCTTGGTGACTCTGCTGTGTATTTCTGTGCCAGCAGCCAGCCGCAGGGCACTGAAGCTTTCTTTGGACAA	CASSQPQGTEAFF	3	0.000156226	TCRBV03	TCRBD01-01*01	TCRBJ01-01*01
AATCTTCACATCAATTCCCTGGAGCTTGGTGACTCTGCTGTGTATTTCTGTGCCAGCAGCCAAATGGATGGCTACACCTTCGGTTCG	CASSQMDGYTF	3	0.000156226	TCRBV03		TCRBJ01-02*01
AGTGCCCATCCTGAAGACAGCAGCTTCTACATCTGCAGTGCTAGAACGGGACAGGGAGGGAGGTACAATGAGCAGTTCTTCGGGCCA	CSARTGQGGRYNEQFF	3	0.000156226	TCRBV20	TCRBD01-01*01	TCRBJ02-01*01
ATCAATTCCCTGGAGCTTGGTGACTCTGCTGTGTATTTCTGTGCCAGCAGCCAGCGGAAATCTTTGGACATTCAGTACTTCGGCGCC	CASSQRKSLDIQYF	3	0.000156226	TCRBV03	TCRBD02-01	TCRBJ02-04*01
CTGACAGTGACCAGTGCCCATCCTGAAGACAGCAGCTTCTACATCTGCAGTGCTAGAGATCTTTCAGATACGCAGTATTTTGGCCCA	CSARDLSDTQYF	3	0.000156226	TCRBV20	TCRBD02-01	TCRBJ02-03*01
GCTCCCTCCCAGACATCTGTGTACTTCTGTGCCAGCAGTTCCTGGGGGGGGACAGGTGCCTTCAGCTTTGGCTACACCTTCGGTTCG	CASSSWGGTGAFSFGYTF	3	0.000156226	TCRBV06	TCRBD01-01*01	TCRBJ01-02*01
AGTGCCCATCCTGAAGACAGCAGCTTCTACATCTGCAGTGCCGCCGGCGGGACAGGGTCGTCCTACAATGAGCAGTTCTTCGGGCCA	CSAAGGTGSSYNEQFF	3	0.000156226	TCRBV20	TCRBD01-01*01	TCRBJ02-01*01
ACTCTGAAGATCCAGCCCTCAGAACCCAGGGACTCAGCTGTGTACTTCTGTGCCAGCAGCAGGGGCTATGGCTACACCTTCGGTTCG	CASSRGYGYTF	3	0.000156226	TCRBV12	TCRBD01-01*01	TCRBJ01-02*01
CAGCCCTCAGAACCCAGGGACTCAGCTGTGTACTTCTGTGCCAGCAGTTTAGCGCTAATACGGGACACTGAAGCTTTCTTTGGACAA	CASSLALIRDTEAFF	3	0.000156226	TCRBV12	TCRBD02-01	TCRBJ01-01*01
GGGGACTCGGCCATGTATCTCTGTGCCAGCAGCTTATCCTCCTCGGGCCCCCAAGGTCAGACTGGAAACACCATATATTTTGGAGAG	CASSLSSSGPQGQTGNTIYF	3	0.000156226			TCRBJ01-03*01
ATCCAGCCCTCAGAACCCAGGGACTCAGCTGTGTACTTCTGTGCCAGCAGGGGGGGGAGGACCAATCAGCCCCAGCATTTTGGTGAT	CASRGGRTNQPQHF	3	0.000156226	TCRBV12	TCRBD02-01*01	TCRBJ01-05*01
ATCCAGCCCTCAGAACCCAGGGACTCAGCTGTGTACTTCTGTGCCAGCAGTCCAGGACTGTCCCAAGAGACCCAGTACTTCGGGCCA	CASSPGLSQETQYF	3	0.000156226	TCRBV12	TCRBD02-01	TCRBJ02-05*01
CTGGAGCTTGGTGACTCTGCTGTGTATTTCTGTGCCAGCAGCCCTACCGGAACGACAGGGGCGGTTGGTAGCTACACCTTCGGTTCG	CASSPTGTTGAVGSYTF	3	0.000156226	TCRBV03	TCRBD01-01*01	TCRBJ01-02*01
CTGACAGTGACCAGTGCCCATCCTGAAGACAGCAGCTTCTACATCTGCAGTGGTGCGATGGGGGCTACTGAAGCTTTCTTTGGACAA	CSGAMGATEAFF	3	0.000156226	TCRBV20	TCRBD01-01*01	TCRBJ01-01*01
ACAGTGACCAGTGCCCATCCTGAAGACAGCAGCTTCTACATCTGCAGTGCTAGAGAGCAGGGTATTTTGACCCAGTACTTCGGGCCA	CSAREQGILTQYF	3	0.000156226	TCRBV20	TCRBD01-01*01	TCRBJ02-05*01
TCTGCCATCCCCAACCAGACAGCTCTTTACTTCTGTGCCACCAGTGAAGCTCAGACAGGGGCGGCAGATACGCAGTATTTTGGCCCA	CATSEAQTGAADTQYF	3	0.000156226	TCRBV24	TCRBD01-01*01	TCRBJ02-03*01
ACAGTGACCAGTGCCCATCCTGAAGACAGCAGCTTCTACATCTGCAGTGCTACCGCCGGGACCCAGAATGAGCAGTTCTTCGGGCCA	CSATAGTQNEQFF	3	0.000156226	TCRBV20		TCRBJ02-01*01
GTGACCAGTGCCCATCCTGAAGACAGCAGCTTCTACATCTGCAGTGCTAGAGACGGGACAGTTAACTATGGCTACACCTTCGGTTCG	CSARDGTVNYGYTF	3	0.000156226	TCRBV20	TCRBD01-01*01	TCRBJ01-02*01
GCTCCCTCCCAGACATCTGTGTACTTCTGTGCCAGCAGTTATTGGCGACAGGGCGGTATCAGCAATCAGCCCCAGCATTTTGGTGAT	CASSYWRQGGISNQPQHF	3	0.000156226	TCRBV06	TCRBD01-01*01	TCRBJ01-05*01
CTGGAGCTTGGTGACTCTGCTGTGTATTTCTGTGCCAGCAGCCAAGTCTCGGGACTAGCGGGTTACAATGAGCAGTTCTTCGGGCCA	CASSQVSGLAGYNEQFF	3	0.000156226	TCRBV03	TCRBD02-01	TCRBJ02-01*01
ACAGTGACCAGTGCCCATCCTGAAGACAGCAGCTTCTACATCTGCAGTGCTCCGCGGGGGGGGACAGATACGCAGTATTTTGGCCCA	CSAPRGGTDTQYF	3	0.000156226	TCRBV20	TCRBD02-01*01	TCRBJ02-03*01
AAGATCCAGCCCTCAGAACCCAGGGACTCAGCTGTGTACTTCTGTGCCAGCAGTCCCGAGACAGACTCCGAGCAGTACTTCGGGCCG	CASSPETDSEQYF	3	0.000156226	TCRBV12	TCRBD01-01*01	TCRBJ02-07*01
CTGACAGTGACCAGTGCCCATCCTGAAGACAGCAGCTTCTACATCTGCAGTGCTAGAGTCGTGGGGATTGAGCAGTTCTTCGGGCCA	CSARVVGIEQFF	3	0.000156226	TCRBV20		TCRBJ02-01*01
TCAGAACCCAGGGACTCAGCTGTGTACTTCTGTGCCAGCAGTCCCCACTTGGGAGCGGGGGGAAGCGGCGAGCAGTACTTCGGGCCG	CASSPHLGAGGSGEQYF	3	0.000156226	TCRBV12	TCRBD02-01*01	TCRBJ02-07*01
ACCAGTGCCCATCCTGAAGACAGCAGCTTCTACATCTGCAGTGCTAGGGCCTTAGCGGGGGACTCCTACGAGCAGTACTTCGGGCCG	CSARALAGDSYEQYF	3	0.000156226	TCRBV20	TCRBD02-01*01	TCRBJ02-07*01
GTGACCAGTGCCCATCCTGAAGACAGCAGCTTCTACATCTGCAGTGCTAGAGAACCCGGGCCATCCTACGAGCAGTACTTCGGGCCG	CSAREPGPSYEQYF	3	0.000156226	TCRBV20		TCRBJ02-07*01
AAGATCCAGCCCTCAGAACCCAGGGACTCAGCTGTGTACTTCTGTGCCAGCAGTCCAAAGGACAGGGCCGAGCAGTACTTCGGGCCG	CASSPKDRAEQYF	3	0.000156226	TCRBV12	TCRBD01-01*01	TCRBJ02-07*01
GAGTCGGCTGCTCCCTCCCAAACATCTGTGTACTTCTGTGCCAGCAGCCCCAGGACAGGGAAAAAATACGAGCAGTACTTCGGGCCG	CASSPRTGKKYEQYF	3	0.000156226	TCRBV06	TCRBD01-01*01	TCRBJ02-07*01
CAGCCCTCAGAACCCAGGGACTCAGCTGTGTACTTCTGTGCCAGCAATAATCAGGGTAAAGTCGGAAACACCATATATTTTGGAGAG	CASNNQGKVGNTIYF	3	0.000156226	TCRBV12	TCRBD01-01*01	TCRBJ01-03*01
ATCCAGCCCTCAGAACCCAGGGACTCAGCTGTGTACTTCTGTGCCAGCAGTCCCGGGACTAGCTCAGAGACCCAGTACTTCGGGCCA	CASSPGTSSETQYF	3	0.000156226	TCRBV12	TCRBD02-01	TCRBJ02-05*01
CAGCCCTCAGAACCCAGGGACTCAGCTGTGTACTTCTGTGCCAGCACCGGGGGGGTGTCTACTCGGGAGACCCAGTACTTCGGGCCA	CASTGGVSTRETQYF	3	0.000156226	TCRBV12	TCRBD02-01*01	TCRBJ02-05*01
AAGATCCAGCCCTCAGAACCCAGGGACTCAGCTGTGTACTTCTGTGCCAGCAGTTTACGGGGGCAAGAGACCCAGTACTTCGGGCCA	CASSLRGQETQYF	3	0.000156226	TCRBV12	TCRBD02-01*01	TCRBJ02-05*01
ACCAGTGCCCATCCTGAAGACAGCAGCTTCTACATCTGCAGTGCCGTCGACAGACGGGTCAGCACAGATACGCAGTATTTTGGCCCA	CSAVDRRVSTDTQYF	3	0.000156226	TCRBV20	TCRBD01-01*01	TCRBJ02-03*01
ACTCTGAAGATCCAGCCCTCAGAACCCAGGGACTCAGCTGTGTACTTCTGTGCCACCGCCCAAATGGAGACCCAGTACTTCGGGCCA	CATAQMETQYF	3	0.000156226	TCRBV12		TCRBJ02-05*01
AGTGCCCATCCTGAAGACAGCAGCTTCTACATCTGCAGTGCTAGCCGTTCGGACAGGGGGACAACAGATACGCAGTATTTTGGCCCA	CSASRSDRGTTDTQYF	3	0.000156226	TCRBV20	TCRBD01-01*01	TCRBJ02-03*01
CCCTCAGAACCCAGGGACTCAGCTGTGTACTTCTGTGCCAGCAGTCGAAGCGTGTCTGGTCCCCAAGAGACCCAGTACTTCGGGCCA	CASSRSVSGPQETQYF	3	0.000156226	TCRBV12	TCRBD02-01	TCRBJ02-05*01
CTGAAGATCCAGCCCTCAGAACCCAGGGACTCAGCTGTGTACTTCTGTGCCAGCACCCCTGGGGGGTACGAGCAGTACTTCGGGCCG	CASTPGGYEQYF	3	0.000156226	TCRBV12	TCRBD02-01*01	TCRBJ02-07*01
CACCTACACACCCTGCAGCCAGAAGACTCGGCCCTGTATCTCTGTGCCAGCAGCCAGACAGCTGGAAACACCATATATTTTGGAGAG	CASSQTAGNTIYF	2	0.00010415	TCRBV04-02*01	TCRBD01-01*01	TCRBJ01-03*01
CACACCCTGCAGCCAGAAGACTCGGCCCTGTATCTCTGTGCCAGCAGCTCAGGGCAGGGGGCTTTGGAGACCCAGTACTTCGGGCCA	CASSSGQGALETQYF	2	0.00010415	TCRBV04-02*01	TCRBD01-01*01	TCRBJ02-05*01
CTACACACCCTGCAGCCAGAAGACTCGGCCCTGTATCTCTGTGCCAGCAGCCAAGATCGGGAGATGGATACGCAGTATTTTGGCCCA	CASSQDREMDTQYF	2	0.00010415	TCRBV04-02*01	TCRBD02-01*02	TCRBJ02-03*01
CACACCCTGCAGCCAGAAGACTCGGCCCTGTATCTCTGTGCCAGCAGCCACTCGGGGGGAGGTAATGAAAAACTGTTTTTTGGCAGT	CASSHSGGGNEKLFF	2	0.00010415	TCRBV04-02*01	TCRBD02-01*01	TCRBJ01-04*01
CACACCCTGCAGCCAGAAGACTCGGCCCTGTATCTCTGTGCCAGCAGCCAAGCGGACACGAACACCGGGGAGCTGTTTTTTGGAGAA	CASSQADTNTGELFF	2	0.00010415	TCRBV04-02*01	TCRBD01-01*01	TCRBJ02-02*01
CTACACACCCTGCAGCCAGAAGACTCGGCCCTGTATCTCTGTGCCAGCAGCCAAGATGGCAGCACAGATACGCAGTATTTTGGCCCA	CASSQDGSTDTQYF	2	0.00010415	TCRBV04-02*01	TCRBD01-01*01	TCRBJ02-03*01
CTACACACCCTGCAGCCAGAAGACTCGGCCCTGTATCTCTGTGCCAGCAGCCAAGGGGGCAGGGACACTGAAGCTTTCTTTGGACAA	CASSQGGRDTEAFF	2	0.00010415	TCRBV04-02*01	TCRBD01-01*01	TCRBJ01-01*01
CTACACACCCTGCAGCCAGAAGACTCGGCCCTGTATCTCTGTGCCAGCAGCCAAGATCGGCTAGGGGGCCGGCAGTACTTCGGGCCG	CASSQDRLGGRQYF	2	0.00010415	TCRBV04-02*01	TCRBD01-01*01	TCRBJ02-07*01
CAGCGCACAGAGCAGCGGGACTCGGCCATGTATCGCTGTGCCAGCAGCTTGGGTTCGCAGGGGGGGGCACCCCTCCACTTTGGGAAC	CASSLGSQGGAPLHF	2	0.00010415	TCRBV07-06*01		TCRBJ01-06*01
ACAGAGCAGCGGGACTCGGCCATGTATCGCTGTGCCAGCAGCTTAGGGACAGGGGCCTTCAGCAATCAGCCCCAGCATTTTGGTGAT	CASSLGTGAFSNQPQHF	2	0.00010415	TCRBV07-06*01	TCRBD01-01*01	TCRBJ01-05*01
ACGATCCAGCGCACAGAGCAGCGGGACTCGGCCATGTATCGCTGTGCCAGCACCGGACAGGGTCGGGAAAAACTGTTTTTTGGCAGT	CASTGQGREKLFF	2	0.00010415	TCRBV07-06*01	TCRBD01-01*01	TCRBJ01-04*01
ACAGAGCAGCGGGACTCGGCCATGTATCGCTGTGCCAGCAGCTTGGGTATCGGACAGGGCCGCACAGATACGCAGTATTTTGGCCCA	CASSLGIGQGRTDTQYF	2	0.00010415	TCRBV07-06*01	TCRBD01-01*01	TCRBJ02-03*01
ATCCAGCGCACAGAGCAGCGGGACTCGGCCATGTATCGCTGTGCCAGCAGACCCCGACAGGGGAACACTGAAGCTTTCTTTGGACAA	CASRPRQGNTEAFF	2	0.00010415	TCRBV07-06*01	TCRBD01-01*01	TCRBJ01-01*01
ACGATCCAGCGCACAGAGCAGCGGGACTCGGCCATGTATCGCTGTGCCAGCACCGGACAGGGTCGGGGAAAAACTGTTTTTGGCAGT	CASTGQGRGKTVF	2	0.00010415	TCRBV07-06*01	TCRBD01-01*01	TCRBJ01-04*01
CAGCGCACAGAGCAGCGGGACTCGGCCATGTATCGCTGTGCCAGCAGCTTAGGGCCAGGGGCCCAAGAGACCCAGTACTTCGGGCCA	CASSLGPGAQETQYF	2	0.00010415	TCRBV07-06*01	TCRBD01-01*01	TCRBJ02-05*01
ATCCAGCGCACAGAGCAGCGGGACTCGGCCATGTATCGCTGTGCCAGCAGCTCCGGGACAGGGCGAGACACCATATATTTTGGAGAG	CASSSGTGRDTIYF	2	0.00010415	TCRBV07-06*01	TCRBD01-01*01	TCRBJ01-03*01
ACGATCCAGCGCACAGAGCAGCGGGACTCGGCCATGTATCGCTGTGCCAGCAGCTTAGTCGGGGGAGGCGAGGCTTTCTTTGGACAA	CASSLVGGGEAFF	2	0.00010415	TCRBV07-06*01	TCRBD02-01	TCRBJ01-01*01
ACGATCCAGCGCACAGAGCAGCGGGACTCGGCCATGTATCGCTGTGCCAGCAGCTTAGCGGCAACCGGGGAGCTGTTTTTTGGAGAA	CASSLAATGELFF	2	0.00010415	TCRBV07-06*01	TCRBD01-01*01	TCRBJ02-02*01
CAGCGCACAGAGCAGCGGGACTCGGCCATGTATCGCTGTGCCAGCAGCTTAGGGTGGGACTCCTCCTACGAGCAGTACTTCGGGCCG	CASSLGWDSSYEQYF	2	0.00010415	TCRBV07-06*01	TCRBD02-01	TCRBJ02-07*01
ACGATCCAGCGCACAGAGCAGCGGGACTCGGCCATGTATCGCTGTGCCAGCAGCTTAGAACACGACTATGGCTACACCTTCGGTTCG	CASSLEHDYGYTF	2	0.00010415	TCRBV07-06*01	TCRBD01-01*01	TCRBJ01-02*01
CTGACGATCCAGCGCACAGAGCAGCGGGACTCGGCCATGTATCGCTGTGCCAGCAGCTTGTTTCCCGGGGAGCTGTTTTTTGGAGAA	CASSLFPGELFF	2	0.00010415	TCRBV07-06*01		TCRBJ02-02*01
CAGCGCACAGAGCAGCGGGACTCGGCCATGTATCGCTGTGCCAGCAGCTTAGGGGCGAAAGGGAACACTGAAGCTTTCTTTGGACAA	CASSLGAKGNTEAFF	2	0.00010415	TCRBV07-06*01	TCRBD01-01*01	TCRBJ01-01*01
CAGCGCACAGAGCAGCGGGACTCGGCCATGTATCGCTGTGCCAGCAGCCGGACAGGGGTTGGAAATTCACCCCTCCACTTTGGGAAC	CASSRTGVGNSPLHF	2	0.00010415	TCRBV07-06*01	TCRBD01-01*01	TCRBJ01-06*01
AACGCCTTGTTGCTAGGGGACTCGGCCCTCTATCTCTGTGCCAGCAGCCACTCGGGGGGAGGTAATGAAAAACTGTTTTTTGGCAGT	CASSHSGGGNEKLFF	2	0.00010415	TCRBV05-07*01	TCRBD02-01*01	TCRBJ01-04*01
AGGCTGGAGTCGGCTGCTCCCTCCCAGACATCTGTGTACTTCTGTGCCAGCATCGGATCTGTCCGGTTAGGGCAGTACTTCGGGCCG	CASIGSVRLGQYF	2	0.00010415	TCRBV06-01*01		TCRBJ02-07*01
TCGCTCAGGCTGGAGTCGGCTGCTCCCTCCCAGACATCTGTGTACTTCTGTGCCGCGGGGTTCACCGGGGAGCTGTTTTTTGGAGAA	CAAGFTGELFF	2	0.00010415	TCRBV06-01*01	TCRBD02-01*01	TCRBJ02-02*01
GAGTCGGCTGCTCCCTCCCAGACATCTGTGTACTTCTGTGCCAGCAGATTAGGACAGGGAAATAGTTCACCCCTCCACTTTGGGAAC	CASRLGQGNSSPLHF	2	0.00010415	TCRBV06-01*01	TCRBD01-01*01	TCRBJ01-06*01
GAGTCGGCTGCTCCCTCCCAGACATCTGTGTACTTCTGTGCCAGCAGCCTAGGGGGGGGCAGCCACCGGAAGGAGTACTTCGGGCCG	CASSLGGGSHRKEYF	2	0.00010415	TCRBV06-01*01	TCRBD02-01*01	TCRBJ02-07*01
CTGGAGTCGGCTGCTCCCTCCCAGACATCTGTGTACTTCTGTGCCAGCAGTCCCGGGACAGGGGTAGGCGAGCAGTACTTCGGGCCG	CASSPGTGVGEQYF	2	0.00010415	TCRBV06-01*01	TCRBD01-01*01	TCRBJ02-07*01
TCGGCTGCTCCCTCCCAGACATCTGTGTACTTCTGTGCCAGCAGTGGGGGCAGCCTCCGCTCCTACAATGAGCAGTTCTTCGGGCCA	CASSGGSLRSYNEQFF	2	0.00010415	TCRBV06-01*01	TCRBD01-01*01	TCRBJ02-01*01
AGGCTGGAGTCGGCTGCTCCCTCCCAGACATCTGTGTACTTCTGTGCCAGCAGTGAAACACGGAACTACGAGCAGTACTTCGGGCCG	CASSETRNYEQYF	2	0.00010415	TCRBV06-01*01		TCRBJ02-07*01
CTCAGGCTGGAGTCGGCTGCTCCCTCCCAGACATCTGTGTACTTCTGTGCCAGCAGTGAGATCGGAATGACGCAGTATTTTGGCCCA	CASSEIGMTQYF	2	0.00010415	TCRBV06-01*01		TCRBJ02-03*01
CTCAGGCTGGAGTCGGCTGCTCCCTCCCAGACATCTGTGTACTTCTGTGCCAGCAGCACAGGGGTCTCACCCCTCCACTTTGGGAAC	CASSTGVSPLHF	2	0.00010415	TCRBV06-01*01	TCRBD01-01*01	TCRBJ01-06*01
AGGCTGGAGTCGGCTGCTCCCTCCCAGACATCTGTGTACTTCTGTGCCAGCAGACACAGGGACTCCTACGAGCAGTACTTCGGGCCG	CASRHRDSYEQYF	2	0.00010415	TCRBV06-01*01	TCRBD01-01*01	TCRBJ02-07*01
CTGGAGTCGGCTGCTCCCTCCCAGACATCTGTGTACTTCTGTGCCAGCAGCTCCGGGACAGGGATTTCACCCCTCCACTTTGGGAAC	CASSSGTGISPLHF	2	0.00010415	TCRBV06-01*01	TCRBD01-01*01	TCRBJ01-06*01
CTCAGGCTGGAGTCGGCTGCTCCCTCCCAGACATCTGTGTACTTCTGTGCCAGCAGTGACGCATTCGAGACCCAGTACTTCGGGCCA	CASSDAFETQYF	2	0.00010415	TCRBV06-01*01		TCRBJ02-05*01
AGGCTGGAGTCGGCTGCTCCCTCCCAGACATCTGTGTACTTCTGTGCCAGCAGAGTTACAGGGGATCAGCCCCAGCATTTTGGTGAT	CASRVTGDQPQHF	2	0.00010415	TCRBV06-01*01	TCRBD01-01*01	TCRBJ01-05*01
AGGCTGGAGTCGGCTGCTCCCTCCCAGACATCTGTGTACTTCTGTGCCAGCACTTGGACAGGGAGCAATGAGCAGTTCTTCGGGCCA	CASTWTGSNEQFF	2	0.00010415	TCRBV06-01*01	TCRBD01-01*01	TCRBJ02-01*01
GAGTCGGCTGCTCCCTCCCAGACATCTGTGTACTTCTGTGCCAGCAGTGAGAAGGTGGCAGGAAATCAGCCCCAGCATTTTGGTGAT	CASSEKVAGNQPQHF	2	0.00010415	TCRBV06-01*01	TCRBD01-01*01	TCRBJ01-05*01
AGGCTGGAGTCGGCTGCTCCCTCCCAGACATCTGTGTACTTCTGTGCCAGCAACCTGGACTCTGGAAACACCATATATTTTGGAGAG	CASNLDSGNTIYF	2	0.00010415	TCRBV06-01*01		TCRBJ01-03*01
TCGGCTGCTCCCTCCCAGACATCTGTGTACTTCTGTGCCAGCAGTGAACGTTTAGTAAGAGGGGAAGAGACCCAGTACTTCGGGCCA	CASSERLVRGEETQYF	2	0.00010415	TCRBV06-01*01		TCRBJ02-05*01
CTGGAGTCGGCTGCTCCCTCCCAGACATCTGTGTACTTCTGTGCCAGTCCCCCAGGGGCGTTCTCCTACGAGCAGTACTTCGGGCCG	CASPPGAFSYEQYF	2	0.00010415	TCRBV06-01*01	TCRBD01-01*01	TCRBJ02-07*01
CTGGAGTCGGCTGCTCCCTCCCAGACATCTGTGTACTTCTGTGCCAGCAGTCCAGGACAGGGGGCGTACGAGCAGTACTTCGGGCCG	CASSPGQGAYEQYF	2	0.00010415	TCRBV06-01*01	TCRBD01-01*01	TCRBJ02-07*01
CTGGAGTCGGCTGCTCCCTCCCAGACATCTGTGTACTTCTGTGCCAGCAGTGAATTCTCTGGGGCCAACGTCCTGACTTTCGGGGCC	CASSEFSGANVLTF	2	0.00010415	TCRBV06-01*01		TCRBJ02-06*01
GCTGCTCCCTCCCAGACATCTGTGTACTTCTGTGCCAGCAGTGGCCGGACTAGCGGGGGGGCAATAGATACGCAGTATTTTGGCCCA	CASSGRTSGGAIDTQYF	2	0.00010415	TCRBV06-01*01	TCRBD02-01*01	TCRBJ02-03*01
CTGGAGTCGGCTGCTCCCTCCCAGACATCTGTGTACTTCTGTGCCAGCAGTACAGACTACTCTGGAAACACCATATATTTTGGAGAG	CASSTDYSGNTIYF	2	0.00010415	TCRBV06-01*01	TCRBD02-01	TCRBJ01-03*01
CTGGAGTCGGCTGCTCCCTCCCAGACATCTGTGTACTTCTGTGCCAGCAACCGGCAAGGCCTAAGGAACGAGCAGTACTTCGGGCCG	CASNRQGLRNEQYF	2	0.00010415	TCRBV06-01*01		TCRBJ02-07*01
CTGGAGTCGGCTGCTCCCTCCCAGACATCTGTGTACTTCTGTGCCAGCAGAAATAGCGGGGGGGCCAATGAGCAGTTCTTCGGGCCA	CASRNSGGANEQFF	2	0.00010415	TCRBV06-01*01	TCRBD02-01*01	TCRBJ02-01*01
CTGGAGTCGGCTGCTCCCTCCCAGACATCTGTGTACTTCTGTGCCAGCAGGGGGACAGGGCATAGAGACGAGCAGTACTTCGGGCCG	CASRGTGHRDEQYF	2	0.00010415	TCRBV06-01*01	TCRBD01-01*01	TCRBJ02-07*01
GAGTCGGCTGCTCCCTCCCAGACATCTGTGTACTTCTGTGCCAGCAGTGAATGGACAGGGTCTAACTATGGCTACACCTTCGGTTCG	CASSEWTGSNYGYTF	2	0.00010415	TCRBV06-01*01	TCRBD01-01*01	TCRBJ01-02*01
GAGTCGGCTGCTCCCTCCCAGACATCTGTGTACTTCTGTGCCAGCAGTGAAGGTGGGGCTGTGGGGACTGAAGCTTTCTTTGGACAA	CASSEGGAVGTEAFF	2	0.00010415	TCRBV06-01*01	TCRBD01-01*01	TCRBJ01-01*01
CTGGAGTCGGCTGCTCCCTCCCAGACATCTGTGTACTTCTGTGCCAGCAGCCAACAGGGGGCAATTTACGAGCAGTACTTCGGGCCG	CASSQQGAIYEQYF	2	0.00010415	TCRBV06-01*01	TCRBD01-01*01	TCRBJ02-07*01
CTGGAGTCGGCTGCTCCCTCCCAGACATCTGTGTACTTCTGTGCCAGCAGTAATCGACACCTCCAAGAGACCCAGTACTTCGGGCCA	CASSNRHLQETQYF	2	0.00010415	TCRBV06-01*01	TCRBD01-01*01	TCRBJ02-05*01
CTGGAGTCGGCTGCTCCCTCCCAGACATCTGTGTACTTCTGTGCCAGCAGGGGCTTCCGAGGGACCGGGGAGCTGTTTTTTGGAGAA	CASRGFRGTGELFF	2	0.00010415	TCRBV06-01*01	TCRBD02-01*02	TCRBJ02-02*01
TCGGCTGCTCCCTCCCAGACATCTGTGTACTTCTGTGCCAGCAGTGCCCACAGGGGTAACTCTGGAAACACCATATATTTTGGAGAG	CASSAHRGNSGNTIYF	2	0.00010415	TCRBV06-01*01	TCRBD01-01*01	TCRBJ01-03*01
TCGCTCAGGCTGGAGTCGGCTGCTCCCTCCCAGACATCTGTGTACTTCTGTGCCACGGGACAGGGCTACGAGCAGTACTTCGGGCCG	CATGQGYEQYF	2	0.00010415	TCRBV06-01*01	TCRBD01-01*01	TCRBJ02-07*01
TCGGCTGCTCCCTCCCAGACATCTGTGTACTTCTGTGCCAGCAGTGAAGCCTGGGACAGGGGAATAAACGAGCAGTACTTCGGGCCG	CASSEAWDRGINEQYF	2	0.00010415	TCRBV06-01*01	TCRBD01-01*01	TCRBJ02-07*01
TCGGCTGCTCCCTCCCAGACATCTGTGTACTTCTGTGCCAGCAGTGAAACAGGCCACTTCTCCTACAATGAGCAGTTCTTCGGGCCA	CASSETGHFSYNEQFF	2	0.00010415	TCRBV06-01*01	TCRBD01-01*01	TCRBJ02-01*01
GAGTCGGCTGCTCCCTCCCAGACATCTGTGTACTTCTGTGCCAGCAGTCCTACAGGGGGCGGGAATTCACCCCTCCACTTTGGGAAC	CASSPTGGGNSPLHF	2	0.00010415	TCRBV06-01*01	TCRBD01-01*01	TCRBJ01-06*01
TCGGCTGCTCCCTCCCAGACATCTGTGTACTTCTGTGCCAGCAGCGAAGGGTTAACTAGCGTGACAGATACGCAGTATTTTGGCCCA	CASSEGLTSVTDTQYF	2	0.00010415	TCRBV06-01*01	TCRBD02-01	TCRBJ02-03*01
TCGCTCAGGCTGGAGTCGGCTGCTCCCTCCCAGACATCTGTGTACTTCTGTGCCAGCAGTTCCGGGGCGGGGACACACTTCGGTTCG	CASSSGAGTHF	2	0.00010415	TCRBV06-01*01		TCRBJ01-02*01
CTGGAGTCGGCTGCTCCCTCCCAGACATCTGTGTACTTCTGTGCCAGCAGTGAAGGACAGGGAGGATCACCCCTCCACTTTGGGAAC	CASSEGQGGSPLHF	2	0.00010415	TCRBV06-01*01	TCRBD01-01*01	TCRBJ01-06*01
AGGCTGGAGTCGGCTGCTCCCTCCCAGACATCTGTGTACTTCTGTGCCAGCAGTGTGTACAGGGACCAGCCCCAGCATTTTGGTGAT	CASSVYRDQPQHF	2	0.00010415	TCRBV06-01*01	TCRBD01-01*01	TCRBJ01-05*01
AGGCTGGAGTCGGCTGCTCCCTCCCAGACATCTGTGTACTTCTGTGCCAGCAACGTTCTTCAGGGCCACGAGCAGTACTTCGGGCCG	CASNVLQGHEQYF	2	0.00010415	TCRBV06-01*01	TCRBD01-01*01	TCRBJ02-07*01
TCGGCTGCTCCCTCCCAGACATCTGTGTACTTCTGTGCCAGCAGTGGGACAGGCATTATCGCAAGTTCGCCCCTCCACTTTGGGAAC	CASSGTGIIASSPLHF	2	0.00010415	TCRBV06-01*01	TCRBD01-01*01	TCRBJ01-06*01
CTGGAGTCGGCTGCTCCCTCCCAGACATCTGTGTACTTCTGTGCCAGCAGCCCAGATACGGGCTCTTCACCCCTCCACTTTGGGAAC	CASSPDTGSSPLHF	2	0.00010415	TCRBV06-01*01		TCRBJ01-06*01
AGGCTGGAGTCGGCTGCTCCCTCCCAGACATCTGTGTACTTCTGTGCCAGCGAGACTTCAGGGAGACAGCCCCAGCATTTTGGTGAT	CASETSGRQPQHF	2	0.00010415	TCRBV06-01*01		TCRBJ01-05*01
AGGCTGGAGTCGGCTGCTCCCTCCCAGACATCTGTGTACTTCTGTGCCAGCAGCGGGACAGGATCCTACGAGCAGTACTTCGGGCCG	CASSGTGSYEQYF	2	0.00010415	TCRBV06-01*01	TCRBD01-01*01	TCRBJ02-07*01
CTCAGGCTGGAGTCGGCTGCTCCCTCCCAGACATCTGTGTACTTCTGTGCCAGCAGGGGGACAGGGTGGGGCTACACCTTCGGTTCG	CASRGTGWGYTF	2	0.00010415	TCRBV06-01*01	TCRBD01-01*01	TCRBJ01-02*01
CTGAAGATCCAGCGCACAGAGCAGGGGGACTCAGCTGTGTATCTCTGTGCCAGCAGCAGCCGGACGCAGCCCCAGCATTTTGGTGAT	CASSSRTQPQHF	2	0.00010415	TCRBV07-04*01		TCRBJ01-05*01
AAGAAGCTCCTCCTCAGTGACTCTGGCTTCTATCTCTGTGCCTGGAGTGTTGGCGCAGGGGACACCGGGGAGCTGTTTTTTGGAGAA	CAWSVGAGDTGELFF	2	0.00010415	TCRBV30-01*02	TCRBD01-01*01	TCRBJ02-02*01
ATCCTGAGTTCTAAGAAGCTCCTCCTCAGTGACTCTGGCTTCTATCTCTGTGCCTGGATTACCAGGGCTGAAGCTTTCTTTGGACAA	CAWITRAEAFF	2	0.00010415	TCRBV30-01*02	TCRBD01-01*01	TCRBJ01-01*01
CTTGACATCCGCTCACCAGGCCTGGGGGACGCAGCCATGTACCTGTGTGCCACCAGCAGAGATCAGGGTGGCTACACCTTCGGTTCG	CATSRDQGGYTF	2	0.00010415	TCRBV15-01*01	TCRBD01-01*01	TCRBJ01-02*01
CGCTCACCAGGCCTGGGGGACGCAGCCATGTACCTGTGTGCCACCAGCAGAGAAAAGGGAATGAACACTGAAGCTTTCTTTGGACAA	CATSREKGMNTEAFF	2	0.00010415	TCRBV15-01*01		TCRBJ01-01*01
TCACCAGGCCTGGGGGACGCAGCCATGTACCTGTGTGCCACCAGCAGAGATCGGTGGAGTAGCAATCAGCCCCAGCATTTTGGTGAT	CATSRDRWSSNQPQHF	2	0.00010415	TCRBV15-01*01	TCRBD02-01*02	TCRBJ01-05*01
CGCTCACCAGGCCTGGGGGACGCAGCCATGTACCTGTGTGCCACCAGCAGAGAGGGGACAGGTTACAATGAGCAGTTCTTCGGGCCA	CATSREGTGYNEQFF	2	0.00010415	TCRBV15-01*01	TCRBD01-01*01	TCRBJ02-01*01
TCACCAGGCCTGGGGGACGCAGCCATGTACCTGTGTGCCACCAGCTTAGGGGAAGGGCGGGGTAATCAGCCCCAGCATTTTGGTGAT	CATSLGEGRGNQPQHF	2	0.00010415	TCRBV15-01*01	TCRBD02-01*01	TCRBJ01-05*01
CGCTCACCAGGCCTGGGGGACGCAGCCATGTACCTGTGTGCCACCAGCAGAGATAAGGGGAGCAATCAGCCCCAGCATTTTGGTGAT	CATSRDKGSNQPQHF	2	0.00010415	TCRBV15-01*01	TCRBD01-01*01	TCRBJ01-05*01
GACATCCGCTCACCAGGCCTGGGGGACGCAGCCATGTACCTGTGTGCCACCAGCACCGGACGTGCAGATACGCAGTATTTTGGCCCA	CATSTGRADTQYF	2	0.00010415	TCRBV15-01*01		TCRBJ02-03*01
TCACCAGGCCTGGGGGACGCAGCCATGTACCTGTGTGCCACCAGCAGGATCGGGACAGGAAGGATCACTGAAGCTTTCTTTGGACAA	CATSRIGTGRITEAFF	2	0.00010415	TCRBV15-01*01	TCRBD01-01*01	TCRBJ01-01*01
ATCCGCTCACCAGGCCTGGGGGACGCAGCCATGTACCTGTGTGCCACCAGCCGGGGACAGGGCTACTATGGCTACACCTTCGGTTCG	CATSRGQGYYGYTF	2	0.00010415	TCRBV15-01*01	TCRBD01-01*01	TCRBJ01-02*01
CTTGACATCCGCTCACCAGGCCTGGGGGACGCAGCCATGTACCTGTGTGCCACCAGCAGAGGAAACTATGGCTACACCTTCGGTTCG	CATSRGNYGYTF	2	0.00010415	TCRBV15-01*01		TCRBJ01-02*01
CGCTCACCAGGCCTGGGGGACGCAGCCATGTACCTGTGTGCCACCAGCGCAGGTCGGACAGGGGGCTCTGGCTACACCTTCGGTTCG	CATSAGRTGGSGYTF	2	0.00010415	TCRBV15-01*01	TCRBD01-01*01	TCRBJ01-02*01
CGCTCACCAGGCCTGGGGGACGCAGCCATGTACCTGTGTGCCACCAGCAGTATCTCAGGCCGCCAAGAGACCCAGTACTTCGGGCCA	CATSSISGRQETQYF	2	0.00010415	TCRBV15-01*01	TCRBD01-01*01	TCRBJ02-05*01
ATCCGCTCACCAGGCCTGGGGGACGCAGCCATGTACCTGTGTGCCACCAGGAACCGGGACCAACCCTACGAGCAGTACTTCGGGCCG	CATRNRDQPYEQYF	2	0.00010415	TCRBV15-01*01		TCRBJ02-07*01
AGCTCTCTGGAGCTGGGGGACTCAGCTTTGTATTTCTGTGCCAGCAGCGGCCCCCCCTCTGGGGCCAACGTCCTGACTTTCGGGGCC	CASSGPPSGANVLTF	2	0.00010415	TCRBV09-01		TCRBJ02-06*01
AGCTCTCTGGAGCTGGGGGACTCAGCTTTGTATTTCTGTGCCAGCAGCGTACGCGGAGGGGAAAAAGAGACCCAGTACTTCGGGCCA	CASSVRGGEKETQYF	2	0.00010415	TCRBV09-01	TCRBD02-01*02	TCRBJ02-05*01
TCTCTGGAGCTGGGGGACTCAGCTTTGTATTTCTGTGCCAGCAGCGTAGGATCTAGCGGGGGGACAGATACGCAGTATTTTGGCCCA	CASSVGSSGGTDTQYF	2	0.00010415	TCRBV09-01	TCRBD02-01*01	TCRBJ02-03*01
AGCTCTCTGGAGCTGGGGGACTCAGCTTTGTATTTCTGTGCCAGCACCCTAGGGAGGGGGCCGGAATATGGCTACACCTTCGGTTCG	CASTLGRGPEYGYTF	2	0.00010415	TCRBV09-01		TCRBJ01-02*01
CTGAGCTCTCTGGAGCTGGGGGACTCAGCTTTGTATTTCTGTGCCAGCAGCGTAAGCGACAGTATGAATGAGCAGTTCTTCGGGCCA	CASSVSDSMNEQFF	2	0.00010415	TCRBV09-01	TCRBD01-01*01	TCRBJ02-01*01
CCTGAGCTCTCTGGAGCTGGGGACTCAGCTTTGTATTTCTGTGCCAGCAGCGATTGGAGGGATAGCACTGAAGCTTTCTTTGGACAA	CASSDWRDSTEAFF	2	0.00010415	TCRBV09-01	TCRBD02-01*02	TCRBJ01-01*01
CTGGAGCTGGGGGACTCAGCTTTGTATTTCTGTGCCAGCAGCGTAGGGGAGGGCAGGGCGGCCAAAAACATTCAGTACTTCGGCGCC	CASSVGEGRAAKNIQYF	2	0.00010415	TCRBV09-01	TCRBD02-01*02	TCRBJ02-04*01
CTGAGCTCTCTGGAGCTGGGGGACTCAGCTTTGTATTTCTGTGCCAGCAGCGTAGGCGCAGGGGGTCAGCCCCAGCATTTTGGTGAT	CASSVGAGGQPQHF	2	0.00010415	TCRBV09-01	TCRBD01-01*01	TCRBJ01-05*01
AGCTCTCTGGAGCTGGGGGACTCAGCTTTGTATTTCTGTGCCAGCAGCGTAGATTCGGGGCGGGGAGAGACCCAGTACTTCGGGCCA	CASSVDSGRGETQYF	2	0.00010415	TCRBV09-01	TCRBD02-01*01	TCRBJ02-05*01
CTGAGCTCTCTGGAGCTGGGGGACTCAGCTTTGTATTTCTGTGCCAGCAGCGACTACCGGGACAGCCATGAAGCTTTCTTTGGACAA	CASSDYRDSHEAFF	2	0.00010415	TCRBV09-01	TCRBD01-01*01	TCRBJ01-01*01
CTGAGCTCTCTGGAGCTGGGGGACTCAGCTTTGTATTTCTGTGCCAGCAACTTAACTGGGACAGGGGCAGAGCAGTACTTCGGGCCG	CASNLTGTGAEQYF	2	0.00010415	TCRBV09-01	TCRBD01-01*01	TCRBJ02-07*01
AGCTCTCTGGAGCTGGGGGACTCAGCTTTGTATTTCTGTGCCAGCAGCCCGATGGGGACAACTAATGAAAAACTGTTTTTTGGCAGT	CASSPMGTTNEKLFF	2	0.00010415	TCRBV09-01		TCRBJ01-04*01
AGCTCTCTGGAGCTGGGGGACTCAGCTTTGTATTTCTGTGCCAGCAGCGTAGCGGGAGGGGGGACAGATACGCAGTATTTTGGCCCA	CASSVAGGGTDTQYF	2	0.00010415	TCRBV09-01	TCRBD02-01*02	TCRBJ02-03*01
CTGGGGGACTCAGCTTTGTATTTCTGTGCCAGCAGCCCTCGGACTAGCGGGGCGTTTAGCTCCTACAATGAGCAGTTCTTCGGGCCA	CASSPRTSGAFSSYNEQFF	2	0.00010415	TCRBV09-01	TCRBD02-01*01	TCRBJ02-01*01
TCTCTGGAGCTGGGGGACTCAGCTTTGTATTTCTGTGCCAGCAGCGTAGAAGGGACAGGGGGATCCTACGAGCAGTACTTCGGGCCG	CASSVEGTGGSYEQYF	2	0.00010415	TCRBV09-01	TCRBD01-01*01	TCRBJ02-07*01
AGCTCTCTGGAGCTGGGGGACTCAGCTTTGTATTTCTGTGCCAGCAGCCCCCGCGGCAGGGGAAACACTGAAGCTTTCTTTGGACAA	CASSPRGRGNTEAFF	2	0.00010415	TCRBV09-01	TCRBD01-01*01	TCRBJ01-01*01
AGCTCTCTGGAGCTGGGGGACTCAGCTTTGTATTTCTGTGCCAGCAGCCCCCTATTTGAGGCAGCACCTGAGCAGTTCTTCGGGCCA	CASSPLFEAAPEQFF	2	0.00010415	TCRBV09-01	TCRBD02-01*02	TCRBJ02-01*01
CTGGAGCTGGGGGACTCAGCTTTGTATTTCTGTGCCAGCAGCGCCTCAGGACAGGGAGCGAGTAACTATGGCTACACCTTCGGTTCG	CASSASGQGASNYGYTF	2	0.00010415	TCRBV09-01	TCRBD01-01*01	TCRBJ01-02*01
CTGAGCTCTCTGGAGCTGGGGGACTCAGCTTTGTATTTCTGTGCCAGCAGCATGACACAGGGAGCCGGAGAGCAGTACTTCGGGCCG	CASSMTQGAGEQYF	2	0.00010415	TCRBV09-01	TCRBD01-01*01	TCRBJ02-07*01
AGCTCTCTGGAGCTGGGGGACTCAGCTTTGTATTTCTGTGCCAGCAGCGTAGGTTCAGGGGGCGCCTCTGAAGCTTTCTTTGGACAA	CASSVGSGGASEAFF	2	0.00010415	TCRBV09-01	TCRBD01-01*01	TCRBJ01-01*01
CTGAGCTCTCTGGAGCTGGGGGACTCAGCTTTGTATTTCTGTGCCAGCAGCCCCGCAGGGGGCGACTATGGCTACACCTTCGGTTCG	CASSPAGGDYGYTF	2	0.00010415	TCRBV09-01	TCRBD01-01*01	TCRBJ01-02*01
CTGAGCTCTCTGGAGCTGGGGGACTCAGCTTTGTATTTCTGTGCCAGCAGCGTAGGAGGTAGCGGCAATGAGCAGTTCTTCGGGCCA	CASSVGGSGNEQFF	2	0.00010415	TCRBV09-01	TCRBD02-01	TCRBJ02-01*01
AGCTCTCTGGAGCTGGGGGACTCAGCTTTGTATTTCTGTGCCAGCAGCGCGGGACCGAGCTCCTACAATGAGCAGTTCTTCGGGCCA	CASSAGPSSYNEQFF	2	0.00010415	TCRBV09-01		TCRBJ02-01*01
CTGAGCTCTCTGGAGCTGGGGGACTCAGCTTTGTATTTCTGTGCCAGCAGCCCGGGACAGGGGCGGAACGAGCAGTACTTCGGGCCG	CASSPGQGRNEQYF	2	0.00010415	TCRBV09-01	TCRBD01-01*01	TCRBJ02-07*01
AACCTGAGCTCTCTGGAGCTGGGGGACTCAGCTTTGTATTTCTGTGCCAGCAGCGGGGCTGTCACCGGGGAGCTGTTTTTTGGAGAA	CASSGAVTGELFF	2	0.00010415	TCRBV09-01	TCRBD01-01*01	TCRBJ02-02*01
CTGAGCTCTCTGGAGCTGGGGGACTCAGCTTTGTATTTCTGTGCCAGCAGCGTATGGGGACTAGCGGGTACTCAGTATTTTGGCCCA	CASSVWGLAGTQYF	2	0.00010415	TCRBV09-01	TCRBD02-01	TCRBJ02-03*01
AACCTGAGCTCTCTGGAGCTGGGGGACTCAGCTTTGTATTTCTGTGCCAGCAGCGTCCGGAGAAGCGACGAGCAGTACTTCGGGCCG	CASSVRRSDEQYF	2	0.00010415	TCRBV09-01	TCRBD02-01	TCRBJ02-07*01
AAGATCCAGCCTGCAGAGCTTGGGGACTCGGCCATGTATCTCTGTGCCAGCAGAAGACAGGGCCAAGAGACCCAGTACTTCGGGCCA	CASRRQGQETQYF	2	0.00010415	TCRBV11-01*01	TCRBD01-01*01	TCRBJ02-05*01
ATCCAGCCTGCAGAGCTTGGGGACTCGGCCATGTATCTCTGTGCCAGCAGGGACTCCTTGGGGACCTATGGCTACACCTTCGGTTCG	CASRDSLGTYGYTF	2	0.00010415	TCRBV11-01*01		TCRBJ01-02*01
CAGCCTGCAGAGCTTGGGGACTCGGCCATGTATCTCTGTGCCAGCAGCTTAGTCGGGGGGCAGGCAGATACGCAGTATTTTGGCCCA	CASSLVGGQADTQYF	2	0.00010415	TCRBV11-01*01	TCRBD02-01*01	TCRBJ02-03*01
CAGCCTGCAGAGCTTGGGGACTCGGCCATGTATCTCTGTGCCAGCAGCTTACCTAGCGGGGGGGCTCGGGAGCAGTTCTTCGGGCCA	CASSLPSGGAREQFF	2	0.00010415	TCRBV11-01*01	TCRBD02-01*01	TCRBJ02-01*01
ATCCAGCCTGCAGAGCTTGGGGACTCGGCCATGTATCTCTGTGCCAGCACCCACGGGACTGTAGCCGGTGAGCAGTTCTTCGGGCCA	CASTHGTVAGEQFF	2	0.00010415	TCRBV11-01*01	TCRBD02-01	TCRBJ02-01*01
GCAGAGCTTGGGGACTCGGCCATGTATCTCTGTGCCAGCAGCCCGGGACTAGCGGGGGGGCCAGAAGAGACCCAGTACTTCGGGCCA	CASSPGLAGGPEETQYF	2	0.00010415	TCRBV11-01*01	TCRBD02-01*01	TCRBJ02-05*01
CCTGCAGAGCTTGGGGACTCGGCCATGTATCTCTGTGCCAGCAGCACCCGGGACCCGAGCTCTGGAAACACCATATATTTTGGAGAG	CASSTRDPSSGNTIYF	2	0.00010415	TCRBV11-01*01		TCRBJ01-03*01
CAGCCTGCAGAACTGGAGGATTCTGGAGTTTATTTCTGTGCCAGCAGCCAATGGGACTACTCCACAGATACGCAGTATTTTGGCCCA	CASSQWDYSTDTQYF	2	0.00010415	TCRBV14-01*01	TCRBD02-01	TCRBJ02-03*01
ACTCTGAAGGTGCAGCCTGCAGAACTGGAGGATTCTGGAGTTTATTTCTGTGCCAGCAGCCACAATTCACCCCTCCACTTTGGGAAC	CASSHNSPLHF	2	0.00010415	TCRBV14-01*01		TCRBJ01-06*01
GAACTGGAGGATTCTGGAGTTTATTTCTGTGCCAGCAGCCAAATCCCTTCACTAGCGGGGTACCAAGAGACCCAGTACTTCGGGCCA	CASSQIPSLAGYQETQYF	2	0.00010415	TCRBV14-01*01	TCRBD02-01*01	TCRBJ02-05*01
GTGCAGCCTGCAGAACTGGAGGATTCTGGAGTTTATTTCTGTGCCAGCAGCCCAGCCATACAGGTACACGAGCAGTACTTCGGGCCG	CASSPAIQVHEQYF	2	0.00010415	TCRBV14-01*01	TCRBD01-01*01	TCRBJ02-07*01
CCTGCAGAACTGGAGGATTCTGGAGTTTATTTCTGTGCCAGCAGCCGACGACTAGCGGGGGGGCCAGATACGCAGTATTTTGGCCCA	CASSRRLAGGPDTQYF	2	0.00010415	TCRBV14-01*01	TCRBD02-01*01	TCRBJ02-03*01
GTGCAGCCTGCAGAACTGGAGGATTCTGGAGTTTATTTCTGTGCCAGCAGCAGGAGCTTTGGGGACAATGAGCAGTTCTTCGGGCCA	CASSRSFGDNEQFF	2	0.00010415	TCRBV14-01*01		TCRBJ02-01*01
CTGAAGGTGCAGCCTGCAGAACTGGAGGATTCTGGAGTTTATTTCTGTGCCAGCAGCCGTGACTTCAACGAGCAGTACTTCGGGCCG	CASSRDFNEQYF	2	0.00010415	TCRBV14-01*01	TCRBD02-01	TCRBJ02-07*01
GTGCAGCCTGCAGAACTGGAGGATTCTGGAGTTTATTTCTGTGCCAGCAGCCAACGGACAGGGTCCTTTGAGCAGTACTTCGGGCCG	CASSQRTGSFEQYF	2	0.00010415	TCRBV14-01*01	TCRBD01-01*01	TCRBJ02-07*01
AAGGTGCAGCCTGCAGAACTGGAGGATTCTGGAGTTTATTTCTGTGCCAGCAGCTCGAACACAGGGCGCGGCTACACCTTCGGTTCG	CASSSNTGRGYTF	2	0.00010415	TCRBV14-01*01	TCRBD01-01*01	TCRBJ01-02*01
CAGCCTGCAGAACTGGAGGATTCTGGAGTTTATTTCTGTGCCAGCAGCCAAAGGGTTAACGGTAATGAAAAACTGTTTTTTGGCAGT	CASSQRVNGNEKLFF	2	0.00010415	TCRBV14-01*01		TCRBJ01-04*01
CTGAAGGTGCAGCCTGCAGAACTGGAGGATTCTGGAGTTTATTTCTGTGCCAGCAGCCACAGGGGAAACACCATATATTTTGGAGAG	CASSHRGNTIYF	2	0.00010415	TCRBV14-01*01	TCRBD01-01*01	TCRBJ01-03*01
GCAGAACTGGAGGATTCTGGAGTTTATTTCTGTGCCAGCAGCCAAGAACGGGACAGGGTGGGAGGAAACACCATATATTTTGGAGAG	CASSQERDRVGGNTIYF	2	0.00010415	TCRBV14-01*01	TCRBD01-01*01	TCRBJ01-03*01
GCAGAACTGGAGGATTCTGGAGTTTATTTCTGTGCCAGCAGCCAAGATTACGGGGACCACCCCTCCTACGAGCAGTACTTCGGGCCG	CASSQDYGDHPSYEQYF	2	0.00010415	TCRBV14-01*01		TCRBJ02-07*01
ACTCTGAAGGTGCAGCCTGCAGAACTGGAGGATTCTGGAGTTTATTTCTGTGCCAGCAGCCAGGACAATGAGCAGTTCTTCGGGCCA	CASSQDNEQFF	2	0.00010415	TCRBV14-01*01		TCRBJ02-01*01
CAGCCTGCAGAACTGGAGGATTCTGGAGTTTATTTCTGTGCCAGCAGCCAATTGACAGGGGTGAACACTGAAGCTTTCTTTGGACAA	CASSQLTGVNTEAFF	2	0.00010415	TCRBV14-01*01	TCRBD01-01*01	TCRBJ01-01*01
CCTGCAGAACTGGAGGATTCTGGAGTTTATTTCTGTGCCAGCAGCCAGCTAGCGGGGGGGCTGACAGATACGCAGTATTTTGGCCCA	CASSQLAGGLTDTQYF	2	0.00010415	TCRBV14-01*01	TCRBD02-01*01	TCRBJ02-03*01
CAGCCTGCAGAACTGGAGGATTCTGGAGTTTATTTCTGTGCCAGCAGCCAGTCGACAGGGGGCGCGTATGGCTACACCTTCGGTTCG	CASSQSTGGAYGYTF	2	0.00010415	TCRBV14-01*01	TCRBD01-01*01	TCRBJ01-02*01
CACCTACACACCCTGCAGCCAGAAGACTCGGCCCTGTATCTCTGCGCCAGCAGCCCGACAGGATCCTGGGGTTACACCTTCGGTTCG	CASSPTGSWGYTF	2	0.00010415	TCRBV04-03*01	TCRBD01-01*01	TCRBJ01-02*01
CACCTACACACCCTGCAGCCAGAAGACTCGGCCCTGTATCTCTGCGCCAGCAGCTCCGGGACGGACTACGAGCAGTACTTCGGGCCG	CASSSGTDYEQYF	2	0.00010415	TCRBV04-03*01		TCRBJ02-07*01
ACCCTGCAGCCAGAAGACTCGGCCCTGTATCTCTGCGCCAGCAGCCAAGAATTAGGGCCTGCTAACTATGGCTACACCTTCGGTTCG	CASSQELGPANYGYTF	2	0.00010415	TCRBV04-03*01		TCRBJ01-02*01
TTCCTTCACCTACACACCCTGCAGCCAGAAGACTCAGCCCTGTATCTCTGCGCCAGCACTCAAGGGACTGGCTACACCTTCGGTTCG	CASTQGTGYTF	2	0.00010415	TCRBV04-03*01		TCRBJ01-02*01
TTCCTTCACCTACACACCCTGCAGCCAGAAGACTCGGCCCTGTATCTCTGCGCCAGCACTCAAGGGACTGGCTACACCTTCGGTTCG	CASTQGTGYTF	2	0.00010415	TCRBV04-03*01		TCRBJ01-02*01
CTGCAGCCAGAAGACTCGGCCCTGTATCTCTGCGCCAGCAGCCCAAGAGAGGGGTTCACGGGGGGCAATGAGCAGTTCTTCGGGCCA	CASSPREGFTGGNEQFF	2	0.00010415	TCRBV04-03*01	TCRBD02-01*01	TCRBJ02-01*01
CTACACACCCTGCAGCCAGAAGACTCGGCCCTGTATCTCTGCGCCAGCAGCCAAGGTGGGCCCCTGAATGAGCAGTTCTTCGGGCCA	CASSQGGPLNEQFF	2	0.00010415	TCRBV04-03*01	TCRBD01-01*01	TCRBJ02-01*01
CTACACACCCTGCAGCCAGAAGACTCGGCCCTGTATCTCTGCGCCAGCAGCCAGTTCGGGGGGGCTTACGAGCAGTACTTCGGGCCG	CASSQFGGAYEQYF	2	0.00010415	TCRBV04-03*01	TCRBD02-01*01	TCRBJ02-07*01
CACACCCTGCAGCCAGAAGACTCGGCCCTGTATCTCTGCGCCAGCAGCCAAGATGGGGGCCGGGTGGGTACGCAGTATTTTGGCCCA	CASSQDGGRVGTQYF	2	0.00010415	TCRBV04-03*01	TCRBD01-01*01	TCRBJ02-03*01
CAGCCAGAAGACTCGGCCCTGTATCTCTGCGCCAGCAGCCAAGGGGCGACTGGCGGGGGGATCACAGATACGCAGTATTTTGGCCCA	CASSQGATGGGITDTQYF	2	0.00010415	TCRBV04-03*01	TCRBD02-01*01	TCRBJ02-03*01
ACCCTGCAGCCAGAAGACTCGGCCCTGTATCTCTGCGCCAGCAGCCAAGGAGTAAGGAGGAGCACAGATACGCAGTATTTTGGCCCA	CASSQGVRRSTDTQYF	2	0.00010415	TCRBV04-03*01	TCRBD02-01*02	TCRBJ02-03*01
CACCTACACACCCTGCAGCCAGAAGACTCGGCCCTGTATCTCTGCGCCAGCAGCCAAGGGGGGTTCTATGGCTACACCTTCGGTTCG	CASSQGGFYGYTF	2	0.00010415	TCRBV04-03*01		TCRBJ01-02*01
ACCCTGCAGCCAGAAGACTCGGCCCTGTATCTCTGCGCCAGCAGCCAAGACCCGCGGGACGATAATTCACCCCTCCACTTTGGGAAC	CASSQDPRDDNSPLHF	2	0.00010415	TCRBV04-03*01	TCRBD02-01*02	TCRBJ01-06*01
CTGCAGCCAGAAGACTCGGCCCTGTATCTCTGCGCCAGCAGCCAAGATGGTCTGCTAGCGGGGGCAGAGACCCAGTACTTCGGGCCA	CASSQDGLLAGAETQYF	2	0.00010415	TCRBV04-03*01	TCRBD02-01*01	TCRBJ02-05*01
CTACACACCCTGCAGCCAGAAGACTCGGCCCTGTATCTCTGCGCCAGCGCCCGGGGAACGAACACCGGGGAGCTGTTTTTTGGAGAA	CASARGTNTGELFF	2	0.00010415	TCRBV04-03*01	TCRBD02-01*01	TCRBJ02-02*01
CTACACACCCTGCAGCCAGAAGACTCGGCCCTGTATCTCTGCGCCAGCAGGATACAGGGCTATAATTCACCCCTCCACTTTGGGAAC	CASRIQGYNSPLHF	2	0.00010415	TCRBV04-03*01	TCRBD01-01*01	TCRBJ01-06*01
CTACACACCCTGCAGCCAGAAGACTCGGCCCTGTATCTCTGCGCCAGCAGCCGGCAACAGGGGGCGGATACGCAGTATTTTGGCCCA	CASSRQQGADTQYF	2	0.00010415	TCRBV04-03*01	TCRBD01-01*01	TCRBJ02-03*01
CACCTACACACCCTGCAGCCAGAAGACTCGGCCCTGTATCTCTGCGCCAGCAGCCTTTCGTCCCACCACGAGCAGTACTTCGGGCCG	CASSLSSHHEQYF	2	0.00010415	TCRBV04-03*01		TCRBJ02-07*01
CACCTACACACCCTGCAGCCAGAAGACTCGGCCCTGTATCTCTGCGCCAGCAGCCAAGATTGGGGGGAGACCCAGTACTTCGGGCCA	CASSQDWGETQYF	2	0.00010415	TCRBV04-03*01		TCRBJ02-05*01
CACACCCTGCAGCCAGAAGACTCGGCCCTGTATCTCTGCGCCAGCAGGGAGGGACTAGCGGGCCCCGGGGAGCTGTTTTTTGGAGAA	CASREGLAGPGELFF	2	0.00010415	TCRBV04-03*01	TCRBD02-01	TCRBJ02-02*01
CTGTCGGCTGCTCCCTCCCAGACATCTGTGTACTTCTGTGCCAGCAGTTACTGGGCAGGGGGCGGCTCTGGCTACACCTTCGGTTCG	CASSYWAGGGSGYTF	2	0.00010415	TCRBV06-05*01	TCRBD01-01*01	TCRBJ01-02*01
AGGCTGCTGTCGGCTGCTCCCTCCCAGACATCTGTGTACTTCTGTGCCAGCAGGCCACAGGAGTATCATGGCTACACCTTCGGTTCG	CASRPQEYHGYTF	2	0.00010415	TCRBV06-05*01	TCRBD01-01*01	TCRBJ01-02*01
CTGCTGTCGGCTGCTCCCTCCCAGACATCTGTGTACTTCTGTGCCAGCATTCAAGCGGGGGGACACAATGAGCAGTTCTTCGGGCCA	CASIQAGGHNEQFF	2	0.00010415	TCRBV06-05*01	TCRBD02-01*01	TCRBJ02-01*01
AGGCTGCTGTCGGCTGCTCCCTCCCAGACATCTGTGTACTTCTGTGCCAGCGGGGGACAGGACTACAATGAGCAGTTCTTCGGGCCA	CASGGQDYNEQFF	2	0.00010415	TCRBV06-05*01	TCRBD01-01*01	TCRBJ02-01*01
CTGTCGGCTGCTCCCTCCCAGACATCTGTGTACTTCTGTGCCAGCAGTTCGAACAGGGGATCTGGAAACACCATATATTTTGGAGAG	CASSSNRGSGNTIYF	2	0.00010415	TCRBV06-05*01	TCRBD01-01*01	TCRBJ01-03*01
GAGTCGGCTGCTCCCTCCCAGACATCTGTGTACTTCTGTGCCAGCAGTTACAATCCGGGGGTCACCGGGGAGCTGTTTTTTGGAGAA	CASSYNPGVTGELFF	2	0.00010415	TCRBV06-05*01	TCRBD02-01*01	TCRBJ02-02*01
CTGCTGTCGGCTGCTCCCTCCCAGACATCTGTGTACTTCTGTGCCAGCAGTTCCCTAGCGGGGCTCAATGAGCAGTTCTTCGGGCCA	CASSSLAGLNEQFF	2	0.00010415	TCRBV06-05*01	TCRBD02-01*01	TCRBJ02-01*01
CTCAGGCTGCTGTCGGCTGCTCCCTCCCAGACATCTGTGTACTTCTGTGCCAGCAGCATACCCACCTGGGGCTACACCTTCGGTTCG	CASSIPTWGYTF	2	0.00010415	TCRBV06-05*01		TCRBJ01-02*01
AGGCTGCTGTCGGCTGCTCCCTCCCAGACATCTGTGTACTTCTGTGCCAGCAGTGAGGCAGGGCGCGAGGGCTACACCTTCGGTTCG	CASSEAGREGYTF	2	0.00010415	TCRBV06-05*01	TCRBD01-01*01	TCRBJ01-02*01
TCGGCTGCTCCCTCCCAGACATCTGTGTACTTCTGTGCCAGCAGTTCACGGGGGGACAACTATAACTATGGCTACACCTTCGGTTCG	CASSSRGDNYNYGYTF	2	0.00010415	TCRBV06-05*01	TCRBD02-01*01	TCRBJ01-02*01
CTGTCGGCTGCTCCCTCCCAGACATCTGTGTACTTCTGTGCCAGCAGCCCCCGTGAGGCCCGACATCAGCCCCAGCATTTTGGTGAT	CASSPREARHQPQHF	2	0.00010415	TCRBV06-05*01	TCRBD02-01*02	TCRBJ01-05*01
GAGTCGGCTGCTCCCTCCCAGACATCTGTGTACTTCTGTGCCAGCAGTTACGGACAGCTCCTGAATTCACCCCTCCACTTTGGGAAC	CASSYGQLLNSPLHF	2	0.00010415	TCRBV06-05*01	TCRBD01-01*01	TCRBJ01-06*01
CTGTCGGCTGCTCCCTCCCAGACATCTGTGTACTTCTGTGCCAGCAGATCCCCGGGACAGGGGAACACTGAAGCTTTCTTTGGACAA	CASRSPGQGNTEAFF	2	0.00010415	TCRBV06-05*01	TCRBD01-01*01	TCRBJ01-01*01
AGGCTGCTGTCGGCTGCTCCCTCCCAGACATCTGTGTACTTCTGTGCCAGCAGACGGGGGGCGTACACTGAAGCTTTCTTTGGACAA	CASRRGAYTEAFF	2	0.00010415	TCRBV06-05*01	TCRBD02-01*01	TCRBJ01-01*01
AGGCTGCTGTCGGCTGCTCCCTCCCAGACATCTGTGTACTTCTGTGCCAGCAGTGCCCCGGGTTCCGGCGAGCAGTACTTCGGGCCG	CASSAPGSGEQYF	2	0.00010415	TCRBV06-05*01	TCRBD02-01	TCRBJ02-07*01
CTGTCGGCTGCTCCCTCCCAGACATCTGTGTACTTCTGTGCCAGCAGTTACTCGAGGAGAGGTTCTGGTGGCTACACCTTCGGTTCG	CASSYSRRGSGGYTF	2	0.00010415	TCRBV06-05*01	TCRBD02-01*02	TCRBJ01-02*01
TCGGCTGCTCCCTCCCAGACATCTGTGTACTTCTGTGCCAGCAGTTACTCGAACAGTATGGGGGCCGGGGAGCTGTTTTTTGGAGAA	CASSYSNSMGAGELFF	2	0.00010415	TCRBV06-05*01		TCRBJ02-02*01
AGGCTGCTGTCGGCTGCTCCCTCCCAGACATCTGTGTACTTCTGTGCCAGCAGTTCTTTTCAGGGCACTGAAGCTTTCTTTGGACAA	CASSSFQGTEAFF	2	0.00010415	TCRBV06-05*01	TCRBD01-01*01	TCRBJ01-01*01
CTGTCGGCTGCTCCCTCCCAGACATCTGTGTACTTCTGTGCCAGCAGTTATGGTGCAGGGGCAAATTCACCCCTCCACTTTGGGAAC	CASSYGAGANSPLHF	2	0.00010415	TCRBV06-05*01	TCRBD01-01*01	TCRBJ01-06*01
CTGCTGTCGGCTGCTCCCTCCCAGACATCTGTGTACTTCTGTGCCAGCAGTCCTCGGACGGCGACTTATGGCTACACCTTCGGTTCG	CASSPRTATYGYTF	2	0.00010415	TCRBV06-05*01		TCRBJ01-02*01
CTGCTGTCGGCTGCTCCCTCCCAGACATCTGTGTACTTCTGTGCCAGCAGAGTACCGGGGGGGACAGATACGCAGTATTTTGGCCCA	CASRVPGGTDTQYF	2	0.00010415	TCRBV06-05*01	TCRBD02-01*01	TCRBJ02-03*01
TCGGCTGCTCCCTCCCAGACATCTGTGTACTTCTGTGCCAGCAGTTCACGGGGGGACAGCCATAACTATGGCTACACCTTCGGTTCG	CASSSRGDSHNYGYTF	2	0.00010415	TCRBV06-05*01		TCRBJ01-02*01
CTGTCGGCTGCTCCCTCCCAGACATCTGTGTACTTCTGTGCCAGCAGTTGGGGGAGATCCCGCCCCTACGAGCAGTACTTCGGGCCG	CASSWGRSRPYEQYF	2	0.00010415	TCRBV06-05*01		TCRBJ02-07*01
CTGCTGTCGGCTGCTCCCTCCCAGACATCTGTGTACTTCTGTGCCAGCAGATTGGGACAGGGGGTCTACGAGCAGTACTTCGGGCCG	CASRLGQGVYEQYF	2	0.00010415	TCRBV06-05*01	TCRBD01-01*01	TCRBJ02-07*01
CTGCTGTCGGCTGCTCCCTCCCAGACATCTGTGTACTTCTGTGCCAGCAGACCTCCGCTCTCGGGTGGTGAAGCTTTCTTTGGACAA	CASRPPLSGGEAFF	2	0.00010415	TCRBV06-05*01	TCRBD02-01	TCRBJ01-01*01
CTGTCGGCTGCTCCCTCCCAGACATCTGTGTACTTCTGTGCCAGCAGTTACTCGAGGGGCCACACCGGGGAGCTGTTTTTTGGAGAA	CASSYSRGHTGELFF	2	0.00010415	TCRBV06-05*01		TCRBJ02-02*01
CTGCTGTCGGCTGCTCCCTCCCAGACATCTGTGTACTTCTGTGCCAGCAGTACCGGGACCTCTGGAAACACCATATATTTTGGAGAG	CASSTGTSGNTIYF	2	0.00010415	TCRBV06-05*01		TCRBJ01-03*01
CTGCTGTCGGCTGCTCCCTCCCAGACATCTGTGTACTTCTGTGCCAGCAGTTACGGGACTAGCAGGAATGAGCAGTTCTTCGGGCCA	CASSYGTSRNEQFF	2	0.00010415	TCRBV06-05*01	TCRBD02-01	TCRBJ02-01*01
CTGCTGTCGGCTGCTCCCTCCCAGACATCTGTGTACTTCTGTGCCAGCAGTTACCTGACAGACGGAGGGGGCTACACCTTCGGTTCG	CASSYLTDGGGYTF	2	0.00010415	TCRBV06-05*01	TCRBD02-01*02	TCRBJ01-02*01
TCGGCTGCTCCCTCCCAGACATCTGTGTACTTCTGTGCCAGCAGTTACCAGACAGGACCAATGAACACTGAAGCTTTCTTTGGACAA	CASSYQTGPMNTEAFF	2	0.00010415	TCRBV06-05*01	TCRBD01-01*01	TCRBJ01-01*01
CTGTCGGCTGCTCCCTCCCAGACATCTGTGTACTTCTGTGCCAGCAGTTACGGAGCGGGGGGCGTCCACGAGCAGTACTTCGGGCCG	CASSYGAGGVHEQYF	2	0.00010415	TCRBV06-05*01	TCRBD02-01*01	TCRBJ02-07*01
CTGCTGTCGGCTGCTCCCTCCCAGACATCTGTGTACTTCTGTGCCAGCAGTCCCGACGGGACAGGGGATGGCTACACCTTCGGTTCG	CASSPDGTGDGYTF	2	0.00010415	TCRBV06-05*01	TCRBD01-01*01	TCRBJ01-02*01
AGGCTGCTGTCGGCTGCTCCCTCCCAGACATCTGTGTACTTCTGTGCCAGCAGTTACTACGGGGGAGAGACCCAGTACTTCGGGCCA	CASSYYGGETQYF	2	0.00010415	TCRBV06-05*01	TCRBD02-01*01	TCRBJ02-05*01
CTCAGGCTGCTGTCGGCTGCTCCCTCCCAGACATCTGTGTACTTCTGTGCCAGCCGGGACAGGGTATACGAGCAGTACTTCGGGCCG	CASRDRVYEQYF	2	0.00010415	TCRBV06-05*01	TCRBD01-01*01	TCRBJ02-07*01
CTGCTGTCGGCTGCTCCCTCCCAGACATCTGTGTACTTCTGTGCCAGCAGCCCCGGACAGTATCAAGATACGCAGTATTTTGGCCCA	CASSPGQYQDTQYF	2	0.00010415	TCRBV06-05*01	TCRBD01-01*01	TCRBJ02-03*01
CTGTCGGCTGCTCCCTCCCAGACATCTGTGTACTTCTGTGCCAGCAGCCCCCTGGAGGCCCGAAATGAAAAACTGTTTTTTGGCAGT	CASSPLEARNEKLFF	2	0.00010415	TCRBV06-05*01	TCRBD02-01*02	TCRBJ01-04*01
CTGCTGTCGGCTGCTCCCTCCCAGACATCTGTGTACTTCTGTGCCAGCTCCCGACTAGCGGGGGGTTATGAGCAGTTCTTCGGGCCA	CASSRLAGGYEQFF	2	0.00010415	TCRBV06-05*01	TCRBD02-01*01	TCRBJ02-01*01
AGGCTGCTGTCGGCTGCTCCCTCCCAGACATCTGTGTACTTCTGTGCCAGCAGCTTACAGGGGATAGGGACCCAGTACTTCGGGCCA	CASSLQGIGTQYF	2	0.00010415	TCRBV06-05*01	TCRBD01-01*01	TCRBJ02-05*01
CTGCTGTCGGCTGCTCCCTCCCAGACATCTGTGTACTTCTGTGCCAGCAGTTACACAGGACAGTCCTATGGCTACACCTTCGGTTCG	CASSYTGQSYGYTF	2	0.00010415	TCRBV06-05*01	TCRBD01-01*01	TCRBJ01-02*01
AGGCTGCTGTCGGCTGCTCCCTCCCAGACATCTGTGTACTTCTGTGCCTCCAAAGGAGAGATTAACTATGGCTACACCTTCGGTTCG	CASKGEINYGYTF	2	0.00010415	TCRBV06-05*01	TCRBD02-01*02	TCRBJ01-02*01
AGGCTGCTGTCGGCTGCTCCCTCCCAGACATCTGTGTACTTCTGTGCCAGCAGTCTTTCAGAGAACTATGGCTACACCTTCGGTTCG	CASSLSENYGYTF	2	0.00010415	TCRBV06-05*01		TCRBJ01-02*01
CTGCTGTCGGCTGCTCCCTCCCAGACATCTGTGTACTTCTGTGCCAGCAGTGGGGGACAGTGGGCCACTGAAGCTTTCTTTGGACAA	CASSGGQWATEAFF	2	0.00010415	TCRBV06-05*01	TCRBD01-01*01	TCRBJ01-01*01
CTGCTGTCGGCTGCTCCCTCCCAGACATCTGTGTACTTCTGTGCCAGCAGCCCACCCGACAGGTCCCGCGAGCAGTACTTCGGGCCG	CASSPPDRSREQYF	2	0.00010415	TCRBV06-05*01	TCRBD01-01*01	TCRBJ02-07*01
TCCACTCTGACAGTGACCAGTGCCCATCCTGAAGACAGCAGCTTCTACATCTGCAGTGCTAGTTACGATGAAGCTTTCTTTGGACAA	CSASYDEAFF	2	0.00010415	TCRBV20-01*01		TCRBJ01-01*01
TCCACTCTGACAGTGACCAGTGCCCATCCTGAAGACAGCAGCTTCTACATCTGCAGTGCTAGTGCGGATGAGCAGTTCTTCGGGCCA	CSASADEQFF	2	0.00010415	TCRBV20-01*01	TCRBD02-01	TCRBJ02-01*01
ACTCTGACAGTGACCAGTGCCCATCCTGAAGACAGCAGCTTCTACATCTGCAGTTACGATAGGGAAGAGACCCAGTACTTCGGGCCA	CSYDREETQYF	2	0.00010415	TCRBV20-01*01		TCRBJ02-05*01
ACTCTGACAGTGACCAGTGCCCATCCTGAAGACAGCAGCTTCTACATCTGCAGTGCTAGAGAAATCGGCGAGCAGTACTTCGGGCCG	CSAREIGEQYF	2	0.00010415	TCRBV20-01*01	TCRBD02-01	TCRBJ02-07*01
ACTCTGACAGTGACCAGTGCCCATCCTGAAGACAGCAGCTTCTACATCTGCAGTGCTAGCAGACAGCATGAAGCTTTCTTTGGACAA	CSASRQHEAFF	2	0.00010415	TCRBV20-01*01	TCRBD01-01*01	TCRBJ01-01*01
ACTCTGACAGTGACCAGTGCCCATCCTGAAGACAGCAGCTTCTACATCTGCAGCGGGGGTCTGTTGGGCGAGCAGTACTTCGGGCCG	CSGGLLGEQYF	2	0.00010415	TCRBV20-01*01	TCRBD02-01*01	TCRBJ02-07*01
CACCTACACGCCCTGCAGCCAGAAGACTCAGCCCTGTATCTCTGCGCCAGCAGAAGCAGTGCGAACACTGAAGCTTTCTTTGGACAA	CASRSSANTEAFF	2	0.00010415	TCRBV04-01*01		TCRBJ01-01*01
CACCTACACGCCCTGCAGCCAGAAGACTCAGCCCTGTATCTCTGCGCCAGCAGCCAAGAGCGCACCGGGGAGCTGTTTTTTGGAGAA	CASSQERTGELFF	2	0.00010415	TCRBV04-01*01	TCRBD02-01	TCRBJ02-02*01
CACGCCCTGCAGCCAGAAGACTCAGCCCTGTATCTCTGCGCCAGCAGCCAGGGACTAGCGGGGTCAGATACGCAGTATTTTGGCCCA	CASSQGLAGSDTQYF	2	0.00010415	TCRBV04-01*01	TCRBD02-01*01	TCRBJ02-03*01
CTACACGCCCTGCAGCCAGAAGACTCAGCCCTGTATCTCTGCGCCAGCAGCCAAGGGTGGACTGGAGAGACCCAGTACTTCGGGCCA	CASSQGWTGETQYF	2	0.00010415	TCRBV04-01*01	TCRBD02-01	TCRBJ02-05*01
CACGCCCTGCAGCCAGAAGACTCAGCCCTGTATCTCTGCGCCAGCAGCCAGGCCGACAGGGTGGACTATGGCTACACCTTCGGTTCG	CASSQADRVDYGYTF	2	0.00010415	TCRBV04-01*01	TCRBD01-01*01	TCRBJ01-02*01
CTACACGCCCTGCAGCCAGAAGACTCAGCCCTGTATCTCTGTGCCAGCAGCCAAGGGGGGGTCACAGATACGCAGTATTTTGGCCCA	CASSQGGVTDTQYF	2	0.00010415	TCRBV04-01*01	TCRBD02-01*01	TCRBJ02-03*01
CACGCCCTGCAGCCAGAAGACTCAGCCCTGTATCTCTGCGCCAGCAAATCCGGGACCCCGGATCCCCACGAGCAGTACTTCGGGCCG	CASKSGTPDPHEQYF	2	0.00010415	TCRBV04-01*01		TCRBJ02-07*01
GCCCTGCAGCCAGAAGACTCAGCCCTGTATCTCTGCGCCAGCAGCCAAGATGTTTCCAGGGTGGGGGAAAAACTGTTTTTTGGCAGT	CASSQDVSRVGEKLFF	2	0.00010415	TCRBV04-01*01	TCRBD01-01*01	TCRBJ01-04*01
TTCCTTCACCTACACGCCCTGCAGCCAGAAGACTCAGCCCTGTATCTCTGCGCCAGCACTCAAGGGACTGGCTACACCTTCGGTTCG	CASTQGTGYTF	2	0.00010415	TCRBV04-01*01		TCRBJ01-02*01
CAGCCAGAAGACTCAGCCCTGTATCTCTGCGCCAGCAGCCAAGATCCCCCAAGAGGGGGATTTAATTCACCCCTCCACTTTGGGAAC	CASSQDPPRGGFNSPLHF	2	0.00010415	TCRBV04-01*01	TCRBD01-01*01	TCRBJ01-06*01
CTGCAGCCAGAAGACTCAGCCCTGTATCTCTGCGCCAGCAGCCAAGAGAGACAGGGGGCGGGAAACACTGAAGCTTTCTTTGGACAA	CASSQERQGAGNTEAFF	2	0.00010415	TCRBV04-01*01	TCRBD01-01*01	TCRBJ01-01*01
GAAGACTCAGCCCTGTATCTCTGCGCCAGCAGCCAAAGGGTTACGAACGAAAATTTCTCCTATAATTCACCCCTCCACTTTGGGAAC	CASSQRVTNENFSYNSPLHF	2	0.00010415	TCRBV04-01*01		TCRBJ01-06*01
CACGCCCTGCAGCCAGAAGACTCAGCCCTGTATCTCTGCGCCAGCAGCCAAGGGGGACTAGGTGGGGATGAGCAGTTCTTCGGGCCA	CASSQGGLGGDEQFF	2	0.00010415	TCRBV04-01*01	TCRBD02-01	TCRBJ02-01*01
CACCTACACGCCCTGCAGCCAGAAGACTCAGCCCTGTATCTCTGCGCCAGCAGCCAAGATCGTATCGGGGAGCTGTTTTTTGGAGAA	CASSQDRIGELFF	2	0.00010415	TCRBV04-01*01	TCRBD02-01	TCRBJ02-02*01
CTACACGCCCTGCAGCCAGAAGACTCAGCCCTGTATCTCTGCGCCAGCAGCCACCCGATTATAAATGAAAAACTGTTTTTTGGCAGT	CASSHPIINEKLFF	2	0.00010415	TCRBV04-01*01		TCRBJ01-04*01
GCCCTGCAGCCAGAAGACTCAGCCCTGTATCTCTGCGCCAGCAGCCAAGCACCGACAGGGGTCACCGGGGAGCTGTTTTTTGGAGAA	CASSQAPTGVTGELFF	2	0.00010415	TCRBV04-01*01	TCRBD01-01*01	TCRBJ02-02*01
GCCCTGCAGCCAGAAGACTCAGCCCTGTATCTCTGCGCCAGCAGCCGGGGACAGGGGAGCGGTGGAAACACCATATATTTTGGAGAG	CASSRGQGSGGNTIYF	2	0.00010415	TCRBV04-01*01	TCRBD01-01*01	TCRBJ01-03*01
CACGCCCTGCAGCCAGAAGACTCAGCCCTGTATCTCTGCGCCAGCAGCCAATTGGACTCCAACACCGGGGAGCTGTTTTTTGGAGAA	CASSQLDSNTGELFF	2	0.00010415	TCRBV04-01*01	TCRBD02-01	TCRBJ02-02*01
CACGCCCTGCAGCCAGAAGACTCAGCCCTGTATCTCTGCGCCAGCAGCCAAGGCAGGGGGTTGAACACTGAAGCTTTCTTTGGACAA	CASSQGRGLNTEAFF	2	0.00010415	TCRBV04-01*01	TCRBD01-01*01	TCRBJ01-01*01
CAGCCAGAAGACTCAGCCCTGTATCTCTGCGCCAGCAGCCCGGGACAGGGAGAGGGCCGACACACAGATACGCAGTATTTTGGCCCA	CASSPGQGEGRHTDTQYF	2	0.00010415	TCRBV04-01*01	TCRBD01-01*01	TCRBJ02-03*01
CACGCCCTGCAGCCAGAAGACTCAGCCCTGTATCTCTGCGCCAGCAGCCAGGTGGACACTAACACCGGGGAGCTGTTTTTTGGAGAA	CASSQVDTNTGELFF	2	0.00010415	TCRBV04-01*01	TCRBD01-01*01	TCRBJ02-02*01
CAGCCAGAAGACTCAGCCCTGTATCTCTGCGCCAGCAGCCAAGATGCTGGACAGGGGAGTACTAATGAAAAACTGTTTTTTGGCAGT	CASSQDAGQGSTNEKLFF	2	0.00010415	TCRBV04-01*01	TCRBD01-01*01	TCRBJ01-04*01
CACCTACACGCCCTGCAGCCAGAAGACTCAGCCCTGTATCTCTGCGCCAGCAGCCACCCAAACACCGGGGAGCTGTTTTTTGGAGAA	CASSHPNTGELFF	2	0.00010415	TCRBV04-01*01	TCRBD01-01*01	TCRBJ02-02*01
GCCCTGCAGCCAGAAGACTCAGCCCTGTATCTCTGCGCCAGCAGCCCGCCTGGGACTAGCGAGTACAATGAGCAGTTCTTCGGGCCA	CASSPPGTSEYNEQFF	2	0.00010415	TCRBV04-01*01	TCRBD02-01	TCRBJ02-01*01
CTTCACCTACACGCCCTGCAGCCAGAAGACTCAGCCCTGTATCTCTGCGCCAGCCAGGACTCCTACAATGAGCAGTTCTTCGGGCCA	CASQDSYNEQFF	2	0.00010415	TCRBV04-01*01	TCRBD01-01*01	TCRBJ02-01*01
CACCTACACGCCCTGCAGCCAGAAGACTCAGCCCTGTATCTCTGCGCCAGCAGCCAAGGTTTCTCCTACGAGCAGTACTTCGGGCCG	CASSQGFSYEQYF	2	0.00010415	TCRBV04-01*01		TCRBJ02-07*01
CACGCCCTGCAGCCAGAAGACTCAGCCCTGTATCTCTGCGCCAGCAGCCAAGATTGGCCAGGGACAGTATGGCAGTACTTCGGGCCG	CASSQDWPGTVWQYF	2	0.00010415	TCRBV04-01*01	TCRBD01-01*01	TCRBJ02-07*01
CTACACGCCCTGCAGCCAGAAGACTCAGCCCTGTATCTCTGCGCCAGCAGCCAGGAATACAGGGACTATGGCTACACCTTCGGTTCG	CASSQEYRDYGYTF	2	0.00010415	TCRBV04-01*01	TCRBD01-01*01	TCRBJ01-02*01
CTGGAGTCAGCTGCTCCCTCCCAGACATCTGTATACTTCTGTGCCAGCAGAAATAGCGGGGGGGCCAATGAGCAGTTCTTCGGGCCA	CASRNSGGANEQFF	2	0.00010415	TCRBV06-09*01	TCRBD02-01*01	TCRBJ02-01*01
CCGCTCAGGCTGGAGTCAGCTGCTCCCTCCCAGACATCTGTGTACTTCTGTGCCAGCAGTTCCGGGGCGGGGACACACTTCGGTTCG	CASSSGAGTHF	2	0.00010415	TCRBV06-09*01		TCRBJ01-02*01
CCGCTCAGGCTGGAGTCAGCTGCTCCCTCCCAGACATCTGTATACTTCTGTGCCAGCAGTTCCGGGGCGGGGACACACTTCGGTTCG	CASSSGAGTHF	2	0.00010415	TCRBV06-09*01		TCRBJ01-02*01
TCCTCCCAGACATCTGTATATTTCTGCGCCAGCAGTGAGTCTCGAGGGGGCGCGAGTTCGGGCACAGATACGCAGTATTTTGGCCCA	CASSESRGGASSGTDTQYF	2	0.00010415	TCRBV10-01	TCRBD01-01*01	TCRBJ02-03*01
GAGTCTGCTGCCTCCTCCCAGACATCTGTATATTTCTGCGCCAGCAGCGCAGATCATTTGAGCACAGATACGCAGTATTTTGGCCCA	CASSADHLSTDTQYF	2	0.00010415	TCRBV10-01	TCRBD01-01*01	TCRBJ02-03*01
GAGTCTGCTGCCTCCTCCCAGACATCTGTATATTTCTGCGCCAGCAGTGAGTCCCCGTCCCCGACTAGGGAGCAGTACTTCGGGCCG	CASSESPSPTREQYF	2	0.00010415	TCRBV10-01	TCRBD02-01	TCRBJ02-07*01
TCTGCTGCCTCCTCCCAGACATCTGTATATTTCTGCGCCAGCAGTGAGTCGAACAGGCCTACCTACAATGAGCAGTTCTTCGGGCCA	CASSESNRPTYNEQFF	2	0.00010415	TCRBV10-01	TCRBD01-01*01	TCRBJ02-01*01
GTGAGCACCTTGGAGCTGGGGGACTCGGCCCTTTATCTTTGCGCCAGCAGGTGGACAGGTAACACCGGGGAGCTGTTTTTTGGAGAA	CASRWTGNTGELFF	2	0.00010415	TCRBV05-01*01	TCRBD01-01*01	TCRBJ02-02*01
ATGAATGTGAGCACCTTGGAGCTGGGGGACTCGGCCCTTTATCTTTGCGCCAGCAGCTCAGGGACCGGGGAGCTGTTTTTTGGAGAA	CASSSGTGELFF	2	0.00010415	TCRBV05-01*01	TCRBD01-01*01	TCRBJ02-02*01
GTGAGCACCTTGGAGCTGGGGGACTCGGCCCTTTATCTTTGCGCCAGCAGCCTAGGGGACAGTAATGAAAAACTGTTTTTTGGCAGT	CASSLGDSNEKLFF	2	0.00010415	TCRBV05-01*01	TCRBD01-01*01	TCRBJ01-04*01
AGCACCTTGGAGCTGGGGGACTCGGCCCTTTATCTTTGCGCCAGCAGCTTTACCGACAGGGTGAACACTGAAGCTTTCTTTGGACAA	CASSFTDRVNTEAFF	2	0.00010415	TCRBV05-01*01	TCRBD01-01*01	TCRBJ01-01*01
AGCACCTTGGAGCTGGGGGACTCGGCCCTTTATCTTTGCGCCAGCAGCGCGAGACAGGGGGCGAATTCACCCCTCCACTTTGGGAAC	CASSARQGANSPLHF	2	0.00010415	TCRBV05-01*01	TCRBD01-01*01	TCRBJ01-06*01
AATGTGAGCACCTTGGAGCTGGGGGACTCGGCCCTTTATCTTTGCGCCAGCAGCTTAGGGGGCAATCAGCCCCAGCATTTTGGTGAT	CASSLGGNQPQHF	2	0.00010415	TCRBV05-01*01	TCRBD01-01*01	TCRBJ01-05*01
ATGAATGTGAGCACCTTGGAGCTGGGGGACTCGGCCCTTTATCTTTGCGCCAGCAGCTCCGAAGGGGGTGGCTACACCTTCGGTTCG	CASSSEGGGYTF	2	0.00010415	TCRBV05-01*01	TCRBD01-01*01	TCRBJ01-02*01
TGTGAGCACCTTGGAGCTGGGGACTCGGCCCTTTATCTTTGCGCCAGCAGCTGGGGACAGGGGGCCGGGGAGCTGTTTTTTGGAGAA	CASSWGQGAGELFF	2	0.00010415	TCRBV05-01*01	TCRBD01-01*01	TCRBJ02-02*01
ACCTTGGAGCGGGGGGACTCGGCCCTTTATCTTTGCGCCAGCAGTGGGGGACAGGGGGCTGGGGCCAACGTCCTGACTTTCGGGGCC	CASSGGQGAGANVLTF	2	0.00010415	TCRBV05-01*01	TCRBD01-01*01	TCRBJ02-06*01
GTGAGCACCTTGGAGCTGGGGGACTCGGCCCTTTATCTTTGCGCCAGCAGCTTTGGGTGGGGCACAGATACGCAGTATTTTGGCCCA	CASSFGWGTDTQYF	2	0.00010415	TCRBV05-01*01		TCRBJ02-03*01
GAGCACCTTGGAGCTGGGGACTCGGCCCTTTATCTTTGCGCCAGCAGCTTGGGCGGGGGAAGCACAGATACGCAGTATTTTGGCCCA	CASSLGGGSTDTQYF	2	0.00010415	TCRBV05-01*01	TCRBD02-01*01	TCRBJ02-03*01
TGTGAGCACCTTGGAGCTGGGGACTCGGCCCTTTATCTTTGCGCCAGCAGCACTGGACAGTCCCGGGAGACCCAGTACTTCGGGCCA	CASSTGQSRETQYF	2	0.00010415	TCRBV05-01*01	TCRBD01-01*01	TCRBJ02-05*01
ACCTTGGAGCTGGGGGACGCGGCCCTTTATCTTTGCGCCAGCAGTGGGGGACAGGGGGCTGGGGCCAACGTCCTGACTTTCGGGGCC	CASSGGQGAGANVLTF	2	0.00010415	TCRBV05-01*01	TCRBD01-01*01	TCRBJ02-06*01
AGCACCTTGGAGCGGGGGGACTCGGCCCTTTATCTTTGCGCCAGCAGCTGCGGGGGGGGCGTCGGAGAGACCCAGTACTTCGGGCCA	CASSCGGGVGETQYF	2	0.00010415	TCRBV05-01*01	TCRBD02-01*01	TCRBJ02-05*01
AGCACCTTGGAGCTGGGGGACTCGGCCCTTTATCTTTGCGCCAGCAGCTTGGCTGGCTATAGCAATCAGCCCCAGCATTTTGGTGAT	CASSLAGYSNQPQHF	2	0.00010415	TCRBV05-01*01		TCRBJ01-05*01
GAGATGAATGTGAGCACCTTGGAGCTGGGGGACTCGGCCCTTTATCTTTGCGCCAGCAGCCGGGACACTGAAGCTTTCTTTGGACAA	CASSRDTEAFF	2	0.00010415	TCRBV05-01*01	TCRBD02-01	TCRBJ01-01*01
AGCACCTTGGAGCTGGGGGACTCGGCCCTTTATCTTTGCGCCAGCAGGCAGGGGTCATACCAGAATCCTGGCTACACCTTCGGTTCG	CASRQGSYQNPGYTF	2	0.00010415	TCRBV05-01*01	TCRBD01-01*01	TCRBJ01-02*01
AATGTGAGCACCTTGGAGCTGGGGGACTCGGCCCTTTATCTTTGCGCCAGCAGCCACCGGGACGCCAATGAGCAGTTCTTCGGGCCA	CASSHRDANEQFF	2	0.00010415	TCRBV05-01*01		TCRBJ02-01*01
GTGAGCACCTTGGAGCTGGGGGACTCGGCCCTTTATCTTTGCGCCAGCAGCAGGGCCGGCTCTGGAAACACCATATATTTTGGAGAG	CASSRAGSGNTIYF	2	0.00010415	TCRBV05-01*01		TCRBJ01-03*01
AGCACCTTGGAGCTGGGGGACTCGGCCCTTTATCTTTGCGCCAGCAGCTCAACAGGGGGCGTCGGCTATGGCTACACCTTCGGTTCG	CASSSTGGVGYGYTF	2	0.00010415	TCRBV05-01*01	TCRBD01-01*01	TCRBJ01-02*01
ATGAATGTGAGCACCTTGGAGCTGGGGGACTCGGCCCTTTATCTTTGCGCCAGCAGCACCGGACAGGAAAAACTGTTTTTTGGCAGT	CASSTGQEKLFF	2	0.00010415	TCRBV05-01*01	TCRBD01-01*01	TCRBJ01-04*01
AGCACCTTGGAGCTGGGGGACTCGGCCCTTTATCTTTGCGCCAGCAGCTTGGAAACTAGCGGACAAGAGACCCAGTACTTCGGGCCA	CASSLETSGQETQYF	2	0.00010415	TCRBV05-01*01	TCRBD02-01	TCRBJ02-05*01
AGCACCTTGGAGCTGGGGGACTCGGCCCTTTATCTTTGCGCCAGCAGCTTTCAGGGGAATGAGAACAATGAGCAGTTCTTCGGGCCA	CASSFQGNENNEQFF	2	0.00010415	TCRBV05-01*01	TCRBD01-01*01	TCRBJ02-01*01
AGCACCTTGGAGCGGGGGGACTCGGCCCTTTATCTTTGCGCCAGCAGCTTCGGGGGGGGCGTCGGAGAGACCCAGTACTTCGGGCCA	CASSFGGGVGETQYF	2	0.00010415	TCRBV05-01*01	TCRBD02-01*01	TCRBJ02-05*01
TTGGAGCTGGGGGACTCGGCCCTTTATCTTTGCGCCAGCAGCCTAGGATTCGGACAGCCGTACCCCTACGAGCAGTACTTCGGGCCG	CASSLGFGQPYPYEQYF	2	0.00010415	TCRBV05-01*01	TCRBD01-01*01	TCRBJ02-07*01
ACCTTGGAGCTGGGGGACTCGGCCCTTTATCTTTGCGCCAGCAGTGGGGGACAGGGGGCTGGGGCCAACGTCCTGACTTTCGGGGCC	CASSGGQGAGANVLTF	2	0.00010415	TCRBV05-01*01	TCRBD01-01*01	TCRBJ02-06*01
AGCACCTTGGAGCTGGGGGACTCGGCCCTTTATCTTTGCGCCAGCAGCTTGGCGGGCCCCAACACCGGGGAGCTGTTTTTTGGAGAA	CASSLAGPNTGELFF	2	0.00010415	TCRBV05-01*01		TCRBJ02-02*01
AGCACCTTGGAGCTGGGGGACTCGGCCCTTTATCTTTGCGCCAGCAGCTTGGAAACAGCTCCCTTTGACGAGCAGTACTTCGGGCCG	CASSLETAPFDEQYF	2	0.00010415	TCRBV05-01*01	TCRBD01-01*01	TCRBJ02-07*01
AGCACCTTGGAGCTGGGGGACTCGGCCCTTTATCTTTGCGCCAGCCAGCCGGTAGGGGGCTATAATTCACCCCTCCACTTTGGGAAC	CASQPVGGYNSPLHF	2	0.00010415	TCRBV05-01*01	TCRBD01-01*01	TCRBJ01-06*01
ATGAATGTGAGCACCTTGGAGCTGGGGGACTCGGCCCTTTATCTTTGCGCCAGCAGCTTTGGAGGCTACGAGCAGTACTTCGGGCCG	CASSFGGYEQYF	2	0.00010415	TCRBV05-01*01	TCRBD02-01*02	TCRBJ02-07*01
ACCTTGGAGCTGGGGGACTCGGCCCTTTATCTTTGCGCCAGCAGCCGCCGGGACAGGGGGGTCACCGGGGAGCTGTTTTTTGGAGAA	CASSRRDRGVTGELFF	2	0.00010415	TCRBV05-01*01	TCRBD01-01*01	TCRBJ02-02*01
TTGGAGCTGGGGGACTCGGCCCTTTATCTTTGCGCCAGCAGCTTGGCCCCTACAGGAAGCTCCTACAATGAGCAGTTCTTCGGGCCA	CASSLAPTGSSYNEQFF	2	0.00010415	TCRBV05-01*01	TCRBD01-01*01	TCRBJ02-01*01
AGCACCTTGGAGCTGGGGGACTCGGCCCTTTATCTTTGCGCCAGCAGCTTGGACAGGGGTGGTAACGGGGAGCTGTTTTTTGGAGAA	CASSLDRGGNGELFF	2	0.00010415	TCRBV05-01*01	TCRBD01-01*01	TCRBJ02-02*01
AGCACCTTGGAGCTGGGGGACTCGGCCCTTTATCTTTGCGCCAGCAGCTTGGTGAGGGGACTTCTCCCTGAAGCTTTCTTTGGACAA	CASSLVRGLLPEAFF	2	0.00010415	TCRBV05-01*01	TCRBD02-01	TCRBJ01-01*01
GTGAGCACCTTGGAGCTGGGGGACTCGGCCCTTTATCTTTGCGCCAGCAGCTTAGGCAGGTACACAGATACGCAGTATTTTGGCCCA	CASSLGRYTDTQYF	2	0.00010415	TCRBV05-01*01	TCRBD01-01*01	TCRBJ02-03*01
GAGATGAATGTGAGCACCTTGGAGCTGGGGGACTCGGCCCTTTATCTTTGCGCCAGCGGATCTCATGACGAGCAGTACTTCGGGCCG	CASGSHDEQYF	2	0.00010415	TCRBV05-01*01		TCRBJ02-07*01
GTGAGCACCTTGGAGCTGGGGGACTCGGCCCTTTATCTTTGCGCCAGCAGCCTCGGGACAGGCCAAGAGACCCAGTACTTCGGGCCA	CASSLGTGQETQYF	2	0.00010415	TCRBV05-01*01	TCRBD01-01*01	TCRBJ02-05*01
GTGAGCACCTTGGAGCTGGGGGACTCGGCCCTTTATCTTTGCGCCAGCAGCTCCGGGGGAACTAATGAAAAACTGTTTTTTGGCAGT	CASSSGGTNEKLFF	2	0.00010415	TCRBV05-01*01	TCRBD02-01*01	TCRBJ01-04*01
AGCACCTTGGAGCTGGGGGACTCGGCCCTTTATCTTTGCGCCAGCAGCGGGAGACAGGGGATGAACACTGAAGCTTTCTTTGGACAA	CASSGRQGMNTEAFF	2	0.00010415	TCRBV05-01*01	TCRBD01-01*01	TCRBJ01-01*01
GAGATGAATGTGAGCACCTTGGAGCTGGGGGACTCGGCCCTTTATCTTTGCGCCAGCAGTTTGTCGTCCGAGCAGTACTTCGGGCCG	CASSLSSEQYF	2	0.00010415	TCRBV05-01*01	TCRBD02-01	TCRBJ02-07*01
GAGATGAATGTGAGCACCTTGGAGCTGGGGGACTCGGCCCTTTATCTTTGCGCCAGCAGCTTCAGTGATACGCAGTATTTTGGCCCA	CASSFSDTQYF	2	0.00010415	TCRBV05-01*01	TCRBD01-01*01	TCRBJ02-03*01
AGCACCTTGGAGCTGGGGGACTCGGCCCTTTATCTTTGCGCCAGCAGCTTGGTCCAGGGCTCCTACAATGAGCAGTTCTTCGGGCCA	CASSLVQGSYNEQFF	2	0.00010415	TCRBV05-01*01	TCRBD01-01*01	TCRBJ02-01*01
ACCTTGGAGCTGGGGGACTCGGCCCTTTATCTTTGCGCCAGCAGCTTGGAAGGGGATAATGACTACAATGAGCAGTTCTTCGGGCCA	CASSLEGDNDYNEQFF	2	0.00010415	TCRBV05-01*01	TCRBD01-01*01	TCRBJ02-01*01
GTGAGCACCTTGGAGCTGGGGGACTCGGCCCTTTATCTTTGCGCCAGCAGCTTGGCCAATGCGAACACTGAAGCTTTCTTTGGACAA	CASSLANANTEAFF	2	0.00010415	TCRBV05-01*01		TCRBJ01-01*01
GTGAGCACCTTGGAGCTGGGGGACTCGGCCCTTTATCTTTGCGCCAGCAGCAGGACAGGGGAGGTCTACGAGCAGTACTTCGGGCCG	CASSRTGEVYEQYF	2	0.00010415	TCRBV05-01*01	TCRBD01-01*01	TCRBJ02-07*01
GAGATGAATGTGAGCACCTTGGAGCTGGGGGACTCGGCCCTTTATCTTTGCGCCAGCAGCTCACACAATGAGCAGTTCTTCGGGCCA	CASSSHNEQFF	2	0.00010415	TCRBV05-01*01		TCRBJ02-01*01
GTGAGCACCTTGGAGCTGGGGGACTCGGCCCTTTATCTTTGCGCCAGCAGCTTGGGAGGGGCCGACAATGAGCAGTTCTTCGGGCCA	CASSLGGADNEQFF	2	0.00010415	TCRBV05-01*01		TCRBJ02-01*01
GTGAGCACCTTGGAGCTGGGGGACTCGGCCCTTTATCTTTGCGCCAGCAGCTTGGACAGGGGGGAGAACGAGCAGTACTTCGGGCCG	CASSLDRGENEQYF	2	0.00010415	TCRBV05-01*01	TCRBD01-01*01	TCRBJ02-07*01
AGCACCTTGGAGCTGGGGGACTCGGCCCTTTATCTTTGCGCCAGCAGCACCGGGACATCCCTCGGGTACGAGCAGTACTTCGGGCCG	CASSTGTSLGYEQYF	2	0.00010415	TCRBV05-01*01	TCRBD01-01*01	TCRBJ02-07*01
AATGTGAGCACCTTGGAGCTGGGGGACTCGGCCCTTTATCTTTGCGCCAGCAGCCCCGGGGGGGCAGATACGCAGTATTTTGGCCCA	CASSPGGADTQYF	2	0.00010415	TCRBV05-01*01	TCRBD02-01*01	TCRBJ02-03*01
GAGCTGGGGGACTCGGCCCTTTATCTTTGCGCCAGCAGTCTGCGGGGCGGGCGTGGGGCGGTGTCCTACGAGCAGTACTTCGGGCCG	CASSLRGGRGAVSYEQYF	2	0.00010415	TCRBV05-01*01	TCRBD02-01*01	TCRBJ02-07*01
AATGTGAGCACCTTGGAGCTGGGGGACTCGGCCCTTTATCTTTGCGCCAGCAGCTTGTCTGGGAACACTGAAGCTTTCTTTGGACAA	CASSLSGNTEAFF	2	0.00010415	TCRBV05-01*01		TCRBJ01-01*01
AGCACCTTGGAGCTGGGGGACTCGGCCCTTTATCTTTGCGCCAGCAGCCTCACCGGGACAGGGGTCGAGACCCAGTACTTCGGGCCA	CASSLTGTGVETQYF	2	0.00010415	TCRBV05-01*01	TCRBD01-01*01	TCRBJ02-05*01
GAGTCCGCCAGCACCAACCAGACATCTATGTACCTCTGTGCCAGCAGTGGCTGGGTGAACTCTGGAAACACCATATATTTTGGAGAG	CASSGWVNSGNTIYF	2	0.00010415	TCRBV28-01*01		TCRBJ01-03*01
CTGGAGTCCGCCAGCACCAACCAGACATCTATGTACCTCTGTGCCAGCAGGGATCTACAGGGGGCGACCGAGCAGTACTTCGGGCCG	CASRDLQGATEQYF	2	0.00010415	TCRBV28-01*01	TCRBD01-01*01	TCRBJ02-07*01
GCCAGCACCAACCAGACATCTATGTACCTCTGTGCCAGCAGCTCCGGGACAGGGGCGCTTAGCAATCAGCCCCAGCATTTTGGTGAT	CASSSGTGALSNQPQHF	2	0.00010415	TCRBV28-01*01	TCRBD01-01*01	TCRBJ01-05*01
CTGGAGTCCGCCAGCACCAACCAGACATCTATGTACCTCTGTGCCAGCGAACCGACAGGGTTTACCTACGAGCAGTACTTCGGGCCG	CASEPTGFTYEQYF	2	0.00010415	TCRBV28-01*01	TCRBD01-01*01	TCRBJ02-07*01
GAGTCCGCCAGCACCAACCAGACATCTATGTACCTCTGTGCCAGCAGTTTACCGACAGGTACTGGAAACACCATATATTTTGGAGAG	CASSLPTGTGNTIYF	2	0.00010415	TCRBV28-01*01	TCRBD01-01*01	TCRBJ01-03*01
CTGGAGTCCGCCAGCACCAACCAGACATCTATGTACCTCTGTGCCAGCTACGACAGGACGAACACCGGGGAGCTGTTTTTTGGAGAA	CASYDRTNTGELFF	2	0.00010415	TCRBV28-01*01	TCRBD01-01*01	TCRBJ02-02*01
GAGTCCGCCAGCACCAACCAGACATCTATGTACCTCTGTGCCAGCAGTGCCCCGACAGGGGTGAACACTGAAGCTTTCTTTGGACAA	CASSAPTGVNTEAFF	2	0.00010415	TCRBV28-01*01	TCRBD01-01*01	TCRBJ01-01*01
CTGGAGTCCGCCAGCACCAACCAGACATCTATGTACCTCTGTGCCAGCAGTTTGGGGGCGGGGACCTATGGCTACACCTTCGGTTCG	CASSLGAGTYGYTF	2	0.00010415	TCRBV28-01*01		TCRBJ01-02*01
CTGGAGTCCGCCAGCACCAACCAGACATCTATGTACCTCTGTGCCAGCCAAACACAGGGGACGGTTGCTGGCTACACCTTCGGTTCG	CASQTQGTVAGYTF	2	0.00010415	TCRBV28-01*01	TCRBD01-01*01	TCRBJ01-02*01
TTCTCCCTGATTCTGGAGTCCGCCAGCACCAACCAGACATCTATGTACCTCTGTGCCAGCAGTTCCCTTGGCTACACCTTCGGTTCG	CASSSLGYTF	2	0.00010415	TCRBV28-01*01	TCRBD02-01	TCRBJ01-02*01
GAGTCCGCCAGCACCAACCAGACATCTATGTACCTCTGTGCCAGCAGTTTATTGGGGGGTACTAGCGAAAAACTGTTTTTTGGCAGT	CASSLLGGTSEKLFF	2	0.00010415	TCRBV28-01*01	TCRBD02-01	TCRBJ01-04*01
CTGGAGTCCGCCAGCACCAACCAGACATCTATGTACCTCTGTGCCAGCGGGGGGCCGGCTTGGGGTCAGCCCCAGCATTTTGGTGAT	CASGGPAWGQPQHF	2	0.00010415	TCRBV28-01*01		TCRBJ01-05*01
GAGTCCGCCAGCACCAACCAGACATCTATGTACCTCTGTGCCAGCAGCCCCGGGACAGGGTCCAATCAGCCCCAGCATTTTGGTGAT	CASSPGTGSNQPQHF	2	0.00010415	TCRBV28-01*01	TCRBD01-01*01	TCRBJ01-05*01
GAGTCCGCCAGCACCAACCAGACATCTATGTACCTCTGTGCCAGCAGTTTAGTTGGGGCAACTAATGAAAAACTGTTTTTTGGCAGT	CASSLVGATNEKLFF	2	0.00010415	TCRBV28-01*01		TCRBJ01-04*01
AGCACCAACCAGACATCTATGTACCTCTGTGCCAGCATTTCCGCCGGAACAGGGGGCCCGAACACCGGGGAGCTGTTTTTTGGAGAA	CASISAGTGGPNTGELFF	2	0.00010415	TCRBV28-01*01	TCRBD01-01*01	TCRBJ02-02*01
CTGAATGTGAACGCCTTGTTGCTGGGGGACTCGGCCCTGTATCTCTGTGCCAGCATGTGGGGAGATTCCGAGCAGTACTTCGGGCCG	CASMWGDSEQYF	2	0.00010415	TCRBV05-05*01	TCRBD02-01*02	TCRBJ02-07*01
GCCTTGTTGCTGGGGGACTCGGCCCTGTATCTCTGTGCCAGCAGCTTGGGGGGACTAGCAGATCAAGAGACCCAGTACTTCGGGCCA	CASSLGGLADQETQYF	2	0.00010415	TCRBV05-05*01	TCRBD02-01	TCRBJ02-05*01
GCCTTGTTGCTGGGGGACTCGGCCCTGTATCTCTGTGCCAGCAGCTTGGGTGACAGGGCCTTCCAAGAGACCCAGTACTTCGGGCCA	CASSLGDRAFQETQYF	2	0.00010415	TCRBV05-05*01	TCRBD01-01*01	TCRBJ02-05*01
TTGCTGGGGGACTCGGCCCTGTATCTCTGTGCCAGCAGCCACCGGACTAGCGGGGGGGGGAGCTCCTACGAGCAGTACTTCGGGCCG	CASSHRTSGGGSSYEQYF	2	0.00010415	TCRBV05-05*01	TCRBD02-01*01	TCRBJ02-07*01
AACGCCTTGTTGCTGGGGGACTCGGCCCTGTATCTCTGTGCCAGCAGACCCCGGACAAACTCTGGAAACACCATATATTTTGGAGAG	CASRPRTNSGNTIYF	2	0.00010415	TCRBV05-05*01	TCRBD01-01*01	TCRBJ01-03*01
AATGTGAACGCCTTGTTGCTGGGGGACTCGGCCCTGTATCTCTGTGCCAGCAGCATGACAGGGGGACAGCCCCAGCATTTTGGTGAT	CASSMTGGQPQHF	2	0.00010415	TCRBV05-05*01	TCRBD01-01*01	TCRBJ01-05*01
GCCTTGTTGCTGGGGGACTCGGCCCTGTATCTCTGTGCCAGCAGCTTGAGCCCATCAAGTGGGACAGATACGCAGTATTTTGGCCCA	CASSLSPSSGTDTQYF	2	0.00010415	TCRBV05-05*01		TCRBJ02-03*01
AACGCCTTGTTGCTGGGGGACTCGGCCCTGTATCTCTGTGCCAGCAGCCACTCGGGGGGAGGTAATGAAAAACTGTTTTTTGGCAGT	CASSHSGGGNEKLFF	2	0.00010415	TCRBV05-05*01	TCRBD02-01*01	TCRBJ01-04*01
AACGCCTTGTTGCTGGGGGACTCGGCCCTGTATCTCTGTGCCAGCAGCTTGGCTGCAGGGGGCACCTACGAGCAGTACTTCGGGCCG	CASSLAAGGTYEQYF	2	0.00010415	TCRBV05-05*01	TCRBD01-01*01	TCRBJ02-07*01
GAGTTGGCTGCTCCCTCCCAGACATCTGTGTACTTCTGTGCCAGCAGTTACCCCGAGGACAGGGATTATGGCTACACCTTCGGTTCG	CASSYPEDRDYGYTF	2	0.00010415	TCRBV06-06	TCRBD01-01*01	TCRBJ01-02*01
CTGGAGTCGGCTGCTCCCTCCCAGACATCTGTGTACTTCTGTGCCAGCAGTTACTCGAGCCCACCAAGTGGCTACACCTTCGGTTCG	CASSYSSPPSGYTF	2	0.00010415	TCRBV06-06	TCRBD02-01	TCRBJ01-02*01
AGGCTGGAGTTGGCTGCTCCCTCCCAGACATCTGTGTACTTCTGTGCCAGCAGACACAGGGACTCCTACGAGCAGTACTTCGGGCCG	CASRHRDSYEQYF	2	0.00010415	TCRBV06-06	TCRBD01-01*01	TCRBJ02-07*01
CTCAGGCTGGAGTTGGCTGCTCCCTCCCAGACATCTGTGTACTTCTGTGCCAGCAAAGGGACGAACACTGAAGCTTTCTTTGGACAA	CASKGTNTEAFF	2	0.00010415	TCRBV06-06		TCRBJ01-01*01
AGGCTGGAGTTGGCTGCTCCCTCCCAGACATCTGTGTACTTCTGTGCCAGCACTTGGACAGGGAGCAATGAGCAGTTCTTCGGGCCA	CASTWTGSNEQFF	2	0.00010415	TCRBV06-06	TCRBD01-01*01	TCRBJ02-01*01
TTGGCTGCTCCCTCCCAGACATCTGTGTACTTCTGTGCCAGCATCGAAGGGCCTAGCGGGGACTACAATGAGCAGTTCTTCGGGCCA	CASIEGPSGDYNEQFF	2	0.00010415	TCRBV06-06	TCRBD02-01*01	TCRBJ02-01*01
CTGGAGTTGGCTGCTCCCTCCCAGACATCTGTGTACTTCTGTGCCAGCAGCACTCCGGGACTTAACTATGGCTACACCTTCGGTTCG	CASSTPGLNYGYTF	2	0.00010415	TCRBV06-06	TCRBD02-01	TCRBJ01-02*01
GAGTTGGCTGCTCCCTCCCAGACATCTGTGTACTTCTGTGCCAGCAGTTACGGACAGCTCCTGAATTCACCCCTCCACTTTGGGAAC	CASSYGQLLNSPLHF	2	0.00010415	TCRBV06-06	TCRBD01-01*01	TCRBJ01-06*01
CCGCTCAGGCTGGAGTTGGCTGCTCCCTCCCAGACATCTGTGTACTTCTGTGCCAGCAGTACGCGACAAGGCCAGTTCTTCGGGCCA	CASSTRQGQFF	2	0.00010415	TCRBV06-06	TCRBD01-01*01	TCRBJ02-01*01
CTGGAGTTGGCTGCTCCCTCCCAGACATCTGTGTACTTCTGTGCCAGCAGAAATAGCGGGGGGGCCAATGAGCAGTTCTTCGGGCCA	CASRNSGGANEQFF	2	0.00010415	TCRBV06-06	TCRBD02-01*01	TCRBJ02-01*01
CTGGAGTTGGCTGCTCCCTCCCAGACATCTGTGTACTTCTGTGCCAGCAGTCCAATTACAGGGTCTTATGGCTACACCTTCGGTTCG	CASSPITGSYGYTF	2	0.00010415	TCRBV06-06	TCRBD01-01*01	TCRBJ01-02*01
TTGGCTGCTCCCTCCCAGACATCTGTGTACTTCTGTGCCAGCAGTATGGCACTAGCTGCGGCCTACAATGAGCAGTTCTTCGGGCCA	CASSMALAAAYNEQFF	2	0.00010415	TCRBV06-06	TCRBD02-01	TCRBJ02-01*01
TTGGCTGCTCCCTCCCAGACATCTGTGTACTTCTGTGCCAGCAGAATCGACAGCCGTTATAGCAATCAGCCCCAGCATTTTGGTGAT	CASRIDSRYSNQPQHF	2	0.00010415	TCRBV06-06	TCRBD01-01*01	TCRBJ01-05*01
CTCAGGCTGGAGTTGGCTGCTCCCTCCCAGACATCTGTGTACTTCTGTGCCAGCAGCCAGGGTAACACTGAAGCTTTCTTTGGACAA	CASSQGNTEAFF	2	0.00010415	TCRBV06-06	TCRBD01-01*01	TCRBJ01-01*01
CCGCTCAGGCTGGAGTTGGCTGCTCCCTCCCAGACATCTGTGTACTTCTGTGCCAGCAGTTACGGGCAGCCCCAGCATTTTGGTGAT	CASSYGQPQHF	2	0.00010415	TCRBV06-06		TCRBJ01-05*01
GAGTTGGCTGCTCCCTCCCAGACATCTGTGTACTTCTGTGCCAGCAGTTACGGCGAGGGGGGCAATCAGCCCCAGCATTTTGGTGAT	CASSYGEGGNQPQHF	2	0.00010415	TCRBV06-06	TCRBD01-01*01	TCRBJ01-05*01
CCGCTCAGGCTGGAGTTGGCTGCTCCCTCCCAGACATCTGTGTACTTCTGTGCCAGCAGTTCCGGGGCGGGGACACACTTCGGTTCG	CASSSGAGTHF	2	0.00010415	TCRBV06-06		TCRBJ01-02*01
GAGTTGGCTGCTCCCTCCCAGACATCTGTGTACTTCTGTGCCAGCAGCTTCAGGGACTCCGTGGGAGAGACCCAGTACTTCGGGCCA	CASSFRDSVGETQYF	2	0.00010415	TCRBV06-06	TCRBD02-01	TCRBJ02-05*01
CTGGAGTTGGCTGCTCCCTCCCAGACATCTGTGTACTTCTGTGCCAGCAGAACCCCGTCGGAGGGAAATGGCTACACCTTCGGTTCG	CASRTPSEGNGYTF	2	0.00010415	TCRBV06-06	TCRBD02-01*02	TCRBJ01-02*01
CTGGAGTTGGCTGCTCCCTCCCAGACATCTGTGTACTTCTGTGCCAGCAGTTACGGGACTTTGAACACTGAAGCTTTCTTTGGACAA	CASSYGTLNTEAFF	2	0.00010415	TCRBV06-06	TCRBD02-01	TCRBJ01-01*01
GAGTTGGCTGCTCCCTCCCAGACATCTGTGTACTTCTGTGCCAGCAGTCTGGACAGGTCGGGCAATCAGCCCCAGCATTTTGGTGAT	CASSLDRSGNQPQHF	2	0.00010415	TCRBV06-06	TCRBD01-01*01	TCRBJ01-05*01
GAGATCCAGCGCACAGAGCAGGGGGACTCGGCCATGTATCTCTGTGCCAGCAGCTTAGCGCAGGACTTCCAGCAGTTCTTCGGGCCA	CASSLAQDFQQFF	2	0.00010415	TCRBV07-09	TCRBD02-01	TCRBJ02-01*01
CAGCGCACAGAGCAGGGGGACTCGGCCATGTATCTCTGTGCCAGCAGCTTAGGACAGGGGGTTAATGAAAAACTGTTTTTTGGCAGT	CASSLGQGVNEKLFF	2	0.00010415	TCRBV07-09	TCRBD01-01*01	TCRBJ01-04*01
CAGCGCACAGAGCAGGGGGACTCGGCCATGTATCTCTGTGCCAGCAGCCACTCGGGGGGAGGTAATGAAAAACTGTTTTTTGGCAGT	CASSHSGGGNEKLFF	2	0.00010415	TCRBV07-09	TCRBD02-01*01	TCRBJ01-04*01
CAGCGCACAGAGCAGGGGGACTCGGCCATGTATCTCTGTGCCAGCAGCTTAGGAGGGGGGGCAAGCAATGAGCAGTTCTTCGGGCCA	CASSLGGGASNEQFF	2	0.00010415	TCRBV07-09	TCRBD02-01*01	TCRBJ02-01*01
TTGGAGATCCAGCGCACAGAGCAGGGGGACTCGGCCATGTATCTCTGTGCCAGCAGCAGCCGGACGCAGCCCCAGCATTTTGGTGAT	CASSSRTQPQHF	2	0.00010415	TCRBV07-09		TCRBJ01-05*01
ATCCAGCGCACAGAGCAGGGGGACTCGGCCATGTATCTCTGTGCCAGCAGCCCCGGGACAGGGACCGAAAAACTGTTTTTTGGCAGT	CASSPGTGTEKLFF	2	0.00010415	TCRBV07-09	TCRBD01-01*01	TCRBJ01-04*01
CGCACAGAGCAGGGGGACTCGGCCGTGTATCTCTGTGCCAGCAGCACCCGGGACCCGAGCTCTGGAAACACCATATATTTTGGAGAG	CASSTRDPSSGNTIYF	2	0.00010415	TCRBV07-09		TCRBJ01-03*01
GAGATCCAGCGCACAGAGCAGGGGGACTCGGCCATGTATCTCTGTGCCAGCAGCTCCGGGTGGGAGGTGAAACAGTTCTTCGGGCCA	CASSSGWEVKQFF	2	0.00010415	TCRBV07-09	TCRBD02-01*02	TCRBJ02-01*01
GAGATCCAGCGCACAGAGCAGGGGGACTCGGCCATGTATCTCTGTGCCAGCAGCTTATCCAGGGGCAACGAGCAGTACTTCGGGCCG	CASSLSRGNEQYF	2	0.00010415	TCRBV07-09	TCRBD01-01*01	TCRBJ02-07*01
ATCCAGCGCACAGAGCAGGGGGACTCGGCCATGTATCTCTGTGCCAGCAGCCCCCGGGACGGGAACTATGGCTACACCTTCGGTTCG	CASSPRDGNYGYTF	2	0.00010415	TCRBV07-09		TCRBJ01-02*01
CAGCGCACAGAGCAGGGGGACTCGGCCCTGTATCTCTGTGCCAGCAGCCACTCGGGGGGAGGTAATGAAAAACTGTTTTTTGGCAGT	CASSHSGGGNEKLFF	2	0.00010415	TCRBV07-09	TCRBD02-01*01	TCRBJ01-04*01
ACAGAGCAGGGGGACTCGGCCATGTATCTCTGTGCCAGCAGCTCTATCCGGGACTCTGGCTCTGGAAACACCATATATTTTGGAGAG	CASSSIRDSGSGNTIYF	2	0.00010415	TCRBV07-09	TCRBD02-01	TCRBJ01-03*01
CAGCGCACAGAGCAGGGGGACTCGGCCATGTATCTCTGTGCCAGCAGCCAATCTCCGGGCCCCGGAAACACCATATATTTTGGAGAG	CASSQSPGPGNTIYF	2	0.00010415	TCRBV07-09		TCRBJ01-03*01
ACCTTGGAGATCCAGCGCACAGAGCAGGGGGACTCGGCCATGTATCTCTGTGCCAGCAGCTTAAACAATGAGCAGTTCTTCGGGCCA	CASSLNNEQFF	2	0.00010415	TCRBV07-09		TCRBJ02-01*01
CAGCGCACAGAGCAGGGGGACTCGGCCATGTATCTCTGTGCCAGCAGCCTCGGGGGGGTTCGCACAGATACGCAGTATTTTGGCCCA	CASSLGGVRTDTQYF	2	0.00010415	TCRBV07-09	TCRBD02-01*01	TCRBJ02-03*01
CAGCGCACAGAGCAGGGGGACTCGGCCATGTATCTCTGTGCCAGCAGCGCCCGACAGGGAATGAACACTGAAGCTTTCTTTGGACAA	CASSARQGMNTEAFF	2	0.00010415	TCRBV07-09	TCRBD01-01*01	TCRBJ01-01*01
CAGCGCACAGAGCAGGGGGACTCGGCCATGTATCTCTGTGCCAGCAGCTCTCGACAGGGGATGAACACTGAAGCTTTCTTTGGACAA	CASSSRQGMNTEAFF	2	0.00010415	TCRBV07-09	TCRBD01-01*01	TCRBJ01-01*01
GAGATCCAGCGCACAGAGCAGGGGGACTCGGCCATGTATCTCTGTGCCAGCAGCCCGGGACTAGCTAACGAGCAGTACTTCGGGCCG	CASSPGLANEQYF	2	0.00010415	TCRBV07-09	TCRBD02-01	TCRBJ02-07*01
ATCCAGCGCACAGAGCAGGGGGACTCGGCCATGTATCTCTGTGCCAGCAGCCCGGGGACGGCGAACTATGGCTACACCTTCGGTTCG	CASSPGTANYGYTF	2	0.00010415	TCRBV07-09		TCRBJ01-02*01
ACAGAGCAGGGGGACTCGGCCATGTATCTCTGTGCCAGCAGCTTAGTTGGACAGGGGGCGTCTAACTATGGCTACACCTTCGGTTCG	CASSLVGQGASNYGYTF	2	0.00010415	TCRBV07-09	TCRBD01-01*01	TCRBJ01-02*01
ATCCAGCGCACAGAGCAGGGGGACTCGGCCATGTATCTCTGTGCCAGCAGGAATCAGGACAGGGCGGATGGCTACACCTTCGGTTCG	CASRNQDRADGYTF	2	0.00010415	TCRBV07-09	TCRBD01-01*01	TCRBJ01-02*01
ATCCAGCGCACAGAGCAGGGGGACTCGGCCATGTATCTCTGTGCCAGCAGCTTAGCGACGGGGAACTATGGCTACACCTTCGGTTCG	CASSLATGNYGYTF	2	0.00010415	TCRBV07-09	TCRBD02-01*01	TCRBJ01-02*01
CAGCGCACAGAGCAGGGGGACTCGGCCATGTATCTCTGTGCCAGCAGCTTCGGACAGGGGGTCGGTCAGCCCCAGCATTTTGGTGAT	CASSFGQGVGQPQHF	2	0.00010415	TCRBV07-09	TCRBD01-01*01	TCRBJ01-05*01
GAGATCCAGCGCACAGAGCAGGGGGACTCGGCCATGTATCTCTGTGCCAGCAGCTTAGCGGGCAATCAGCCCCAGCATTTTGGTGAT	CASSLAGNQPQHF	2	0.00010415	TCRBV07-09		TCRBJ01-05*01
ACAGAGCAGGGGGACTCGGCCATGTATCTCTGTGCCAGCAGCTCGCCATCTAGCGGGGGGGCCACAGATACGCAGTATTTTGGCCCA	CASSSPSSGGATDTQYF	2	0.00010415	TCRBV07-09	TCRBD02-01*01	TCRBJ02-03*01
GAGCAGGGGGACTCGGCCATGTATCTCTGTGCCAGCAGCTTAGGTGATGCAGCGGGGGACCCCACAGATACGCAGTATTTTGGCCCA	CASSLGDAAGDPTDTQYF	2	0.00010415	TCRBV07-09	TCRBD02-01*01	TCRBJ02-03*01
TTGGAGATCCAGCGCACAGAGCAGGGGGACTCGGCCATGTATCTCTGTGCCAGCAGAATGAACGCAGATGGCTACACCTTCGGTTCG	CASRMNADGYTF	2	0.00010415	TCRBV07-09	TCRBD01-01*01	TCRBJ01-02*01
CGCACAGAGCAGGGGGACTCGGCCATGTATCTCTGTGCCAGCAGCTTGGGAGGGCAGCTAAACCGCTATGGCTACACCTTCGGTTCG	CASSLGGQLNRYGYTF	2	0.00010415	TCRBV07-09	TCRBD02-01*02	TCRBJ01-02*01
ACAGAGCAGGGGGACTCGGCCATGTATCTCTGTGCCAGCAGCCCCCTCCCAGGAAGGATGGCTAATGAAAAACTGTTTTTTGGCAGT	CASSPLPGRMANEKLFF	2	0.00010415	TCRBV07-09	TCRBD01-01*01	TCRBJ01-04*01
ATCCAGCGCACAGAGCAGGGGGACTCGGCCATGTATCTCTGTGCCAGCAGCCTCCGGACTAGCGGGGAGACCCAGTACTTCGGGCCA	CASSLRTSGETQYF	2	0.00010415	TCRBV07-09	TCRBD02-01	TCRBJ02-05*01
ATCCAGCGCACAGAGCAGGGGGACTCGGCCATGTATCTCTGTGCCAGCAGTCCCGGGACAGCTAACTATGGCTACACCTTCGGTTCG	CASSPGTANYGYTF	2	0.00010415	TCRBV07-09	TCRBD01-01*01	TCRBJ01-02*01
ATCCAGCGCACAGAGCAGGGGGACTCGGCCATGTATCTCTGTGCCAGCAGCTTAGACCCTTGGCGAGAGACCCAGTACTTCGGGCCA	CASSLDPWRETQYF	2	0.00010415	TCRBV07-09		TCRBJ02-05*01
CAGCGCACAGAGCAGGGGGACTCGGCCATGTATCTCTGTGCCAGCAGCGCTCGGACAGACACTGTGCCTGAAGCTTTCTTTGGACAA	CASSARTDTVPEAFF	2	0.00010415	TCRBV07-09	TCRBD01-01*01	TCRBJ01-01*01
ACAGAGCAGGGGGACTCGGCCATGTATCTCTGTGCCAGCAGCTTAAACCGAAACACAGGGGGCATGTACGAGCAGTACTTCGGGCCG	CASSLNRNTGGMYEQYF	2	0.00010415	TCRBV07-09	TCRBD01-01*01	TCRBJ02-07*01
GAGATCCAGCGCACAGAGCAGGGGGACTCGGCCATGTATCTCTGTGCCAGCAGCGGTCTCGCGGCGAATGAGCAGTTCTTCGGGCCA	CASSGLAANEQFF	2	0.00010415	TCRBV07-09	TCRBD02-01	TCRBJ02-01*01
CGCACAGAGCAGGGGGACTCGGCCATGTATCTCTGTGCCAGCAGCTTAGCATTGGTACAGGGGGCTGGAAAACTGTTTTTTGGCAGT	CASSLALVQGAGKLFF	2	0.00010415	TCRBV07-09	TCRBD01-01*01	TCRBJ01-04*01
TTGGAGATCCAGCGCACAGAGCAGGGGGACTCGGCCATGTATCTCTGTGCCAGCAGTTCGGTTTCCTACGAGCAGTACTTCGGGCCG	CASSSVSYEQYF	2	0.00010415	TCRBV07-09	TCRBD02-01	TCRBJ02-07*01
TTGGAGATCCAGCGCACAGAGCAGGGGGACTCGGCCATGTATCTCTGTGCCACGGTGGGGGACCAAGAGACCCAGTACTTCGGGCCA	CATVGDQETQYF	2	0.00010415	TCRBV07-09		TCRBJ02-05*01
TTCCCCCTGATCCTGGAGTCGCCCAGCCCCAACCAGACCTCTCTGTACTTCTGTGCCAGCAGTTTAAGGGAGCAGTTCTTCGGGCCA	CASSLREQFF	2	0.00010415	TCRBV27-01*01		TCRBJ02-01*01
ATCCTGGAGTCGCCCAGCCCCAACCAGACCTCTCTGTACTTCTGTGCCAGCAGCGAGAGGACAGGTACACCCCTCCACTTTGGGAAC	CASSERTGTPLHF	2	0.00010415	TCRBV27-01*01	TCRBD01-01*01	TCRBJ01-06*01
GAGTCGCCCAGCCCCAACCAGACCTCTCTGTACTTCTGTGCCAGCAGTTCAAACAGGGGTTTCAACTATGGCTACACCTTCGGTTCG	CASSSNRGFNYGYTF	2	0.00010415	TCRBV27-01*01	TCRBD01-01*01	TCRBJ01-02*01
CTGGAGTCGCCCAGCCCCAACCAGACCTCTCTGTACTTCTGTGCCAGCAGTTTTCGAGGGGCCAATCAGCCCCAGCATTTTGGTGAT	CASSFRGANQPQHF	2	0.00010415	TCRBV27-01*01		TCRBJ01-05*01
CTGGAGTCGCCCAGCCCCAACCAGACCTCTCTGTACTTCTGTGCCAGCAGTTCTGGGGGCGCCGACTATGGCTACACCTTCGGTTCG	CASSSGGADYGYTF	2	0.00010415	TCRBV27-01*01	TCRBD01-01*01	TCRBJ01-02*01
TCGCCCAGCCCCAACCAGACCTCTCTGTACTTCTGTGCCAGCAGTAGAACCTTCGGGACAGGCTACAATGAGCAGTTCTTCGGGCCA	CASSRTFGTGYNEQFF	2	0.00010415	TCRBV27-01*01	TCRBD01-01*01	TCRBJ02-01*01
CTGGAGTCGCCCAGCCCCAACCAGACCTCTCTGTACTTCTGTGCCAGCAGTTTTGGGGTTAGAACCGGGGAGCTGTTTTTTGGAGAA	CASSFGVRTGELFF	2	0.00010415	TCRBV27-01*01		TCRBJ02-02*01
CTGGAGTCGCCCAGCCCCAACCAGACCTCTCTGTACTTCTGTGCCAGCAATGGACAGGGAGAAAGTTACGAGCAGTACTTCGGGCCG	CASNGQGESYEQYF	2	0.00010415	TCRBV27-01*01	TCRBD01-01*01	TCRBJ02-07*01
GAGTCGCCCAGCCCCAACCAGACCTCTCTGTACTTCTGTGCCAGCACCTCGTTGGCGCCCTCCTACAATGAGCAGTTCTTCGGGCCA	CASTSLAPSYNEQFF	2	0.00010415	TCRBV27-01*01		TCRBJ02-01*01
GAGTCGCCCAGCCCCAACCAGACCTCTCTGTACTTCTGTGCCAGCAGTCCCAACTCAGGGTATCGGGAGACCCAGTACTTCGGGCCA	CASSPNSGYRETQYF	2	0.00010415	TCRBV27-01*01	TCRBD01-01*01	TCRBJ02-05*01
TCGCCCAGCCCCAACCAGACCTCTCTGTACTTCTGTGCCAGCAGCCGAGAGACAGGGTTTGTTGGCACTGAAGCTTTCTTTGGACAA	CASSRETGFVGTEAFF	2	0.00010415	TCRBV27-01*01	TCRBD01-01*01	TCRBJ01-01*01
ATCCTGGAGTCGCCCAGCCCCAACCAGACCTCTCTGTACTTCTGTGCCAGCAGTCCCGACAGGAAGTATGGCTACACCTTCGGTTCG	CASSPDRKYGYTF	2	0.00010415	TCRBV27-01*01	TCRBD01-01*01	TCRBJ01-02*01
CTGGAGTCGCCCAGCCCCAACCAGACCTCTCTGTACTTCTGTGCCAATCAAAGGGACAGGCCTACCTACGAGCAGTACTTCGGGCCG	CANQRDRPTYEQYF	2	0.00010415	TCRBV27-01*01	TCRBD01-01*01	TCRBJ02-07*01
GAGTCGCCCAGCCCCAACCAGACCTCTCTGTACTTCTGTGCCAGCAGTTCGTCCCTGACAGGGTCGACCGAGCAGTACTTCGGGCCG	CASSSSLTGSTEQYF	2	0.00010415	TCRBV27-01*01	TCRBD01-01*01	TCRBJ02-07*01
CTGGAGTCGCCCAGCCCCAACCAGACCTCTCTGTACTTCTGTGCCAGCAGTTTAGGACCGATGGGGAATGAGCAGTTCTTCGGGCCA	CASSLGPMGNEQFF	2	0.00010415	TCRBV27-01*01		TCRBJ02-01*01
TCGCCCAGCCCCAACCAGACCTCTCTGTACTTCTGTGCCAGCAGTTTAGTGGGAACTAGCGGGGGAATCGACCGGTTCTTCGGGCCA	CASSLVGTSGGIDRFF	2	0.00010415	TCRBV27-01*01	TCRBD02-01*01	TCRBJ02-01*01
CTGGAGTCGCCCAGCCCCAACCAGACCTCTCTGTACTTCTGTGCCAGCAGTTGGGAGGGCCCCACCGGGGAGCTGTTTTTTGGAGAA	CASSWEGPTGELFF	2	0.00010415	TCRBV27-01*01	TCRBD02-01*02	TCRBJ02-02*01
GTGAATGCCTTGGAGCTGGAGGACTCGGCCCTGTATCTCTGTGCCAGCACGGGGGGGACATCCTACAATGAGCAGTTCTTCGGGCCA	CASTGGTSYNEQFF	2	0.00010415	TCRBV05-08*01	TCRBD02-01*01	TCRBJ02-01*01
AATGCCTTGGAGCTGGAGGACTCGGCCCTGTATCTCTGTGCCAGCAGCCACTCGGGGGGAGGTAATGAAAAACTGTTTTTTGGCAGT	CASSHSGGGNEKLFF	2	0.00010415	TCRBV05-08*01	TCRBD02-01*01	TCRBJ01-04*01
GCCTTGGAGCTGGAGGACTCGGCCCTGTATCTCTGTGCCAGCAGCTCCTCACTTGGATCTAGCACAGATACGCAGTATTTTGGCCCA	CASSSSLGSSTDTQYF	2	0.00010415	TCRBV05-08*01		TCRBJ02-03*01
AATGTGAATGCCTTGGAGCTGGAGGACTCGGCCCTGTATCTCTGTGCCAGCAGCTTGATAGCGGGGGGCCGTACGTTCTTCGGGCCA	CASSLIAGGRTFF	2	0.00010415	TCRBV05-08*01	TCRBD02-01*01	TCRBJ02-01*01
AAGATCCAGCGCACAGAGCGGGGGGACTCAGCCGTGTATCTCTGTGCCAGCAGACCGGACAGAAACACTGAAGCTTTCTTTGGACAA	CASRPDRNTEAFF	2	0.00010415	TCRBV07-03*01	TCRBD01-01*01	TCRBJ01-01*01
CTGAAGATCCAGCGCACAGAGCGGGGGGACTCAGCCGTGTATCTCTGTGCCAGCAGCAGCCGGACGCAGCCCCAGCATTTTGGTGAT	CASSSRTQPQHF	2	0.00010415	TCRBV07-03*01		TCRBJ01-05*01
CAGCGCACAGAGCGGGGGGACTCAGCCGTGTATCTCTGTGCCAGCAGCGCCGGGACAGGGGTCTACAATGAGCAGTTCTTCGGGCCA	CASSAGTGVYNEQFF	2	0.00010415	TCRBV07-03*01	TCRBD01-01*01	TCRBJ02-01*01
ACAGAGCAGGGGGACTCAGCCGTGTATCTCCGTGCCAGCAGCTCACTAGCGACTAGCGGGGCGGACAATGAGCAGTTCTTCGGGCCA	RASSSLATSGADNEQFF	2	0.00010415	TCRBV07-03*02	TCRBD02-01*01	TCRBJ02-01*01
AAGATCCAGCGCACAGAGCGGGGGGACTCAGCCGTGTATCTCTGTGCCAGCAGCTTAGGAGGGGTAGAGACCCAGTACTTCGGGCCA	CASSLGGVETQYF	2	0.00010415	TCRBV07-03*01	TCRBD02-01*02	TCRBJ02-05*01
CAGCGCACAGAGCGGGGGGACTCAGCCGTGTATCTCTGTGCCAGCAGCTTAGCGGGACAGGGGCGCAATGAGCAGTTCTTCGGGCCA	CASSLAGQGRNEQFF	2	0.00010415	TCRBV07-03*01	TCRBD01-01*01	TCRBJ02-01*01
CAGCGCACAGAGCGGGGGGACTCAGCCGTGTATCTCTGTGCCAGCAGCCCCGCCAGGACTAGGTCGGAGACCCAGTACTTCGGGCCA	CASSPARTRSETQYF	2	0.00010415	TCRBV07-03*01	TCRBD02-01	TCRBJ02-05*01
ACAGAGCGGGGGGACTCAGCCGTGTATCTCTGTGCCAGCAGCTTAGGTTCCACTAGCGGGGCGGTAGATACGCAGTATTTTGGCCCA	CASSLGSTSGAVDTQYF	2	0.00010415	TCRBV07-03*01	TCRBD02-01*01	TCRBJ02-03*01
ATCCAGCGCACACAGCAGGAGGACTCCGCCGTGTATCTCTGTGCCAGCAGCTTAGTCCCACAGGGGTATGGCTACACCTTCGGTTCG	CASSLVPQGYGYTF	2	0.00010415	TCRBV07-08*01	TCRBD01-01*01	TCRBJ01-02*01
CAGCGCACACAGCAGGAGGACTCCGCCGTGTATCTCTGTGCCAGCAGCTTTGCTAGCGGGGGGCAAGATACGCAGTATTTTGGCCCA	CASSFASGGQDTQYF	2	0.00010415	TCRBV07-08*01	TCRBD02-01*01	TCRBJ02-03*01
AAGATCCAGCGCACACAGCAGGAGGACTCCGCCGTGTATCTCTGTGCCAGCCAGGGCACCGACACCGGGGAGCTGTTTTTTGGAGAA	CASQGTDTGELFF	2	0.00010415	TCRBV07-08*01	TCRBD01-01*01	TCRBJ02-02*01
AAGATCCAGCGCACACAGCAGGAGGACTCCGCCGTGTATCTCTGTGCCAGCAGCTTATCGGGCCCCGCCGAGCAGTACTTCGGGCCG	CASSLSGPAEQYF	2	0.00010415	TCRBV07-08*01		TCRBJ02-07*01
CAGGAGGACTCCGCCGTGTATCTCTGTGCCAGCAGCTTAGCGTTCGCGACTAGCGGGGGGACCAAAAACATTCAGTACTTCGGCGCC	CASSLAFATSGGTKNIQYF	2	0.00010415	TCRBV07-08*01	TCRBD02-01*01	TCRBJ02-04*01
AAGATCCAGCGCACACAGCAGGAGGACTCCGCCGTGTATCTCTGTGCCAGCAGCCGCTTTACGGGGGAGACCCAGTACTTCGGGCCA	CASSRFTGETQYF	2	0.00010415	TCRBV07-08*01	TCRBD02-01*01	TCRBJ02-05*01
CAGCGCACACAGCAGGAGGACTCCGCCGTGTATCTCTGTGCCAGCAGCTTAGCGGGTAGCGGGGAGAATGAGCAGTTCTTCGGGCCA	CASSLAGSGENEQFF	2	0.00010415	TCRBV07-08*01	TCRBD02-01*01	TCRBJ02-01*01
ATCCAGCGCACACAGCAGGAGGACTCCGCCGTGTATCTCTGTGCCAGCATCCGGGACCCAGGAGGAAACACCATATATTTTGGAGAG	CASIRDPGGNTIYF	2	0.00010415	TCRBV07-08*01		TCRBJ01-03*01
CGCACACAGCAGGAGGACTCCGCCGTGTATCTCTGTGCCAGCAGCCTGAGACAGGGGTTCTCTGGAAACACCATATATTTTGGAGAG	CASSLRQGFSGNTIYF	2	0.00010415	TCRBV07-08*01	TCRBD01-01*01	TCRBJ01-03*01
ACACAGCAGGAGGACTCCGCCGTGTATCTCTGTGCCAGCAGCCGTAGGGCAGTACAGGGGCTTCGGGAGACCCAGTACTTCGGGCCA	CASSRRAVQGLRETQYF	2	0.00010415	TCRBV07-08*01	TCRBD01-01*01	TCRBJ02-05*01
CTGAAGATCCAGCGCACACAGCAGGAGGACTCCGCCGTGTATCTCTGTGCCAGCAGCAGCCGGACGCAGCCCCAGCATTTTGGTGAT	CASSSRTQPQHF	2	0.00010415	TCRBV07-08*01		TCRBJ01-05*01
ATCCAGCGCACACAGCAGGAGGACTCCGCCGTGTATCTCTGTGCCAGCAGCAGGTCGGAGGGGAACACTGAAGCTTTCTTTGGACAA	CASSRSEGNTEAFF	2	0.00010415	TCRBV07-08*01	TCRBD02-01*02	TCRBJ01-01*01
AAGATCCAGCGCACACAGCAGGAGGACTCCGCCGTGTATCTCTGTGCCAGCAGCCCACAGGGTTACAATGAGCAGTTCTTCGGGCCA	CASSPQGYNEQFF	2	0.00010415	TCRBV07-08*01	TCRBD01-01*01	TCRBJ02-01*01
AAGATCCAGCGCACACAGCAGGAGGACTCCGCCGTGTATCTCTGTGCCACAAATCGGGGGGTCGAAAACACCATATATTTTGGAGAG	CATNRGVENTIYF	2	0.00010415	TCRBV07-08*01	TCRBD02-01*01	TCRBJ01-03*01
AAGATCCAGCGCACACAGCAGGAGGACTCCGCCGTGTATCTCTGTGCCAGCAGCGCCGCGGACACCTATGGCTACACCTTCGGTTCG	CASSAADTYGYTF	2	0.00010415	TCRBV07-08*01	TCRBD01-01*01	TCRBJ01-02*01
ATCCAGCGCACACAGCAGGAGGACTCCGCCGTGTATCTCTGTGCCAGCAGCCCAGGACAGGGGAACTATGGCTACACCTTCGGTTCG	CASSPGQGNYGYTF	2	0.00010415	TCRBV07-08*01	TCRBD01-01*01	TCRBJ01-02*01
AAGATCCAGCGCACACAGCAGGAGGACTCCGCCGTGTATCTCTGTGCCAGCAGCTCGGACCGTTACAATGAGCAGTTCTTCGGGCCA	CASSSDRYNEQFF	2	0.00010415	TCRBV07-08*01		TCRBJ02-01*01
CAGCGCACACAGCAGGAGGACTCCGCCGTGTATCTCTGTGCCAGCAGCTTAGTAACCGGGGGGGGCTACGAGCAGTACTTCGGGCCG	CASSLVTGGGYEQYF	2	0.00010415	TCRBV07-08*01	TCRBD02-01*01	TCRBJ02-07*01
CAGCGCACACAGCAGGAGGACTCCGCCGTGTATCTCTGTGCCAGCAGCCCCCACAGGGTAGCTAACTATGGCTACACCTTCGGTTCG	CASSPHRVANYGYTF	2	0.00010415	TCRBV07-08*01	TCRBD01-01*01	TCRBJ01-02*01
CTGAAGATCCAGCGCACACAGCAGGAGGACTCCGCCGTGTATCTCTGTGCCAGCAGCCATGAGGGGTACGAGCAGTACTTCGGGCCG	CASSHEGYEQYF	2	0.00010415	TCRBV07-08*01		TCRBJ02-07*01
TCAGCTACCCGCTCCCAGACATCTGTGTATTTCTGCGCCAGCAGTGAGTCGAATCAAGGGTACGGCGGGGAGCTGTTTTTTGGAGAA	CASSESNQGYGGELFF	2	0.00010415	TCRBV10-02*01		TCRBJ02-02*01
CTGGAGTCAGCTACCCGCTCCCAGACATCTGTGTATTTCTGCGCCAGCAGTTTACTACAGGAGAACACTGAAGCTTTCTTTGGACAA	CASSLLQENTEAFF	2	0.00010415	TCRBV10-02*01	TCRBD01-01*01	TCRBJ01-01*01
ACTCTGGAGTCAGCTACCCGCTCCCAGACATCTGTGTATTTCTGCGCCAGCAGTGATACGGTTAACACTGAAGCTTTCTTTGGACAA	CASSDTVNTEAFF	2	0.00010415	TCRBV10-02*01	TCRBD02-01	TCRBJ01-01*01
CTCACTCTGGAGTCAGCTACCCGCTCCCAGACATCTGTGTATTTCTGCGCCAGCAGTGACCTCAATCAGCCCCAGCATTTTGGTGAT	CASSDLNQPQHF	2	0.00010415	TCRBV10-02*01	TCRBD02-01	TCRBJ01-05*01
GAGTCAGCTACCCGCTCCCAGACATCTGTGTATTTCTGCGCCAGCCGGCCCGGACAGTTTATCCACAATGAGCAGTTCTTCGGGCCA	CASRPGQFIHNEQFF	2	0.00010415	TCRBV10-02*01	TCRBD01-01*01	TCRBJ02-01*01
GAGTCAGCTACCCGCTCCCAGACATCTGTGTATTTCTGCGCCAGCAGGGAGACTAGCGGGGGGGGAGATACGCAGTATTTTGGCCCA	CASRETSGGGDTQYF	2	0.00010415	TCRBV10-02*01	TCRBD02-01*01	TCRBJ02-03*01
GAGTCAGCTACCCGCTCCCAGACATCTGTGTATTTCTGCGCCAGCAGAGCCAGACAGGGAGTCACAGATACGCAGTATTTTGGCCCA	CASRARQGVTDTQYF	2	0.00010415	TCRBV10-02*01	TCRBD01-01*01	TCRBJ02-03*01
TTCCCCCTCACTCTGGAGTCAGCTACCCGCTCCCAGACATCTGTGTATTTCTGCGCCAGCAGTGAGCTCCCCCAGCATTTTGGTGAT	CASSELPQHF	2	0.00010415	TCRBV10-02*01	TCRBD02-01	TCRBJ01-05*01
AATTTCCCCCTCACTCTGGAGTCAGCTACCCGCTCCCAGACATCTGTGTATTTCTGCGCCGGAGTAACACCCCTCCACTTTGGGAAC	CAGVTPLHF	2	0.00010415	TCRBV10-02*01	TCRBD02-01*02	TCRBJ01-06*01
GAGTCAGCTACCCGCTCCCAGACATCTGTGTATTTCTGCGCCAGCAGGTCTAGCGGGGGGTACTCCTACGAGCAGTACTTCGGGCCG	CASRSSGGYSYEQYF	2	0.00010415	TCRBV10-02*01	TCRBD02-01*01	TCRBJ02-07*01
ACTCTGGAGTCCGCTACCAGCTCCCAGACATCTGTGTACTTCTGTGCCATCAGTGCGGCGGGACAAGAGACCCAGTACTTCGGGCCA	CAISAAGQETQYF	2	0.00010415	TCRBV10-03*01	TCRBD02-01*02	TCRBJ02-05*01
TCCGCTACCAGCTCCCAGACATCTGTGTACTTCTGTGCCATCAGTCCGGCCGGGACAGGGAGGGAGAATGAGCAGTTCTTCGGGCCA	CAISPAGTGRENEQFF	2	0.00010415	TCRBV10-03*01	TCRBD01-01*01	TCRBJ02-01*01
AGCTCCCAGACATCTGTGTACTTCTGTGCCATCAGTGAGTCCGGACTAGCGGGGGGTTTGGAGGCAGATACGCAGTATTTTGGCCCA	CAISESGLAGGLEADTQYF	2	0.00010415	TCRBV10-03*01	TCRBD02-01*01	TCRBJ02-03*01
GAGTCCGCTACCAGCTCCCAGACATCTGTGTACTTCTGTGCCATCAGTGATCCCGGGACAGTTTCCTACGAGCAGTACTTCGGGCCG	CAISDPGTVSYEQYF	2	0.00010415	TCRBV10-03*01	TCRBD01-01*01	TCRBJ02-07*01
GAGTCCGCTACCAGCTCCCAGACATCTGTGTACTTCTGTGCCATCAGCGCGACAGTTGGGTATCCTTTGGAGCAGTTCTTCGGGCCA	CAISATVGYPLEQFF	2	0.00010415	TCRBV10-03*01	TCRBD01-01*01	TCRBJ02-01*01
ACTCTGGAGTCCGCTACCAGCTCCCAGACATCTGTGTACTTCTGTGCCATCAGTGAGTCGGACAGCGTCAGGTACACCTTCGGTTCG	CAISESDSVRYTF	2	0.00010415	TCRBV10-03*01	TCRBD01-01*01	TCRBJ01-02*01
GAGTCCGCTACCAGCTCCCAGACATCTGTGTACTTCTGTGCCATCAGCGATGACAGGGGGCTTTTCCGAGAAGCTTTCTTTGGACAA	CAISDDRGLFREAFF	2	0.00010415	TCRBV10-03*01	TCRBD01-01*01	TCRBJ01-01*01
ACTCTGGAGTCCGCTACCAGCTCCCAGACATCTGTGTACTTCTGTGCCATCAGAAAACAGGGGGCTCATGAGCAGTTCTTCGGGCCA	CAIRKQGAHEQFF	2	0.00010415	TCRBV10-03*01	TCRBD01-01*01	TCRBJ02-01*01
GAGTCCGCTACCAGCTCCCAGACATCTGTGTACTTCTGTGCCATCAGTGAGCCTGAAAGGGGCCAAGAGACCCAGTACTTCGGGCCA	CAISEPERGQETQYF	2	0.00010415	TCRBV10-03*01	TCRBD01-01*01	TCRBJ02-05*01
AGGATCCAGCCCATGGAACCCAGGGACTTGGGCCTATATTTCTGTGCCAGCAGTCGAACAGGGGTGAACATTCAGTACTTCGGCGCC	CASSRTGVNIQYF	2	0.00010415	TCRBV12-01*01	TCRBD01-01*01	TCRBJ02-04*01
ATCCGGTCCACAAAGCTGGAGGACTCAGCCATGTACTTCTGTGCCAGCAGCGCCGACCCTAGCAATCAGCCCCAGCATTTTGGTGAT	CASSADPSNQPQHF	2	0.00010415	TCRBV02-01*01		TCRBJ01-05*01
AAGATCCGGTCCACAAAGCTGGAGGACTCAGCCATGTACTTCTGTGCCAGCAGTGAACTTGAGGACACTGAAGCTTTCTTTGGACAA	CASSELEDTEAFF	2	0.00010415	TCRBV02-01*01	TCRBD02-01*02	TCRBJ01-01*01
CGGTCCACAAAGCTGGAGGACTCAGCCATGTACTTCTGTGCCAGCAGTGAAAGGGCCAGGGTCAACACTGAAGCTTTCTTTGGACAA	CASSERARVNTEAFF	2	0.00010415	TCRBV02-01*01	TCRBD01-01*01	TCRBJ01-01*01
ACAAAGCTGGAGGACTCAGCCATGTACTTCTGTGCCAGCAGTGAAAATTGGGGCGGGGGGGCTCTGGATACGCAGTATTTTGGCCCA	CASSENWGGGALDTQYF	2	0.00010415	TCRBV02-01*01	TCRBD02-01*01	TCRBJ02-03*01
ATCCGGTCCACAAAGCTGGAGGACTCAGCCATGTACTTCTGTGCCAGCAGTGAGTCGTGGGCGGCCGGGGAGCTGTTTTTTGGAGAA	CASSESWAAGELFF	2	0.00010415	TCRBV02-01*01		TCRBJ02-02*01
CTGAAGATCCGGTCCACAAAGCTGGAGGACTCAGCCATGTACTTCTGTGCCAGCAGCCCGACTAGCAATGAGCAGTTCTTCGGGCCA	CASSPTSNEQFF	2	0.00010415	TCRBV02-01*01	TCRBD02-01	TCRBJ02-01*01
CGGTCCACAAAGCTGGAGGACTCAGCCATGTACTTCTGTGCCAGCAGTAAGGGACAGGGGTTGGCAGATACGCAGTATTTTGGCCCA	CASSKGQGLADTQYF	2	0.00010415	TCRBV02-01*01	TCRBD01-01*01	TCRBJ02-03*01
CGGTCCACAAAGCTGGAGGACTCAGCCATGTACTTCTGTGCCAGCAGTGGAAGGGAGGCCGGCGGTTACGAGCAGTACTTCGGGCCG	CASSGREAGGYEQYF	2	0.00010415	TCRBV02-01*01	TCRBD02-01*02	TCRBJ02-07*01
ATCCGGTCCACAAAGCTGGAGGACTCAGCCATGTACTTCTGTGCCAGCAATCATTTACGGGGTGACTATGGCTACACCTTCGGTTCG	CASNHLRGDYGYTF	2	0.00010415	TCRBV02-01*01	TCRBD02-01*01	TCRBJ01-02*01
AAGATCCGGTCCACAAAGCTGGAGGACTCAGCCATGTACTTCTGTGCCAGCAGCATACAGGGGCGGGAGACCCAGTACTTCGGGCCA	CASSIQGRETQYF	2	0.00010415	TCRBV02-01*01	TCRBD01-01*01	TCRBJ02-05*01
CGGTCCACAAAGCTGGAGGACTCAGCCATGTACTTCTGTGCCAGCAGTGAGGGCAGGGGGCATTACTATGGCTACACCTTCGGTTCG	CASSEGRGHYYGYTF	2	0.00010415	TCRBV02-01*01	TCRBD01-01*01	TCRBJ01-02*01
AAGATCCGGTCCACAAAGCTGGAGGACTCAGCCATGTACTTCTGTGCCACCACTACTAGACCACCTAATGAGCAGTTCTTCGGGCCA	CATTTRPPNEQFF	2	0.00010415	TCRBV02-01*01	TCRBD02-01	TCRBJ02-01*01
TCCACAAAGCTGGAGGACTCAGCCATGTACTTCTGTGCCAGCAGTGGGCGGTTTACAGTTATGAACACTGAAGCTTTCTTTGGACAA	CASSGRFTVMNTEAFF	2	0.00010415	TCRBV02-01*01		TCRBJ01-01*01
AAGATCCGGTCCACAAAGCTGGAGGACTCAGCCATGTACTTCTGTGCCAGCACAACAGGGGGGGTGGGAGAGCAGTACTTCGGGCCG	CASTTGGVGEQYF	2	0.00010415	TCRBV02-01*01	TCRBD01-01*01	TCRBJ02-07*01
AAGATCCGGTCCACAAAGCTGGAGGACTCAGCCATGTACTTCTGTGCCAGCAGTGACGAGGGGTGGTATGGCTACACCTTCGGTTCG	CASSDEGWYGYTF	2	0.00010415	TCRBV02-01*01		TCRBJ01-02*01
CGGTCCACAAAGCTGGAGGACTCAGCCATGTACTTCTGTGCCAGCAGCTCCACTCCTACCTTAAATTCACCCCTCCACTTTGGGAAC	CASSSTPTLNSPLHF	2	0.00010415	TCRBV02-01*01	TCRBD02-01	TCRBJ01-06*01
CGGTCCACAAAGCTGGAGGACTCAGCCATGTACTTCTGTGCCAGCAGCCGAATAGGGGGGCGCGGGGATACGCAGTATTTTGGCCCA	CASSRIGGRGDTQYF	2	0.00010415	TCRBV02-01*01		TCRBJ02-03*01
CTGAAGATCCGGTCCACAAAGCTGGAGGACTCAGCCATGTACTTCTGTGCCAGCAGTGCGAGGGACATGGAGCAGTACTTCGGGCCG	CASSARDMEQYF	2	0.00010415	TCRBV02-01*01	TCRBD01-01*01	TCRBJ02-07*01
AAGATCCGGTCCACAAAGCTGGAGGACTCAGCCATGTACTTCTGTGCCAGCAGGCGGGGGGAGAACACTGAAGCTTTCTTTGGACAA	CASRRGENTEAFF	2	0.00010415	TCRBV02-01*01	TCRBD02-01*01	TCRBJ01-01*01
AAGATCCGGTCCACAAAGCTGGAGGACTCAGCCATGTACTTCTGTGCCAGCAATCAGGGGCTGAACACTGAAGCTTTCTTTGGACAA	CASNQGLNTEAFF	2	0.00010415	TCRBV02-01*01	TCRBD01-01*01	TCRBJ01-01*01
TCCACAAAGCTGGAGGACTCAGCCATGTACTTCTGTGCCAGCAGTGTAAGGGCGGCAGGAATAGGTGAAAAACTGTTTTTTGGCAGT	CASSVRAAGIGEKLFF	2	0.00010415	TCRBV02-01*01		TCRBJ01-04*01
CTGAAGATCCGGTCCACAAAGCTGGAGGACTCAGCCATGTACTTCTGTGCCAGCAGATCGGACCGTTCCCCATTGTATTTTGGCCCA	CASRSDRSPLYF	2	0.00010415	TCRBV02-01*01		TCRBJ02-03*01
ACTCTGAAGATCCGGTCCACAAAGCTGGAGGACTCAGCCATGTACTTCTGTGCCAGCAGTGATCAAAACACCATATATTTTGGAGAG	CASSDQNTIYF	2	0.00010415	TCRBV02-01*01	TCRBD01-01*01	TCRBJ01-03*01
ATCCGGTCCACAAAGCTGGAGGACTCAGCCATGTACTTCTGTGCCAGCACCGAAGGACTCCCCCAAGATACGCAGTATTTTGGCCCA	CASTEGLPQDTQYF	2	0.00010415	TCRBV02-01*01	TCRBD02-01	TCRBJ02-03*01
ATCCGGTCCACAAAGCTGGAGGACTCAGCCATGTACTTCTGTGCCAGCAGTCCCCGACAGCTCCAAGAGACCCAGTACTTCGGGCCA	CASSPRQLQETQYF	2	0.00010415	TCRBV02-01*01	TCRBD01-01*01	TCRBJ02-05*01
AAGATCCGGTCCACAAAGCTGGAGGACTCAGCCATGTACTTCTGTGCCAGCAGTGAAGACAGGGTTTACGAGCAGTACTTCGGGCCG	CASSEDRVYEQYF	2	0.00010415	TCRBV02-01*01	TCRBD01-01*01	TCRBJ02-07*01
TCCACAAAGCTGGAGGACTCAGCCATGTACTTCTGTGCCAGCAGTGCGCGGCAGGCAGGGGGAAAAGAGACCCAGTACTTCGGGCCA	CASSARQAGGKETQYF	2	0.00010415	TCRBV02-01*01	TCRBD01-01*01	TCRBJ02-05*01
ATCCGGTCCACAAAGCTGGAGGACTCAGCCATGTACTTCTGTGCCAGCAGTTATAGCGGGGGGGCAGATACGCAGTATTTTGGCCCA	CASSYSGGADTQYF	2	0.00010415	TCRBV02-01*01	TCRBD02-01*01	TCRBJ02-03*01
ACAAAGCTGGAGGACTCAGCCATGTACTTCTGTGCCAGCAGTGAACCCACAGGGGGCGGTTTGGCCGGGGAGCTGTTTTTTGGAGAA	CASSEPTGGGLAGELFF	2	0.00010415	TCRBV02-01*01	TCRBD01-01*01	TCRBJ02-02*01
CGGTCCACAAAGCTGGAGGACTCAGCCATGTACTTCTGTGCCAGCAGGAGAGGGAGACAGTCCTACAATGAGCAGTTCTTCGGGCCA	CASRRGRQSYNEQFF	2	0.00010415	TCRBV02-01*01		TCRBJ02-01*01
ACTCTGAAGATCCGGTCCACAAAGCTGGAGGACTCAGCCATGTACTTCTGTGCCAGCAGTGTGGGGTATAGGGCTTTCTTTGGACAA	CASSVGYRAFF	2	0.00010415	TCRBV02-01*01		TCRBJ01-01*01
CGGTCCACAAAGCTGGAGGACTCAGCCATGTACTTCTGTGCCAGCAGTGGGGAGGACAGGGAGTTGGGCGAGCAGTACTTCGGGCCG	CASSGEDRELGEQYF	2	0.00010415	TCRBV02-01*01	TCRBD01-01*01	TCRBJ02-07*01
CTGAAGATCCGGTCCACAAAGCTGGAGGACTCAGCCATGTACTTCTGTGCCAGCAAAGCGGACCTGGATACGCAGTATTTTGGCCCA	CASKADLDTQYF	2	0.00010415	TCRBV02-01*01	TCRBD02-01	TCRBJ02-03*01
ACGTTGGCGTCTGCTGTACCCTCTCAGACATCTGTGTACTTCTGTGCCAGCAGTGACGGGGCTAGCGATACGCAGTATTTTGGCCCA	CASSDGASDTQYF	2	0.00010415	TCRBV06-04		TCRBJ02-03*01
GCTGTACCCTCTCAGACATCTGTGTACTTCTGTGCCAGCAGGACCCCGGGACCGGCCGGAGTAGGGGAGACCCAGTACTTCGGGCCA	CASRTPGPAGVGETQYF	2	0.00010415	TCRBV06-04		TCRBJ02-05*01
GCGTCTGCTGTACCCTCTCAGACATCTGTGTACTTCTGTGCCAGCAGTGGACTAGCGGGGGGGCTCAATGAGCAGTTCTTCGGGCCA	CASSGLAGGLNEQFF	2	0.00010415	TCRBV06-04	TCRBD02-01*01	TCRBJ02-01*01
TTGGCGTCTGCTGTACCCTCTCAGACATCTGTGTACTTCTGTGCCAGCAGTGTCGACCACCAATCCTACGAGCAGTACTTCGGGCCG	CASSVDHQSYEQYF	2	0.00010415	TCRBV06-04		TCRBJ02-07*01
TTGGCGTCTGCTGTACCCTCTCAGACATCTGTGTACTTCTGTGCCAGCAGTGAACAGGGGGACACAGATACGCAGTATTTTGGCCCA	CASSEQGDTDTQYF	2	0.00010415	TCRBV06-04	TCRBD01-01*01	TCRBJ02-03*01
TTGGCGTCTGCTGTACCCTCTCAGACATCTGTGTACTTCTGTGCCAGCAGCTACTACGCGAACACCGGGGAGCTGTTTTTTGGAGAA	CASSYYANTGELFF	2	0.00010415	TCRBV06-04	TCRBD02-01	TCRBJ02-02*01
TTCCCCCTCACGTTGGCGTCTGCTGTACCCTCTCAGACATCTGTGTACTTCTGTGCCAGCAGAGGGGGTGAGCAGTTCTTCGGGCCA	CASRGGEQFF	2	0.00010415	TCRBV06-04	TCRBD01-01*01	TCRBJ02-01*01
CAGCGCACAGAGCAGCGGGACTCAGCCATGTATCGCTGTGCCAGCAGCTTAGAGCTAGCGGGGGACAATGAGCAGTTCTTCGGGCCA	CASSLELAGDNEQFF	2	0.00010415	TCRBV07-07*01	TCRBD02-01*01	TCRBJ02-01*01
CGCACAGAGCAGCGGGACTCAGCCATGTATCGCTGTGCCAGCAGCCCCCTTAGCGGGGGGGAAAACAATGAGCAGTTCTTCGGGCCA	CASSPLSGGENNEQFF	2	0.00010415	TCRBV07-07*01	TCRBD02-01*01	TCRBJ02-01*01
CAGCGCACAGAGCAGCGGGACTCAGCCATGTATCGCTGTGCCAGCAGCTTAGGCTTGGGTTCTAATGAAAAACTGTTTTTTGGCAGT	CASSLGLGSNEKLFF	2	0.00010415	TCRBV07-07*01		TCRBJ01-04*01
ATTCAGCGCACAGAGCAGCGGGACTCAGCCATGTATCGCTGTGCCAGCAGCTTAGGGAGAGCCCAAGAGACCCAGTACTTCGGGCCA	CASSLGRAQETQYF	2	0.00010415	TCRBV07-07*01	TCRBD02-01*02	TCRBJ02-05*01
ACGATTCAGCGCACAGAGCAGCGGGACTCAGCCATGTATCGCTGTGCCAGCAGCTTAGGGTACCAAGAGACCCAGTACTTCGGGCCA	CASSLGYQETQYF	2	0.00010415	TCRBV07-07*01		TCRBJ02-05*01
CGCACAGAGCAGCGGGACTCAGCCATGTATCGCTGTGCCAGCAGCCCCACGACTAGCGGGGGACAAGAGACCCAGTACTTCGGGCCA	CASSPTTSGGQETQYF	2	0.00010415	TCRBV07-07*01	TCRBD02-01*01	TCRBJ02-05*01
CTGACGATTCAGCGCACAGAGCAGCGGGACTCAGCCATGTATCGCTGTGCCAGCAGCGCTTGGGGAGAGACCCAGTACTTCGGGCCA	CASSAWGETQYF	2	0.00010415	TCRBV07-07*01		TCRBJ02-05*01
CAGTCCACGGAGTCAGGGGACACAGCACTGTATTTCTGTGCCAGCACCATTCCGGGACAGAAAACCTACGAGCAGTACTTCGGGCCG	CASTIPGQKTYEQYF	2	0.00010415	TCRBV21-01*01	TCRBD01-01*01	TCRBJ02-07*01
TCCACGGAGTCAGGGGACACAGCACTGTATTTCTGTGCCAGCAGCAAATGGCCAGGCCGCTCTGGAAACACCATATATTTTGGAGAG	CASSKWPGRSGNTIYF	2	0.00010415	TCRBV21-01*01	TCRBD01-01*01	TCRBJ01-03*01
CAGTCCACGGAGTCAGGGGACACAGCACTGTATTTCTGTGCCAGCAGCAAAAGGACAGGGCACAGTTATGGCTACACCTTCGGTTCG	CASSKRTGHSYGYTF	2	0.00010415	TCRBV21-01*01	TCRBD01-01*01	TCRBJ01-02*01
GAGTCAGGGGACACAGCACTGTATTTCTGTGCCAGCAGCAAACCTCAGCGGACAGGCAGCTCCTACAATGAGCAGTTCTTCGGGCCA	CASSKPQRTGSSYNEQFF	2	0.00010415	TCRBV21-01*01	TCRBD01-01*01	TCRBJ02-01*01
ATCCAGTCCACGGAGTCAGGGGACACAGCACTGTATTTCTGTGCCAGCACCAGACAGGGGAGGCGGAATGAGCAGTTCTTCGGGCCA	CASTRQGRRNEQFF	2	0.00010415	TCRBV21-01*01	TCRBD01-01*01	TCRBJ02-01*01
CAGTCCACGGAGTCAGGGGACACAGCACTGTATTTCTGTGCCAGCAGCAAAAAAGGGGCGGAGAACACTGAAGCTTTCTTTGGACAA	CASSKKGAENTEAFF	2	0.00010415	TCRBV21-01*01	TCRBD01-01*01	TCRBJ01-01*01
TTCTCTACTCTGAAGATCCAGCCTGCAGAGCAGGGGACTCGGCCGTGTATGTCTGTGCTCCGGGGGACTGAAGCTTTCTTTGGACAA	VLRGTEAFF	2	0.00010415	TCRBV12-02*01	TCRBD02-01*01	TCRBJ01-01*01
TTCTCTACTCTGAAGATCCAGCCTGCAGAGCAGGGGGACTCGGCCGTGTATGTCTGTGCTCCGGGGACTGAAGCTTTCTTTGGACAA	CAPGTEAFF	2	0.00010415	TCRBV12-02*01	TCRBD02-01*01	TCRBJ01-01*01
CCTGCAGAGCAGGGGGACTCGGCCGTGTATGTCTGTGCAAGTCGCTTCCGGATTTCCCGCTATAATTCACCCCTCCACTTTGGGAAC	CASRFRISRYNSPLHF	2	0.00010415	TCRBV12-02*01		TCRBJ01-06*01
GAGCTGAATGTGAACGCCTTGTTGCTGGGGGACTCGGCCCTCTATCTCTGTGCCAGCAGCCTAGGTTATACGCAGTATTTTGGCCCA	CASSLGYTQYF	2	0.00010415	TCRBV05-06*01	TCRBD02-01	TCRBJ02-03*01
AATGTGAACGCCTTGTTGCTGGGGGACTCGGCCCTCTATCTCTGTGCCAGCAATTTGTTGAGTACCGGGGAGCTGTTTTTTGGAGAA	CASNLLSTGELFF	2	0.00010415	TCRBV05-06*01	TCRBD02-01*02	TCRBJ02-02*01
AATGTGAACGCCTTGTTGCTGGGGGACTCGGCCCTCTATCTCTGTGCCAGCAGCTTGGCTGGGGAAGAGACCCAGTACTTCGGGCCA	CASSLAGEETQYF	2	0.00010415	TCRBV05-06*01		TCRBJ02-05*01
GTGAACGCCTTGTTGCTGGGGGACTCGGCCCTCTATCTCTGTGCCAGCAGCTTGGCCGCGCGGGGGGCTGAGCAGTTCTTCGGGCCA	CASSLAARGAEQFF	2	0.00010415	TCRBV05-06*01	TCRBD02-01*01	TCRBJ02-01*01
GCCTTGTTGCTGGGGGACTCGGCCCTCTATCTCTGTGCCAGCAGCTCCGCCGGGACAGGGCCCGGCACTGAAGCTTTCTTTGGACAA	CASSSAGTGPGTEAFF	2	0.00010415	TCRBV05-06*01	TCRBD01-01*01	TCRBJ01-01*01
GCCTTGTTGCTGGGGGACTCGGCCCTCTATCTCTGTGCCAGCAGCTTGGGCGTATTGGACTTACGTGCAGAGCAGTACTTCGGGCCG	CASSLGVLDLRAEQYF	2	0.00010415	TCRBV05-06*01	TCRBD02-01	TCRBJ02-07*01
AACGCCTTGTTGCTGGGGGACTCGGCCCTCTATCTCTGTGCCAGCAGCCACTCGGGGGGAGGTAATGAAAAACTGTTTTTTGGCAGT	CASSHSGGGNEKLFF	2	0.00010415	TCRBV05-06*01	TCRBD02-01*01	TCRBJ01-04*01
GTGAACGCCTTGTTGCTGGGGGACTCGGCCCTCTATCTCTGTGCGGCAAGTCCGGGACTAGCGGGGGGGCAGCTGTTTTTTGGAGAA	CAASPGLAGGQLFF	2	0.00010415	TCRBV05-06*01	TCRBD02-01*01	TCRBJ02-02*01
AACGCCTTGTTGCTGGGGGACTCGGCCCTCTATCTCTGTGCCAGCAGCTTACAGACCCACTCCTACAATGAGCAGTTCTTCGGGCCA	CASSLQTHSYNEQFF	2	0.00010415	TCRBV05-06*01	TCRBD01-01*01	TCRBJ02-01*01
AACGCCTTGTTGCTGGGGGACTCGGCCCTCTATCTCTGTGCCAGCAGCCTCTTCTCGGCGGCTAATGAAAAACTGTTTTTTGGCAGT	CASSLFSAANEKLFF	2	0.00010415	TCRBV05-06*01	TCRBD02-01	TCRBJ01-04*01
AATGTGAACGCCTTGTTGCTGGGGGACTCGGCCCTCTATCTCTGTGCCAGCAGCATCCCACGGGGCCAGCCCCAGCATTTTGGTGAT	CASSIPRGQPQHF	2	0.00010415	TCRBV05-06*01		TCRBJ01-05*01
GTGAACGCCTTGTTGCTGGGGGACTCGGCCCTCTATCTCTGTGCCAGCAGCCTGGGACAGGGGAGTAGTGGCTACACCTTCGGTTCG	CASSLGQGSSGYTF	2	0.00010415	TCRBV05-06*01	TCRBD01-01*01	TCRBJ01-02*01
GCCTTGTTGCTGGGGGACTCGGCCCTCTATCTCTGTGCCAGCAGCGGCCGGACAGCCCGAAGCAATCAGCCCCAGCATTTTGGTGAT	CASSGRTARSNQPQHF	2	0.00010415	TCRBV05-06*01	TCRBD01-01*01	TCRBJ01-05*01
AACGCCTTGTTGCTGGGGGACTCGGCCCTCTATCTCTGTGCCAGCAGAGTCCCGGGACTAGCTTACAATGAGCAGTTCTTCGGGCCA	CASRVPGLAYNEQFF	2	0.00010415	TCRBV05-06*01	TCRBD02-01	TCRBJ02-01*01
GCCTTGTTGCTGGGGGACTCGGCCCTCTATCTCTGTGCCAGCAGCCGCTCCGGGACTAGCGGCTACTACGAGCAGTACTTCGGGCCG	CASSRSGTSGYYEQYF	2	0.00010415	TCRBV05-06*01	TCRBD02-01	TCRBJ02-07*01
GAGCTGAATGTGAACGCCTTGTTGCTGGGGGACTCGGCCCTCTATCTCTGTGCCAGCAGCTTGACGAATGAGCAGTTCTTCGGGCCA	CASSLTNEQFF	2	0.00010415	TCRBV05-06*01		TCRBJ02-01*01
GCCTTGTTGCTGGGGGACTCGGCCCTCTATCTCTGTGCCAGCAGCACACTCTCGGGACAGGAGACTTCACCCCTCCACTTTGGGAAC	CASSTLSGQETSPLHF	2	0.00010415	TCRBV05-06*01	TCRBD01-01*01	TCRBJ01-06*01
GCCTTGTTGCTGGGGGACTCGGCCCTCTATCTCTGTGCCAGCAGTTACGGACTAGCGGGGGAACAAGAGACCCAGTACTTCGGGCCA	CASSYGLAGEQETQYF	2	0.00010415	TCRBV05-06*01	TCRBD02-01*01	TCRBJ02-05*01
AACGCCTTGTTGCTGGGGGACTCGGCCCTCTATCTCTGTGCCAGCAGCTTGGGGACAGGGAGCTCCTACGAGCAGTACTTCGGGCCG	CASSLGTGSSYEQYF	2	0.00010415	TCRBV05-06*01	TCRBD01-01*01	TCRBJ02-07*01
GTGAACGCCTTGTTGCTGGGGGACTCGGCCCTCTATCTCTGTGCCAGCAGCTTGGCAGGGTACACCTACGAGCAGTACTTCGGGCCG	CASSLAGYTYEQYF	2	0.00010415	TCRBV05-06*01	TCRBD01-01*01	TCRBJ02-07*01
TTGTTGCTGGGGGACTCGGCCCTCTATCTCTGTGCCAGCAGCTTGACGGGACAGTCGTTCTCTGGAAACACCATATATTTTGGAGAG	CASSLTGQSFSGNTIYF	2	0.00010415	TCRBV05-06*01	TCRBD01-01*01	TCRBJ01-03*01
GTGAACGCCTTGTTGCTGGGGGACTCGGCCCTCTATCTCTGTGCCAGCAGCTTGGGGACCCATCAAGAGACCCAGTACTTCGGGCCA	CASSLGTHQETQYF	2	0.00010415	TCRBV05-06*01		TCRBJ02-05*01
AATGTGAACGCCTTGTTGCTGGGGGACTCGGCCCTCTATCTCTGTGCCAGCAGCTTGAAAGCAGGGGAAGAAGCTTTCTTTGGACAA	CASSLKAGEEAFF	2	0.00010415	TCRBV05-06*01	TCRBD01-01*01	TCRBJ01-01*01
AACGCCTTGTTGCTGGGGGACTCGGCCCTCTATCTCTGTGCCAGCAGCCGCAGGGGACTAGCCGGCCACGAGCAGTACTTCGGGCCG	CASSRRGLAGHEQYF	2	0.00010415	TCRBV05-06*01	TCRBD02-01	TCRBJ02-07*01
GTGAACGCCTTGTTGCTGGGGGACTCGGCCCTCTATCTCTGTGCCAGCAGCTTGTTTTCTCCGAACACTGAAGCTTTCTTTGGACAA	CASSLFSPNTEAFF	2	0.00010415	TCRBV05-06*01	TCRBD02-01	TCRBJ01-01*01
GCCTTGTTGCTGGGGGACTCGGCCCTCTATCTCTGTGCCAGCAGCTTGTACGGGACTAGCGAAACCGGGGAGCTGTTTTTTGGAGAA	CASSLYGTSETGELFF	2	0.00010415	TCRBV05-06*01	TCRBD02-01	TCRBJ02-02*01
AACGCCTTGTTGCTGGGGGACTCGGCCCTCTATCTCTGTGCCAGCAGCTTTGCGGGACAGGGGGTTTACGAGCAGTACTTCGGGCCG	CASSFAGQGVYEQYF	2	0.00010415	TCRBV05-06*01	TCRBD01-01*01	TCRBJ02-07*01
GTGAACGCCTTGTTGCTGGGGGACTCGGCCCTCTATCTCTGTGCCAGCAGCTTGGGGGCAGCCTCCTACGAGCAGTACTTCGGGCCG	CASSLGAASYEQYF	2	0.00010415	TCRBV05-06*01	TCRBD01-01*01	TCRBJ02-07*01
GTGAACGCCTTGTTGCTGGGGGACTCGGCCCTCTATCTCTGTGCCAGCAGCTTGAGGCAGGGTGCTGGAAGCTACACCTTCGGTTCG	CASSLRQGAGSYTF	2	0.00010415	TCRBV05-06*01	TCRBD01-01*01	TCRBJ01-02*01
GCCTTGTTGCTGGGGGACTCGGCCCTCTATCTCTGTGCCAGCAGCTTGTTTAATAGCGGGGGGGCCATGACGCAGTATTTTGGCCCA	CASSLFNSGGAMTQYF	2	0.00010415	TCRBV05-06*01	TCRBD02-01*01	TCRBJ02-03*01
GCCTTGTTGCTGGGGGACTCGGCCCTCTATCTCTGTGCCAGCAGCTTTGGGCTGGCCGGACAGGCAGAGACCCAGTACTTCGGGCCA	CASSFGLAGQAETQYF	2	0.00010415	TCRBV05-06*01	TCRBD01-01*01	TCRBJ02-05*01
GTGAACGCCTTGTTGCTGGGGGACTCGGCCCTCTATCTCTGTGCCAGCAGCCCACCGCTCCGTGGGGCCGAAGCTTTCTTTGGACAA	CASSPPLRGAEAFF	2	0.00010415	TCRBV05-06*01	TCRBD01-01*01	TCRBJ01-01*01
GTGAACGCCTTGTTGCTGGGGGACTCGGCCCTCTATCTCTGTGCCAGCAGTCCAAGCGGGTCCAGCAACGAGCAGTACTTCGGGCCG	CASSPSGSSNEQYF	2	0.00010415	TCRBV05-06*01	TCRBD02-01	TCRBJ02-07*01
AACTATAGCTCTGAGCTGAATGTGAACGCCTTGTTGCTGGGGGACTCGGCCCTCTATCTCTGTGCCAGCAGCTTCACACCCGGGCCA	CASSFTP	2	0.00010415	TCRBV05-06*01	TCRBD01-01*01	TCRBJ02
GAGCTGAATGTGAACGCCTTGTTGCTGGGGGACTCGGCCCTCTATCTCTGTGCCAGCAGCTTAGGAGAGACCCAGTACTTCGGGCCA	CASSLGETQYF	2	0.00010415	TCRBV05-06*01		TCRBJ02-05*01
CCACTCAGGCTGGTGTCGGCTGCTCCCTCCCAGACATCTGTGTACTTGTGTGCCAGCAGTTCCGGGGCGGGGACACACTTCGGTTCG	CASSSGAGTHF	2	0.00010415	TCRBV06-08*01		TCRBJ01-02*01
CCACTCAGGCTGGTGTCGGCTGCTCCCTCCCAGACATCTGTGTACTTCTGTGCCAGCAGTTCCGGGGCGGGGACACACTTCGGTTCG	CASSSGAGTHF	2	0.00010415	TCRBV06-08*01		TCRBJ01-02*01
CAGGTAGTGCGAGGAGATTCGGCAGCTTATTTCTGTGCCAGCTCACAGAGACTAACCTTAAACACCGGGGAGCTGTTTTTTGGAGAA	CASSQRLTLNTGELFF	2	0.00010415	TCRBV18-01*01	TCRBD02-01	TCRBJ02-02*01
GTAGTGCGAGGAGATTCGGCAGCTTATTTCTGTGCCAGCTCACCACGAGCCCGGGGTAGCGGAGGAGAGGAGCAGTACTTCGGGCCG	CASSPRARGSGGEEQYF	2	0.00010415	TCRBV18-01*01	TCRBD02-01	TCRBJ02-07*01
ATCCAGCAGGTAGTGCGAGGAGATTCGGCAGCTTATTTCTGTGCCAGCTCACGGGACAAGATGGGTTCACCCCTCCACTTTGGGAAC	CASSRDKMGSPLHF	2	0.00010415	TCRBV18-01*01	TCRBD01-01*01	TCRBJ01-06*01
ATCCAGCAGGTAGTGCGAGGAGATTCGGCAGCTTATTTCTGTGCCAGCTCAAGGGGGGCAGGTACCTACGAGCAGTACTTCGGGCCG	CASSRGAGTYEQYF	2	0.00010415	TCRBV18-01*01		TCRBJ02-07*01
ATCCAGCAGGTAGTGCGAGGAGATTCGGCAGCTTATTTCTGTGCCAGCTCACCGGGACAGGCGCATGAAAAACTGTTTTTTGGCAGT	CASSPGQAHEKLFF	2	0.00010415	TCRBV18-01*01	TCRBD01-01*01	TCRBJ01-04*01
ATCCAGCAGGTAGTGCGAGGAGATTCGGCAGCTTATTTCTGTGCCAGCTCACCACCGTACCCCCAAGAGACCCAGTACTTCGGGCCA	CASSPPYPQETQYF	2	0.00010415	TCRBV18-01*01		TCRBJ02-05*01
CAGGTAGTGCGAGGAGATTCGGCAGCTTATTTCTGTGCCAGCTCACGGGACGTCCTTGGCCTCCAAGAGACCCAGTACTTCGGGCCA	CASSRDVLGLQETQYF	2	0.00010415	TCRBV18-01*01		TCRBJ02-05*01
AGGATCCAGCAGGTAGTGCGAGGAGATTCGGCAGCTTATTTCTGTGCCAGCTCACCCGGGGGAGATCAGCCCCAGCATTTTGGTGAT	CASSPGGDQPQHF	2	0.00010415	TCRBV18-01*01	TCRBD02-01*01	TCRBJ01-05*01
CAGCAGGTAGTGCGAGGAGATTCGGCAGCTTATTTCTGTGCCAGCTCACCAGATGGAGCCACTACAGATACGCAGTATTTTGGCCCA	CASSPDGATTDTQYF	2	0.00010415	TCRBV18-01*01	TCRBD02-01*02	TCRBJ02-03*01
AGGATCCAGCAGGTAGTGCGAGGAGATTCGGTAGCTTATTTCTGTGCCACCACGCCGCGGGGAGACAATGAGCAGTTCTTCGGGCCA	CATTPRGDNEQFF	2	0.00010415	TCRBV18-01*01	TCRBD02-01*01	TCRBJ02-01*01
ATCCAGCAGGTAGTGCGAGGAGATTCGGCAGCTTATTTCTGTGCCAGCTCACCTAGTTATGTTGGGGAGACCCAGTACTTCGGGCCA	CASSPSYVGETQYF	2	0.00010415	TCRBV18-01*01		TCRBJ02-05*01
CAGGTAGTGCGAGGAGATTCGGCAGCTTATTTCTGTGCCAGCTCACCACCCGGGTGGGGTAGCAATCAGCCCCAGCATTTTGGTGAT	CASSPPGWGSNQPQHF	2	0.00010415	TCRBV18-01*01		TCRBJ01-05*01
GTAGTGCGAGGAGATTCGGCAGCTTATTTCTGTGCCAGCTCAGCGGGGACTAGCGGGGGGGCCTCCTACGAGCAGTACTTCGGGCCG	CASSAGTSGGASYEQYF	2	0.00010415	TCRBV18-01*01	TCRBD02-01*01	TCRBJ02-07*01
CAGCAGGTAGTGCGAGGAGATTCGGCAGCTTATTTCTGTGCCAGCTCGGCACAGGACCCTAGCACAGATACGCAGTATTTTGGCCCA	CASSAQDPSTDTQYF	2	0.00010415	TCRBV18-01*01	TCRBD01-01*01	TCRBJ02-03*01
CAGCAGGTAGTGCGAGGAGATTCGGCAGCTTATTTCTGTGCCAGCTCACCAAGGACAGGGATGACAGATACGCAGTATTTTGGCCCA	CASSPRTGMTDTQYF	2	0.00010415	TCRBV18-01*01	TCRBD01-01*01	TCRBJ02-03*01
ATCCAGCAGGTAGTGCGAGGAGATTCGGCAGCTTATTTCTGTGCCAGCTCACCACTTAATACCCCCTATGGCTACACCTTCGGTTCG	CASSPLNTPYGYTF	2	0.00010415	TCRBV18-01*01		TCRBJ01-02*01
ATCCAGCAGGTAGTGCGAGGAGATTCGGCAGCTTATTTCTGTGCCAGCTCGAGGGCCAGGGGTTCCTACGAGCAGTACTTCGGGCCG	CASSRARGSYEQYF	2	0.00010415	TCRBV18-01*01	TCRBD01-01*01	TCRBJ02-07*01
ATCCAGCAGGTAGTGCGAGGAGATTCGGCAGCTTATTTCTGTGCCAGCTCAGCAGGCCACGTCCTGGGAGAGCAGTACTTCGGGCCG	CASSAGHVLGEQYF	2	0.00010415	TCRBV18-01*01		TCRBJ02-07*01
CAGCAGGTAGTGCGAGGAGATTCGGCAGCTTATTTCTGTGCCAGCTCATCCGGGACAGGAGCTCAAGAGACCCAGTACTTCGGGCCA	CASSSGTGAQETQYF	2	0.00010415	TCRBV18-01*01	TCRBD01-01*01	TCRBJ02-05*01
AGGATCCAGCAGGTAGTGCGAGGAGATTCGGCAGCTTATTTCTGTGCCAGCTCACCCAGGGGCGCAGATGGCTACACCTTCGGTTCG	CASSPRGADGYTF	2	0.00010415	TCRBV18-01*01	TCRBD01-01*01	TCRBJ01-02*01
ATCCAGCAGGTAGTGCGAGGAGATTCGGCAGCTTATTTCTGTGCCAGCTCACAGGGGGCGCAGGGCTATGGCTACACCTTCGGTTCG	CASSQGAQGYGYTF	2	0.00010415	TCRBV18-01*01	TCRBD01-01*01	TCRBJ01-02*01
CAGCAGGTAGTGCGAGGAGATTCGGCAGCTTATTTCTGTGCCAGCTCTGCCGGACAGGGAAGGTTAGATGGCTACACCTTCGGTTCG	CASSAGQGRLDGYTF	2	0.00010415	TCRBV18-01*01	TCRBD01-01*01	TCRBJ01-02*01
AGGATCCAGCAGGTAGTGCGAGGAGATTCGGCAGCTTATTTCTGTGCCAGCTCATCGGAAATGAACACTGAAGCTTTCTTTGGACAA	CASSSEMNTEAFF	2	0.00010415	TCRBV18-01*01		TCRBJ01-01*01
CAGCAGGTAGTGCGAGGAGATTCGGCAGCTTATTTCTGTGCCAGCTCTCAACACGGGGGTAACACCGGGGAGCTGTTTTTTGGAGAA	CASSQHGGNTGELFF	2	0.00010415	TCRBV18-01*01	TCRBD02-01*01	TCRBJ02-02*01
CAGGTAGTGCGAGGAGATTCGGCAGCTTATTTCTGTGCCAGCTCACATCCTTTGGGACAGGGGAGTAATGAGCAGTTCTTCGGGCCA	CASSHPLGQGSNEQFF	2	0.00010415	TCRBV18-01*01	TCRBD01-01*01	TCRBJ02-01*01
CAGCAGGTAGTGCGAGGAGATTCGGCAGCTTATTTCTGTGCCAGCTCACTCGACGGTTACCTTAACTATGGCTACACCTTCGGTTCG	CASSLDGYLNYGYTF	2	0.00010415	TCRBV18-01*01		TCRBJ01-02*01
ATCCAGCAGGTAGTGCGAGGAGATTCGGCAGCTTATTTCTGTGCCAGCTCACCACCGGCGAGATCGGAGACCCAGTACTTCGGGCCA	CASSPPARSETQYF	2	0.00010415	TCRBV18-01*01		TCRBJ02-05*01
AGTGCCTTGGAGCTGGGGGACTCGGCCCTGTATCTCTGTGCCAGCAGCCACTCGGGGGGAGGTAATGAAAAACTGTTTTTTGGCAGT	CASSHSGGGNEKLFF	2	0.00010415	TCRBV05-03	TCRBD02-01*01	TCRBJ01-04*01
TTGGAGCTGGGGGACTCGGCCCTGTATCTCTGTGCCAGAAGCTTGATTGGGGGCCCTTCCTCTGGAAACACCATATATTTTGGAGAG	CARSLIGGPSSGNTIYF	2	0.00010415	TCRBV05-03	TCRBD01-01*01	TCRBJ01-03*01
TTGGAGCTGGACGACTCGGCCCTGTATCTCTGTGCCAGCAGCGCAAGTACTGGGGCGAAAAGAACAGATACGCAGTATTTTGGCCCA	CASSASTGAKRTDTQYF	2	0.00010415	TCRBV05-04*01	TCRBD01-01*01	TCRBJ02-03*01
GCCTTGGAGCTGGACGACTCGGCCCTGTATCTCTGTGCCAGCAGCGCTAAGCTAGCGGGGGGTTTGGAGACCCAGTACTTCGGGCCA	CASSAKLAGGLETQYF	2	0.00010415	TCRBV05-04*01	TCRBD02-01*01	TCRBJ02-05*01
CTGAATGTGAACGCCTTGGAGCTGGACGACTCGGCCCTGTATCTCTGTGCCAGCAGAAGGGGGGACGGGACCCAGTACTTCGGGCCA	CASRRGDGTQYF	2	0.00010415	TCRBV05-04*01		TCRBJ02-05*01
AACGCCTTGGAGCTGGACGACTCGGCCCTGTATCTCTGTGCCAGCAGCTTGGCTTCTGGGGGTACCTACGAGCAGTACTTCGGGCCG	CASSLASGGTYEQYF	2	0.00010415	TCRBV05-04*01		TCRBJ02-07*01
CTGAATGTGAACGCCTTGGAGCTGGACGACTCGGCCCTGTATCTCTGTGCCAGCAGCTTGTCCCGTTACGAGCAGTACTTCGGGCCG	CASSLSRYEQYF	2	0.00010415	TCRBV05-04*01	TCRBD02-01	TCRBJ02-07*01
GCCTTGGAGCTGGACGACTCGGCCGTGTATCTCTGTGCCAGCAGCACCCGGGACCCGAGCTCTGGAAACACCATATATTTTGGAGAG	CASSTRDPSSGNTIYF	2	0.00010415	TCRBV05-04*01		TCRBJ01-03*01
GTGAACGCCTTGGAGCTGGACGACTCGGCCCTGTATCTCTGTGCCAGCAGCCAAGGGGGGGTCACAGATACGCAGTATTTTGGCCCA	CASSQGGVTDTQYF	2	0.00010415	TCRBV05-04*01	TCRBD02-01*01	TCRBJ02-03*01
GCCTTGGAGCTGGACGACTCGGCCCTGTATCTCTGTGCCAGCAGCTTGGTCACGGGGGGGGGCTCCTACGAGCAGTACTTCGGGCCG	CASSLVTGGGSYEQYF	2	0.00010415	TCRBV05-04*01	TCRBD02-01*01	TCRBJ02-07*01
AGTGCCTTGGAGCTGGACGACTCGGCCCTGTATCTCTGTGCCAGCAGCCACTCGGGGGGAGGTAATGAAAAACTGTTTTTTGGCAGT	CASSHSGGGNEKLFF	2	0.00010415	TCRBV05-04*01	TCRBD02-01*01	TCRBJ01-04*01
AACGCCTTGGAGCTGGACGACTCGGCCCTGTATCTCTGTGCCAGCAGCTCGACAGGGACGAGCTCCTACGAGCAGTACTTCGGGCCG	CASSSTGTSSYEQYF	2	0.00010415	TCRBV05-04*01	TCRBD01-01*01	TCRBJ02-07*01
AATGTGAACGCCTTGGAGCTGGACGACTCGGCCCTGTATCTCTGTGCCAGCAGCACGACAGGGTTGGGCGAGCAGTTCTTCGGGCCA	CASSTTGLGEQFF	2	0.00010415	TCRBV05-04*01	TCRBD01-01*01	TCRBJ02-01*01
AATGTGAACGCCTTGGAGCTGGACGACTCGGCCCTGTATCTCTGTGCCAGCAGACCCAACCCTCTGGGGGAGCAGTACTTCGGGCCG	CASRPNPLGEQYF	2	0.00010415	TCRBV05-04*01		TCRBJ02-07*01
AACGCCTTGGAGCTGGACGACTCGGCCCTGTATCTCTGTGCCAGCAGCTTAGCGGGGGGGGTCCAAGAGACCCAGTACTTCGGGCCA	CASSLAGGVQETQYF	2	0.00010415	TCRBV05-04*01	TCRBD02-01*01	TCRBJ02-05*01
GTGAACGCCTTGGAGCTGGACGACTCGGCCCTGTATCTCTGTGCCAGCAGCTTGAGCCTGGAACAGACTGAAGCTTTCTTTGGACAA	CASSLSLEQTEAFF	2	0.00010415	TCRBV05-04*01	TCRBD01-01*01	TCRBJ01-01*01
AATGTGAACGCCTTGGAGCTGGACGACTCGGCCCTGTATCTCTGTGCCAGCACCTTCCCGGATAACTATGGCTACACCTTCGGTTCG	CASTFPDNYGYTF	2	0.00010415	TCRBV05-04*01		TCRBJ01-02*01
GTGAACGCCTTGGAGCTGGACGACTCGGCCCTGTATCTCTGTGCCAGCAGCTTTGACAGGGCCACCGGGGAGCTGTTTTTTGGAGAA	CASSFDRATGELFF	2	0.00010415	TCRBV05-04*01	TCRBD01-01*01	TCRBJ02-02*01
GTGAACGCCTTGGAGCTGGACGACTCGGCCCTGTATCTCTGTGCCAGCAGCTCGGGGGGGTTAGTCTATGGCTACACCTTCGGTTCG	CASSSGGLVYGYTF	2	0.00010415	TCRBV05-04*01	TCRBD02-01*01	TCRBJ01-02*01
GCCTTGGAGCTGGACGACTCGGCCCTGTATCTCTGTGCCAGCAGCAGGGTTACCTCCGGGACTAATGAAAAACTGTTTTTTGGCAGT	CASSRVTSGTNEKLFF	2	0.00010415	TCRBV05-04*01		TCRBJ01-04*01
AACGCCTTGGAGCTGGACGACTCGGCCCTGTATCTCTGTGCCAGCAGCTTGCAGACTAGCGGGTTCTACGAGCAGTACTTCGGGCCG	CASSLQTSGFYEQYF	2	0.00010415	TCRBV05-04*01	TCRBD02-01	TCRBJ02-07*01
GAGCTGAATGTGAACGCCTTGGAGCTGGACGACTCGGCCCTGTATCTCTGTGCCAGCAGCAAGCTAGATGAGCAGTTCTTCGGGCCA	CASSKLDEQFF	2	0.00010415	TCRBV05-04*01	TCRBD02-01	TCRBJ02-01*01
AATGTGAACGCCTTGGAGCTGGACGACTCGGCCCTGTATCTCTGTGCCAGCAGCACTACAGGGTTAGGTGAAGCTTTCTTTGGACAA	CASSTTGLGEAFF	2	0.00010415	TCRBV05-04*01	TCRBD01-01*01	TCRBJ01-01*01
AACGCCTTGGAGCTGGACGACTCGGCCCTGTATCTCTGTGCCAGCAGCTCTAAGGGACAGGGGACATATGGCTACACCTTCGGTTCG	CASSSKGQGTYGYTF	2	0.00010415	TCRBV05-04*01	TCRBD01-01*01	TCRBJ01-02*01
GCCTTGGAGCTGGACGACTCGGCCCTGTATCTCTGTGCCAGCAGTTCCGCGATTAGCGGGGGGACAGATACGCAGTATTTTGGCCCA	CASSSAISGGTDTQYF	2	0.00010415	TCRBV05-04*01	TCRBD02-01*01	TCRBJ02-03*01
ATCCAGCGCACACAGCAGGAGGACTCGGCCGTGTATCTCTGTGCCAGCAGCCCACAAGGACAGAACACTGAAGCTTTCTTTGGACAA	CASSPQGQNTEAFF	2	0.00010415	TCRBV07-02*01	TCRBD01-01*01	TCRBJ01-01*01
ACGATCCAGCGCACACAGCAGGAGGACTCGGCCGTGTATCTCTGTGCCAGCAGCCACCCAGTAAACACTGAAGCTTTCTTTGGACAA	CASSHPVNTEAFF	2	0.00010415	TCRBV07-02*01	TCRBD01-01*01	TCRBJ01-01*01
CTGACGATCCAGCGCACACAGCAGGAGGACTCGGCCGTGTATCTCTGTGCCAGCAGCGCGGGATACACTGAAGCTTTCTTTGGACAA	CASSAGYTEAFF	2	0.00010415	TCRBV07-02*01	TCRBD02-01*02	TCRBJ01-01*01
CAGCGCACACAGCAGGAGGACTCGGCCGTGTATCTCTGTGCCAGCAGCGTCCTAGGGACTAGCGGCTACGAGCAGTACTTCGGGCCG	CASSVLGTSGYEQYF	2	0.00010415	TCRBV07-02*01	TCRBD02-01	TCRBJ02-07*01
CGCACACAGCAGGAGGACTCGGCCGTGTATCTCTGTGCCAGCAGCTTAGAAGGGACTAGCGGGGGCTACGAGCAGTACTTCGGGCCG	CASSLEGTSGGYEQYF	2	0.00010415	TCRBV07-02*01	TCRBD02-01*01	TCRBJ02-07*01
ACGATCCAGCGCACACAGCAGGAGGACTCGGCCGTGTATCTCTGTGCCAGCCACCGAATAGGGGAAAGGGGCTACACCTTCGGTTCG	CASHRIGERGYTF	2	0.00010415	TCRBV07-02*01	TCRBD01-01*01	TCRBJ01-02*01
ATCCAGCGCACACAGCAGGAGGACTCGGCCGTGTATCTCTGTGCCAGCAGCCCGCGAACAGGGGGCAAAGACTACACCTTCGGTTCG	CASSPRTGGKDYTF	2	0.00010415	TCRBV07-02*01	TCRBD01-01*01	TCRBJ01-02*01
ATCCAGCGCACACAGCAGGAGGACTCGGCCGTGTATCTCTGTGCCAGCAGCAAGGGACAGGGTAGGGATACGCAGTATTTTGGCCCA	CASSKGQGRDTQYF	2	0.00010415	TCRBV07-02*01	TCRBD01-01*01	TCRBJ02-03*01
CAGCGCACACAGCAGGAGGACTCGGCCGTGTATCTCTGTGCCAGCAGCTTACTCAGGAGCTCTGGAAACACCATATATTTTGGAGAG	CASSLLRSSGNTIYF	2	0.00010415	TCRBV07-02*01		TCRBJ01-03*01
ATCCAGCGCACACAGCAGGAGGACTCGGCCGTGTATCTCTGTGCCAGCAGGGACTCCTTGGGGACCTATGGCTACACCTTCGGTTCG	CASRDSLGTYGYTF	2	0.00010415	TCRBV07-02*01		TCRBJ01-02*01
CAGCGCACACAGCAGGAGGACTCGGCCGTGTATCTCTGTGCCAGCAGCCTTGGAGGGGCGATGGGAAACACCATATATTTTGGAGAG	CASSLGGAMGNTIYF	2	0.00010415	TCRBV07-02*01	TCRBD02-01*02	TCRBJ01-03*01
CAGCGCACACAGCAGGAGGACTCGGCCGTGTATCTCTGTGCCAGCAGCCACTCGGGGGGAGGTAATGAAAAACTGTTTTTTGGCAGT	CASSHSGGGNEKLFF	2	0.00010415	TCRBV07-02*01	TCRBD02-01*01	TCRBJ01-04*01
CGCACACAGCAGGAGGACTCGGCCGTGTATCTCTGTGCCAGCATCCAAAACCCGGGGGCTGTACAAGAGACCCAGTACTTCGGGCCA	CASIQNPGAVQETQYF	2	0.00010415	TCRBV07-02*01		TCRBJ02-05*01
CGCACACAGCAGGAGGACTCGGCCGTGTATCTCTGTGCCAGCAGCTTAGATCTAGCGGGGGCGGTTCGGGAGCAGTTCTTCGGGCCA	CASSLDLAGAVREQFF	2	0.00010415	TCRBV07-02*01	TCRBD02-01*01	TCRBJ02-01*01
ACGATCCAGCGCACACAGCAGGAGGACTCGGCCGTGTATCTCTGTGCCAGCAGCTTAGACCAGAATCGTCCGCAGTTCTTCGGGCCA	CASSLDQNRPQFF	2	0.00010415	TCRBV07-02*01	TCRBD01-01*01	TCRBJ02-01*01
ATCCAGCGCACACAGCAGGAGGACTCGGCCGTGTATCTCTGTGCCAGCAGCCTCGGGGGGGGTACCTACGAGCAGTACTTCGGGCCG	CASSLGGGTYEQYF	2	0.00010415	TCRBV07-02*01	TCRBD02-01*01	TCRBJ02-07*01
CAGCGCACACAGCAGGAGGACTCGGCCGTGTATCTCTGTGCCAGCAGCATACAATTGCTGTCGGGGAATGAGCAGTTCTTCGGGCCA	CASSIQLLSGNEQFF	2	0.00010415	TCRBV07-02*01	TCRBD02-01*01	TCRBJ02-01*01
ACGATCCAGCGCACACAGCAGGAGGACTCGGCCGTGTATCTCTGTGCCAGCAGCTTAGGACCCTCAACTGAAGCTTTCTTTGGACAA	CASSLGPSTEAFF	2	0.00010415	TCRBV07-02*01		TCRBJ01-01*01
GTCTCCACTCTGACGATCCAGCGCACACAGCAGGAGGACTCGGCCGTGTATCTCTGTGCCAGCAGCTTATATCCGGGTTTCGGGCCG	CASSLYPGF	2	0.00010415	TCRBV07-02*01	TCRBD02-01	TCRBJ02-07*01
ACGATCCAGCGCACACAGCAGGAGGACTCGGCCGTGTATCTCTGTGCCAGCAGACCGGACAGAAACACTGAAGCTTTCTTTGGACAA	CASRPDRNTEAFF	2	0.00010415	TCRBV07-02*01	TCRBD01-01*01	TCRBJ01-01*01
ATCCAGCGCACACAGCAGGAGGACTCGGCCGTGTATCTCTGTGCCAGCAGCTTAGCCATATCAGCAGATACGCAGTATTTTGGCCCA	CASSLAISADTQYF	2	0.00010415	TCRBV07-02*01	TCRBD01-01*01	TCRBJ02-03*01
ATCCAGCGCACACAGCAGGAGGACTCGGCCGTGTATCTCTGTGCCAGCAGCGCCGGGACAGGGGGGTCAAGTCGGTTCTTCGGGCCA	CASSAGTGGSSRFF	2	0.00010415	TCRBV07-02*01	TCRBD01-01*01	TCRBJ02-01*01
TTGGAGATCCAGCGCACACAGCAGGAGGACTCGGCCGTGTATCTCTGTGCCAGCAGCAGCCGGACGCAGCCCCAGCATTTTGGTGAT	CASSSRTQPQHF	2	0.00010415	TCRBV07-02*01		TCRBJ01-05*01
CAGCGCACACAGCAGGAGGACTCGGCCCTGTATCTCTGTGCCAGCAGCCACTCGGGGGGAGGTAATGAAAAACTGTTTTTTGGCAGT	CASSHSGGGNEKLFF	2	0.00010415	TCRBV07-02*01	TCRBD02-01*01	TCRBJ01-04*01
CAGCGCACACAGCAGGAGGACTCGGCCGTGTATCTCTGTGCCAGCAGCTTAGTCGGGGGGCAGGCAGATACGCAGTATTTTGGCCCA	CASSLVGGQADTQYF	2	0.00010415	TCRBV07-02*01	TCRBD02-01*01	TCRBJ02-03*01
CAGCGCACACAGCAGGAGGACTCGGCCGTGTATCTCTGTGCCAGCAGCTCGGACACCTTCTCCTACAATGAGCAGTTCTTCGGGCCA	CASSSDTFSYNEQFF	2	0.00010415	TCRBV07-02*01	TCRBD01-01*01	TCRBJ02-01*01
ATCCAGCGCACACAGCAGGAGGACTCGGCCGTGTATCTCTGTGCCAGCAGCTTACTAGCGGGGGGCGGCGAGCAGTACTTCGGGCCG	CASSLLAGGGEQYF	2	0.00010415	TCRBV07-02*01	TCRBD02-01*01	TCRBJ02-07*01
CAGCGCACACAGCAGGAGGACTCGGCCGTGTATCTCTGTGCCAGCAGCTTAGGTGCCGGGGTTGGTGAAAAACTGTTTTTTGGCAGT	CASSLGAGVGEKLFF	2	0.00010415	TCRBV07-02*01	TCRBD02-01*01	TCRBJ01-04*01
CAGCGCACACAGCAGGAGGACTCGGCCGTGTATCTCTGTGCCAGCAGCCAAACGGGGGGACGCTACAATGAGCAGTTCTTCGGGCCA	CASSQTGGRYNEQFF	2	0.00010415	TCRBV07-02*01	TCRBD02-01*01	TCRBJ02-01*01
ATCCAGCGCACACAGCAGGAGGACTCGGCCGTGTATCTCTGTGCCAGCAGCCAGGCAACTGGGTTCAATGAGCAGTTCTTCGGGCCA	CASSQATGFNEQFF	2	0.00010415	TCRBV07-02*01	TCRBD01-01*01	TCRBJ02-01*01
ACGATCCAGCGCACACAGCAGGAGGACTCGGCCGTGTATCTCTGTGCCAGCAGCTTAGCGGGAGTCACTGAAGCTTTCTTTGGACAA	CASSLAGVTEAFF	2	0.00010415	TCRBV07-02*01	TCRBD02-01*02	TCRBJ01-01*01
ACACAGCAGGAGGACTCGGCCGTGTATCTCTGTGCCAGCAGCCACGCTAAAGCGGGGGGGTCATACAATGAGCAGTTCTTCGGGCCA	CASSHAKAGGSYNEQFF	2	0.00010415	TCRBV07-02*01	TCRBD02-01*01	TCRBJ02-01*01
CGCACACAGCAGGAGGACTCGGCCGTGTATCTCTGTGCCAGCAGCCCGCACAGGGTGAGCTCCTACAATGAGCAGTTCTTCGGGCCA	CASSPHRVSSYNEQFF	2	0.00010415	TCRBV07-02*01	TCRBD01-01*01	TCRBJ02-01*01
CAGCAGGAGGACTCGGCCGTGTATCTCTGTGCCAGCAGCCCCCGCGCCGGGACAGGGGGCCTGAACTATGGCTACACCTTCGGTTCG	CASSPRAGTGGLNYGYTF	2	0.00010415	TCRBV07-02*01	TCRBD01-01*01	TCRBJ01-02*01
ACGATCCAGCGCACACAGCAGGAGGACTCGGCCGTGTATCTCTGTGCCAGCAGCTCCAGGGTTACCACTGAAGCTTTCTTTGGACAA	CASSSRVTTEAFF	2	0.00010415	TCRBV07-02*01	TCRBD01-01*01	TCRBJ01-01*01
CAGCGCACACAGCAGGAGGACTCGGCCGTGTATCTCTGTGCCAGCAGCCCCGCGGGGGGACAGGACGCTGAAGCTTTCTTTGGACAA	CASSPAGGQDAEAFF	2	0.00010415	TCRBV07-02*01		TCRBJ01-01*01
CAGCAGGAGGACTCGGCCGTGTATCTCTGTGCCAGCAGCTCAGAGGTTCTAGCGGGGGGGCAAACTCGGGAGCAGTTCTTCGGGCCA	CASSSEVLAGGQTREQFF	2	0.00010415	TCRBV07-02*01	TCRBD02-01*01	TCRBJ02-01*01
ATCCAGCGCACACAGCAGGAGGACTCGGCCGTGTATCTCTGTGCCAGCAGCCCCGGGAGAGCGAGCTACGAGCAGTACTTCGGGCCG	CASSPGRASYEQYF	2	0.00010415	TCRBV07-02*01	TCRBD02-01*02	TCRBJ02-07*01
ATCCAGCGCACACAGCAGGAGGACTCGGCCGTGTATCTCTGTGCCAGCAGCTTAGCGACGGGGAACTATGGCTACACCTTCGGTTCG	CASSLATGNYGYTF	2	0.00010415	TCRBV07-02*01	TCRBD02-01*01	TCRBJ01-02*01
CAGCAGGAGGACTCGGCCGTGTATCTCTGTGCCAGCAGCTCTGGGACAGGGGGGACCGGCGGCATCTATGGCTACACCTTCGGTTCG	CASSSGTGGTGGIYGYTF	2	0.00010415	TCRBV07-02*01	TCRBD01-01*01	TCRBJ01-02*01
ACTCTGACGATCCAGCGCACACAGCAGGAGGACTCGGCCGTGTATCTCTGTGCCAGCAGCGACTACTACGAGCAGTACTTCGGGCCG	CASSDYYEQYF	2	0.00010415	TCRBV07-02*01	TCRBD02-01	TCRBJ02-07*01
ATCCAGCGCACACAGCAGGAGGACTCGGCCGTGTATCTCTGTGCCAGCAGCCTAGAACGGGGGGCGTACGAGCAGTACTTCGGGCCG	CASSLERGAYEQYF	2	0.00010415	TCRBV07-02*01	TCRBD02-01*01	TCRBJ02-07*01
CAGCGCACACAGCAGGAGGACTCGGCCGTGTATCTCTGTGCCAGCAAAAGACTAGCGGGGGACCAAGAGACCCAGTACTTCGGGCCA	CASKRLAGDQETQYF	2	0.00010415	TCRBV07-02*01	TCRBD02-01*01	TCRBJ02-05*01
CTGACGATCCAGCGCACACAGCAGGAGGACTCGGCCGTGTATCTCTGTGCCAGCAGCTTCTCTGGAAACACCATATATTTTGGAGAG	CASSFSGNTIYF	2	0.00010415	TCRBV07-02*01		TCRBJ01-03*01
CAGCGCACACAGCAGGAGGACTCGGCCGTGTATCTCTGTGCCAGCAGCTTACAGGTATCCGGTACCGGGGAGCTGTTTTTTGGAGAA	CASSLQVSGTGELFF	2	0.00010415	TCRBV07-02*01	TCRBD01-01*01	TCRBJ02-02*01
ATCCAGCGCACACAGCAGGAGGACTCGGCCGTGTATCTCTGTGCCAGCAGCTTAGACAGTTTTAACTATGGCTACACCTTCGGTTCG	CASSLDSFNYGYTF	2	0.00010415	TCRBV07-02*01	TCRBD01-01*01	TCRBJ01-02*01
CAGCGCACACAGCAGGAGGACTCGGCCGTGTATCTCTGTGCCAGCAGCTCATCTCGCGTTAGGGGAGAGACCCAGTACTTCGGGCCA	CASSSSRVRGETQYF	2	0.00010415	TCRBV07-02*01	TCRBD01-01*01	TCRBJ02-05*01
CAGCGCACACAGCAGGAGGACTCGGCCGTGTATCTCTGTGCCAGCAGCCCATATCGGGACAGATCCTACGAGCAGTACTTCGGGCCG	CASSPYRDRSYEQYF	2	0.00010415	TCRBV07-02*01	TCRBD01-01*01	TCRBJ02-07*01
CAGCGCACACAGCAGGAGGACTCGGCCGTGTATCTCTGTGCCAGCAGCTCCCTAGCGGGGTGGGGAAACGAGCAGTACTTCGGGCCG	CASSSLAGWGNEQYF	2	0.00010415	TCRBV07-02*01	TCRBD02-01*01	TCRBJ02-07*01
CGCACACAGCAGGAGGACTCGGCCGTGTATCTCTGTGCCAGCAGCTACGGACTAGCGGGGAATGCAGATACGCAGTATTTTGGCCCA	CASSYGLAGNADTQYF	2	0.00010415	TCRBV07-02*01	TCRBD02-01*01	TCRBJ02-03*01
CGCACACAGCAGGAGGACTCGGCCGTGTATCTCTGTGCCAGCAACCCGGCTAGCGGGGGGGCGGGCGGGGAGCTGTTTTTTGGAGAA	CASNPASGGAGGELFF	2	0.00010415	TCRBV07-02*01	TCRBD02-01*01	TCRBJ02-02*01
ATCCAGCGCACACAGCAGGAGGACTCGGCCGTGTATCTCTGTGCCAGCAGCGTGGACAGCCGAAATCAGCCCCAGCATTTTGGTGAT	CASSVDSRNQPQHF	2	0.00010415	TCRBV07-02*01	TCRBD01-01*01	TCRBJ01-05*01
CGCACACAGCAGGAGGACTCGGCCGTGTATCTCTGTGCCAGCAGCCGTCGGACTAGCGGGGTTCAGGGTACGCAGTATTTTGGCCCA	CASSRRTSGVQGTQYF	2	0.00010415	TCRBV07-02*01	TCRBD02-01*01	TCRBJ02-03*01
CTGGAGTCGCCCAGCCCCAACCAGACCTCTCTGTACTTCTGTGCCAGCAGGCAGCGGGGCCTGCAAGAGACCCAGTACTTCGGGCCA	CASRQRGLQETQYF	2	0.00010415	TCRBV27-01*01	TCRBD02-01*01	TCRBJ02-05*01
CCCAGCCCCAACCAGACCTCTCTGTACTTCTGTGCCAGCAGTCTAGCGGCGGGGGGGGTTTCCTACAATGAGCAGTTCTTCGGGCCA	CASSLAAGGVSYNEQFF	2	0.00010415	TCRBV27-01*01	TCRBD02-01*01	TCRBJ02-01*01
CTGGAGTCGCCCAGCCCCAACCAGACCTCTCTGTACTTCTGTGCCAGCAGTTCTAACAGGGGGAACACTGAAGCTTTCTTTGGACAA	CASSSNRGNTEAFF	2	0.00010415	TCRBV27-01*01	TCRBD01-01*01	TCRBJ01-01*01
GAGTCGCCCAGCCCCAACCAGACCTCTCTGTACTTCTGTGCCAGCAGTCTCGGACAGCCCTTGGATGAAAAACTGTTTTTTGGCAGT	CASSLGQPLDEKLFF	2	0.00010415	TCRBV27-01*01	TCRBD01-01*01	TCRBJ01-04*01
ATCCTGGAGTCGCCCAGCCCCAACCAGACCTCTCTGTACTTCTGTGCCAGCAGTCTCGGGACAGCCTATGGCTACACCTTCGGTTCG	CASSLGTAYGYTF	2	0.00010415	TCRBV27-01*01	TCRBD01-01*01	TCRBJ01-02*01
CTGGAGTCGCCCAGCCCCAACCAGACCTCTCTGTACTTCTGTGCCAGCAGTTTCCGGACAGGGGGTTCACCCCTCCACTTTGGGAAC	CASSFRTGGSPLHF	2	0.00010415	TCRBV27-01*01	TCRBD01-01*01	TCRBJ01-06*01
GAGTCGCCCAGCCCCAACCAGACCTCTCTGTACTTCTGTGCCAGCAGTAATGTAGCGGGGGGTTACAATGAGCAGTTCTTCGGGCCA	CASSNVAGGYNEQFF	2	0.00010415	TCRBV27-01*01	TCRBD02-01*01	TCRBJ02-01*01
CTGGAGTCGCCCAGCCCCAACCAGACCTCTCTGTACTTCTGTGCCAGCAGTTTGGGCAGGGGTTACACTGAAGCTTTCTTTGGACAA	CASSLGRGYTEAFF	2	0.00010415	TCRBV27-01*01	TCRBD01-01*01	TCRBJ01-01*01
CCCAGCCCCAACCAGACCTCTCTGTACTTCTGTGCCAGCAGAGTCCGGGACAGGGGGAAAAGCCACGATGGCTACACCTTCGGTTCG	CASRVRDRGKSHDGYTF	2	0.00010415	TCRBV27-01*01	TCRBD01-01*01	TCRBJ01-02*01
ATCCTGGAGTCGCCCAGCCCCAACCAGACCTCTCTGTACTTCTGTGCCAGCAGGAAGGACATAGAGGATGGCTACACCTTCGGTTCG	CASRKDIEDGYTF	2	0.00010415	TCRBV27-01*01	TCRBD01-01*01	TCRBJ01-02*01
CTGGAGTCGCCCAGCCCCAACCAGACCTCTCTGTACTTCTGTGCCAGCAGTTTAGGAGGACAGACCTACGGCTACACCTTCGGTTCG	CASSLGGQTYGYTF	2	0.00010415	TCRBV27-01*01	TCRBD01-01*01	TCRBJ01-02*01
CTGGAGTCGCCCAGCCCCAACCAGACCTCTCTGTACTTCTGTGCCAGCAGCTCCGACAGGGACTCCTACGAGCAGTACTTCGGGCCG	CASSSDRDSYEQYF	2	0.00010415	TCRBV27-01*01	TCRBD01-01*01	TCRBJ02-07*01
ATCCTGGAGTCGCCCAGCCCCAACCAGACCTCTCTGTACTTCTGTGCCAGCAGTTTAAGGGGGAGCACTGAAGCTTTCTTTGGACAA	CASSLRGSTEAFF	2	0.00010415	TCRBV27-01*01	TCRBD01-01*01	TCRBJ01-01*01
ATCCTGGAGTCGCCCAGCCCCAACCAGACCTCTCTGTACTTCTGTGCCAGCAAGGGCCATAACACCGGGGAGCTGTTTTTTGGAGAA	CASKGHNTGELFF	2	0.00010415	TCRBV27-01*01		TCRBJ02-02*01
ATCCTGGAGTCGCCCAGCCCCAACCAGACCTCTCTGTACTTCTGTGCCAGCAGTTTAGGCTTGGCCACTGAAGCTTTCTTTGGACAA	CASSLGLATEAFF	2	0.00010415	TCRBV27-01*01	TCRBD01-01*01	TCRBJ01-01*01
ACTGTGAGCAACATGAGCCCTGAAGACAGCAGCATATATCTCTGCAGCGGACTAGCGGTACCTCTGGATACGCAGTATTTTGGCCCA	CSGLAVPLDTQYF	2	0.00010415	TCRBV29-01*01	TCRBD02-01	TCRBJ02-03*01
GTGAGCAACATGAGCCCTGAAGACAGCAGCATATATCTCTGCAGCGTTGTTGGTAGCGGGGGTGGAGAGACCCAGTACTTCGGGCCA	CSVVGSGGGETQYF	2	0.00010415	TCRBV29-01*01	TCRBD02-01*01	TCRBJ02-05*01
ACTGTGAGCAACATGAGCCCTGAAGACAGCAGCATATATCTCTGCAGCACCTACTTGGGGAACGGCTATGGCTACACCTTCGGTTCG	CSTYLGNGYGYTF	2	0.00010415	TCRBV29-01*01		TCRBJ01-02*01
ACTGTGAGCAACATGAGCCCTGAAGACAGCAGCATATATCTCTGCAGCGCCAGCCGGGGGTCTGGCTACGAGCAGTACTTCGGGCCG	CSASRGSGYEQYF	2	0.00010415	TCRBV29-01*01	TCRBD02-01*01	TCRBJ02-07*01
ACTGTGAGCAACATGAGCCCTGAAGACAGCAGCATATATCTCTGCAGCGTTGGGCAGAATTCCATTATCAAGCAGTTCTTCGGGCCA	CSVGQNSIIKQFF	2	0.00010415	TCRBV29-01*01	TCRBD01-01*01	TCRBJ02-01*01
ACTGTGAGCAACATGAGCCCTGAAGACAGCAGCATATATCTCTGCAGCGTTGAGGGAGCGAAACCCTACGAGCAGTACTTCGGGCCG	CSVEGAKPYEQYF	2	0.00010415	TCRBV29-01*01	TCRBD02-01*02	TCRBJ02-07*01
CTGACTGTGAGCAACATGAGCCCTGAAGACAGCAGCATATATCTCTGCAGCGCCTTGACAGCTTACAATGAGCAGTTCTTCGGGCCA	CSALTAYNEQFF	2	0.00010415	TCRBV29-01*01	TCRBD01-01*01	TCRBJ02-01*01
CTGACTGTGAGCAACATGAGCCCTGAAGACAGCAGCATATATCTCTGCAGCGTTGATATACACCCCAATGAGCAGTTCTTCGGGCCA	CSVDIHPNEQFF	2	0.00010415	TCRBV29-01*01	TCRBD01-01*01	TCRBJ02-01*01
AACATGAGCCCTGAAGACAGCAGCATATATCTCTGCAGCGCCAAGTCTAGCGGGGGGGCCTCCTACAATGAGCAGTTCTTCGGGCCA	CSAKSSGGASYNEQFF	2	0.00010415	TCRBV29-01*01	TCRBD02-01*01	TCRBJ02-01*01
GTGAGCAACATGAGCCCTGAAGACAGCAGCATATATCTCTGCAGCGTTGTAGGGACAGATAGCAATCAGCCCCAGCATTTTGGTGAT	CSVVGTDSNQPQHF	2	0.00010415	TCRBV29-01*01	TCRBD01-01*01	TCRBJ01-05*01
ACTCTGACTGTGAGCAACATGAGCCCTGAAGACAGCAGCATATATCTCTGCAGCTCGAAGGACACCGGGGAGCTGTTTTTTGGAGAA	CSSKDTGELFF	2	0.00010415	TCRBV29-01*01		TCRBJ02-02*01
ACTGTGAGCAACATGAGCCCTGAAGACAGCAGCATATATCTCTGCAGCGTACAGAGACAGGGGGCGCGGGGCTACACCTTCGGTTCG	CSVQRQGARGYTF	2	0.00010415	TCRBV29-01*01	TCRBD01-01*01	TCRBJ01-02*01
AGCAACATGAGCCCTGAAGACAGCAGCATATATCTCTGCAGCGTTGTGGAAACCGGGACAGGGAACTATGGCTACACCTTCGGTTCG	CSVVETGTGNYGYTF	2	0.00010415	TCRBV29-01*01	TCRBD01-01*01	TCRBJ01-02*01
ACTGTGAGCAACATGAGCCCTGAAGACAGCAGCATATATCTCTGCAGCGTTGGAAAGGGTTCTGGAAACACCATATATTTTGGAGAG	CSVGKGSGNTIYF	2	0.00010415	TCRBV29-01*01		TCRBJ01-03*01
ACTCTGACTGTGAGCAACATGAGCCCTGAAGACAGCAGCATATATCTCTGCAGCGGGCAGTACAGAGACATTCAGTACTTCGGCGCC	CSGQYRDIQYF	2	0.00010415	TCRBV29-01*01	TCRBD01-01*01	TCRBJ02-04*01
GTGAGCAACATGAGCCCTGAAGACAGCAGCATATATCTCTGCAGCGTGGATAAGTCCGATTGGGGCTATGGCTACACCTTCGGTTCG	CSVDKSDWGYGYTF	2	0.00010415	TCRBV29-01*01		TCRBJ01-02*01
ACTCTGACTGTGAGCAACATGAGCCCTGAAGACAGCAGCATATATCTCTGCAGCGTCAAAAATACCGGGGAGCTGTTTTTTGGAGAA	CSVKNTGELFF	2	0.00010415	TCRBV29-01*01	TCRBD01-01*01	TCRBJ02-02*01
GCCCAAAAGAACCCGACAGCTTTCTATCTCTGTGCCAGTAGTGGACGGACAGGCCTCTTAGCCAAAAACATTCAGTACTTCGGCGCC	CASSGRTGLLAKNIQYF	2	0.00010415	TCRBV19-01	TCRBD01-01*01	TCRBJ02-04*01
ACATCGGCCCAAAAGAACCCGACAGCTTTCTATCTCTGTGCCAGTAGTAAGACTAGCACGGACCTCTACGAGCAGTACTTCGGGCCG	CASSKTSTDLYEQYF	2	0.00010415	TCRBV19-01	TCRBD02-01	TCRBJ02-07*01
TCGGCCCAAAAGAACCCGACAGCTTTCTATCTCTGTGCCAGTAGTAACTCGGGACAGGGACTCCGAGAGACCCAGTACTTCGGGCCA	CASSNSGQGLRETQYF	2	0.00010415	TCRBV19-01	TCRBD01-01*01	TCRBJ02-05*01
GTGACATCGGCCCAAAAGAACCCGACAGCTTTCTATCTCTGTGCCAGTACTCGAGGGACAGCTAATTCACCCCTCCACTTTGGGAAC	CASTRGTANSPLHF	2	0.00010415	TCRBV19-01	TCRBD01-01*01	TCRBJ01-06*01
CTCACTGTGACATCGGCCCAAAAGAACCCGACAGCTTTCTATCTCTGTGCCAGTAGGATAGGGGGCACTGAAGCTTTCTTTGGACAA	CASRIGGTEAFF	2	0.00010415	TCRBV19-01		TCRBJ01-01*01
GTGACATCGGCCCAAAAGAACCCGACAGCTTTCTATCTCTGTGCCAGTAGGTCGGACAGGCTTAACTATGGCTACACCTTCGGTTCG	CASRSDRLNYGYTF	2	0.00010415	TCRBV19-01	TCRBD01-01*01	TCRBJ01-02*01
ACTGTGACATCGGCCCAAAAGAACCCGACAGCTTTCTATCTCTGTGCCAGTAGTATAAGTCGGAGGAATGAGCAGTTCTTCGGGCCA	CASSISRRNEQFF	2	0.00010415	TCRBV19-01	TCRBD02-01*02	TCRBJ02-01*01
TCGGCCCAAAAGAACCCGACAGCTTTCTATCTCTGTGCCAGTAGTACTGACCGTCCAGGGGCGAGTCAGCCCCAGCATTTTGGTGAT	CASSTDRPGASQPQHF	2	0.00010415	TCRBV19-01	TCRBD01-01*01	TCRBJ01-05*01
ACATCGGCCCAAAAGAACCCGACAGCTTTCTATCTCTGTGCCAGTAGTATGAGTAACAGATACACCGGGGAGCTGTTTTTTGGAGAA	CASSMSNRYTGELFF	2	0.00010415	TCRBV19-01	TCRBD01-01*01	TCRBJ02-02*01
ACTGTGACATCGGCCCAAAAGAACCCGACAGCTTTCTATCTCTGTGCCAGTAGTACAGGACTAGCGGACGAGCAGTACTTCGGGCCG	CASSTGLADEQYF	2	0.00010415	TCRBV19-01	TCRBD02-01	TCRBJ02-07*01
ACATCGGCCCAAAAGAACCCGACAGCTTTCTATCTCTGTGCCAGTAGAACAGACCCAGGGCCTAATGAAAAACTGTTTTTTGGCAGT	CASRTDPGPNEKLFF	2	0.00010415	TCRBV19-01	TCRBD01-01*01	TCRBJ01-04*01
ACTGTGACATCGGCCCAAAAGAACCCGACAGCTTTCTATCTCTGTGCCAGTAGCTCACAGGGAGAAAACACCATATATTTTGGAGAG	CASSSQGENTIYF	2	0.00010415	TCRBV19-01	TCRBD01-01*01	TCRBJ01-03*01
GCCCAAAAGAACCCGACAGCTTTCTATCTCTGTGCCAGTAGTATTACTACCGGGACAGGGTATAATTCACCCCTCCACTTTGGGAAC	CASSITTGTGYNSPLHF	2	0.00010415	TCRBV19-01	TCRBD01-01*01	TCRBJ01-06*01
GTGACATCGGCCCAAAAGAACCCGACAGCTTTCTATCTCTGTGCCACCCGAAGCGGACTCTTGAACTATGGCTACACCTTCGGTTCG	CATRSGLLNYGYTF	2	0.00010415	TCRBV19-01	TCRBD02-01	TCRBJ01-02*01
TCGGCCCAAAAGAACCCGACAGCTTTCTATCTCTGTGCCAGTCCCCCTTCCCCGGGACAGGGGTCCAAGACCCAGTACTTCGGGCCA	CASPPSPGQGSKTQYF	2	0.00010415	TCRBV19-01	TCRBD01-01*01	TCRBJ02-05*01
TCGGCCCAAAAGAACCCGACAGCTTTCTATCTCTGTGCCAGTAGTGCCCGGACAGCGAGCTCCTACAATGAGCAGTTCTTCGGGCCA	CASSARTASSYNEQFF	2	0.00010415	TCRBV19-01	TCRBD01-01*01	TCRBJ02-01*01
ACATCGGCCCAAAAGAACCCGACAGCTTTCTATCTCTGTGCCAGTAGTACCTACCAGGCGTCCTATCAGCCCCAGCATTTTGGTGAT	CASSTYQASYQPQHF	2	0.00010415	TCRBV19-01	TCRBD01-01*01	TCRBJ01-05*01
ACATCGGCCCAAAAGAACCCGACAGCTTTCTATCTCTGTGCCAGCCGATGGCAGGAGTCCTATAATTCACCCCTCCACTTTGGGAAC	CASRWQESYNSPLHF	2	0.00010415	TCRBV19-01		TCRBJ01-06*01
CTCACTGTGACATCGGCCCAAAAGAACCCGACAGCTTTCTATCTCTGTGCCAGTATGACGTTGCCCGGGGAGCTGTTTTTTGGAGAA	CASMTLPGELFF	2	0.00010415	TCRBV19-01		TCRBJ02-02*01
ACTGTGACATCGGCCCAAAAGAACCCGACAGCTTTCTATCTCTGTGCCAGTAGGAAAATGGGCGCAAACACCATATATTTTGGAGAG	CASRKMGANTIYF	2	0.00010415	TCRBV19-01	TCRBD01-01*01	TCRBJ01-03*01
GTGACATCGGCCCAAAAGAACCCGACAGCTTTCTATCTCTGTGCCAGTAGTATATCAGACACCAGACAGCCCCAGCATTTTGGTGAT	CASSISDTRQPQHF	2	0.00010415	TCRBV19-01	TCRBD01-01*01	TCRBJ01-05*01
GTGACATCGGCCCAAAAGAACCCGACAGCTTTCTATCTCTGTGCCAGTAGTATGGACAGGGGGCGTGATGGCTACACCTTCGGTTCG	CASSMDRGRDGYTF	2	0.00010415	TCRBV19-01	TCRBD01-01*01	TCRBJ01-02*01
GTGACATCGGCCCAAAAGAACCCGACAGCTTTCTATCTCTGTGCCACTACCGCGGGGATCTCTGGAAACACCATATATTTTGGAGAG	CATTAGISGNTIYF	2	0.00010415	TCRBV19-01	TCRBD02-01*01	TCRBJ01-03*01
GTGACATCGGCCCAAAAGAACCCGACAGCTTTCTATCTCTGTGCCAGTAGTAGGGGACAGGGGGCCTACGAGCAGTACTTCGGGCCG	CASSRGQGAYEQYF	2	0.00010415	TCRBV19-01	TCRBD01-01*01	TCRBJ02-07*01
ACTGTGACATCGGCCCAAAAGAACCCGACAGCTTTCTATCTCTGTGCCAGTAGTAGACAGAATAATGAAAAACTGTTTTTTGGCAGT	CASSRQNNEKLFF	2	0.00010415	TCRBV19-01	TCRBD01-01*01	TCRBJ01-04*01
ACTGTGACATCGGCCCAAAAGAACCCGACAGCTTTCTATCTCTGTGCCAGTAGTACGGACACTTACACTGAAGCTTTCTTTGGACAA	CASSTDTYTEAFF	2	0.00010415	TCRBV19-01	TCRBD01-01*01	TCRBJ01-01*01
CTCACTGTGACATCGGCCCAAAAGAACCCGACAGCTTTCTATCTCTGTGCCAGTAGTCCGGGACTCTCTGGCTACACCTTCGGTTCG	CASSPGLSGYTF	2	0.00010415	TCRBV19-01	TCRBD02-01	TCRBJ01-02*01
ACATCGGCCCAAAAGAACCCGACAGCTTTCTATCTCTGTGCCAGTAGAACAGACAGTCTGACGTATAACGGCTACACCTTCGGTTCG	CASRTDSLTYNGYTF	2	0.00010415	TCRBV19-01	TCRBD01-01*01	TCRBJ01-02*01
ACATCGGCCCAAAAGAACCCGACAGCTTTCTATCTCTGTGCCAGTAGTGGCCTCAGCGGGGGGACAGATACGCAGTATTTTGGCCCA	CASSGLSGGTDTQYF	2	0.00010415	TCRBV19-01	TCRBD02-01*01	TCRBJ02-03*01
TCGGCCCAAAAGAACCCGACAGCTTTCTATCTCTGTGCCAGTAGTCTACGGACAGGCTATAGCAATCAGCCCCAGCATTTTGGTGAT	CASSLRTGYSNQPQHF	2	0.00010415	TCRBV19-01	TCRBD01-01*01	TCRBJ01-05*01
ACTGTGACATCGGCCCAAAAGAACCCGACAGCTTTCTATCTCTGTGCCAGTAGTACCCGGACAGGGAGCGGCTACACCTTCGGTTCG	CASSTRTGSGYTF	2	0.00010415	TCRBV19-01	TCRBD01-01*01	TCRBJ01-02*01
ACTGTGACATCGGCCCAAAAGAACCCGACAGCTTTCTATCTCTGTGCCACCAATCGGGGCCAATATCAGCCCCAGCATTTTGGTGAT	CATNRGQYQPQHF	2	0.00010415	TCRBV19-01		TCRBJ01-05*01
ACATCGGCCCAAAAGAACCCGACAGCTTTCTATCTCTGTGCCAGTAGTGACAGGGGGGCAGGAAACACTGAAGCTTTCTTTGGACAA	CASSDRGAGNTEAFF	2	0.00010415	TCRBV19-01	TCRBD01-01*01	TCRBJ01-01*01
ACTGTGACATCGGCCCAAAAGAACCCGACAGCTTTCTATCTCTGTGCCAGTACGGAGACCGGCACAGATACGCAGTATTTTGGCCCA	CASTETGTDTQYF	2	0.00010415	TCRBV19-01	TCRBD02-01*02	TCRBJ02-03*01
ACTGTGACATCGGCCCAAAAGAACCCGACAGCTTTCTATCTCTGTGCCAGTAGTATAAGCAGATCCTACGAGCAGTACTTCGGGCCG	CASSISRSYEQYF	2	0.00010415	TCRBV19-01		TCRBJ02-07*01
ACATCGGCCCAAAAGAACCCGACAGCTTTCTATCTCTGTGCCAGTAGTATGGCAGGAATTACCCACAATGAGCAGTTCTTCGGGCCA	CASSMAGITHNEQFF	2	0.00010415	TCRBV19-01	TCRBD01-01*01	TCRBJ02-01*01
ACTGTGACATCGGCCCAAAAGAACCCGACAGCTTTCTATCTCTGTGCCAGTAGTCCTGGGTCTAACTATGGCTACACCTTCGGTTCG	CASSPGSNYGYTF	2	0.00010415	TCRBV19-01		TCRBJ01-02*01
GTGACATCGGCCCAAAAGAACCCGACAGCTTTCTATCTCTGTGCCAGTAACCCCAAGGGCTGGAATCAGCCCCAGCATTTTGGTGAT	CASNPKGWNQPQHF	2	0.00010415	TCRBV19-01		TCRBJ01-05*01
GCCCAAAAGAACCCGACAGCTTTCTATCTCTGTGCCAGTAGCGACGGGATTATGGCAGGGGTATATGAAAAACTGTTTTTTGGCAGT	CASSDGIMAGVYEKLFF	2	0.00010415	TCRBV19-01	TCRBD01-01*01	TCRBJ01-04*01
GCCCAAAAGAACCCGACAGCTTTCTATCTCTGTGCCAGTAGCCCATGGGGTCGGTCAGCCAGCGGCGGGGAGCTGTTTTTTGGAGAA	CASSPWGRSASGGELFF	2	0.00010415	TCRBV19-01	TCRBD02-01	TCRBJ02-02*01
GCCCAAAAGAACCCGACAGCTTTCTATCTCTGTGCCAGTAGTATAGGGGCCGGGGGCCCGAACACCGGGGAGCTGTTTTTTGGAGAA	CASSIGAGGPNTGELFF	2	0.00010415	TCRBV19-01		TCRBJ02-02*01
TCGGCCCAAAAGAACCCGACAGCTTTCTATCTCTGTGCCAGTAGTATAGATCTGGGACAGGGGGTAGGTGAGCAGTTCTTCGGGCCA	CASSIDLGQGVGEQFF	2	0.00010415	TCRBV19-01	TCRBD01-01*01	TCRBJ02-01*01
ACTGTGACATCGGCCCAAAAGAACCCGACAGCTTTCTATCTCTGTGCCAGTAGCCGGGACCCGAATTCACCCCTCCACTTTGGGAAC	CASSRDPNSPLHF	2	0.00010415	TCRBV19-01		TCRBJ01-06*01
ACATCGGCCCAAAAGAACCCGACAGCTTTCTATCTCTGTGCCAGTAGTGCAAACTCCGGGAACAATCAGCCCCAGCATTTTGGTGAT	CASSANSGNNQPQHF	2	0.00010415	TCRBV19-01	TCRBD02-01*02	TCRBJ01-05*01
ACATCGGCCCAAAAGAACCCGACAGCTTTCTATCTCTGTGCCAGTAGTATAAGGAGACAGGGGTACTATGGCTACACCTTCGGTTCG	CASSIRRQGYYGYTF	2	0.00010415	TCRBV19-01	TCRBD01-01*01	TCRBJ01-02*01
ACTGTGACATCGGCCCAAAAGAACCCGACAGCTTTCTATCTCTGTGCCAGTAGTATAGCCTTAGCAGAGACCCAGTACTTCGGGCCA	CASSIALAETQYF	2	0.00010415	TCRBV19-01	TCRBD02-01	TCRBJ02-05*01
CTGGAGTCTGCCAGGCCCTCACATACCTCTCAGTACCTCTGTGCCAGCAGTGACCAGTTGGGCACCGGGGAGCTGTTTTTTGGAGAA	CASSDQLGTGELFF	2	0.00010415	TCRBV25-01*01		TCRBJ02-02*01
CCCCTGACCCTGGAGTCTGCCAGGCCCTCACATACCTCTCAGTACCTCTGTGCCAGTCCTAAGGACTATGGCTACACCTTCGGTTCG	CASPKDYGYTF	2	0.00010415	TCRBV25-01*01		TCRBJ01-02*01
ACCCTGGAGTCTGCCAGGCCCTCACATACCTCTCAGTACCTCTGTGCCAGCAGTGTGGAGGGGTTCGGTGGCTACACCTTCGGTTCG	CASSVEGFGGYTF	2	0.00010415	TCRBV25-01*01	TCRBD02-01*02	TCRBJ01-02*01
ATCCAGCCTGCAAAGCTTGAGGACTCGGCCGTGTATCTCTGTGCCAGCAGCTCCCAACGGGGCTTTACTGAAGCTTTCTTTGGACAA	CASSSQRGFTEAFF	2	0.00010415	TCRBV11-02*02		TCRBJ01-01*01
CAGCCTGCAAAGCTTGAGGACTCGGCCGTGTATCTCTGTGCCAGCAGCTCCCACCGTACAGGGAGCCATGAGCAGTACTTCGGGCCG	CASSSHRTGSHEQYF	2	0.00010415	TCRBV11-02*02	TCRBD01-01*01	TCRBJ02-07*01
AAGATCCAGCCTGCAAAGCTTGAGGACTCGGCCGTGTATCTCTGTGCCAGCAGCTTAGATCCAAATTCACCCCTCCACTTTGGGAAC	CASSLDPNSPLHF	2	0.00010415	TCRBV11-02*02	TCRBD01-01*01	TCRBJ01-06*01
CAGCCTGCAAAGCTTGAGGACTCGGCCGTGTATCTCTGTGCCAGCAGCCCAGGGGGGGTCTTGAACACTGAAGCTTTCTTTGGACAA	CASSPGGVLNTEAFF	2	0.00010415	TCRBV11-02*02		TCRBJ01-01*01
ATCCAGCCTGCAAAGCTTGAGGACTCGGCCGTGTATCTCTGTGCCAGCAGCTTAGTGGGGGGGTTGGAGACCCAGTACTTCGGGCCA	CASSLVGGLETQYF	2	0.00010415	TCRBV11-02*02	TCRBD02-01*01	TCRBJ02-05*01
GCAAAGCTTGAGGACTCGGCCGTGTATCTCTGTGCCAGCAGCCCGGGACTAGCGGGGGGGGTACAAGAGACCCAGTACTTCGGGCCA	CASSPGLAGGVQETQYF	2	0.00010415	TCRBV11-02*02	TCRBD02-01*01	TCRBJ02-05*01
CAGCCTGCAAAGCTTGAGGACTCGGCCGTGTATCTCTGTGCCAGCAGCTTATCGACAGGTCAAGGCCAGCCCCAGCATTTTGGTGAT	CASSLSTGQGQPQHF	2	0.00010415	TCRBV11-02*02	TCRBD01-01*01	TCRBJ01-05*01
CAGCCTGCAAAGCTTGAGGACTCGGCCGTGTATCTCTGTGCCAGCAGCCACTCGGGGGGAGGTAATGAAAAACTGTTTTTTGGCAGT	CASSHSGGGNEKLFF	2	0.00010415	TCRBV11-02*02	TCRBD02-01*01	TCRBJ01-04*01
ATCCAGCCTGCAAAGCTTGAGGACTCGGCCGTGTATCTCTGTGCCAGCAGCCCCTCTAGCGGGGGGGCCCTCCCGTACTTCGGGCCA	CASSPSSGGALPYF	2	0.00010415	TCRBV11-02*02	TCRBD02-01*01	TCRBJ02-05*01
CAGCCTGCAAAGCTTGAGGACTCGGCCGTGTATCTCTGTGCCAGCAGCTTAGGAGGGGGGGCAAGCAATGAGCAGTTCTTCGGGCCA	CASSLGGGASNEQFF	2	0.00010415	TCRBV11-02*02	TCRBD02-01*01	TCRBJ02-01*01
CAGCCTGCAAAGCTTGAGGACTCGGCCGTGTATCTCTGTGCCAGCAGCTTAGGGAGCCGGGGGGGAGAGACCCAGTACTTCGGGCCA	CASSLGSRGGETQYF	2	0.00010415	TCRBV11-02*02	TCRBD02-01*01	TCRBJ02-05*01
CAGCCTGCAAAGCTTGAGGACTCGGCCGTGTATCTCTGTGCCAGCAGCTTAGGAGCTTCTGTCTCCTACGAGCAGTACTTCGGGCCG	CASSLGASVSYEQYF	2	0.00010415	TCRBV11-02*02	TCRBD02-01	TCRBJ02-07*01
CCTGCAAAGCTTGAGGACTCGGCCGTGTATCTCTGTGCCAGCAGCCCTCAGGGGCGGGGGAGCCAAGAGACCCAGTACTTCGGGCCA	CASSPQGRGSQETQYF	2	0.00010415	TCRBV11-02*02	TCRBD02-01*01	TCRBJ02-05*01
AAGATCCAGCCTGCAAAGCTTGAGGACTCGGCCGTGTATCTCTGTGCCAGCAGCGCCGGGACGAAGGGCGGCTACACCTTCGGTTCG	CASSAGTKGGYTF	2	0.00010415	TCRBV11-02*02		TCRBJ01-02*01
CAGCCTGCAAAGCTTGAGGACTCGGCCCTGTATCTCTGTGCCAGCAGCCACTCGGGGGGAGGTAATGAAAAACTGTTTTTTGGCAGT	CASSHSGGGNEKLFF	2	0.00010415	TCRBV11-02*02	TCRBD02-01*01	TCRBJ01-04*01
CCTGCAAAGCTTGAGGACTCGGCCGTGTATCTCTGTGCCAGCAGCCGTCGTGGACAGGGGGCTGGCAATGAGCAGTTCTTCGGGCCA	CASSRRGQGAGNEQFF	2	0.00010415	TCRBV11-02*02	TCRBD01-01*01	TCRBJ02-01*01
CTCAAGATCCAGCCTGCAAAGCTTGAGGACTCGGCCGTGTATCTCTGTGCCAGCAGCAGCCGGACGCAGCCCCAGCATTTTGGTGAT	CASSSRTQPQHF	2	0.00010415	TCRBV11-02*02		TCRBJ01-05*01
CTCAAGATCCAGCCTGCAAAGCTTGAGGACTCGGCCGTGTATCTCTGTGCCAGCAGCTCGGAGGGGTACGAGCAGTACTTCGGGCCG	CASSSEGYEQYF	2	0.00010415	TCRBV11-02*02	TCRBD02-01*02	TCRBJ02-07*01
AAGCTTGAGGACTCGGCCGTGTATCTCTGTGCCAGCACTATGGGGCTTCGGCTAACGGTCTCTGGAAACACCATATATTTTGGAGAG	CASTMGLRLTVSGNTIYF	2	0.00010415	TCRBV11-02*02	TCRBD01-01*01	TCRBJ01-03*01
CAGCCTGCAAAGCTTGAGGACTCGGCCGTGTATCTCTGTGCCAGCAGCTTGCAGGGGGCGAAAAATCAGCCCCAGCATTTTGGTGAT	CASSLQGAKNQPQHF	2	0.00010415	TCRBV11-02*02	TCRBD01-01*01	TCRBJ01-05*01
CTTGAGGACTCGGCCGTGTATCTCTGTGCCAGCAGCTTCCTCCGGGACAGGGGGCCAAGGAGCTCCTACGAGCAGTACTTCGGGCCG	CASSFLRDRGPRSSYEQYF	2	0.00010415	TCRBV11-02*02	TCRBD01-01*01	TCRBJ02-07*01
CAGCCTGCAAAGCTTGAGGACTCGGCCGTGTATCTCTGTGCCAGCAGCTTAGACCCAGCCCGTAATGAAAAACTGTTTTTTGGCAGT	CASSLDPARNEKLFF	2	0.00010415	TCRBV11-02*02		TCRBJ01-04*01
CAGCCTGCAAAGCTTGAGGACTCGGCCGTGTATCTCTGTGCCAGCACCGCAATCCGGGGCGGGAATTCACCCCTCCACTTTGGGAAC	CASTAIRGGNSPLHF	2	0.00010415	TCRBV11-02*02		TCRBJ01-06*01
ATCCAGCCTGCAAAGCTTGAGGACTCGGCCGTGTATCTCTGTGCCAGCAGCCTCGGGACTTTCACAGATACGCAGTATTTTGGCCCA	CASSLGTFTDTQYF	2	0.00010415	TCRBV11-02*02	TCRBD02-01	TCRBJ02-03*01
CCTGCAAAGCTTGAGGACTCGGCCGTGTATCTCTGTGCCAGCAGCTTAGATTCGGCGGGGGGGAGCAATGAGCAGTTCTTCGGGCCA	CASSLDSAGGSNEQFF	2	0.00010415	TCRBV11-02*02	TCRBD02-01*01	TCRBJ02-01*01
AAGATCCAGCCTGCAAAGCTTGAGGACTCGGCCGTGTATCTCTGTGCCAGCAGCTTCGGGACAGGGGCCTCGGAGCACTTCGGGCCG	CASSFGTGASEHF	2	0.00010415	TCRBV11-02*02	TCRBD01-01*01	TCRBJ02-07*01
GCAAAGCTTGAGGACTCGGCCGTGTATCTCTGTGCCAGCAGCTACGTCCCGGGACAGGGAGGGGGTGGAGAGCAGTACTTCGGGCCG	CASSYVPGQGGGGEQYF	2	0.00010415	TCRBV11-02*02	TCRBD01-01*01	TCRBJ02-07*01
AAGATCCAGCCTGCAAAGCTTGAGGACTCGGCCGTGTATCTCTGTGCCAGCAGCTTATTTAGTATCACTGAAGCTTTCTTTGGACAA	CASSLFSITEAFF	2	0.00010415	TCRBV11-02*02	TCRBD02-01	TCRBJ01-01*01
AAGATCCAGCCTGCAAAGCTTGAGGACTCGGCCGTGTATCTCTGTGCCAGCAGCTTATGGGAGGACTATGGCTACACCTTCGGTTCG	CASSLWEDYGYTF	2	0.00010415	TCRBV11-02*02	TCRBD02-01*02	TCRBJ01-02*01
GCAAAGCTTGAGGACTCGGCCGTGTATCTCTGTGCCAGCAGCCTATGGGGGGCAGGATTGGGCGAAGAGACCCAGTACTTCGGGCCA	CASSLWGAGLGEETQYF	2	0.00010415	TCRBV11-02*02		TCRBJ02-05*01
AAGATCCAGCCTGCAAAGCTTGAGGACTCGGCCGTGTATCTCTGTGCCAGCGGCATAGCGGGGCGGGAGACCCAGTACTTCGGGCCA	CASGIAGRETQYF	2	0.00010415	TCRBV11-02*02		TCRBJ02-05*01
AAGCTTGAGGACTCGGCCGTGTATCTCTGTGCCAGCAGCCCAATAGGGGGACAGGGGATTGGGGCCAACGTCCTGACTTTCGGGGCC	CASSPIGGQGIGANVLTF	2	0.00010415	TCRBV11-02*02	TCRBD01-01*01	TCRBJ02-06*01
CAGCCTGCAGAGCTTGGGGACTCGGCCGTGTATCTCTGTGCCAGCAGCCTTGGAGGGGCGATGGGAAACACCATATATTTTGGAGAG	CASSLGGAMGNTIYF	2	0.00010415	TCRBV11-03*01	TCRBD02-01*02	TCRBJ01-03*01
CTCAAGATCCAGCCTGCAGAGCTTGGGGACTCGGCCGTGTATCTCTGTGCCAGCAGCTTATATGGGGGAGAGCAGTACTTCGGGCCG	CASSLYGGEQYF	2	0.00010415	TCRBV11-03*01		TCRBJ02-07*01
CAGCCTGCAGAGCTTGGGGACTCGGCCGTGTATCTCTGTGCCAGCAGCTTAGAGGGACAGGGCTTTCGTGGCTACACCTTCGGTTCG	CASSLEGQGFRGYTF	2	0.00010415	TCRBV11-03*01	TCRBD01-01*01	TCRBJ01-02*01
CAGCCTGCAGAGCTTGGGGACTCGGCCGTGTATCTCTGTGCCAGCAGCTTAGACCCAGCCCGTAATGAAAAACTGTTTTTTGGCAGT	CASSLDPARNEKLFF	2	0.00010415	TCRBV11-03*01		TCRBJ01-04*01
CAGCCTGCAGAGCTTGGGGACTCGGCCGTGTATCTCTGTGCCAGCAGCTTAGTTGGGGGGCAGGCAGATACGCAGTATTTTGGCCCA	CASSLVGGQADTQYF	2	0.00010415	TCRBV11-03*01		TCRBJ02-03*01
CTCAAGATCCAGCCTGCAGAGCTTGGGGACTCGGCCGTGTATCTCTGTGCCAGCAGCAGCCGGACGCAGCCCCAGCATTTTGGTGAT	CASSSRTQPQHF	2	0.00010415	TCRBV11-03*01		TCRBJ01-05*01
CCTGCAGAGCTTGGGGACTCGGCCGTGTATCTCTGTGCCAGCAGCTTAGATCTAGCGGGGGCGGTTCGGGAGCAGTTCTTCGGGCCA	CASSLDLAGAVREQFF	2	0.00010415	TCRBV11-03*01	TCRBD02-01*01	TCRBJ02-01*01
CAGCCTGCAGAGCTTGGGGACTCGGCCGTGTATCTCTGTGCCAGCAGCTTAGTCGGGGGGCAGGCAGATACGCAGTATTTTGGCCCA	CASSLVGGQADTQYF	2	0.00010415	TCRBV11-03*01	TCRBD02-01*01	TCRBJ02-03*01
CAGCCTGCAGAGCTTGGGGACTCGGCCGTGTATCTCTGTGCCAGCAGCTCCAGGGCGGGGGGTGGTAATGAGCAGTTCTTCGGGCCA	CASSSRAGGGNEQFF	2	0.00010415	TCRBV11-03*01	TCRBD02-01*01	TCRBJ02-01*01
CAGCCTGCAGAGCTTGGGGACTCGGCCGTGTATCTCTGTGCCAGCAGCCGAACGACAGACTTCGGAGATACGCAGTATTTTGGCCCA	CASSRTTDFGDTQYF	2	0.00010415	TCRBV11-03*01	TCRBD01-01*01	TCRBJ02-03*01
GCAGAGCTTGGGGACTCGGCCGTGTATCTCTGTGCCAGCAGCTTAGGGGACTCCACTTCCGGCACAGATACGCAGTATTTTGGCCCA	CASSLGDSTSGTDTQYF	2	0.00010415	TCRBV11-03*01	TCRBD02-01	TCRBJ02-03*01
CCTGCAGAGCTTGGGGACTCGGCCGTGTATCTCTGTGCCAGCAGCTGGACCCGGGACAGAGGCAAAAACATTCAGTACTTCGGCGCC	CASSWTRDRGKNIQYF	2	0.00010415	TCRBV11-03*01	TCRBD01-01*01	TCRBJ02-04*01
CCTGCAGAGCTTGGGGACTCGGCCGTGTATCTCTGTGCCAGCAGCTTAGGGGCTAGCGAGCCTTCAGATACGCAGTATTTTGGCCCA	CASSLGASEPSDTQYF	2	0.00010415	TCRBV11-03*01	TCRBD02-01	TCRBJ02-03*01
GCAGAGCTTGGGGACTCGGCCGTGTATCTCTGTGCCAGCAGCTTAGACTCGCGGGGGGCCACCACAGATACGCAGTATTTTGGCCCA	CASSLDSRGATTDTQYF	2	0.00010415	TCRBV11-03*01	TCRBD02-01*01	TCRBJ02-03*01
CAGCCTGCAGAGCTTGGGGACTCGGCCGTGTATCTCTGTGCCAGCAGCTTTGGCCTAAAGAACACCGGGGAGCTGTTTTTTGGAGAA	CASSFGLKNTGELFF	2	0.00010415	TCRBV11-03*01		TCRBJ02-02*01
ATCCAGCCCTCAGAACCCAGGGACTCAGCTGTGTATTTTTGTGCTAGTGGTTTCGGGACAGGAAATGAAAAACTGTTTTTTGGCAGT	CASGFGTGNEKLFF	2	0.00010415	TCRBV12-05*01	TCRBD01-01*01	TCRBJ01-04*01
ATCCAGCCCTCAGAACCCAGGGACTCAGCTGTGTATTTTTGTGCTAGTGGTGAGCTGGGGGGGGCGACTGAAGCTTTCTTTGGACAA	CASGELGGATEAFF	2	0.00010415	TCRBV12-05*01	TCRBD02-01*01	TCRBJ01-01*01
CAGCCCTCAGAACCCAGGGACTCAGCTGTGTATTTTTGTGCTAGTGGTTTTTGGCGGACGGCGAACACTGAAGCTTTCTTTGGACAA	CASGFWRTANTEAFF	2	0.00010415	TCRBV12-05*01		TCRBJ01-01*01
CAGCCCTCAGAACCCAGGGACTCAGCTGTGTATTTTTGTGCTAGTGGTTTACTCGGGGCGGCGAACACTGAAGCTTTCTTTGGACAA	CASGLLGAANTEAFF	2	0.00010415	TCRBV12-05*01		TCRBJ01-01*01
ATCCAGCCCTCAGAACCCAGGGACTCAGCTGTGTATTTTTGTGCTAGTGCCCCGGGACAGGTCTACAATGAGCAGTTCTTCGGGCCA	CASAPGQVYNEQFF	2	0.00010415	TCRBV12-05*01	TCRBD01-01*01	TCRBJ02-01*01
AAGATCCAGCCCTCAGAACCCAGGGACTCAGCTGTGTATTTTTGTGCTAGTGGCACACTAGCGGAAGAGACCCAGTACTTCGGGCCA	CASGTLAEETQYF	2	0.00010415	TCRBV12-05*01	TCRBD02-01	TCRBJ02-05*01
AACATGAGCTCCTTGGAGCTGGGGGACTCAGCCCTGTACTTCTGTGCCAGCAGCTTAGAGGGGGGGCATGGCTACACCTTCGGTTCG	CASSLEGGHGYTF	2	0.00010415	TCRBV13-01*01	TCRBD02-01*01	TCRBJ01-02*01
GAACTGAACATGAGCTCCTTGGAGCTGGGGGACTCAGCCCTGTACTTCTGTGCCAGCAGCTCGGACACTGAAGCTTTCTTTGGACAA	CASSSDTEAFF	2	0.00010415	TCRBV13-01*01	TCRBD02-01	TCRBJ01-01*01
TCAGAACCGGGAGACACGGCACTGTATCTCTGCGCCAGCAGTCAACTTCACAGTACGAATAGCAATCAGCCCCAGCATTTTGGTGAT	CASSQLHSTNSNQPQHF	2	0.00010415	TCRBV23-01*01	TCRBD01-01*01	TCRBJ01-05*01
CTGGCAATCCTGTCCTCAGAACCGGGAGACACGGCACTGTATCTCTGCGCCAGCAGGGGCAGACAAGAGACCCAGTACTTCGGGCCA	CASRGRQETQYF	2	0.00010415	TCRBV23-01*01	TCRBD01-01*01	TCRBJ02-05*01
GAACCGGGAGACACGGCACTGTATCTCTGCGCCAGCAGTCAACCTCGGAGGCAGGGGGCTAGGCCCTACGAGCAGTACTTCGGGCCG	CASSQPRRQGARPYEQYF	2	0.00010415	TCRBV23-01*01	TCRBD01-01*01	TCRBJ02-07*01
TCCCTGGAGCTTGGTGACTCTGCTGTGTATTTCTGTGCCAGCAGCCCGTGGAATAGCGGGGGGGCAAATGAGCAGTTCTTCGGGCCA	CASSPWNSGGANEQFF	2	0.00010415	TCRBV03	TCRBD02-01*01	TCRBJ02-01*01
AATTCCCTGGAGCTTGGTGACTCTGCTGTGTATTTCTGTGCCAGCAGCCAAGTCGGGACAGGGGTCGTTGAAGCTTTCTTTGGACAA	CASSQVGTGVVEAFF	2	0.00010415	TCRBV03	TCRBD01-01*01	TCRBJ01-01*01
ATCAATTCCCTGGAGCTTGGTGACTCTGCTGTGTATTTCTGTGCCAGCAGCCAAGAGGGACAGGGTTGGGGCTACACCTTCGGTTCG	CASSQEGQGWGYTF	2	0.00010415	TCRBV03	TCRBD01-01*01	TCRBJ01-02*01
CTGGAGCTTGGTGACTCTGCTGTGTATTTCTGTGCCAGCAGCCCCCGGGCTAGCGGGGGGACTCACAATGAGCAGTTCTTCGGGCCA	CASSPRASGGTHNEQFF	2	0.00010415	TCRBV03	TCRBD02-01*01	TCRBJ02-01*01
ACCAGTGCCCATCCTGAAGACAGCAGCTTCTACATCTGCAGTGCTAGAGGTTCTTGGACAGGGGACACTGAAGCTTTCTTTGGACAA	CSARGSWTGDTEAFF	2	0.00010415	TCRBV20	TCRBD01-01*01	TCRBJ01-01*01
AGTGCCCATCCTGAAGACAGCAGCTTCTACATCTGCAGTGCTCAGAAAGACGGGACAGGGATCAATCAGCCCCAGCATTTTGGTGAT	CSAQKDGTGINQPQHF	2	0.00010415	TCRBV20	TCRBD01-01*01	TCRBJ01-05*01
GCCCATCCTGAAGACAGCAGCTTCTACATCTGCAGTGCTAGAGATGCTCGGCCAGGGGTAGTCACAGATACGCAGTATTTTGGCCCA	CSARDARPGVVTDTQYF	2	0.00010415	TCRBV20	TCRBD01-01*01	TCRBJ02-03*01
ACCAGTGCCCATCCTGAAGACAGCAGCTTCTACATCTGCAGTGCTAGACGTACGGGTAGTTCCCACAATGAGCAGTTCTTCGGGCCA	CSARRTGSSHNEQFF	2	0.00010415	TCRBV20	TCRBD02-01	TCRBJ02-01*01
ATCCAGCCCTCAGAACCCAGGGACTCAGCTGTGTACTTCTGTGCCAGCACTCGGGGGGGGAATAAGTCACCCCTCCACTTTGGGAAC	CASTRGGNKSPLHF	2	0.00010415	TCRBV12	TCRBD02-01*01	TCRBJ01-06*01
ATCCAGCCCTCAGAACCCAGGGACTCAGCTGTGTACTTCTGTGCCAGCAGTTTAGCAGACAGATCGAATGAAGCTTTCTTTGGACAA	CASSLADRSNEAFF	2	0.00010415	TCRBV12	TCRBD01-01*01	TCRBJ01-01*01
ACAGTGACCAGTGCCCATCCTGAAGACAGCAGCTTCTACATCTGCAGTGCCACCGGGACAACTGGAAACACCATATATTTTGGAGAG	CSATGTTGNTIYF	2	0.00010415	TCRBV20	TCRBD01-01*01	TCRBJ01-03*01
ACAGTGACCAGTGCCCATCCTGAAGACAGCAGCTTCTACATCTGCAGTGCTAGAGATCACCCAGGGCAGCCCCAGCATTTTGGTGAT	CSARDHPGQPQHF	2	0.00010415	TCRBV20	TCRBD01-01*01	TCRBJ01-05*01
TTGGAGTCGGCTGCTCCCTCCCAAACATCTGTGTACTTCTGTGCCAGCAGCTCCGGCTCCTCCGCCTACGAGCAGTACTTCGGGCCG	CASSSGSSAYEQYF	2	0.00010415	TCRBV06		TCRBJ02-07*01
GTGACCAGTGCCCATCCTGAAGACAGCAGCTTCTACATCTGCAGTGCAATAGTGGGACTCCGAGCCACTGAAGCTTTCTTTGGACAA	CSAIVGLRATEAFF	2	0.00010415	TCRBV20	TCRBD02-01	TCRBJ01-01*01
AAGATCCAGCCCTCAGAACCCAGGGACTCAGCTGTGTACTTCTGTGCCAGCAGTTTCGGGACAGGGACTCCCCTCCACTTTGGGAAC	CASSFGTGTPLHF	2	0.00010415	TCRBV12	TCRBD01-01*01	TCRBJ01-06*01
GGGTTGGAGTCGGCTGCTCCCTCCCAAACATCTGTGTACTTCTGTGCCAGCAGACACAGGGACTCCTACGAGCAGTACTTCGGGCCG	CASRHRDSYEQYF	2	0.00010415	TCRBV06	TCRBD01-01*01	TCRBJ02-07*01
GTGACCAGTGCCCATCCTGAAGACAGCAGCTTCTACATCTGCAGTGCTGGCGACAGTTCATCTAACTATGGCTACACCTTCGGTTCG	CSAGDSSSNYGYTF	2	0.00010415	TCRBV20	TCRBD01-01*01	TCRBJ01-02*01
ATCCAGCCCTCAGAACCCAGGGACTCAGCTGTGTACTTCTGTGCCAGCAGTCGACGGAATAGCAATCAGCCCCAGCATTTTGGTGAT	CASSRRNSNQPQHF	2	0.00010415	TCRBV12		TCRBJ01-05*01
ACCAGTGCCCATCCTGAAGACAGCAGCTTCTACATCTGCAGTGCTAGATATACCCAGGGACCTGGAAACATTCAGTACTTCGGCGCC	CSARYTQGPGNIQYF	2	0.00010415	TCRBV20		TCRBJ02-04*01
GTGACCAGTGCCCATCCTGAAGACAGCAGCTTCTACATCTGCAGTGCTAGAGACAGGGGTCGCGGAAACACCATATATTTTGGAGAG	CSARDRGRGNTIYF	2	0.00010415	TCRBV20	TCRBD01-01*01	TCRBJ01-03*01
CTGAAGTTCCAGCGCACACAGCAGGAGGACTCGGCCGTGTATCTCTGTGCCAGCAGCAGCCGGACGCAGCCCCAGCATTTTGGTGAT	CASSSRTQPQHF	2	0.00010415	TCRBV07		TCRBJ01-05*01
CAGCCCTCAGAACCCAGGGACTCAGCTGTGTACTTCTGTGCCAGCAGTTTTATGACAGGGGGGGATTCACCCCTCCACTTTGGGAAC	CASSFMTGGDSPLHF	2	0.00010415	TCRBV12	TCRBD01-01*01	TCRBJ01-06*01
AATTCCCTGGAGCTTGGTGACTCTGCTGTGTATTTCTGTGCCAGCAGCCAAACTAGCGGGGGGGTATGGACGCAGTATTTTGGCCCA	CASSQTSGGVWTQYF	2	0.00010415	TCRBV03	TCRBD02-01*01	TCRBJ02-03*01
GCCCATCCTGAAGACAGCAGCTTCTACATCTGCAGTGCTAGGGGGCGTGTGGCGGGGGACAGCACAGATACGCAGTATTTTGGCCCA	CSARGRVAGDSTDTQYF	2	0.00010415	TCRBV20	TCRBD02-01*01	TCRBJ02-03*01
CTGGAGTCGGCTGCTCCCTCCCAGACATCTGTGTACTTCTGTGCCAGCAGTTACAGCACAGGGATGGAGACCCAGTACTTCGGGCCA	CASSYSTGMETQYF	2	0.00010415	TCRBV06	TCRBD01-01*01	TCRBJ02-05*01
CTGCTGGGGTTGGAGTCGGCTGCTCCCTCCCAGACATCTGTGTACTTCTGTGCCAGCAGTTCCGGGGCGGGGACACACTTCGGTTCG	CASSSGAGTHF	2	0.00010415	TCRBV06		TCRBJ01-02*01
GGGTTGGAGTCGGCTGCTCCCTCCCAAACATCTGTGTACTTCTGTGCCAGCACTTGGACAGGGAGCAATGAGCAGTTCTTCGGGCCA	CASTWTGSNEQFF	2	0.00010415	TCRBV06	TCRBD01-01*01	TCRBJ02-01*01
GAGTCGGCTGCTCCCTCCCAAACATCTGTGTACTTCTGTGCCAGCAGTTACGGACAGCTCCTGAATTCACCCCTCCACTTTGGGAAC	CASSYGQLLNSPLHF	2	0.00010415	TCRBV06	TCRBD01-01*01	TCRBJ01-06*01
AGCACCTTGGAGCTGGGGGACTCGGCCCTGTATCTCTGTGCCAGCAGCCACTCGGGGGGAGGTAATGAAAAACTGTTTTTTGGCAGT	CASSHSGGGNEKLFF	2	0.00010415	TCRBV05	TCRBD02-01*01	TCRBJ01-04*01
GCCCATCCTGAAGACAGCAGCTTCTACATCTGCAGTGCTAGACGTCCCGGTAGGGGACAGGGGCCCACTGAAGCTTTCTTTGGACAA	CSARRPGRGQGPTEAFF	2	0.00010415	TCRBV20	TCRBD01-01*01	TCRBJ01-01*01
CTGACAGTGACCAGTGCCCATCCTGAAGACAGCAGCTTCTACATCTGCAGTGCTCCCCGGCCCGGGGGGGAGCTGTTTTTTGGAGAA	CSAPRPGGELFF	2	0.00010415	TCRBV20	TCRBD02-01	TCRBJ02-02*01
CTGACAGTGACCAGTGCCCATCCTGAAGACAGCAGCTTCTACATCTGCAGTGCTCCTACAGGGGTGGGGGAGCTGTTTTTTGGAGAA	CSAPTGVGELFF	2	0.00010415	TCRBV20	TCRBD01-01*01	TCRBJ02-02*01
TCGGCTGCTCCCTCCCAAACATCTGTGTACTTCTGTGCCAGCAGTTACTCGACTCCGTCCTACACAGATACGCAGTATTTTGGCCCA	CASSYSTPSYTDTQYF	2	0.00010415	TCRBV06	TCRBD02-01	TCRBJ02-03*01
GAAGACAGCAGCTTCTACATCTGCAGTGCTAAGCTACGTCGACTAGCGGGGGGGCTGCGCGAGTTAGATACGCAGTATTTTGGCCCA	CSAKLRRLAGGLRELDTQYF	2	0.00010415	TCRBV20	TCRBD02-01*01	TCRBJ02-03*01
TCCCTAGAGTCTGCCATCCCCAACCAGACAGCTCTTTACTTCTGTGCCACCAGTACTTCGGGGTCTGATACGCAGTATTTTGGCCCA	CATSTSGSDTQYF	2	0.00010415	TCRBV24	TCRBD02-01*01	TCRBJ02-03*01
TCAGAACCCAGGGACTCAGCTGTGTACTTCTGTGCCAGCAGTCCTCGCCAGGGGGGGCAATTTGGAGAGACCCAGTACTTCGGGCCA	CASSPRQGGQFGETQYF	2	0.00010415	TCRBV12		TCRBJ02-05*01
AGTGCCCATCCTGAAGACAGCAGCTTCTACATCTGCAGTGCGAGACTAGCGGGCGCCTTATCCTACAATGAGCAGTTCTTCGGGCCA	CSARLAGALSYNEQFF	2	0.00010415	TCRBV20	TCRBD02-01	TCRBJ02-01*01
CTGGAGTCAGCTGCTCCCTCCCAGACATCTGTGTACTTCTGTGCCAGCAGAAATAGCGGGGGGGCCAATGAGCAGTTCTTCGGGCCA	CASRNSGGANEQFF	2	0.00010415	TCRBV06	TCRBD02-01*01	TCRBJ02-01*01
TTGGAGTCGGCTGCTCCCTCCCAAACATCTGTGTACTTCTGTGCCAGCAGAAATAGCGGGGGGGCCAATGAGCAGTTCTTCGGGCCA	CASRNSGGANEQFF	2	0.00010415	TCRBV06	TCRBD02-01*01	TCRBJ02-01*01
CCTGAAGACAGCAGCTTCTACATCTGCCCTTCTCTACGTCCGGGACAGGGTTTTCATGGGTGTAATTCACCCCTCCACTTTGGGAAC	CPSLRPGQGFHGCNSPLHF	2	0.00010415	TCRBV20	TCRBD01-01*01	TCRBJ01-06*01
TTCCTGCTGGGGTTGGAGTCGGCTGCTCCCTCCCAAACATCTGTGTACTTCTGTGCCACCGGGGGGGCCGAGCAGTACTTCGGGCCG	CATGGAEQYF	2	0.00010415	TCRBV06	TCRBD02-01*01	TCRBJ02-07*01
ACCAGTGCCCATCCTGAAGACAGCAGCTTCTACATCTGCAGTGCTAGAGATCCCGGGTTGGGCAATCAGCCCCAGCATTTTGGTGAT	CSARDPGLGNQPQHF	2	0.00010415	TCRBV20	TCRBD02-01	TCRBJ01-05*01
CTGACAGTGACCAGTGCCCATCCTGAAGACAGCAGCTTCTACATCTGCAGTGCAGGGGTCAAACAAGAGACCCAGTACTTCGGGCCA	CSAGVKQETQYF	2	0.00010415	TCRBV20	TCRBD01-01*01	TCRBJ02-05*01
ACCAGTGCCCATCCTGAAGACAGCAGCTTCTACATCTGCAGTGCACCCGACAGGGGGCCTGGGGCCAACGTCCTGACTTTCGGGGCC	CSAPDRGPGANVLTF	2	0.00010415	TCRBV20	TCRBD01-01*01	TCRBJ02-06*01
GCTCCCTCCCAGACATCTGTGTACTTCTGTGCCAGCAGACCACTGACAGGGGGCGCCTTAACTAACTATGGCTACACCTTCGGTTCG	CASRPLTGGALTNYGYTF	2	0.00010415	TCRBV06	TCRBD01-01*01	TCRBJ01-02*01
GCTCCCTCCCAGACATCTGTGTACTTCTGTGCCAGCAGTTACTCTGGGACAGGGGTCCAGTCCTTCTATGGCTACACCTTCGGTTCG	CASSYSGTGVQSFYGYTF	2	0.00010415	TCRBV06	TCRBD01-01*01	TCRBJ01-02*01
AGTGCCCATCCTGAAGACAGCAGCTTCTACATCTGCAGTGCAAAAACAGGGGGCTCGGCGAGCACAGATACGCAGTATTTTGGCCCA	CSAKTGGSASTDTQYF	2	0.00010415	TCRBV20	TCRBD01-01*01	TCRBJ02-03*01
CCCAACCAGACAGCTCTTTACTTCTGTGCCACCAGTGATTCGGGACTAGCGGGGGCCTTAAACACCGGGGAGCTGTTTTTTGGAGAA	CATSDSGLAGALNTGELFF	2	0.00010415	TCRBV24	TCRBD02-01*01	TCRBJ02-02*01
TCCCAGACATCTGTGTACTTCTGTGCCAGCAGTTACTCAGGCTTAATTGCGGAACCTCTAGCCAAAAACATTCAGTACTTCGGCGCC	CASSYSGLIAEPLAKNIQYF	2	0.00010415	TCRBV06	TCRBD02-01	TCRBJ02-04*01
ATCAATTCCCTGGAGCTTGGTGACTCTGCTGTGTATTTCTGTGCCAGCAGCCGATCTAGCGGGGGGGATACGCAGTATTTTGGCCCA	CASSRSSGGDTQYF	2	0.00010415	TCRBV03	TCRBD02-01*01	TCRBJ02-03*01
GTGACCAGTGCCCATCCTGAAGACAGCAGCTTCTACATCTGCAGTGCTAACAGGGGACCAGCCGGGACTGAAGCTTTCTTTGGACAA	CSANRGPAGTEAFF	2	0.00010415	TCRBV20	TCRBD01-01*01	TCRBJ01-01*01
TCGGCTGCTCCCTCCCAGACATCTGTGTACTTCTGTGCCAGCAGTCCCGTCCCGGGGGGGCGGGCCGGGGAGCTGTTTTTTGGAGAA	CASSPVPGGRAGELFF	2	0.00010415	TCRBV06	TCRBD02-01*01	TCRBJ02-02*01
ACAGTGACCAGTGCCCATCCTGAAGACAGCAGCTTCTACATCTGCAGTGCTGGATCTTTACAGGGGGGCGAGCAGTACTTCGGGCCG	CSAGSLQGGEQYF	2	0.00010415	TCRBV20	TCRBD01-01*01	TCRBJ02-07*01
CAGCCCTCAGAACCCAGGGACTCAGCTGTGTACTTCTGTGCCAGCAGTTTAGACGACAGGGGCGGGCAGCCCCAGCATTTTGGTGAT	CASSLDDRGGQPQHF	2	0.00010415	TCRBV12	TCRBD01-01*01	TCRBJ01-05*01
ACCAGTGCCCATCCTGAAGACAGCAGCTTCTACATCTGCAGTGCAGCGGGACTAGCGATTAACACCGGGGAGCTGTTTTTTGGAGAA	CSAAGLAINTGELFF	2	0.00010415	TCRBV20	TCRBD02-01	TCRBJ02-02*01
GCTCCCTCCCAGACATCTGTGTACTTCTGTGCCAGCAGCTCCGCCGTGAATAGCGGGGGGGGGCGGAGAGCCCAGTACTTCGGGCCA	CASSSAVNSGGGRRAQYF	2	0.00010415	TCRBV06	TCRBD02-01*01	TCRBJ02-05*01
ACCAGTGCCCATCCTGAAGACAGCAGCTTCTACATCTGCAGTGCTAGTAACCGGGACAAGGGAACCTACGAGCAGTACTTCGGGCCG	CSASNRDKGTYEQYF	2	0.00010415	TCRBV20	TCRBD01-01*01	TCRBJ02-07*01
ATCCAGCCCTCAGAACCCAGGGACTCAGCTGTGTACTTCTGTGCCAGCAGCATTAGGACTAACCAAGAGACCCAGTACTTCGGGCCA	CASSIRTNQETQYF	2	0.00010415	TCRBV12	TCRBD02-01	TCRBJ02-05*01
ACAGTGACCAGTGCCCATCCTGAAGACAGCAGCTTCTACATCTGCAGTGCTTCGCTCGACAGGGAAGAGACCCAGTACTTCGGGCCA	CSASLDREETQYF	2	0.00010415	TCRBV20	TCRBD01-01*01	TCRBJ02-05*01
AATTCCCTGGAGCTTGGTGACTCTGCTGTGTATTTCTGTGCCAGCAGCCTCGGACTTGTTCTGAACACTGAAGCTTTCTTTGGACAA	CASSLGLVLNTEAFF	2	0.00010415	TCRBV03	TCRBD02-01	TCRBJ01-01*01
GCCCATCCTGAAGACAGCAGCTTCTACATCTGCAGTGCTAGAGAGGCGGGGGTCCCCCACAGGCAAGAGACCCAGTACTTCGGGCCA	CSAREAGVPHRQETQYF	2	0.00010415	TCRBV20	TCRBD02-01*01	TCRBJ02-05*01
GCCCATCCTGAAGACAGCAGCTTCTACATCTGCAGTGCTAGAGATCCGGGGACTAGCGGGGGGCGGGGGACCCAGTACTTCGGGCCA	CSARDPGTSGGRGTQYF	2	0.00010415	TCRBV20	TCRBD02-01*01	TCRBJ02-05*01
CAGCCCTCAGAACCCAGGGACTCAGCTGTGTACTTCTGTGCCAGCAGTTTATGGGCCAGCGGGGGGAGTGAGCAGTTCTTCGGGCCA	CASSLWASGGSEQFF	2	0.00010415	TCRBV12	TCRBD02-01*01	TCRBJ02-01*01
GGGTTGGAGTCGGCTGCTCCCTCCCAAACATCTGTGTACTTCTGTGCCAGCGTGCGAGGGCGCGCCTACGAGCAGTACTTCGGGCCG	CASVRGRAYEQYF	2	0.00010415	TCRBV06	TCRBD02-01*02	TCRBJ02-07*01
AAGATCCAGCCCTCAGAACCCAGGGACTCAGCTGTGTACTTCTGTGCCAGCAGTTTTCGACAGGGCTATGGCTACACCTTCGGTTCG	CASSFRQGYGYTF	2	0.00010415	TCRBV12	TCRBD01-01*01	TCRBJ01-02*01
GCCCATCCTGAAGACAGCAGCTTCTACATCTGCAGTGCTAGTGGGCCCCCCGGGCAGGGTAAAACCGGGGAGCTGTTTTTTGGAGAA	CSASGPPGQGKTGELFF	2	0.00010415	TCRBV20	TCRBD01-01*01	TCRBJ02-02*01
CTGACAGTGACCAGTGCCCATCCTGAAGACAGCAGCTTCTACATCTGCAGTGCTAGCGCGGCGAACACTGAAGCTTTCTTTGGACAA	CSASAANTEAFF	2	0.00010415	TCRBV20	TCRBD02-01	TCRBJ01-01*01
TCGGCTGCTCCCTCCCAGACATCTGTGTACTTCTGTGCCAGCAGCCGTAGCGGGGGGGCCTCCGCAGATACGCAGTATTTTGGCCCA	CASSRSGGASADTQYF	2	0.00010415	TCRBV06	TCRBD02-01*01	TCRBJ02-03*01
CCCAGGGACTCAGCTGTGTACTTCTGTGCCAGCAGTTCCCGATCGTTTTGGTCAGCCCTTTCTGGAAACACCATATATTTTGGAGAG	CASSSRSFWSALSGNTIYF	2	0.00010415	TCRBV12		TCRBJ01-03*01
ATCCAGCCCTCAGAACCCAGGGACTCAGCTGTGTACTTCTGTGCCAGCAGTGCAGACAGGGGGATAGGTGAGCAGTTCTTCGGGCCA	CASSADRGIGEQFF	2	0.00010415	TCRBV12	TCRBD01-01*01	TCRBJ02-01*01
GTGACCAGTGCCCATCCTGAAGACAGCAGCTTCTACATCTGCAGCATTCCCGGGACAGGCGACAATCAGCCCCAGCATTTTGGTGAT	CSIPGTGDNQPQHF	2	0.00010415	TCRBV20	TCRBD01-01*01	TCRBJ01-05*01
TTGGAGTCGGCTGCTCCCTCCCAAACATCTGTGTACTTCTGTGCCAGCACCTCAAGACTAGCTGGAGATACGCAGTATTTTGGCCCA	CASTSRLAGDTQYF	2	0.00010415	TCRBV06	TCRBD02-01	TCRBJ02-03*01
CTGACAGTGACCAGTGCCCATCCTGAAGACAGCAGCTTCTACATCTGCAGTGCTAGCGGGGGCCCGAATGAGCAGTTCTTCGGGCCA	CSASGGPNEQFF	2	0.00010415	TCRBV20		TCRBJ02-01*01
ACAGTGACCAGTGCCCATCCTGAAGACAGCAGCTTCTACATCTGCAGTGCTAGAGTACAGGGGGCTAGTGAGCAGTTCTTCGGGCCA	CSARVQGASEQFF	2	0.00010415	TCRBV20	TCRBD01-01*01	TCRBJ02-01*01
CTGGAGCTTGGTGACTCTGCTGTGTATTTCTGTGCCAGCAGCCAAGACCGGACAGGTTATAGCAATCAGCCCCAGCATTTTGGTGAT	CASSQDRTGYSNQPQHF	2	0.00010415	TCRBV03	TCRBD01-01*01	TCRBJ01-05*01
CTGCTGGGGTTGGAGTCGGCTGCTCCCTCCCAAACATCTGTGTACTTCTGTGCCAGCAGTTCCGGGGCGGGGACACACTTCGGTTCG	CASSSGAGTHF	2	0.00010415	TCRBV06		TCRBJ01-02*01
CTTGGTGACTCTGCTGTGTATTTCTGTGCCAGCAGCCAAGATTTTCGGACTAGCGGGGGGGTCTACAATGAGCAGTTCTTCGGGCCA	CASSQDFRTSGGVYNEQFF	2	0.00010415	TCRBV03	TCRBD02-01*01	TCRBJ02-01*01
ACAGTGACCAGTGCCCATCCTGAAGACAGCAGCTTCTACATCTGCAGTGCTAGAAACAGGGGGGCGAGTGAAGCTTTCTTTGGACAA	CSARNRGASEAFF	2	0.00010415	TCRBV20	TCRBD01-01*01	TCRBJ01-01*01
CTGAAGATCCAGCCCTCAGAACCCAGGGACTCAGCTGTGTACTTCTGTGCCAGCACCCCCTCCACCGGGGAGCTGTTTTTTGGAGAA	CASTPSTGELFF	2	0.00010415	TCRBV12	TCRBD02-01	TCRBJ02-02*01
ACCAGTGCCCATCCTGAAGACAGCAGCTTCTACATCTGCAGTGCTAGGAAGGGCAGGGGTAGCACCGGGGAGCTGTTTTTTGGAGAA	CSARKGRGSTGELFF	2	0.00010415	TCRBV20	TCRBD01-01*01	TCRBJ02-02*01
AGTGCCCATCCTGAAGACAGCAGCTTCTACATCTGCAGTGCTAGAGAGGCGGGGGGGCCGAGCACAGATACGCAGTATTTTGGCCCA	CSAREAGGPSTDTQYF	2	0.00010415	TCRBV20	TCRBD02-01*01	TCRBJ02-03*01
GTGACCAGTGCCCATCCTGAAGACAGCAGCTTCTACATCTGCAGTGCCTCCACCCCAATGAACACCGGGGAGCTGTTTTTTGGAGAA	CSASTPMNTGELFF	2	0.00010415	TCRBV20		TCRBJ02-02*01
CTGAAGATCCAGCCCTCAGAACCCAGGGACTCAGCTGTGTACTTCTGTGCCAGCAGTTTGGCCGTCACTGAAGCTTTCTTTGGACAA	CASSLAVTEAFF	2	0.00010415	TCRBV12	TCRBD01-01*01	TCRBJ01-01*01
GAGCTTGGTGACTCTGCTGTGTATTTCTGTGCCAGCAGCCAAGACCTTCAGGGACTAGCGGTAACCTACGAGCAGTACTTCGGGCCG	CASSQDLQGLAVTYEQYF	2	0.00010415	TCRBV03	TCRBD02-01	TCRBJ02-07*01
GTGACCAGTGCCCATCCTGAAGACAGCAGCTTCTACATCTGCAGTGCTAGCGATACAGGGGGTGTGTTGGAAGCTTTCTTTGGACAA	CSASDTGGVLEAFF	2	0.00010415	TCRBV20	TCRBD01-01*01	TCRBJ01-01*01
AGTGCCCATCCTGAAGACAGCAGCTTCTACATCTGCAGTGCTAGAGATTACTCTAGCGGGCGGAGCGGGGAGCTGTTTTTTGGAGAA	CSARDYSSGRSGELFF	2	0.00010415	TCRBV20	TCRBD02-01	TCRBJ02-02*01
GCTGCTCCCTCCCAAACATCTGTGTACTTCTGTGCCAGCAGTCGCGCAATCGGCGGGGGGGCCTTAAACGAGCAGTACTTCGGGCCG	CASSRAIGGGALNEQYF	2	0.00010415	TCRBV06	TCRBD02-01*01	TCRBJ02-07*01
GCTGCTCCCTCCCAAACATCTGTGTACTTCTGTGCCAGCAGTTACTCCACGACCCGACAGGCGCAAAGGGGCTACACCTTCGGTTCG	CASSYSTTRQAQRGYTF	2	0.00010415	TCRBV06	TCRBD01-01*01	TCRBJ01-02*01
ACCAGTGCCCATCCTGAAGACAGCAGCTTCTACATCTGCAGTGCTAGAGATCCAGGACAGCGGACCGGGGAGCTGTTTTTTGGAGAA	CSARDPGQRTGELFF	2	0.00010415	TCRBV20	TCRBD01-01*01	TCRBJ02-02*01
ACCAGTGCCCATCCTGAAGACAGCAGCTTCTACATCTGCAGTGCTAGCGGCCGCCTTAGCTCCTACAATGAGCAGTTCTTCGGGCCA	CSASGRLSSYNEQFF	2	0.00010415	TCRBV20		TCRBJ02-01*01
GCTGCTCCCTCCCAGACATCTGTGTACTTCTGTGCCAGCATAAAGGGTGGCCCGGACAGGGGAGGGACTGAAGCTTTCTTTGGACAA	CASIKGGPDRGGTEAFF	2	0.00010415	TCRBV06	TCRBD01-01*01	TCRBJ01-01*01
GCTCCCTCCCAAACATCTGTGTACTTCTGTGCCAGCAGTCCAGAGCCCCTACTAGCGGGGTTGTCAGATACGCAGTATTTTGGCCCA	CASSPEPLLAGLSDTQYF	2	0.00010415	TCRBV06	TCRBD02-01*01	TCRBJ02-03*01
ACAGTGACCAGTGCCCATCCTGAAGACAGCAGCTTCTACATCTGCAGTGCGTGGGACAGGGGAATATACGAGCAGTACTTCGGGCCG	CSAWDRGIYEQYF	2	0.00010415	TCRBV20	TCRBD01-01*01	TCRBJ02-07*01
AAGATCCAGCCCTCAGAACCCAGGGACTCAGCTGTGTACTTCTGTGCCAGCAGGTGGGGGGCCAAAAACATTCAGTACTTCGGCGCC	CASRWGAKNIQYF	2	0.00010415	TCRBV12		TCRBJ02-04*01
CAGCCCTCAGAACCCAGGGACTCAGCTGTGTACTTCTGTGCCAGCAGTCCCCTTTTGGGAGGGGCGAAAGGCTACACCTTCGGTTCG	CASSPLLGGAKGYTF	2	0.00010415	TCRBV12	TCRBD02-01*02	TCRBJ01-02*01
ACAGTGACCAGTGCCCATCCTGAAGACAGCAGCTTCTACATCTGCAGTGCCCCAACGTCAGGGAACTATGGCTACACCTTCGGTTCG	CSAPTSGNYGYTF	2	0.00010415	TCRBV20	TCRBD01-01*01	TCRBJ01-02*01
GCTGCTCCCTCCCAAACATCTGTGTACTTCTGTGCCAGCAGTAACCTACCGGCTAGCGGGAACACAGATACGCAGTATTTTGGCCCA	CASSNLPASGNTDTQYF	2	0.00010415	TCRBV06	TCRBD02-01*02	TCRBJ02-03*01
GTGACCAGTGCCCATCCTGAAGACAGCAGCTTCTACATCTGCAGTGCTAGCGGGGGGACACCTTTAAATGAGCAGTTCTTCGGGCCA	CSASGGTPLNEQFF	2	0.00010415	TCRBV20	TCRBD02-01*01	TCRBJ02-01*01
GAGTCTGCCATCCCCAACCAGACAGCTCTTTACTTCTGTGCCACCAGTGATTCCGGGGCCCGCACAGATACGCAGTATTTTGGCCCA	CATSDSGARTDTQYF	2	0.00010415	TCRBV24		TCRBJ02-03*01
ATCAATTCCCTGGAGCTTGGTGACTCTGCTGTGTATTTCTGTGCCAGCAGCCAGGACAGGGGGCGGGAGACCCAGTACTTCGGGCCA	CASSQDRGRETQYF	2	0.00010415	TCRBV03	TCRBD01-01*01	TCRBJ02-05*01
ACCAGTGCCCATCCTGAAGACAGCAGCTTCTACATCTGCAGTGCTAGATCGAAGGAGACGAACACCGGGGAGCTGTTTTTTGGAGAA	CSARSKETNTGELFF	2	0.00010415	TCRBV20	TCRBD02-01*02	TCRBJ02-02*01
CCCTCAGAACCCAGGGACTCAGCTGTGTACTTCTGTGCCAGCAGTCTTGGACTAGCTACTAGCACAGATACGCAGTATTTTGGCCCA	CASSLGLATSTDTQYF	2	0.00010415	TCRBV12	TCRBD02-01	TCRBJ02-03*01
ACCAGTGCCCATCCTGAAGACAGCAGCTTCTACATCTGCAGTGCTAGCCCCGGGGCAGGGAGGAAAAATGAGCAGTTCTTCGGGCCA	CSASPGAGRKNEQFF	2	0.00010415	TCRBV20	TCRBD02-01*02	TCRBJ02-01*01
GTGACCAGTGCCCATCCTGAAGACAGCAGCTTCTACATCTGCAGTGCTACTAGGAACTCTGGGGCCAACGTCCTGACTTTCGGGGCC	CSATRNSGANVLTF	2	0.00010415	TCRBV20	TCRBD02-01	TCRBJ02-06*01
CTGACAGTGACCAGTGCCCATCCTGAAGACAGCAGCTTCTACATCTGCAGTGCTAGAGGTGGGGCCTATGGCTACACCTTCGGTTCG	CSARGGAYGYTF	2	0.00010415	TCRBV20	TCRBD01-01*01	TCRBJ01-02*01
ACAGTGACCAGTGCCCATCCTGAAGACAGCAGCTTCTACATCTGCAGTGCTGGTGGACGGGGAAATAACGAGCAGTACTTCGGGCCG	CSAGGRGNNEQYF	2	0.00010415	TCRBV20	TCRBD02-01*01	TCRBJ02-07*01
CAGCCCTCAGAACCCAGGGACTCAGCTGTGTACTTCTGTGCCAGCAGTCCCAGGACGTTGGGAAGCACTGAAGCTTTCTTTGGACAA	CASSPRTLGSTEAFF	2	0.00010415	TCRBV12		TCRBJ01-01*01
ACAGTGACCAGTGCCCATCCTGAAGACAGCAGCTTCTACATCTGCAGTGCTAGAGTTAGCCTTACCTACGAGCAGTACTTCGGGCCG	CSARVSLTYEQYF	2	0.00010415	TCRBV20	TCRBD02-01	TCRBJ02-07*01
GAGTCGGCTGCTCCCTCCCAAACATCTGTGTACTTCTGTGCCAGCCCAACCCGACGTTACCTTTGGGAAAAACTGTTTTTTGGCAGT	CASPTRRYLWEKLFF	2	0.00010415	TCRBV06		TCRBJ01-04*01
CTGAAGATCCAGCCCTCAGAACCCAGGGACTCAGCTGTGTACTTCTGTGCCAGCAGCCATTTTGTCCCTGAAGCTTTCTTTGGACAA	CASSHFVPEAFF	2	0.00010415	TCRBV12	TCRBD01-01*01	TCRBJ01-01*01
AGTGCCCATCCTGAAGACAGCAGCTTCTACATCTGCAGTGCTAGAACTCGGACAGGGTCCGGCACAGATACGCAGTATTTTGGCCCA	CSARTRTGSGTDTQYF	2	0.00010415	TCRBV20	TCRBD01-01*01	TCRBJ02-03*01
GCTGCTCCCTCCCAGACATCTGTGTACTTCTGTGCCAGCAGTTACGCGGACAGGGGCGCCGGGCACTATGGCTACACCTTCGGTTCG	CASSYADRGAGHYGYTF	2	0.00010415	TCRBV06	TCRBD01-01*01	TCRBJ01-02*01
CCCTCAGAACCCAGGGACTCAGCTGTGTACTTCTGTGCCAGCAGTTTAACAGGACTAGCGGGGGCAGATACGCAGTATTTTGGCCCA	CASSLTGLAGADTQYF	2	0.00010415	TCRBV12	TCRBD02-01*01	TCRBJ02-03*01
GTGACCAGTGCCCATCCTGAAGACAGCAGCTTCTACATCTGCAGTGCTATCTTAGCGGGGCCCTCCTACGAGCAGTACTTCGGGCCG	CSAILAGPSYEQYF	2	0.00010415	TCRBV20	TCRBD02-01*01	TCRBJ02-07*01
ACCAGTGCCCATCCTGAAGACAGCAGCTTCTACATCTGCAGTGCTACCCCCCGGACAGGGATCAATCAGCCCCAGCATTTTGGTGAT	CSATPRTGINQPQHF	2	0.00010415	TCRBV20	TCRBD01-01*01	TCRBJ01-05*01
GTGACCAGTGCCCATCCTGAAGACAGCAGCTTCTACATCTGCAGTGCTAAGGGGGCTAGTCGGAACACTGAAGCTTTCTTTGGACAA	CSAKGASRNTEAFF	2	0.00010415	TCRBV20	TCRBD01-01*01	TCRBJ01-01*01
GCCCATCCTGAAGACAGCAGCTTCTACATCTGCAGTGCCCCCCCTCTAGGGGCGGGGGGGAACACCGGGGAGCTGTTTTTTGGAGAA	CSAPPLGAGGNTGELFF	2	0.00010415	TCRBV20	TCRBD02-01*01	TCRBJ02-02*01
ACAGTGACCAGTGCCCATCCTGAAGACAGCAGCTTCTACATCTGCAGTGCTAGAGTCAGCTCGAACACTGAAGCTTTCTTTGGACAA	CSARVSSNTEAFF	2	0.00010415	TCRBV20		TCRBJ01-01*01
ATCAATTCCCTGGAGCTTGGTGACTCTGCTGTGTATTTCTGTGCCAGCAGCCAAGATACTGGAGGCTATGGCTACACCTTCGGTTCG	CASSQDTGGYGYTF	2	0.00010415	TCRBV03	TCRBD02-01*02	TCRBJ01-02*01
GACTCGGCCGTGTATCTCTGTGCCAGCAGCTCAAAAGAGACAGCCTTGACTAGGCGATCCAAGAACACTGAAGCTTTCTTTGGACAA	CASSSKETALTRRSKNTEAFF	2	0.00010415		TCRBD02-01	TCRBJ01-01*01
TCGGCTGCTCCCTCCCAAACATCTGTGTACTTCTGTGCCAGCAGTACCCATAGCGGGGGGGCTGGTAATGAGCAGTTCTTCGGGCCA	CASSTHSGGAGNEQFF	2	0.00010415	TCRBV06	TCRBD02-01*01	TCRBJ02-01*01
AATTCCCTGGAGCTTGGTGACTCTGCTGTGTATTTCTGTGCCAGCAGCCAAGTAGGGACAGCCGGCTATGGCTACACCTTCGGTTCG	CASSQVGTAGYGYTF	2	0.00010415	TCRBV03	TCRBD01-01*01	TCRBJ01-02*01
CACATCAATTCCCTGGAGCTTGGTGACTCTGCTGTGTATTTCTGTGCCAGCAGCCAAGGAGAACTGGTTGAGCAGTACTTCGGGCCG	CASSQGELVEQYF	2	0.00010415	TCRBV03	TCRBD02-01	TCRBJ02-07*01
AATTCCCTGGAGCTTGGTGACTCTGCTGTGTATTTCTGTGCCAGCAGCCAGCCACAGGGTGGAAACACTGAAGCTTTCTTTGGACAA	CASSQPQGGNTEAFF	2	0.00010415	TCRBV03	TCRBD01-01*01	TCRBJ01-01*01
GCTGCTCCCTCCCAAACATCTGTGTACTTCTGTGCCAGCAGTCAGCCGCCATACAGGGGGGCGGTTGAGACCCAGTACTTCGGGCCA	CASSQPPYRGAVETQYF	2	0.00010415	TCRBV06	TCRBD01-01*01	TCRBJ02-05*01
ACAGTGACCAGTGCCCATCCTGAAGACAGCAGCTTCTACATCTGCAGTGCTAGAGGACAGGGGAACTACGAGCAGTACTTCGGGCCG	CSARGQGNYEQYF	2	0.00010415	TCRBV20	TCRBD01-01*01	TCRBJ02-07*01
ACCAGTGCCCATCCTGAAGACAGCAGCTTCTACATCTGCAGTGCTAGAGAAGGCAGTAGTGGCAATCAGCCCCAGCATTTTGGTGAT	CSAREGSSGNQPQHF	2	0.00010415	TCRBV20		TCRBJ01-05*01
CCCTCAGAACCCAGGGACTCAGCTGTGTACTTCTGTGCCAGCAACCGGGGAGGAGACAGGGGCCAAGAGACCCAGTACTTCGGGCCA	CASNRGGDRGQETQYF	2	0.00010415	TCRBV12	TCRBD01-01*01	TCRBJ02-05*01
GCTCCCTCCCAGACATCTGTGTACTTCTGTGCCAGCAGCACCGCCTTCCGTAGCGGGGGGTCTTCCTACGAGCAGTACTTCGGGCCG	CASSTAFRSGGSSYEQYF	2	0.00010415	TCRBV06	TCRBD02-01*01	TCRBJ02-07*01
TCGGCTGCTCCCTCCCAAACATCTGTGTACTTCTGTGCCAGCAGTGAGAACCGGGACAGGGGGCCGTACGAGCAGTACTTCGGGCCG	CASSENRDRGPYEQYF	2	0.00010415	TCRBV06	TCRBD01-01*01	TCRBJ02-07*01
CAGCCCTCAGAACCCAGGGACTCAGCTGTGTACTTCTGTGCCAGCAGGATAGCGGGGGGGCACCACAATGAGCAGTTCTTCGGGCCA	CASRIAGGHHNEQFF	2	0.00010415	TCRBV12	TCRBD02-01*01	TCRBJ02-01*01
GTGACCAGTGCCCATCCTGAAGACAGCAGCTTCTACATCTGCAGTGCTAGAGGTTCAGGTGTTGGAAACACCATATATTTTGGAGAG	CSARGSGVGNTIYF	2	0.00010415	TCRBV20	TCRBD01-01*01	TCRBJ01-03*01
CCCTCAGAACCCAGGGACTCAGCTGTGTACTTCTGTGCCAGCAGTTCCCCAGCCGGGCAGGGCAATCAGCCCCAGCATTTTGGTGAT	CASSSPAGQGNQPQHF	2	0.00010415	TCRBV12		TCRBJ01-05*01
ACAGTGACCAGTGCCCATCCTGAAGACAGCAGCTTCTACATCTGCAGTGCTAGTCTGTTAGTCACAGATACGCAGTATTTTGGCCCA	CSASLLVTDTQYF	2	0.00010415	TCRBV20	TCRBD02-01	TCRBJ02-03*01
TCCCTGGAGCTTGGTGACTCTGCTGTGTATTTCTGTGCCAGCAGCCATCCGGGACTAGCGAGGGAAGAGACCCAGTACTTCGGGCCA	CASSHPGLAREETQYF	2	0.00010415	TCRBV03	TCRBD02-01	TCRBJ02-05*01
ACCAGTGCCCATCCTGAAGACAGCAGCTTCTACATCTGCAGTGCCAACAGGGTTGGCGATTTTAAAGAGACCCAGTACTTCGGGCCA	CSANRVGDFKETQYF	2	0.00010415	TCRBV20	TCRBD01-01*01	TCRBJ02-05*01
CTGGGGTTGGAGTCGGCTGCTCCCTCCCAAACATCTGTGTACTTCTGTGCCAGCACCCCGGACACGTACGAGCAGTACTTCGGGCCG	CASTPDTYEQYF	2	0.00010415	TCRBV06	TCRBD01-01*01	TCRBJ02-07*01
CTGTCGGCTGCTCCCTCCCAGACATCTGTGTACTTCTGTGCCAGCAGTGAGGGGGGGGCGATGGGAACTGAAGCTTTCTTTGGACAA	CASSEGGAMGTEAFF	2	0.00010415	TCRBV06	TCRBD02-01*01	TCRBJ01-01*01
ACCAGTGCCCATCCTGAAGACAGCAGCTTCTACATCTGCAGTGCTCCCGGTAGCGGGGGGGCTGGTGGGGAGCTGTTTTTTGGAGAA	CSAPGSGGAGGELFF	2	0.00010415	TCRBV20	TCRBD02-01*01	TCRBJ02-02*01
GTGACCAGTGCCCATCCTGAAGACAGCAGCTTCTACATCTGCAGTGCTAGGGACAGGGCTAGCACAGATACGCAGTATTTTGGCCCA	CSARDRASTDTQYF	2	0.00010415	TCRBV20	TCRBD01-01*01	TCRBJ02-03*01
GCTGCTCCCTCCCAGACATCTGTGTACTTCTGTGCCAGCAGTCCCCGGACTAGCGGGGGGGTTGGAAATGAGCAGTTCTTCGGGCCA	CASSPRTSGGVGNEQFF	2	0.00010415	TCRBV06	TCRBD02-01*01	TCRBJ02-01*01
ACCAGTGCCCATCCTGAAGACAGCAGCTTCTACATCTGCAGTGCTAGCCCCGGACAGGGAGTCCCAGATACGCAGTATTTTGGCCCA	CSASPGQGVPDTQYF	2	0.00010415	TCRBV20	TCRBD01-01*01	TCRBJ02-03*01
GCTGCTCCCTCCCAGACATCTGTGTACTTCTGTGCCAGCAGTTACTGGACTCGGACAGGGGGGGCCCACGAGCAGTACTTCGGGCCG	CASSYWTRTGGAHEQYF	2	0.00010415	TCRBV06	TCRBD01-01*01	TCRBJ02-07*01
CTAGAGTCTGCCATCCCCAACCAGACAGCTCTTTACTTCTGTGCCACCAGGGCAGGGGGCGGTTACAATGAGCAGTTCTTCGGGCCA	CATRAGGGYNEQFF	2	0.00010415	TCRBV24	TCRBD01-01*01	TCRBJ02-01*01
AGTGCCCATCCTGAAGACAGCAGCTTCTACATCTGCAGTGCTAGAGATGCGGTACAGGGGGGGACCGGGGAGCTGTTTTTTGGAGAA	CSARDAVQGGTGELFF	2	0.00010415	TCRBV20	TCRBD01-01*01	TCRBJ02-02*01
TTGGAGTCGGCTGCTCCCTCCCAAACATCTGTGTACTTCTGTGCCAGCAGCCAAAACAGGTCCCCCTACGAGCAGTACTTCGGGCCG	CASSQNRSPYEQYF	2	0.00010415	TCRBV06	TCRBD01-01*01	TCRBJ02-07*01
ACCAGTGCCCATCCTGAAGACAGCAGCTTCTACATCTGCAGTGCTAGTCCCGGGACAGGGGTTTGGGATGGCTACACCTTCGGTTCG	CSASPGTGVWDGYTF	2	0.00010415	TCRBV20	TCRBD01-01*01	TCRBJ01-02*01
TCAGAACCCAGGGACTCAGCTGTGTACTTCTGTGCCAGCAGTTCGCAAGACAGGGTAGGGAACACCGGGGAGCTGTTTTTTGGAGAA	CASSSQDRVGNTGELFF	2	0.00010415	TCRBV12	TCRBD01-01*01	TCRBJ02-02*01
TCCCTGGAGCTTGGTGACTCTGCTGTGTATTTCTGTGCCAGCAGCCAACCCTGGGACCATCGCACAGATACGCAGTATTTTGGCCCA	CASSQPWDHRTDTQYF	2	0.00010415	TCRBV03		TCRBJ02-03*01
TCCCTAGAGTCTGCCATCCCCAACCAGACAGCTCTTTACTTCTGTGCCACCAGTGAGGGGGGAAATCAGCCCCAGCATTTTGGTGAT	CATSEGGNQPQHF	2	0.00010415	TCRBV24	TCRBD02-01*01	TCRBJ01-05*01
GTGACCAGTGCCCATCCTGAAGACAGCAGCTTCTACATCTGCAGTGCTAGAGTCGCGACAGGGGGGGAAAAACTGTTTTTTGGCAGT	CSARVATGGEKLFF	2	0.00010415	TCRBV20	TCRBD01-01*01	TCRBJ01-04*01
ATCCAGCCCTCAGAACCCAGGGACTCAGCTGTGTACTTCTGTGCCAGCAGCGCCCAGGAAGAGGGAACTGAGCAGTTCTTCGGGCCA	CASSAQEEGTEQFF	2	0.00010415	TCRBV12	TCRBD02-01*02	TCRBJ02-01*01
ATCCCCAACCAGACAGCTCTTTACTTCTGTGCCACCAGTGATAAAAGAGAGCAAGGGCAGGAGCGGGAGACCCAGTACTTCGGGCCA	CATSDKREQGQERETQYF	2	0.00010415	TCRBV24	TCRBD02-01	TCRBJ02-05*01
CAGCCCTCAGAACCCAGGGACTCAGCTGTGTACTTCTGTGCCAGCAGTCCCGACCCCAACTCCTACAATGAGCAGTTCTTCGGGCCA	CASSPDPNSYNEQFF	2	0.00010415	TCRBV12		TCRBJ02-01*01
GCTCCCTCCCAAACATCTGTGTACTTCTGTGCCAGCACCTTTTCCCGAGACAGGGACGCTGGGGCCAACGTCCTGACTTTCGGGGCC	CASTFSRDRDAGANVLTF	2	0.00010415	TCRBV06	TCRBD01-01*01	TCRBJ02-06*01
TCGGCTGCTCCCTCCCAGACATCTGTGTACTTCTGTGCCAGCAGTCCCCGTCGGACAGGGGCTTCCTACGAGCAGTACTTCGGGCCG	CASSPRRTGASYEQYF	2	0.00010415	TCRBV06	TCRBD01-01*01	TCRBJ02-07*01
GTGACCAGTGCCCATCCTGAAGACAGCAGCTTCTACATCTGCAGTGCTAGAGATCCCCGACGGGACACTGAAGCTTTCTTTGGACAA	CSARDPRRDTEAFF	2	0.00010415	TCRBV20	TCRBD02-01	TCRBJ01-01*01
TCGGCTGCTCCCTCCCAGACATCTGTGTACTTCTGTGCCAGCACCCGGAATTTCGGGTCCCCGTCGGATACGCAGTATTTTGGCCCA	CASTRNFGSPSDTQYF	2	0.00010415	TCRBV06	TCRBD02-01	TCRBJ02-03*01
CCCTCCCAAACATCTGTGTACTTCTGTGCCAGCAGTCCACCTAGGAGGGCTAGCGGGAAAATCCAAGAGACCCAGTACTTCGGGCCA	CASSPPRRASGKIQETQYF	2	0.00010415	TCRBV06	TCRBD02-01*02	TCRBJ02-05*01
ACCAGTGCCCATCCTGAAGACAGCAGCTTCTACATCTGCAGTGCTAGAACCACGGGGGGTTCCTACAATGAGCAGTTCTTCGGGCCA	CSARTTGGSYNEQFF	2	0.00010415	TCRBV20	TCRBD02-01*01	TCRBJ02-01*01
ATCCAGCCCTCAGAACCCAGGGACTCAGCTGTGTACTTCTGTGCCAGCAGTTCGCTGGGGGCGTACAATGAGCAGTTCTTCGGGCCA	CASSSLGAYNEQFF	2	0.00010415	TCRBV12	TCRBD01-01*01	TCRBJ02-01*01
TTGGAGTCGGCTGCTCCCTCCCAAACATCTGTGTACTTCTGTGCCAGCAGACCCGGGACAGGGAAATTCGGCTACACCTTCGGTTCG	CASRPGTGKFGYTF	2	0.00010415	TCRBV06	TCRBD01-01*01	TCRBJ01-02*01
GCCCATCCTGAAGACAGCAGCTTCTACATCTGCAGTGCTAGAGTCCAAGGTGGAGGGGGCCAGTACCGTGGGCAGTTCTTCGGGCCA	CSARVQGGGGQYRGQFF	2	0.00010415	TCRBV20	TCRBD01-01*01	TCRBJ02-01*01
AGTGCCCATCCTGAAGACAGCAGCTTCTACATCTGCAGTGCTAGTAAGAGAGGACAGGCCGACAATCAGCCCCAGCATTTTGGTGAT	CSASKRGQADNQPQHF	2	0.00010415	TCRBV20	TCRBD01-01*01	TCRBJ01-05*01
ATCCAGCCCTCAGAACCCAGGGACTCAGCTGTGTACTTCTGTGCCAGCAGTACCGGGACTAGCACAGATACGCAGTATTTTGGCCCA	CASSTGTSTDTQYF	2	0.00010415	TCRBV12	TCRBD02-01	TCRBJ02-03*01
ATCCAGCCCTCAGAACCCAGGGACTCAGCTGTGTACTTCTGTGCCAGCAGTCTACAGGAGACCCAAGAGACCCAGTACTTCGGGCCA	CASSLQETQETQYF	2	0.00010415	TCRBV12	TCRBD01-01*01	TCRBJ02-05*01
AAGATCCAGCCCTCAGAACCCAGGGACTCAGCTGTGTACTTCTGTGCCAGCAGTTTAGCGCTAGGGAGCGGCTACACCTTCGGTTCG	CASSLALGSGYTF	2	0.00010415	TCRBV12	TCRBD02-01*02	TCRBJ01-02*01
TCGGCTGCTCCCTCCCAAACATCTGTGTACTTCTGTGCCAGCAGTGTACCAAGAGGGGGGGCGTCGGATACGCAGTATTTTGGCCCA	CASSVPRGGASDTQYF	2	0.00010415	TCRBV06	TCRBD02-01*01	TCRBJ02-03*01
CTGACAGTGACCAGTGCCCATCCTGAAGACAGCAGCTTCTACATCTGCAGTGCTAGAGATGGGGGCGGAGCCCAGCATTTTGGTGAT	CSARDGGGAQHF	2	0.00010415	TCRBV20	TCRBD01-01*01	TCRBJ01-05*01
CACATCAATTCCCTGGAGCTTGGTGACTCTGCTGTGTATTTCTGTGCCAGCAGACTGGACAGGAACACTGAAGCTTTCTTTGGACAA	CASRLDRNTEAFF	2	0.00010415	TCRBV03	TCRBD01-01*01	TCRBJ01-01*01
CCCTCCCAGACATCTGTGTACTTCTGTGCCAGCATGCCGGGCCTGGGGCTGTCGGCTCTTTCTGGAAACACCATATATTTTGGAGAG	CASMPGLGLSALSGNTIYF	2	0.00010415	TCRBV06	TCRBD01-01*01	TCRBJ01-03*01
CAGCCCTCAGAACCCAGGGACTCAGCTGTGTACTTCTGTGCCACTTCCCCCGGGGCTCTAGCCAAAAACATTCAGTACTTCGGCGCC	CATSPGALAKNIQYF	2	0.00010415	TCRBV12		TCRBJ02-04*01
GTGACCAGTGCCCATCCTGAAGACAGCAGCTTCTACATCTGCAGTGCTAGAGATCAGGGGGTCTTAAATGAAGCTTTCTTTGGACAA	CSARDQGVLNEAFF	2	0.00010415	TCRBV20	TCRBD01-01*01	TCRBJ01-01*01
CTGAAGATCCAGCCCTCAGAACCCAGGGACTCAGCTGTGTACTTCTGTGCCAGCAGCACGGGCGCAGATACGCAGTATTTTGGCCCA	CASSTGADTQYF	2	0.00010415	TCRBV12		TCRBJ02-03*01
GTGACCAGTGCCCATCCTGAAGACAGCAGCTTCTACATCTGCAGTGCTTCCCCCCTAAACAGCTACAATGAGCAGTTCTTCGGGCCA	CSASPLNSYNEQFF	2	0.00010415	TCRBV20	TCRBD01-01*01	TCRBJ02-01*01
ACAGTGACCAGTGCCCATCCTGAAGACAGCAGCTTCTACATCTGCAGTGCGGGCGCGGGGGTCGACACTGAAGCTTTCTTTGGACAA	CSAGAGVDTEAFF	2	0.00010415	TCRBV20	TCRBD02-01*01	TCRBJ01-01*01
AGTGCCCATCCTGAAGACAGCAGCTTCTACATCTGCAGTGCTAGACCTTGGGACAGCCCAAGCAATCAGCCCCAGCATTTTGGTGAT	CSARPWDSPSNQPQHF	2	0.00010415	TCRBV20	TCRBD01-01*01	TCRBJ01-05*01
ACAGTGACCAGTGCCCATCCTGAAGACAGCAGCTTCTACATCTGCAGTGCTAGCTCTTATGAAGCGGGAGAGCAGTACTTCGGGCCG	CSASSYEAGEQYF	2	0.00010415	TCRBV20	TCRBD02-01*02	TCRBJ02-07*01
GCTGCTCCCTCCCAAACATCTGTGTACTTCTGTGCCAGCGCCTGGGGCGGCACCGGCTCTGGGGCCAACGTCCTGACTTTCGGGGCC	CASAWGGTGSGANVLTF	2	0.00010415	TCRBV06	TCRBD01-01*01	TCRBJ02-06*01
CTGAAGATCCAGCCCTCAGAACCCAGGGACTCAGCTGTGTACTTCTGTGCCAGCAGTTTATTCACCTACGAGCAGTACTTCGGGCCG	CASSLFTYEQYF	2	0.00010415	TCRBV12	TCRBD01-01*01	TCRBJ02-07*01
AAGATCCAGCCCTCAGAACCCAGGGACTCAGCTGTGTACTTCTGTGCCAGCAGTTTTGAACAGTCCTACGAGCAGTACTTCGGGCCG	CASSFEQSYEQYF	2	0.00010415	TCRBV12	TCRBD01-01*01	TCRBJ02-07*01
ATCCAGCCCTCAGAACCCAGGGACTCAGCTGTGTACTTCTGTGCCAGCACCGCGGATGGAGGAAACACTGAAGCTTTCTTTGGACAA	CASTADGGNTEAFF	2	0.00010415	TCRBV12	TCRBD02-01*02	TCRBJ01-01*01
GCCCATCCTGAAGACAGCAGCTTCTACATCTGCAGTGCTAGGGGTTATCGACTAGCGGGGGGAACAGATACGCAGTATTTTGGCCCA	CSARGYRLAGGTDTQYF	2	0.00010415	TCRBV20	TCRBD02-01*01	TCRBJ02-03*01
ACAGTGACCAGTGCCCATCCTGAAGACAGCAGCTTCTACATCTGCAGTGCCACCCCTCTTACTGGCGGGGGAGCTTTCTTTGGACAA	CSATPLTGGGAFF	2	0.00010415	TCRBV20	TCRBD02-01*01	TCRBJ01-01*01
ATCCAGCCCTCAGAACCCAGGGACTCAGCTGTGTACTTCTGTGCCAGCAGTTTAGTTGTGGGGGGGCGCGACTACACCTTCGGTTCG	CASSLVVGGRDYTF	2	0.00010415	TCRBV12	TCRBD02-01*01	TCRBJ01-02*01
ACCAGTGCCCATCCTGAAGACAGCAGCTTCTACATCTGCAGTGCCCCGGGGCAGGGACTAGGGGATCAGCCCCAGCATTTTGGTGAT	CSAPGQGLGDQPQHF	2	0.00010415	TCRBV20	TCRBD02-01	TCRBJ01-05*01
CAGCCCTCAGAACCCAGGGACTCAGCTGTGTACTTCTGTGCCAGCAGTCCCCCCGGGGGAACCTACAATGAGCAGTTCTTCGGGCCA	CASSPPGGTYNEQFF	2	0.00010415	TCRBV12	TCRBD02-01*01	TCRBJ02-01*01
ACAGTGACCAGTGCCCATCCTGAAGACAGCAGCTTCTACATCTGCAGTGCTAAAAGAGGTCGAAATGAAAAACTGTTTTTTGGCAGT	CSAKRGRNEKLFF	2	0.00010415	TCRBV20	TCRBD02-01*02	TCRBJ01-04*01
TCCCTGGAGCTTGGTGACTCTGCTGTGTATTTCTGTGCCAGCAGCCACTGGGGTAGCGGGGGCCCCAATGAGCAGTTCTTCGGGCCA	CASSHWGSGGPNEQFF	2	0.00010415	TCRBV03	TCRBD02-01*01	TCRBJ02-01*01
GAGTCGGCTGCTCCCTCCCAAACATCTGTGTACTTCTGTGCCAGCGGGGGACTAGCGGGGGAATCCTACGAGCAGTACTTCGGGCCG	CASGGLAGESYEQYF	2	0.00010415	TCRBV06	TCRBD02-01*01	TCRBJ02-07*01
CCCTCAGAACCCAGGGACTCAGCTGTGTACTTCTGTGCCAGCAGTTTAACATTGGGACAGGGCTCCGGGGAGCTGTTTTTTGGAGAA	CASSLTLGQGSGELFF	2	0.00010415	TCRBV12	TCRBD01-01*01	TCRBJ02-02*01
CTTCACATCAATTCCCTGGAGCTTGGTGACTCTGCTGTGTATTTCTGTGCCAGCAGCCAAGCTGGGGAGACCCAGTACTTCGGGCCA	CASSQAGETQYF	2	0.00010415	TCRBV03		TCRBJ02-05*01
GAACCCAGGGACTCAGCTGTGTACTTCTGTGCCAGCGTTTCCCCATCACTAGCGGGGGGAAGAAACAATGAGCAGTTCTTCGGGCCA	CASVSPSLAGGRNNEQFF	2	0.00010415	TCRBV12	TCRBD02-01*01	TCRBJ02-01*01
AAGATCCAGCCCTCAGAACCCAGGGACTCAGCTGTGTACTTCTGTGCCAGCAGTTACACCCACCAAGAGACCCAGTACTTCGGGCCA	CASSYTHQETQYF	2	0.00010415	TCRBV12	TCRBD01-01*01	TCRBJ02-05*01
ATCCAGCCCTCAGAACCCAGGGACTCAGCTGTGTACTTCTGTGCCAGCACTGGGCCCCAGGGCCCAGATACGCAGTATTTTGGCCCA	CASTGPQGPDTQYF	2	0.00010415	TCRBV12	TCRBD01-01*01	TCRBJ02-03*01
TCTGCCATCCCCAACCAGACAGCTCTTTACTTCTGTGCCACCAGTGATAGCCGACCGGGACGGAGCGAGAGCTACACCTTCGGTTCG	CATSDSRPGRSESYTF	2	0.00010415	TCRBV24		TCRBJ01-02*01
GAACCCAGGGACTCAGCTGTGTACTTCTGTGCCAGCAGCTCCACTCTCGGGGCATCCTCAGGGAATTCACCCCTCCACTTTGGGAAC	CASSSTLGASSGNSPLHF	2	0.00010415	TCRBV12		TCRBJ01-06*01
CAGCCCTCAGAACCCAGGGACTCAGCTGTGTACTTCTGTGCCAGCAGTTTACACAGGGGGTTAGCCGGGGAGCTGTTTTTTGGAGAA	CASSLHRGLAGELFF	2	0.00010415	TCRBV12	TCRBD01-01*01	TCRBJ02-02*01
GTGACCAGTGCCCATCCTGAAGACAGCAGCTTCTACATCTGCAGTGCCCCACCGGGACCTATCAACACTGAAGCTTTCTTTGGACAA	CSAPPGPINTEAFF	2	0.00010415	TCRBV20		TCRBJ01-01*01
CAGCCCTCAGAACCCAGGGACTCAGCTGTGTACTTCTGTGCCAGCAGTTTATACTCTAGCGGGGGACCTACGCAGTACTTCGGGCCA	CASSLYSSGGPTQYF	2	0.00010415	TCRBV12	TCRBD02-01*01	TCRBJ02-05*01
CCCTCAGAACCCAGGGACTCAGCTGTGTACTTCTGTGCCAGCAGCCCGACAGGGGGCGTTCGGACCGGGGAGCTGTTTTTTGGAGAA	CASSPTGGVRTGELFF	2	0.00010415	TCRBV12	TCRBD01-01*01	TCRBJ02-02*01
ATCCAGCCCTCAGAACCCAGGGACTCAGCTGTGTACTTCTGTGCCAGCAGTCGCGGACTAGCGGGGGGTGAGCAGTACTTCGGGCCG	CASSRGLAGGEQYF	2	0.00010415	TCRBV12	TCRBD02-01*01	TCRBJ02-07*01
CACATCAATTCCCTGGAGCTTGGTGACTCTGCTGTGTATTTCTGTGCCAGCAGCCAAGGGAGCCTAGATACGCAGTATTTTGGCCCA	CASSQGSLDTQYF	2	0.00010415	TCRBV03	TCRBD02-01*02	TCRBJ02-03*01
TCCCTAGAGTCTGCCATCCCCAACCAGACAGCTCTTTACTTCTGTGCCACCAGTGAGGACAGCTACAATGAGCAGTTCTTCGGGCCA	CATSEDSYNEQFF	2	0.00010415	TCRBV24	TCRBD01-01*01	TCRBJ02-01*01
CCCTCAGAACCCAGGGACTCAGCTGTGTACTTCTGTGCCAGCAGTTTAGTGCAGGGATCCCTCAATCAGCCCCAGCATTTTGGTGAT	CASSLVQGSLNQPQHF	2	0.00010415	TCRBV12	TCRBD01-01*01	TCRBJ01-05*01
CTGGGGTTGGAGTCGGCTGCTCCCTCCCAAACATCTGTGTACTTCTGTGCCAGCAGCCGTTCGGGCGATGGCTACACCTTCGGTTCG	CASSRSGDGYTF	2	0.00010415	TCRBV06		TCRBJ01-02*01
ATCCAGCCCTCAGAACCCAGGGACTCAGCTGTGTACTTCTGTGCCAGCAGTTTATGGCAAGTCAATCAGCCCCAGCATTTTGGTGAT	CASSLWQVNQPQHF	2	0.00010415	TCRBV12	TCRBD01-01*01	TCRBJ01-05*01
ATCCAGCCCTCAGAACCCAGGGACTCAGCTGTGTACTTCTGTGCCAGCAGTGCGGGGAGGAGCACAGATACGCAGTATTTTGGCCCA	CASSAGRSTDTQYF	2	0.00010415	TCRBV12	TCRBD02-01	TCRBJ02-03*01
TCCCTGGAGCTTGGTGACTCTGCTGTGTATTTCTGTGCCAGCAGCCCTCAACTAGCGGGGGGAACAGATACGCAGTATTTTGGCCCA	CASSPQLAGGTDTQYF	2	0.00010415	TCRBV03	TCRBD02-01*01	TCRBJ02-03*01
GCTCCCTCCCAGACATCTGTGTACTTCTGTGCCAGCAGGAGAGACAGGGGTACAACTTATAGCAATCAGCCCCAGCATTTTGGTGAT	CASRRDRGTTYSNQPQHF	2	0.00010415	TCRBV06	TCRBD01-01*01	TCRBJ01-05*01
TCAGAACCCAGGGACTCAGCTGTGTACTTCTGTGCCAGCAGTTTAGAAGGGGGGAGGAGGGGGAGAGAGACCCAGTACTTCGGGCCA	CASSLEGGRRGRETQYF	2	0.00010415	TCRBV12		TCRBJ02-05*01
AGTGCCCATCCTGAAGACAGCAGCTTCTACATCTGCAGTGCTTTTACCCCCGGGACAGGGGGTTCCTACGAGCAGTACTTCGGGCCG	CSAFTPGTGGSYEQYF	2	0.00010415	TCRBV20	TCRBD01-01*01	TCRBJ02-07*01
ATCAATTCCCTGGAGCTTGGTGACTCTGCTGTGTATTTCTGTGCCAGCAGCCAAGCCAGAATGAACACTGAAGCTTTCTTTGGACAA	CASSQARMNTEAFF	2	0.00010415	TCRBV03	TCRBD01-01*01	TCRBJ01-01*01
CTGAAGATCCAGCCCTCAGAACCCAGGGACTCAGCTGTGTACTTCTGTGCCAGCTTGGAGGGGACCGGGGAGCTGTTTTTTGGAGAA	CASLEGTGELFF	2	0.00010415	TCRBV12	TCRBD02-01*02	TCRBJ02-02*01
CCCTCAGAACCCAGGGACTCAGCTGTGTACTTCTGTGCCAGCAGTCCAGGGACAGCCACTAGCACAGATACGCAGTATTTTGGCCCA	CASSPGTATSTDTQYF	2	0.00010415	TCRBV12	TCRBD01-01*01	TCRBJ02-03*01
GCCCATCCTGAAGACAGCAGCTTCTACATCTGCAGTGCTAGAGATCAGGGGACTAGCGGGGGGCGGGGGACCCAGTACTTCGGGCCA	CSARDQGTSGGRGTQYF	2	0.00010415	TCRBV20	TCRBD02-01*01	TCRBJ02-05*01
GTGACCAGTGCCCATCCTGAAGACAGCAGCTTCTACATCTGCAGTGCTAGATCCGGGACTAGTATAGATACGCAGTATTTTGGCCCA	CSARSGTSIDTQYF	2	0.00010415	TCRBV20	TCRBD02-01	TCRBJ02-03*01
CAGCCCTCAGAACCCAGGGACTCAGCTGTGTACTTCTGTGCCAGCAGACCTAGCGGGGGGGCCTACAATGAGCAGTTCTTCGGGCCA	CASRPSGGAYNEQFF	2	0.00010415	TCRBV12	TCRBD02-01*01	TCRBJ02-01*01
GTGACCAGTGCCCATCCTGAAGACAGCAGCTTCTACATCTGCAGTGCTAGAGATCTGCAGGGGGCTAGAGAGCAGTACTTCGGGCCG	CSARDLQGAREQYF	2	0.00010415	TCRBV20	TCRBD01-01*01	TCRBJ02-07*01
CTGTCCCTAGAGTCTGCCATCCCCAACCAGACAGCTCTTTACTTCTGTGCCACCAGTGAAACAGGGCATGGCTACACCTTCGGTTCG	CATSETGHGYTF	2	0.00010415	TCRBV24	TCRBD01-01*01	TCRBJ01-02*01
TCCCTAGAGTCTGCCATCCCCAACCAGACAGCTCTTTACTTCTGTGCCACCAGGAAAGACAGGAACACTGAAGCTTTCTTTGGACAA	CATRKDRNTEAFF	2	0.00010415	TCRBV24	TCRBD01-01*01	TCRBJ01-01*01
ACCAGTGCCCATCCTGAAGACAGCAGCTTCTACATCTGCAGCGCTGGGAGATCGGGGGGGCGCTGGGAGACCCAGTACTTCGGGCCA	CSAGRSGGRWETQYF	2	0.00010415	TCRBV20	TCRBD02-01*01	TCRBJ02-05*01
GTGACCAGTGCCCATCCTGAAGACAGCAGCTTCTACATCTGCAGTGCTAGGGAACAGGTGGGCGGTGAAAAACTGTTTTTTGGCAGT	CSAREQVGGEKLFF	2	0.00010415	TCRBV20	TCRBD01-01*01	TCRBJ01-04*01
ACAGTGACCAGTGCCCATCCTGAAGACAGCAGCTTCTACATCTGCAGTGCTAGAGGCCAGGTGAACACTGAAGCTTTCTTTGGACAA	CSARGQVNTEAFF	2	0.00010415	TCRBV20	TCRBD01-01*01	TCRBJ01-01*01
GTGACCAGTGCCCATCCTGAAGACAGCAGCTTCTACATCTGCAGTGCTAGAGTTTCTGGGGGCTTGTACGAGCAGTACTTCGGGCCG	CSARVSGGLYEQYF	2	0.00010415	TCRBV20	TCRBD01-01*01	TCRBJ02-07*01
GCTGCTCCCTCCCAGACATCTGTGTACTTCTGTGCCAGCAGTTCCGCGGACAGGCATTGGTATAATTCACCCCTCCACTTTGGGAAC	CASSSADRHWYNSPLHF	2	0.00010415	TCRBV06	TCRBD01-01*01	TCRBJ01-06*01
ACAGTGACCAGTGCCCATCCTGAAGACAGCAGCTTCTACATCTGCAGTGCTAGAGATCTGGTAAATTATGGCTACACCTTCGGTTCG	CSARDLVNYGYTF	2	0.00010415	TCRBV20		TCRBJ01-02*01
ACAGTGACCAGTGCCCATCCTGAAGACAGCAGCTTCTACATCTGCAGTGCCTTAGTCGGGGGGCCTCAGCCCCAGCATTTTGGTGAT	CSALVGGPQPQHF	2	0.00010415	TCRBV20	TCRBD02-01*01	TCRBJ01-05*01
CCCTCAGAACCCAGGGACTCAGCTGTGTACTTCTGTGCCAGCAGTCAACAAACAGGGTTCTATAATTCACCCCTCCACTTTGGGAAC	CASSQQTGFYNSPLHF	2	0.00010415	TCRBV12	TCRBD01-01*01	TCRBJ01-06*01
ACCAGTGCCCATCCTGAAGACAGCAGCTTCTACATCTGCAGTGCTAGAGTTTCTGGGCTCGGGAACACTGAAGCTTTCTTTGGACAA	CSARVSGLGNTEAFF	2	0.00010415	TCRBV20	TCRBD01-01*01	TCRBJ01-01*01
ACCAGTGCCCATCCTGAAGACAGCAGCTTCTACATCTGCAGTGCTAGACAGGGACATATGACCAATCAGCCCCAGCATTTTGGTGAT	CSARQGHMTNQPQHF	2	0.00010415	TCRBV20	TCRBD01-01*01	TCRBJ01-05*01
ACTCTGAAGATCCAGCCCTCAGAACCCAGGGACTCAGCTGTGTACTTCTGTGCCAGCACAGGTTACAATGAGCAGTTCTTCGGGCCA	CASTGYNEQFF	2	0.00010415	TCRBV12	TCRBD01-01*01	TCRBJ02-01*01
GAGTCGGCTGCTCCCTCCCAAACATCTGTGTACTTCTGTGCCAGCAGTTTCCCTATGACAGGGATGGAGACCCAGTACTTCGGGCCA	CASSFPMTGMETQYF	2	0.00010415	TCRBV06	TCRBD01-01*01	TCRBJ02-05*01
ATCCAGCCCTCAGAACCCAGGGACTCAGCTGTGTACTTCTGTGCCAGCAGTAACCCTGGCATCCACTATGGCTACACCTTCGGTTCG	CASSNPGIHYGYTF	2	0.00010415	TCRBV12	TCRBD01-01*01	TCRBJ01-02*01
TCGGCTGCTCCCTCCCAGACATCTGTGTACTTCTGTGCCAGCAGTCCAATCCTTGGGACAGGGGAAGAGACCCAGTACTTCGGGCCA	CASSPILGTGEETQYF	2	0.00010415	TCRBV06	TCRBD01-01*01	TCRBJ02-05*01
CTGAAGATCCAGCCCTCAGAACCCAGGGACTCAGCTGTGTACTTCTGTGCCAGCAGGAGCGTGGGCACTGAAGCTTTCTTTGGACAA	CASRSVGTEAFF	2	0.00010415	TCRBV12	TCRBD02-01	TCRBJ01-01*01
CCCTCAGAACCCAGGGACTCAGCTGTGTACTTCTGTGCCAGCAACTTGGGTAGCGGGGGGTTAAGTTGGGCGCAGTATTTTGGCCCA	CASNLGSGGLSWAQYF	2	0.00010415	TCRBV12	TCRBD02-01*01	TCRBJ02-03*01
ACAGTGACCAGTGCCCATCCTGAAGACAGCAGCTTCTACATCTGCAGTGCTAGAGAGGGGTCCACCGGGGAGCTGTTTTTTGGAGAA	CSAREGSTGELFF	2	0.00010415	TCRBV20		TCRBJ02-02*01
GTGACCAGTGCCCATCCTGAAGACAGCAGCTTCTACATCTGCAGTGCCCTAGGGCAGGGGATATCCTATGGCTACACCTTCGGTTCG	CSALGQGISYGYTF	2	0.00010415	TCRBV20	TCRBD01-01*01	TCRBJ01-02*01
ATCCAGCCCTCAGAACCCAGGGACTCAGCTGTGTACTTCTGTGCCAGCAGTGGCTCGGACACCGACTACGAGCAGTACTTCGGGCCG	CASSGSDTDYEQYF	2	0.00010415	TCRBV12	TCRBD01-01*01	TCRBJ02-07*01
CTGCAGCCAGAAGACTCGGCCCTGTATCTCTGTGCCAGCAGCTTGGAAGTCCTAGCGGGCGTACAAGAGACCCAGTACTTCGGGCCA	CASSLEVLAGVQETQYF	1	5.20752e-05	TCRBV04-02*01	TCRBD02-01	TCRBJ02-05*01
CACCTACACACCCTGCAGCCAGAAGACTCGGCCCTGTATCTCTGTGCCAGCAGCTTGGGGGGTAGAGATGGCTACACCTTCGGTTCG	CASSLGGRDGYTF	1	5.20752e-05	TCRBV04-02*01	TCRBD02-01*01	TCRBJ01-02*01
CACACCCTGCAGCCAGAAGACTCGGCCCTGTATCTCTGTGCCAGCAGCCAAGGGTTTACAGGGATGGACGAGCAGTACTTCGGGCCG	CASSQGFTGMDEQYF	1	5.20752e-05	TCRBV04-02*01	TCRBD01-01*01	TCRBJ02-07*01
CTACACACCCTGCAGCCAGAAGACTCGGCCATGTATCTCTGTGCCAGCAGGGACTCCTTGGGGACCTATGGCTACACCTTCGGTTCG	CASRDSLGTYGYTF	1	5.20752e-05	TCRBV04-02*01		TCRBJ01-02*01
ACCCTGCAGCCAGAAGACTCGGCCCTGTATCTCTGTGCCAGCAGCACCCGGGACCCGAGCTCTGGAAACACCATATATTTTGGAGAG	CASSTRDPSSGNTIYF	1	5.20752e-05	TCRBV04-02*01		TCRBJ01-03*01
CTACACACCCTGCAGCCAGAAGACTCGGCCCTGTATCTCTGTGCCAGCAGCCAAGATGTCGCGCTATACGAGCAGTACTTCGGGCCG	CASSQDVALYEQYF	1	5.20752e-05	TCRBV04-02*01	TCRBD02-01	TCRBJ02-07*01
CTACACACCCTGCAGCCAGAAGACTCGGCCCTGTATCTCTGTGCCAGCAGCCAAGGGGCAGGGGGAGATGGCTACACCTTCGGTTCG	CASSQGAGGDGYTF	1	5.20752e-05	TCRBV04-02*01	TCRBD01-01*01	TCRBJ01-02*01
CACACCCTGCAGCCAGAAGACTCGGCCCTGTATCTCTGTGCCAGCAGCCAAGTGCACGGAGTCAATCAGCCCCAGCATTTTGGTGAT	CASSQVHGVNQPQHF	1	5.20752e-05	TCRBV04-02*01	TCRBD02-01*02	TCRBJ01-05*01
CTGCAGCCAGAAGACTCGGCCCTGTATCTCTGTGCCAGCAGCCAAGGCCGACAGGAGATAAACACCGGGGAGCTGTTTTTTGGAGAA	CASSQGRQEINTGELFF	1	5.20752e-05	TCRBV04-02*01	TCRBD01-01*01	TCRBJ02-02*01
CTGCAGCCAGAAGACTCGGCCCTGTATCTCTGTGCCAGCAGCTCCCCACGGGACAGGCTCAGAAGAAACACCATATATTTTGGAGAG	CASSSPRDRLRRNTIYF	1	5.20752e-05	TCRBV04-02*01	TCRBD01-01*01	TCRBJ01-03*01
CTACACACCCTGCAGCCAGAAGACTCGGCCCTGTATCTCTGTGCCAGTTCTAGCGGGGGGGCCGGGGAGACCCAGTACTTCGGGCCA	CASSSGGAGETQYF	1	5.20752e-05	TCRBV04-02*01	TCRBD02-01*01	TCRBJ02-05*01
CTACACACCCTGCAGCCAGAAGACTCGGCCCTGTATCTCTGTGCCAGCAGCCAAGAACAGGGCACAGATACGCAGTATTTTGGCCCA	CASSQEQGTDTQYF	1	5.20752e-05	TCRBV04-02*01	TCRBD01-01*01	TCRBJ02-03*01
CACACCCTGCAGCCAGAAGACTCGGCCCTGTATCTCTGTGCCAGCAGCCAAAGACTAGCGGGGGGCTATACGCAGTATTTTGGCCCA	CASSQRLAGGYTQYF	1	5.20752e-05	TCRBV04-02*01	TCRBD02-01*01	TCRBJ02-03*01
ACCCTGCAGCCAGAAGACTCGGCCCTGTATCTCTGTGCCAGCAGCCAAGCTCAGCAGGCGCCTAATGAAAAACTGTTTTTTGGCAGT	CASSQAQQAPNEKLFF	1	5.20752e-05	TCRBV04-02*01	TCRBD01-01*01	TCRBJ01-04*01
ACCCTGCAGCCAGAAGACTCGGCCCTGTATCTCTGTGCCAGCAGCCAAGCGGCGGGGGGGACCACAGATACGCAGTATTTTGGCCCA	CASSQAAGGTTDTQYF	1	5.20752e-05	TCRBV04-02*01	TCRBD02-01*01	TCRBJ02-03*01
ACCCTGCAGCCAGAAGACTCGGCCCTGTATCTCTGTGCCAGCAGCCAAGATGAAGACAGAATCACAGATACGCAGTATTTTGGCCCA	CASSQDEDRITDTQYF	1	5.20752e-05	TCRBV04-02*01	TCRBD01-01*01	TCRBJ02-03*01
CTACACACCCTGCAGCCAGAAGACTCGGCCCTGTATCTCTGTGCCAGCAGCCAGGGCGGGCAGCAAGAGACCCAGTACTTCGGGCCA	CASSQGGQQETQYF	1	5.20752e-05	TCRBV04-02*01	TCRBD02-01	TCRBJ02-05*01
CTACACACCCTGCAGCCAGAAGACTCGGCCCTGTATCTCTGTGCCAGCAGCCAAGGGGCTAGCCGGGAGACCCAGTACTTCGGGCCA	CASSQGASRETQYF	1	5.20752e-05	TCRBV04-02*01	TCRBD02-01	TCRBJ02-05*01
CACACCCTGCAGCCAGAAGACTCGGCCCTGTATCTCTGTGCCAGCAGCCAAGCCAGGGAGGGTGGGTCACCCCTCCACTTTGGGAAC	CASSQAREGGSPLHF	1	5.20752e-05	TCRBV04-02*01	TCRBD02-01*02	TCRBJ01-06*01
CACACCCTGCAGCCAGAAGACTCGGCCCTGTATCTCTGTGCCAGCAGCCAAGTACACGGAGTCAATCAGCCCCAGCATTTTGGTGAT	CASSQVHGVNQPQHF	1	5.20752e-05	TCRBV04-02*01	TCRBD02-01*02	TCRBJ01-05*01
CACACCCTGCAGCCAGAAGACTCGGCCCTGTATCTCTGTGCCAGCAGGGAAGCCGACACGAACACCGGGGAGCTGTTTTTTGGAGAA	CASREADTNTGELFF	1	5.20752e-05	TCRBV04-02*01	TCRBD01-01*01	TCRBJ02-02*01
CTACACACCCTGCAGCCAGAAGACTCGGCCCTGTATCTCTGTGCCAGCAGCCTCCAGACAGGGAATTCACCCCTCCACTTTGGGAAC	CASSLQTGNSPLHF	1	5.20752e-05	TCRBV04-02*01	TCRBD01-01*01	TCRBJ01-06*01
CTACACACCCTGCAGCCAGAAGACTCGGCCCTGTATCTCTGTGCCAGCAGCCAAGGGGACAGGGACAATGAGCAGTTCTTCGGGCCA	CASSQGDRDNEQFF	1	5.20752e-05	TCRBV04-02*01	TCRBD01-01*01	TCRBJ02-01*01
ACCCTGCAGCCAGAAGACTCGGCCCTGTATCTCTGTGCCAGCAGCCGCATTGGACAGGGGGCCGCTGGTGGCTACACCTTCGGTTCG	CASSRIGQGAAGGYTF	1	5.20752e-05	TCRBV04-02*01	TCRBD01-01*01	TCRBJ01-02*01
CTTCACCTACACACCCTGCAGCCAGAAGACTCGGCCCTGTATCTCTGTGCCAGCAGCCAATGGGGGGAGACCCAGTACTTCGGGCCA	CASSQWGETQYF	1	5.20752e-05	TCRBV04-02*01		TCRBJ02-05*01
CACACCCTGCAGCCAGAAGACTCGGCCGTGTATCTCTGTGCCAGCAGCTTAGTTGGGGGGCAGGCAGATACGCAGTATTTTGGCCCA	CASSLVGGQADTQYF	1	5.20752e-05	TCRBV04-02*01		TCRBJ02-03*01
CACCTACACACCCTGCAGCCAGAAGACTCGGCCCTGTATCTCTGTGCCAGCAGCTTTACAGGGGGAAACACCATATATTTTGGAGAG	CASSFTGGNTIYF	1	5.20752e-05	TCRBV04-02*01	TCRBD01-01*01	TCRBJ01-03*01
CTACACACCCTGCAGCCAGAAGACTCGGCCCTGTATCTCTGTGCCAGCAGCTTGAATACTAGCCCGCACGAGCAGTACTTCGGGCCG	CASSLNTSPHEQYF	1	5.20752e-05	TCRBV04-02*01	TCRBD02-01	TCRBJ02-07*01
CTACACACCCTGCAGCCAGAAGACTCGGCCCTGTATCTCTGTGCCAGCAGGGACTCCTTGGGGACCTATGGCTACACCTTCGGTTCG	CASRDSLGTYGYTF	1	5.20752e-05	TCRBV04-02*01		TCRBJ01-02*01
CAGCCAGAAGACTCGGCCCTGTATCTCTGTGCCAGCAGCTTGATGGGGACGGCCCCTGGGCCTAATGAAAAACTGTTTTTTGGCAGT	CASSLMGTAPGPNEKLFF	1	5.20752e-05	TCRBV04-02*01		TCRBJ01-04*01
CACACCCTGCAGCCAGAAGACTCGGCCCTGTATCTCTGTGCCAGCAGCCAAAATAGCGGGGGGGTCGAGACCCAGTACTTCGGGCCA	CASSQNSGGVETQYF	1	5.20752e-05	TCRBV04-02*01	TCRBD02-01*01	TCRBJ02-05*01
ACCCTGCAGCCAGAAGACTCGGCCCTGTATCTCTGTGCCAGCAGCCAGACCGGGACAGCCCTCAACTATGGCTACACCTTCGGTTCG	CASSQTGTALNYGYTF	1	5.20752e-05	TCRBV04-02*01	TCRBD01-01*01	TCRBJ01-02*01
CACCTACACACCCTGCAGCCAGAAGACTCGGCCCTGTATCTCTGTGCCAGCAGCTTAGTCGAGAGGGCTGGCTACACCTTCGGTTCG	CASSLVERAGYTF	1	5.20752e-05	TCRBV04-02*01	TCRBD02-01*02	TCRBJ01-02*01
CTACACACCCTGCAGCCAGAAGACTCGGCCCTGTATCTCTGTGCCAGCAGCCAAGGTGGGCCCCTGAATGAGCAGTTCTTCGGGCCA	CASSQGGPLNEQFF	1	5.20752e-05	TCRBV04-02*01	TCRBD01-01*01	TCRBJ02-01*01
CTGCAGCCAGAAGACTCGGCCCTGTATCTCTGTGCCAGCAGCCAAGAGGGCGGTAGCGGGGGGGCCGCCGAGCAGTACTTCGGGCCG	CASSQEGGSGGAAEQYF	1	5.20752e-05	TCRBV04-02*01	TCRBD02-01*01	TCRBJ02-07*01
ACCCTGCAGCCAGAAGACTCGGCCGTGTATCTCTGTGCCAGCAGCACCCGGGACCCGAGCTCTGGAAACACCATATATTTTGGAGAG	CASSTRDPSSGNTIYF	1	5.20752e-05	TCRBV04-02*01		TCRBJ01-03*01
ACCCTGCAGCCAGAAGACTCGGCCCTGTATCTCTGTGCCAGCAGCCAAGATCGTAGGACAAAGAATGAAAAACTGTTTTTTGGCAGT	CASSQDRRTKNEKLFF	1	5.20752e-05	TCRBV04-02*01	TCRBD01-01*01	TCRBJ01-04*01
CAGCCAGAAGACTCGGCCCTGTATCTCTGTGCCAGCAGCCAAGACTTGATGGGTGGGGGGAATCAAGAGACCCAGTACTTCGGGCCA	CASSQDLMGGGNQETQYF	1	5.20752e-05	TCRBV04-02*01	TCRBD02-01*01	TCRBJ02-05*01
ACCCTGCAGCCAGAAGACTCGGCCCTGTATCTCTGTGCCAGCAGCCAAGATCTTGGGGGACAGGGCCAGCCCCAGCATTTTGGTGAT	CASSQDLGGQGQPQHF	1	5.20752e-05	TCRBV04-02*01	TCRBD01-01*01	TCRBJ01-05*01
CTGCAGCCAGAAGACTCGGCCCTGTATCTCTGTGCCAGCAGCCATTGGGGGCTAGCGGGGGGGCAAGAGACCCAGTACTTCGGGCCA	CASSHWGLAGGQETQYF	1	5.20752e-05	TCRBV04-02*01	TCRBD02-01*01	TCRBJ02-05*01
CTACACACCCTGCAGCCAGAAGACTCGGCCCTGTATCTCTGTGCCAGCAGAAGGGGGGGGCCCCCGAGTGAGCAGTTCTTCGGGCCA	CASRRGGPPSEQFF	1	5.20752e-05	TCRBV04-02*01	TCRBD02-01*01	TCRBJ02-01*01
CTACACACCCTGCAGCCAGAAGACTCGGCCCTGTATCTCTGTGCCAGCAGCCAAGATGGCCGCGGGGAGACCCAGTACTTCGGGCCA	CASSQDGRGETQYF	1	5.20752e-05	TCRBV04-02*01	TCRBD02-01	TCRBJ02-05*01
CTGCAGCCAGAAGACTCGGCCCTGTATCTCTGTGCCGGCAGCCAAGAGGGCGGTAGCGGGGGGGCCGCCGAGCAGTACTTCGGGCCG	CAGSQEGGSGGAAEQYF	1	5.20752e-05	TCRBV04-02*01	TCRBD02-01*01	TCRBJ02-07*01
CACCTACACACCCTGCAGCCAGAAGACTCGGCCCTGTATCTCTGTGCCAGCAGCCAGGCGCCCGGGGATACGCAGTATTTTGGCCCA	CASSQAPGDTQYF	1	5.20752e-05	TCRBV04-02*01	TCRBD02-01	TCRBJ02-03*01
CTACACACCCTGCAGCCAGAAGACTCGGCCCTGTATCTCTGTGCCAGCAGCCAAGATAGGGGGCGGGCTGAAGCTTTCTTTGGACAA	CASSQDRGRAEAFF	1	5.20752e-05	TCRBV04-02*01	TCRBD01-01*01	TCRBJ01-01*01
CACACCCTGCAGCCAGAAGACTCGGCCCTGTATCTCTGTGCCAGCAGCCAAGAAGGGATCGGGGCCAACGTCCTGACTTTCGGGGCC	CASSQEGIGANVLTF	1	5.20752e-05	TCRBV04-02*01		TCRBJ02-06*01
CTACACACCCTGCAGCCAGAAGACTCGGCCCTGTATCTCTGTGCCAGCAGCCAGACAGGCAGCAATCAGCCCCAGCATTTTGGTGAT	CASSQTGSNQPQHF	1	5.20752e-05	TCRBV04-02*01	TCRBD01-01*01	TCRBJ01-05*01
CACACCCTGCAGCCAGAAGACTCGGCCCTGTATCTCTGTGCCAGCAGCCAAGATTTGGGGGGGGTGATTGGCTACACCTTCGGTTCG	CASSQDLGGVIGYTF	1	5.20752e-05	TCRBV04-02*01	TCRBD02-01*01	TCRBJ01-02*01
GAAGACTCGGCCCTGTATCTCTGTGCCAGCAGCCAAGACACGGGACTAGCGGGGGGATCGTCTTCCTACGAGCAGTACTTCGGGCCG	CASSQDTGLAGGSSSYEQYF	1	5.20752e-05	TCRBV04-02*01	TCRBD02-01*01	TCRBJ02-07*01
CACTTACACACCCTGCAGCCAGAAGACTCGGCCCTGTATCTCTGTGCCAGCAGCCAAGGACAGGGGTATGAGCAGTTCTTCGGGCCA	CASSQGQGYEQFF	1	5.20752e-05	TCRBV04-02*01	TCRBD01-01*01	TCRBJ02-01*01
GAAGACTCGGCCCTGTATCTCTGTGCCAGCAGCCAAGCTCCGTGGGGACTAGCGGCTACGGCTTCCTACGAGCAGTACTTCGGGCCG	CASSQAPWGLAATASYEQYF	1	5.20752e-05	TCRBV04-02*01	TCRBD02-01	TCRBJ02-07*01
CACACCCTGCAGCCAGAAGACTCGGCCCTGTATCTCTGTGCCAGCAGCCAAGGAGGCGGCAGCGGAGTTGGCTACACCTTCGGTTCG	CASSQGGGSGVGYTF	1	5.20752e-05	TCRBV04-02*01	TCRBD02-01	TCRBJ01-02*01
CTGCAGCCAGAAGACTCGGCCCTGTATCTCTGTGCCAGCAGCCAACAAGAAGGTGGTTCGGGGACCAACGTCCTGACTTTCGGGGCC	CASSQQEGGSGTNVLTF	1	5.20752e-05	TCRBV04-02*01	TCRBD02-01*01	TCRBJ02-06*01
ACCCTGCAGCCAGAAGACTCGGCCCTGTATCTCTGTGCCAGCAGCCATGATAGCGGGGGGCCCTACAATGAGCAGTTCTTCGGGCCA	CASSHDSGGPYNEQFF	1	5.20752e-05	TCRBV04-02*01	TCRBD02-01*01	TCRBJ02-01*01
CTACACACCCTGCAGCCAGAAGACTCGGCCCTGTATCTCTGTGCCAGCAGCCAAGAAGGTGGGGGGCGCGAGCAGTACTTCGGGCCG	CASSQEGGGREQYF	1	5.20752e-05	TCRBV04-02*01		TCRBJ02-07*01
CAGCCAGAAGACTCGGCCCTGTATCTCTGTGCCAGCAGCCAAGATCGGAGGGGAAGTCCGGACGGTCATGGCTACACCTTCGGTTCG	CASSQDRRGSPDGHGYTF	1	5.20752e-05	TCRBV04-02*01	TCRBD02-01*02	TCRBJ01-02*01
CACCTACACACCCTGCAGCCAGAAGACTCGGCCCTGTATCTCTGTGCCAGCAGCCCCGACTGGACCAACGAGCAGTTCTTCGGGCCA	CASSPDWTNEQFF	1	5.20752e-05	TCRBV04-02*01		TCRBJ02-01*01
CTGCAGCCAGAAGACTCGGCCCTGTATCTCTGTGCCAGCAGCCAAGGGACTAGCGAAAAACGACAAGAGACCCAGTACTTCGGGCCA	CASSQGTSEKRQETQYF	1	5.20752e-05	TCRBV04-02*01	TCRBD02-01	TCRBJ02-05*01
ACCCTGCAGCCAGAAGACTCGGCCCTGTATCTCTGTGCCAGCAGCTTACCACAGGGCCGAGGTACTCTCGAGCAGTTCTTCGGGCCA	CASSLPQGRGTLEQFF	1	5.20752e-05	TCRBV04-02*01	TCRBD01-01*01	TCRBJ02-01*01
ACCCTGCAGCCAGAAGACTCGGCCCTGTATCTCTGTGCCAGCAGCCAAGATATTGGGACAGGGATCTACGAGCAGTACTTCGGGCCG	CASSQDIGTGIYEQYF	1	5.20752e-05	TCRBV04-02*01	TCRBD01-01*01	TCRBJ02-07*01
CACCTACACACCCTGCAGCCAGAAGACTCGGCCCTGTATCTCTGTGCCAGCAGCCAAGGGACAGGGTACGGCTACACCTTCGGTTCG	CASSQGTGYGYTF	1	5.20752e-05	TCRBV04-02*01	TCRBD01-01*01	TCRBJ01-02*01
CTACACACCCTGCAGCCAGAAGACTCGGCCCTGTATCTCTGTGCCAGCAGCCAAGAGGCTGGACAGAACGGCTACACCTTCGGTTCG	CASSQEAGQNGYTF	1	5.20752e-05	TCRBV04-02*01	TCRBD01-01*01	TCRBJ01-02*01
ACCCTGCAGCCAGAAGACTCGGCCCTGTATCTCTGTGCCAGCAGGAAGGGTGCTGCGGCAACTAATGAAAAACTGTTTTTTGGCAGT	CASRKGAAATNEKLFF	1	5.20752e-05	TCRBV04-02*01		TCRBJ01-04*01
ACGATCCAGCGCACAGAGCAGCGGGACTCGGCCATGTATCTCTGTGCCAGCAGCTTAGCGGGCAATCAGCCCCAGCATTTTGGTGAT	CASSLAGNQPQHF	1	5.20752e-05	TCRBV07-06*01		TCRBJ01-05*01
TTGGAGATCCAGCGCACAGAGCAGCGGGACTCGGCCATGTATCGCTGTGCCAGCAGCTCGGGGCACAATGAGCAGTTCTTCGGGCCA	CASSSGHNEQFF	1	5.20752e-05	TCRBV07-06*01		TCRBJ02-01*01
CAGCGCACAGAGCAGCGGGACTCGGCCATGTATCGCTGTGCCAGCAGCTTAGCGGGGGGGGCCGCCTACGAGCAGTACTTCGGGCCG	CASSLAGGAAYEQYF	1	5.20752e-05	TCRBV07-06*01	TCRBD02-01*01	TCRBJ02-07*01
ATCCAGCGCACAGAGCAGCGGGACTCGGCCATGTATCGCTGTGCCAGCAGCGCGACAGGCCTCAATTCACCCCTCCACTTTGGGAAC	CASSATGLNSPLHF	1	5.20752e-05	TCRBV07-06*01	TCRBD01-01*01	TCRBJ01-06*01
CAGCGCACAGAGCAGCGGGACTCGGCCATGTATCGCTGTGCCAGCAGCTTATCGACAGGTCAAGGCCAGCCCCAGCATTTTGGTGAT	CASSLSTGQGQPQHF	1	5.20752e-05	TCRBV07-06*01	TCRBD01-01*01	TCRBJ01-05*01
GAGCAGCGGGACTCGGCCATGTATCGCTGTGCCAGCAGCTTAGAGGGGTTAGCGGGGAGCCCCCTCGGGGAGCTGTTTTTTGGAGAA	CASSLEGLAGSPLGELFF	1	5.20752e-05	TCRBV07-06*01	TCRBD02-01*01	TCRBJ02-02*01
CAGCGCACAGAGCAGCGGGACTCGGCCATGTATCGCTGTGCCAGCAGCCAGACAGAACATAGCACAGATACGCAGTATTTTGGCCCA	CASSQTEHSTDTQYF	1	5.20752e-05	TCRBV07-06*01	TCRBD01-01*01	TCRBJ02-03*01
ACGATCCAGCGCACAGAGCAGCGGGACTCGGCCATGTATCGCTGTGCCAGCAGCTTTGGGGTCCAAGAGACCCAGTACTTCGGGCCA	CASSFGVQETQYF	1	5.20752e-05	TCRBV07-06*01		TCRBJ02-05*01
ACGATCCAGCGCACAGAGCAGCGGGACTCGGCCATGTATCGCTGTGCCAGCAGCCCCGGTCCATCGAGGAAGCAGTACTTCGGGCCG	CASSPGPSRKQYF	1	5.20752e-05	TCRBV07-06*01	TCRBD02-01*02	TCRBJ02-07*01
ACGATCCAGCGCACAGAGCAGCGGGACTCGGCCATGTATCGCTGTGCCAGCAGCCCGGGATTCGACGAGACCCAGTACTTCGGGCCA	CASSPGFDETQYF	1	5.20752e-05	TCRBV07-06*01	TCRBD02-01*02	TCRBJ02-05*01
CGCACAGAGCAGCGGGACTCGGCCATGTATCGCTGTGCCAGCAGCACCACCCTGGCGGGGGCTGGTTCACCCCTCCACTTTGGGAAC	CASSTTLAGAGSPLHF	1	5.20752e-05	TCRBV07-06*01	TCRBD02-01*01	TCRBJ01-06*01
GACTCGGCCATGTATCGCTGTGCCAGCAGCATCCCCGCCTCCGGGACTAGCGGGGTCCTCTCCTACAATGAGCAGTTCTTCGGGCCA	CASSIPASGTSGVLSYNEQFF	1	5.20752e-05	TCRBV07-06*01	TCRBD02-01*01	TCRBJ02-01*01
CGGGACTCGGCCATGTATCGCTGTGCCAGCAGCCCTTTAGGGGGGCGAATACAGGGTAGATCTTCGGATACGCAGTATTTTGGCCCA	CASSPLGGRIQGRSSDTQYF	1	5.20752e-05	TCRBV07-06*01		TCRBJ02-03*01
ACGATCCAGCGCACAGAGCAGCGGGACTCGGCCATGTATCGCTGTGCCAGCAGCTTAGCCTGGGGGGATACGCAGTATTTTGGCCCA	CASSLAWGDTQYF	1	5.20752e-05	TCRBV07-06*01		TCRBJ02-03*01
ATCCAGCGCACAGAGCAGCGGGACTCGGCCATGTATCGCTGTGCCAGCTCAGGGGGGAGCTCCTACAATGAGCAGTTCTTCGGGCCA	CASSGGSSYNEQFF	1	5.20752e-05	TCRBV07-06*01	TCRBD01-01*01	TCRBJ02-01*01
CAGCGCACAGAGCAGTGGGACTCGGCCATGTATCGCTGTGCCAGCAGCTTAGCGCATTCAGGGCAGGATACGCAGTATTTTGGCCCA	CASSLAHSGQDTQYF	1	5.20752e-05	TCRBV07-06*01	TCRBD01-01*01	TCRBJ02-03*01
ATCCAGCGCACAGAGCAGCGGGGCTCGGCCATGTATCGCTGTGCCAGCAGACCCCGACAGGGGAACACTGAAGCTTTCTTTGGACAA	CASRPRQGNTEAFF	1	5.20752e-05	TCRBV07-06*01	TCRBD01-01*01	TCRBJ01-01*01
CAGCGCACAGAGCAGCGGGACTCGGCCATGTATCGCTGTGCCAGCAGCTTAGGAGGGACGGGTGGAAACACCATATATTTTGGAGAG	CASSLGGTGGNTIYF	1	5.20752e-05	TCRBV07-06*01		TCRBJ01-03*01
ACAGAGCAGCGGGACTCGGCCATGTATCGCTGTGCCAGCAGCTTATGGGCAGGGATGGGATCCGCCGGGGAGCTGTTTTTTGGAGAA	CASSLWAGMGSAGELFF	1	5.20752e-05	TCRBV07-06*01	TCRBD01-01*01	TCRBJ02-02*01
CAGCGCACAGAGCAGCGGGACTCGGCCATGTATCGCTGTGCCAGCAGCCTGCCTAGCGGGCTTGGAAACACCATATATTTTGGAGAG	CASSLPSGLGNTIYF	1	5.20752e-05	TCRBV07-06*01	TCRBD02-01	TCRBJ01-03*01
CAGCGCACAGAGCAGCGGGACTCGGCCATGTATCGCTGTGCCAGCAGCTTATGGGACGTATCTGGAAATGAGCAGTTCTTCGGGCCA	CASSLWDVSGNEQFF	1	5.20752e-05	TCRBV07-06*01		TCRBJ02-01*01
ATCCAGCGCACAGAGCAGCGGGACTCGGCCATGTATCGCTGTGCCAGCAGCCTCCAAGGCCCGGCCGGGGAGCTGTTTTTTGGAGAA	CASSLQGPAGELFF	1	5.20752e-05	TCRBV07-06*01		TCRBJ02-02*01
CAGCGCACAGAGCAGCGGGACTCGGCCATGTATCGCTGTGCCAGCAGCTTAGGTGCCGGGGGCTCGGACGAGCAGTACTTCGGGCCG	CASSLGAGGSDEQYF	1	5.20752e-05	TCRBV07-06*01		TCRBJ02-07*01
ACGATCCAGCGCACAGAGCAGCGGGACTCGGCCATGTATCGCTGTGCCAGCAGCTTACCAGGGATCAGTGAGCAGTTCTTCGGGCCA	CASSLPGISEQFF	1	5.20752e-05	TCRBV07-06*01	TCRBD01-01*01	TCRBJ02-01*01
CAGCGCACAGAGCAGCGGGACTCGGCCATGTATCGCTGTGCCAGCAGCTTAGCTCAGGACTCAACCTACGAGCAGTACTTCGGGCCG	CASSLAQDSTYEQYF	1	5.20752e-05	TCRBV07-06*01	TCRBD02-01	TCRBJ02-07*01
CAGCGCACAGAGCAGCGGGACTCGGCCATGTATCGCTGTGCCAGCAGCTTGCTTCCAGGTCCAAATGAAAAACTGTTTTTTGGCAGT	CASSLLPGPNEKLFF	1	5.20752e-05	TCRBV07-06*01	TCRBD01-01*01	TCRBJ01-04*01
CAGCGCACAGAGCAGCGGGACTCGGCCATGTATCGCTGTGCCAGCAGCCAGCTAGCGGGGCCCGACAATGAGCAGTTCTTCGGGCCA	CASSQLAGPDNEQFF	1	5.20752e-05	TCRBV07-06*01	TCRBD02-01*01	TCRBJ02-01*01
CAGCGCACAAAGCAGCGGGACTCGGCCATGTATCGCTGTGCCAGCAGCCTTAGCGGGAGCTCCTACAATGAGCAGTTCTTCGGGCCA	CASSLSGSSYNEQFF	1	5.20752e-05	TCRBV07-06*01	TCRBD02-01*02	TCRBJ02-01*01
ATCCAGCGCACAGAGCAGCGGGACTCGGCCATGTATCGCTGTGCCAGCAGCTTCCAGGGCGAGGGGTACGAGCAGTACTTCGGGCCG	CASSFQGEGYEQYF	1	5.20752e-05	TCRBV07-06*01		TCRBJ02-07*01
ATCCAGCGCACAGAGCAGCGGGACTCGGCCATGTATCGCTGTGCCAGCAGCGCGGACAGCTCCAATCAGCCCCAGCATTTTGGTGAT	CASSADSSNQPQHF	1	5.20752e-05	TCRBV07-06*01	TCRBD01-01*01	TCRBJ01-05*01
ATCCAGCGCACAGAGCAGCGGGACTCGGCCATGTATCGCTGTGCCAGCAGCTTTCGAAGGGGGCGTGAAAAACTGTTTTTTGGCAGT	CASSFRRGREKLFF	1	5.20752e-05	TCRBV07-06*01	TCRBD01-01*01	TCRBJ01-04*01
ACAGAGCAGCGGGACTCGGCCATGTATCGCTGTGCCAGCGCAAGGGAGCCGAGAGGGGTTAGCTCCTACGAGCAGTACTTCGGGCCG	CASAREPRGVSSYEQYF	1	5.20752e-05	TCRBV07-06*01		TCRBJ02-07*01
CGCACAGAGCAGCGGGACTCGGCCATGTATCGCTGTGCCAGCAGCTTAGCTCTATCGCCTAGCACAGATACGCAGTATTTTGGCCCA	CASSLALSPSTDTQYF	1	5.20752e-05	TCRBV07-06*01	TCRBD02-01	TCRBJ02-03*01
ACGATCCAGCGCACAGAGCAGCGGGACTCGGCCATGTATCGCTGTGCCAGCAGCTTAGAAGGGGTCGAGACCCAGTACTTCGGGCCA	CASSLEGVETQYF	1	5.20752e-05	TCRBV07-06*01	TCRBD01-01*01	TCRBJ02-05*01
CAGCGCACAGAGCAGCGGGACTCGGCCATGTATCGCTGTGCCAGCGCTGAGGGACCCGTAGGCAATCAGCCCCAGCATTTTGGTGAT	CASAEGPVGNQPQHF	1	5.20752e-05	TCRBV07-06*01		TCRBJ01-05*01
GAGCAGCGGGACTCGGCCATGTATCGCTGTGCCAGCAGCTTACGGCAGGGCGGGTTCGGGAATAATTCACCCCTCCACTTTGGGAAC	CASSLRQGGFGNNSPLHF	1	5.20752e-05	TCRBV07-06*01		TCRBJ01-06*01
ATCCAGCGCACAGAGCAGCGGGACTCGGCCATGTATCGCTGTGCCAGCAGCTTAGGGGGAACTGGAAACACCATATATTTTGGAGAG	CASSLGGTGNTIYF	1	5.20752e-05	TCRBV07-06*01		TCRBJ01-03*01
CAGCGCACAGAGCAGCGGGACTCGGCCATGTATCGCTGTGCCAGCAGCTTAAGTAGGGATAGAAATTCACCCCTCCACTTTGGGAAC	CASSLSRDRNSPLHF	1	5.20752e-05	TCRBV07-06*01		TCRBJ01-06*01
ACGATCCAGCGCACAGAGCAGCGGGACTCGGCCATGTATCGCTGTGCCAGCAGCTCCGGATCTGGAAACACCATATATTTTGGAGAG	CASSSGSGNTIYF	1	5.20752e-05	TCRBV07-06*01		TCRBJ01-03*01
CAGCGCACAGAGCAGCGGGACTCGGCCATGTATCGCTGTGCCAGCAGCCTTAGCGGGAGCTCCTACAATGAGCAGTTCTTCGGGCCA	CASSLSGSSYNEQFF	1	5.20752e-05	TCRBV07-06*01	TCRBD02-01*02	TCRBJ02-01*01
ACGATCCAGCGCACAGAGCAGCGGGACTCGGCCATGTATCGCTGTGCCAGCAGCGCCGGACAGGGTGGAGGAGCTTTCTTTGGACAA	CASSAGQGGGAFF	1	5.20752e-05	TCRBV07-06*01	TCRBD01-01*01	TCRBJ01-01*01
ATCCAGCGCACAGAGCAGCGGGACTCGGCCATGTATCGCTGTGCCAGCAGCGCGCCGGGACAGGGAACCGAGCAGTACTTCGGGCCG	CASSAPGQGTEQYF	1	5.20752e-05	TCRBV07-06*01	TCRBD01-01*01	TCRBJ02-07*01
CAGCGCACAGAGCAGCGGGACTCGGCCATGTATCGCTGTGCCAGCAGCGTGAAGGGACAGGGATTCGGGACCCAGTACTTCGGGCCA	CASSVKGQGFGTQYF	1	5.20752e-05	TCRBV07-06*01	TCRBD01-01*01	TCRBJ02-05*01
CTGACGATCCAGCGCACAGAGCAGCGGGACTCGGCCATGTATCGCTGTGCCAGCAGCTCGGGGCACAATGAGCAGTTCTTCGGGCCA	CASSSGHNEQFF	1	5.20752e-05	TCRBV07-06*01		TCRBJ02-01*01
CTGACGATCCAGCGCACAGAGCAGCGGGACTCGGCCATGTATCGCTGTGCCAGCAGCTTAGCAGGGGGCGAAGCTTTCTTTGGACAA	CASSLAGGEAFF	1	5.20752e-05	TCRBV07-06*01	TCRBD01-01*01	TCRBJ01-01*01
ACGATCCAGCGCACAGAGCAGCGGGACTCGGCCATGTATCGCTGTGCCAGCAGCTTAATGGCGGGCACCGAGCAGTACTTCGGGCCG	CASSLMAGTEQYF	1	5.20752e-05	TCRBV07-06*01	TCRBD02-01	TCRBJ02-07*01
ACGATCCAGCGCACAGAGCAGCGGGACTCGGCCATGTATCGCTGTGCCAGCAGCCCCAGACAGGGTGGCGGAGCTTTCTTTGGACAA	CASSPRQGGGAFF	1	5.20752e-05	TCRBV07-06*01	TCRBD01-01*01	TCRBJ01-01*01
GAGCAGCGGGACTCGGCCATGTATCGCTGTGCCAGCAGCTTAAGGCCTCAGGACTACTCTGGGGCCAACGTCCTGACTTTCGGGGCC	CASSLRPQDYSGANVLTF	1	5.20752e-05	TCRBV07-06*01	TCRBD02-01	TCRBJ02-06*01
ACGATCCAGCGCACAGAGCAGCGGGACTCGGCCATGTATCGCTGTGCCAGCAGCTTAGAAGCAAATCAGCCCCAGCATTTTGGTGAT	CASSLEANQPQHF	1	5.20752e-05	TCRBV07-06*01	TCRBD02-01	TCRBJ01-05*01
ACAGAGCAGCGGGACTCGGCCATGTATCGCTGTGCCAGCAGCCCTACTTTTGAGGGGGGAAGCACAGATACGCAGTATTTTGGCCCA	CASSPTFEGGSTDTQYF	1	5.20752e-05	TCRBV07-06*01		TCRBJ02-03*01
ACGATCCAGCGCACAGAGCAGCGGGACTCGGCCATGTATCGCTGTGCCAGCAGCTTAGAACTACAAGAGACCCAGTACTTCGGGCCA	CASSLELQETQYF	1	5.20752e-05	TCRBV07-06*01	TCRBD02-01	TCRBJ02-05*01
CTGACGATCCAGCGCACAGAGCAGCGGGACTCGGCCATGTATCGCTGTGCCAGCAGCAGCCGGACGCAGCCCCAGCATTTTGGTGAT	CASSSRTQPQHF	1	5.20752e-05	TCRBV07-06*01		TCRBJ01-05*01
CGCACAGAGCAGCGGGACTCGGCCATGTATCGCTGTGCCAGCAGCTTCGGGGCTTCAACCTCTGGAAACACCATATATTTTGGAGAG	CASSFGASTSGNTIYF	1	5.20752e-05	TCRBV07-06*01		TCRBJ01-03*01
ATCCAGCGCACAGAGCAGCGGGACTCGGCCATGTATCGCTGTGCCAGCAGACTCGGACAGGGGCGAGAGACCCAGTACTTCGGGCCA	CASRLGQGRETQYF	1	5.20752e-05	TCRBV07-06*01	TCRBD01-01*01	TCRBJ02-05*01
ACTCTGACGATCCAGCGCACAGAGCAGCGGGACTCGGCCATGTATCGCTGTGCCAGCAGTCCCGGAGGGACCCAGTACTTCGGGCCA	CASSPGGTQYF	1	5.20752e-05	TCRBV07-06*01	TCRBD02-01*02	TCRBJ02-05*01
CAGCGGGACTCGGCCATGTATCGCTGTGCCAGCAGTCTTACCGGGACTAGCGGGGGTGTGTACCAAGAGACCCAGTACTTCGGGCCA	CASSLTGTSGGVYQETQYF	1	5.20752e-05	TCRBV07-06*01	TCRBD02-01*01	TCRBJ02-05*01
CAGCGCACAGAGCAGCGGGACTCGGCCATGTATCGCTGTGCCACCAGAAGCGGGGGTCGAAACACCGGGGAGCTGTTTTTTGGAGAA	CATRSGGRNTGELFF	1	5.20752e-05	TCRBV07-06*01	TCRBD02-01*01	TCRBJ02-02*01
ACGATCCAGCGCACAGAGCAGCGGGACTCGGCCATGTATCGCTGTGCCAGCAGCTTACAGGGTTCCGATACGCAGTATTTTGGCCCA	CASSLQGSDTQYF	1	5.20752e-05	TCRBV07-06*01	TCRBD01-01*01	TCRBJ02-03*01
CGCACAGAGCAGCGGGACTCGGCCATGTATCGCTGTGCCAGCAGCCCCCTTGTAGCGGGGGGGTACAATGAGCAGTTCTTCGGGCCA	CASSPLVAGGYNEQFF	1	5.20752e-05	TCRBV07-06*01	TCRBD02-01*01	TCRBJ02-01*01
ACAGAGCAGCGGGACTCGGCCATGTATCGCTGTGCCAGCAGCTCAGAAGGGACTAGCACATACACAGATACGCAGTATTTTGGCCCA	CASSSEGTSTYTDTQYF	1	5.20752e-05	TCRBV07-06*01	TCRBD02-01	TCRBJ02-03*01
ACGATCCAGCGCACAGAGCAGCGGGACTCGGCCATGTATCGCTGTGCCAGCAGCTCGACAGACTCCTACGAGCAGTACTTCGGGCCG	CASSSTDSYEQYF	1	5.20752e-05	TCRBV07-06*01	TCRBD01-01*01	TCRBJ02-07*01
CGCACAGAGCAGCGGGACTCGGCCATGTATCGCTGTGCCAGCAGCTCTAGACAGGACTCCTATAATTCACCCCTCCACTTTGGGAAC	CASSSRQDSYNSPLHF	1	5.20752e-05	TCRBV07-06*01	TCRBD01-01*01	TCRBJ01-06*01
ATCCAGCGCACAGAGCAGCGGGACTCGGCCATGTATCGCTGTGCCAGCAGCTTTCGAAAGGGGCGTGAAAAACTGTTTTTTGGCAGT	CASSFRKGREKLFF	1	5.20752e-05	TCRBV07-06*01	TCRBD01-01*01	TCRBJ01-04*01
CGCACAGAGCAGCGGGACTCGGCCATGTATCGCTGTGCCAGCAGCCCCGGGACTAGCGGGGGGGCGGAGACCCAGTACTTCGGGCCA	CASSPGTSGGAETQYF	1	5.20752e-05	TCRBV07-06*01	TCRBD02-01*01	TCRBJ02-05*01
ATCCAGCGCACAGGGCAGCGGGACTCGGCCATGTATCGCTGTGCCAGCAGCTTAAATCGGCAGAACACTGAAGCTTTCTTTGGACAA	CASSLNRQNTEAFF	1	5.20752e-05	TCRBV07-06*01		TCRBJ01-01*01
ATCCAGCGCACAGAGCAGCGGGACTCGGCCATGTATCGCTGTGCCAGCAGCTCTAGCGGGGGTCCAAATGAGCAGTTCTTCGGGCCA	CASSSSGGPNEQFF	1	5.20752e-05	TCRBV07-06*01	TCRBD02-01*01	TCRBJ02-01*01
ACTCTGACGATCCAGCGCACAGAGCAGCGGGACTCGGCCATGTATCGCTGTGCCAGCAGCACCGGACATTATCAGTACTTCGGGCCG	CASSTGHYQYF	1	5.20752e-05	TCRBV07-06*01	TCRBD01-01*01	TCRBJ02-07*01
ACAGAGCAGCGGGACTCGGCCATGTATCGCTGTGCCAGCAGCTTAGCGCGGGGGGATAGCTCCTACAATGAGCAGTTCTTCGGGCCA	CASSLARGDSSYNEQFF	1	5.20752e-05	TCRBV07-06*01	TCRBD02-01*01	TCRBJ02-01*01
ATCCAGCGCACAGAGCAGCGGGACTCGGCCATGTATCGCTGTGCCAGCAGCTCCCGGGACAGTTACAATGAGCAGTTCTTCGGGCCA	CASSSRDSYNEQFF	1	5.20752e-05	TCRBV07-06*01	TCRBD01-01*01	TCRBJ02-01*01
CAGCGCACAGAGCAGCGGGACTCGGCCATGTATCGCTGTGCCAGCAGCTTAGGAGGGGGGTGGGGTCAGCCCCAGCATTTTGGTGAT	CASSLGGGWGQPQHF	1	5.20752e-05	TCRBV07-06*01		TCRBJ01-05*01
ATCCAGCGCACAGAGCAGCGGGACTCGGCCATGTATCGCTGTGCCAGCAGCTTAAATCGGCAGAACACTGAAGCTTTCTTTGGACAA	CASSLNRQNTEAFF	1	5.20752e-05	TCRBV07-06*01		TCRBJ01-01*01
CAGCGCACAGAGCAGCGGGACTCGGCCATGTATCGCTGTGCCAGCAGCCTTCGCCTCAGTGGGAATTCACCCCTCCACTTTGGGAAC	CASSLRLSGNSPLHF	1	5.20752e-05	TCRBV07-06*01		TCRBJ01-06*01
CGCACAGAGCAGCGGGACTCGGCCATGTATCGCTGTGCCAGCAGCTTCTTCCGGGACACCTCCCGGGAGACCCAGTACTTCGGGCCA	CASSFFRDTSRETQYF	1	5.20752e-05	TCRBV07-06*01	TCRBD01-01*01	TCRBJ02-05*01
ACAGAGCAGCGGGACTCGGCCATGTATCGCTGTGCCAGCAGCGCCCTCGGACAGGGGGTACTCACCGGGGAGCTGTTTTTTGGAGAA	CASSALGQGVLTGELFF	1	5.20752e-05	TCRBV07-06*01	TCRBD01-01*01	TCRBJ02-02*01
ATCTAGCGCACAGAGCAGCGGGACTCGGCCATGTATCGCTGTGCCAGCAGCGCCGCGGTCTTGACAGATACGCAGTATTTTGGCCCA	CASSAAVLTDTQYF	1	5.20752e-05	TCRBV07-06*01	TCRBD02-01	TCRBJ02-03*01
ATCCAGCGCACAGAGCAGCGGGACTCGGCCATGTATCGCTGTGCCAGCAGCCCAGGGGACCGCCCCGCACCCCTCCACTTTGGGAAC	CASSPGDRPAPLHF	1	5.20752e-05	TCRBV07-06*01	TCRBD01-01*01	TCRBJ01-06*01
CAGCAGGACTCGGCCATGTATCGCTGTGCCAGCAGCCCCAGGACAGGCCCTGCCATCTCTGGGGCCAACGTCCTGACTTTCGGGGCC	CASSPRTGPAISGANVLTF	1	5.20752e-05	TCRBV07-06*01	TCRBD01-01*01	TCRBJ02-06*01
CTGACGATCCAGCGCACAGAGCAGCGGGACTCGGCCATGTATCGCTGTGCCAGCAGCTCCCAACTCAATGAGCAGTTCTTCGGGCCA	CASSSQLNEQFF	1	5.20752e-05	TCRBV07-06*01	TCRBD02-01	TCRBJ02-01*01
ACGATCCAGCGCACAGAGCAGCGGGACTCGGCCATGTATCGCTGTGCCAGCAGCTTAGTTCGCACAGATACGCAGTATTTTGGCCCA	CASSLVRTDTQYF	1	5.20752e-05	TCRBV07-06*01		TCRBJ02-03*01
CAGCGCACAGAGCAGCGGGACTCGGCCATGTATCGCTGTGCCAGCAGCAAATCCGGGACAAAGTACAATGAGCAGTTCTTCGGGCCA	CASSKSGTKYNEQFF	1	5.20752e-05	TCRBV07-06*01	TCRBD01-01*01	TCRBJ02-01*01
ACGATCCAGCGCACAGAGCAGCGGGACTCGGCCATGTATCGCTGTGCCAGCAGTGAGAGGGCTGGAAACACCATATATTTTGGAGAG	CASSERAGNTIYF	1	5.20752e-05	TCRBV07-06*01	TCRBD02-01*02	TCRBJ01-03*01
CGCACAGAGCAGCGGGACTCGGCCATGTATCGCTGTGCCAGCAGCCCCCTCGGGGGGCCAATCAACACTGAAGCTTTCTTTGGACAA	CASSPLGGPINTEAFF	1	5.20752e-05	TCRBV07-06*01	TCRBD02-01*01	TCRBJ01-01*01
CAGCGCACAGAGCAGCGGGACTCGGCCATGTATCGCTGTGCCAGCAGGCCGACAGGGGACTATAATTCACCCCTCCACTTTGGGAAC	CASRPTGDYNSPLHF	1	5.20752e-05	TCRBV07-06*01	TCRBD01-01*01	TCRBJ01-06*01
CAGCGCACAGAGCAGCGGGACTCGGCCATGTATCGCTGTGCCAGCAGCTTAGTCCTGACAGGGGGAGAGACCCAGTACTTCGGGCCA	CASSLVLTGGETQYF	1	5.20752e-05	TCRBV07-06*01	TCRBD01-01*01	TCRBJ02-05*01
ATCCAGCGCACAGAGCAGCGGGACTCGGCCATGTATCGCTGTGCCAGCAGCAACCGACAGGGTAACTACGAGCAGTACTTCGGGCCG	CASSNRQGNYEQYF	1	5.20752e-05	TCRBV07-06*01	TCRBD01-01*01	TCRBJ02-07*01
ATCCAGCGCACAGAGCAGCGGGACTCGGCCATGTATCGCTGTGCCAGCAGCGCCGCGGTCTTGACAGATACGCAGTATTTTGGCCCA	CASSAAVLTDTQYF	1	5.20752e-05	TCRBV07-06*01	TCRBD02-01	TCRBJ02-03*01
CAGAGCAAGGGCGACTCGGCCGTGTATCTCTGTGCCAGCAGCTTCAGTGCTTCTAGCGGGGGGGTTGATACGCAGTATTTTGGCCCA	CASSFSASSGGVDTQYF	1	5.20752e-05	TCRBV07-05*01	TCRBD02-01*01	TCRBJ02-03*01
TGAAGATCCAGCGCACAGAGCAAGGGCGACTCGGCTGTGTATCTCTGTGCCAGCAGCAGCCGGACGCAGCCCCAGCATTTTGGTGAT	CASSSRTQPQHF	1	5.20752e-05	TCRBV07-05*01		TCRBJ01-05*01
GCCTTGTTGCTAGGGGACTCGGCCCTCTATCTCTGTGCCAGCAGCTTGGGGGGGAGGACCTATAATTCACCCCTCCACTTTGGGAAC	CASSLGGRTYNSPLHF	1	5.20752e-05	TCRBV05-07*01	TCRBD02-01*02	TCRBJ01-06*01
CTGAATGTGAACGCCTTGTTGCTAGGGGACTCGGCCCTCTATCTCTGTGCCAGCAGCGCTGAGTCGGAGACCCAGTACTTCGGGCCA	CASSAESETQYF	1	5.20752e-05	TCRBV05-07*01	TCRBD02-01*02	TCRBJ02-05*01
TTGTTGCTAGGGGACTCGGCCCTCTATCTCTGTGCCAGCAGCTTGGCTTTCGGCAGGGGCAGGAACACTGAAGCTTTCTTTGGACAA	CASSLAFGRGRNTEAFF	1	5.20752e-05	TCRBV05-07*01	TCRBD01-01*01	TCRBJ01-01*01
GGAGTCGCTGCTCCCTCCCAGACATCTGTGTACTTCTGTGCCAGCAGTGAGGGGGGGGCGATGGGAACTGAAGCTTTCTTTGGACAA	CASSEGGAMGTEAFF	1	5.20752e-05	TCRBV06-01*01	TCRBD02-01*01	TCRBJ01-01*01
CTGGAGTCGGCTGCTCCCTCCCAGACATCTGTGTACTTCTGTGCCAGCAGTGGGGGGACAGGACATTCACCCCTCCACTTTGGGAAC	CASSGGTGHSPLHF	1	5.20752e-05	TCRBV06-01*01	TCRBD01-01*01	TCRBJ01-06*01
AGGCTGGAGTCGGCTGCTCCCTCCCAGACATCTGTGTACTTCTGTGCCAGCAGTGAACAGGGGTCTTACGAGCAGTACTTCGGGCCG	CASSEQGSYEQYF	1	5.20752e-05	TCRBV06-01*01	TCRBD01-01*01	TCRBJ02-07*01
CAGACATCTGTGTACTTCTGTGCCAGCAGTGAAATGGATTTAGGGGCAGGGGGCGTCGTAGGTAATCAGCCCCAGCATTTTGGTGAT	CASSEMDLGAGGVVGNQPQHF	1	5.20752e-05	TCRBV06-01*01	TCRBD01-01*01	TCRBJ01-05*01
AGGCTGGAGTCGGCTGCTCCCTCCCAGACATCTGTGTACTTCTGTGCCAGCAGTGACAGGGGAAACACTGAAGCTTTCTTTGGACAA	CASSDRGNTEAFF	1	5.20752e-05	TCRBV06-01*01	TCRBD01-01*01	TCRBJ01-01*01
CTGGAGTCGGCTGCTCCCTCCCAGACATCTGTGTACTTCTGTGCCAGCAGTGAAGTTCGGACTAACTATGGCTACACCTTCGGTTCG	CASSEVRTNYGYTF	1	5.20752e-05	TCRBV06-01*01		TCRBJ01-02*01
CTGGAGTCGGCTGCTCCCTCCCAGACATTTGTGTACTTCTGTGCCAGCAGTGACACAGGGAAGAAGGAAAAACTGTTTTTTGGCAGT	CASSDTGKKEKLFF	1	5.20752e-05	TCRBV06-01*01	TCRBD01-01*01	TCRBJ01-04*01
GAGTCGGCTGCTCCCTCCCAGACATCTGTGTACTTCTGTGCCAGCAGTGCTAGCGGGGGGGCCTCCGGGGAGCTGTTTTTTGGAGAA	CASSASGGASGELFF	1	5.20752e-05	TCRBV06-01*01	TCRBD02-01*01	TCRBJ02-02*01
GAGTCGGCTGCTCCCTCCCAGACATCTGTGTACTTCTGTGCCAGCAGTCCCACGACTATGGGCAAGGGGACCCAGTACTTCGGGCCA	CASSPTTMGKGTQYF	1	5.20752e-05	TCRBV06-01*01	TCRBD02-01	TCRBJ02-05*01
GAGTCGGCTGCTCCCTCCCAGACATCTGTGTACTTCTGTGCCGCCCAGGGCGGGGGGGCGGAGTACAATGAGCAGTTCTTCGGGCCA	CAAQGGGAEYNEQFF	1	5.20752e-05	TCRBV06-01*01	TCRBD02-01*01	TCRBJ02-01*01
GAGTCGGCTGCTCCCTCCCAGACATCTGTGTACTTCTGTGCCAGCAGTGAGGGGGGGGCGATAGGAACTGAAGATTTCTTTGGACAA	CASSEGGAIGTEDFF	1	5.20752e-05	TCRBV06-01*01	TCRBD02-01*01	TCRBJ01-01*01
AGGCTGGAGTCGGCTGCTCCCTCCCAGACATCTGTGTACTTCTGTGCCAGCATGAGGGACAGGAACACTGAAGCTTTCTTTGGACAA	CASMRDRNTEAFF	1	5.20752e-05	TCRBV06-01*01	TCRBD01-01*01	TCRBJ01-01*01
GAGTCGGCTGCTCCCTCCCAGACATCTGTGTACTTCTGTGCCAGCAGATCCCCGGGACAGGGGAACACTGAAGCTTTCTTTGGACAA	CASRSPGQGNTEAFF	1	5.20752e-05	TCRBV06-01*01	TCRBD01-01*01	TCRBJ01-01*01
TTGGAGTCGGCTGCTCCCTCCCAGACATCTGTGTACTTCTGTGCCAGCAGAAATAGCGGGGGGGCCAATGAGCAGTTCTTCGGGCCA	CASRNSGGANEQFF	1	5.20752e-05	TCRBV06-01*01	TCRBD02-01*01	TCRBJ02-01*01
AGGCTGGAGTCGGCTGCTCCCTCCCAGACATCTGTGTACTTCTGTGCCAGCAGTCAACAGGCGAACACTGAAGCTTTCTTTGGACAA	CASSQQANTEAFF	1	5.20752e-05	TCRBV06-01*01	TCRBD01-01*01	TCRBJ01-01*01
GAGTCGGCTGCTCCCTCCCAGACATCTGTGTACTTCTGTGCCAGCAGTGAATCGGAGGACGGCACAGATACGCAGTATTTTGGCCCA	CASSESEDGTDTQYF	1	5.20752e-05	TCRBV06-01*01	TCRBD02-01*02	TCRBJ02-03*01
GAGTCGGCTGCTCCCTCCCAGACATCTGTGTACTTCTGTGCCAGCAGCCCCCGTGAGGCCCGACATCAGCCCCAGCATTTTGGTGAT	CASSPREARHQPQHF	1	5.20752e-05	TCRBV06-01*01	TCRBD02-01*02	TCRBJ01-05*01
GAGTCGGCTGCTCCCTCCCAGACATCTGTGTACTTCTGTGCCAGCAGTGAATTGGGCAGCCGCACAGATACGCAGTATTTTGGCCCA	CASSELGSRTDTQYF	1	5.20752e-05	TCRBV06-01*01	TCRBD01-01*01	TCRBJ02-03*01
CTGGAGTCGGCTGCTCCCTCCCAGACATCTGTGTACTTCTGTGCCAGCGGGGAGCAAAAATGGGGTACACCCCTCCACTTTGGGAAC	CASGEQKWGTPLHF	1	5.20752e-05	TCRBV06-01*01	TCRBD02-01*02	TCRBJ01-06*01
AGGCTGGAGTCGGCTGCTCCCTCCCAGACATCTGTGTACTTCTGTGCCAGCAGTGAAACACGGAACTACGGGCAGTACTTCGGGCCG	CASSETRNYGQYF	1	5.20752e-05	TCRBV06-01*01	TCRBD02-01	TCRBJ02-07*01
GAGTCGGCTGCTCCCTCCCAGACATCTGTGTACTTCTGTGCCAGCAGTGTTGGCGGGGGGAACACCGGGGAGCTGTTTTTTGGAGAA	CASSVGGGNTGELFF	1	5.20752e-05	TCRBV06-01*01	TCRBD02-01*01	TCRBJ02-02*01
CTCAGGCTGGAGTCGGCTGCTCCCTCCCAGACATCTGTGTACTTCTGTGCCAGCAGTGGATACACCGGGGAGCTGTTTTTTGGAGAA	CASSGYTGELFF	1	5.20752e-05	TCRBV06-01*01		TCRBJ02-02*01
CTGGAGTCGGCTGCTCCCTCCCAGACATCTGTGTACTTCTGTGCCAGCAGTGGGGACAGCCAGTTCTATGGCTACACCTTCGGTTCG	CASSGDSQFYGYTF	1	5.20752e-05	TCRBV06-01*01	TCRBD01-01*01	TCRBJ01-02*01
CTGGAGTCGGCTGCTCCCTCCCAGACATCTGTGTACTTCTGTGCCAGCAGGGACAACTATAGCAATCAGCCCCAGCATTTTGGTGAT	CASRDNYSNQPQHF	1	5.20752e-05	TCRBV06-01*01	TCRBD01-01*01	TCRBJ01-05*01
GAGTCGGCTGCTCCCTCCCAGACATCTGTGTACTTCTGTGCCAGCAGTGATCGGCCAGGGGCAGAAGAGACCCAGTACTTCGGGCCA	CASSDRPGAEETQYF	1	5.20752e-05	TCRBV06-01*01	TCRBD01-01*01	TCRBJ02-05*01
GAGTCGGCTGCTCCCTCCCAGACATCTGTGTACTTCTGTGCCAGCAGTGAAGCTATGACGGCCAAAAACATTCAGTACTTCGGCGCC	CASSEAMTAKNIQYF	1	5.20752e-05	TCRBV06-01*01		TCRBJ02-04*01
TCGCTCAGGCTGGAGTCGGCTGCTCCCTCCCAGACATCTGTGTACTTCTGTGCCAGCAGTGAAGGACCCACAGCCTGCTTCGGCGCC	CASSEGPTACF	1	5.20752e-05	TCRBV06-01*01	TCRBD01-01*01	TCRBJ02-04*01
GCTGCTCCCTCCCAGACATCTGTGTACTTCTGTGCCAGCAGTGAAGCAATCGGCGGGGGGGCCTGGGATACGCAGTATTTTGGCCCA	CASSEAIGGGAWDTQYF	1	5.20752e-05	TCRBV06-01*01	TCRBD02-01*01	TCRBJ02-03*01
CTGGAGTCGGCTGCTCCCTCCCAGACATCTGTGTACTTCTGTGCCAGCAGTGAAACGGCGGGGCAAGAGACCCAGTACTTCGGGCCA	CASSETAGQETQYF	1	5.20752e-05	TCRBV06-01*01	TCRBD02-01*01	TCRBJ02-05*01
CCCTCCCAGACATCTGTGTACTTCTGTGCCAGCAGTGAAGCGCGGTTGGGTCGGCGGGGGTCCGTTATCAAGCAGTTCTTCGGGCCA	CASSEARLGRRGSVIKQFF	1	5.20752e-05	TCRBV06-01*01	TCRBD02-01*01	TCRBJ02-01*01
CTGGAGTCGGCTGCTCCCTCCCAGACATCTGTGTACTTCTGTGCCAGCAGTGGTACCGGGACCGAGAGGGGAGCTTTCTTTGGACAA	CASSGTGTERGAFF	1	5.20752e-05	TCRBV06-01*01		TCRBJ01-01*01
AGGCTGGAGTCGGCTGCTCCCTCCCAGACATCTGTGTACTTCTGTGCCAGCACCGTGGGCAGGAATCAGCCCCAGCATTTTGGTGAT	CASTVGRNQPQHF	1	5.20752e-05	TCRBV06-01*01	TCRBD01-01*01	TCRBJ01-05*01
CTGAAGTCGGCTGCTCCCTCCCAGACATCTGTGTACTTCTGTGCCAGCAGTGGCGGACAGGGGGGAAATGAGCAGTTCTTCGGGCCA	CASSGGQGGNEQFF	1	5.20752e-05	TCRBV06-01*01	TCRBD01-01*01	TCRBJ02-01*01
AGGCTGGAGTCGGCTGCTCCCTCCCAGACATCTGTGTACTTCTGTGCCAGCAGAGAGACAGACCAGAGGCCCCAGCATTTTGGTGAT	CASRETDQRPQHF	1	5.20752e-05	TCRBV06-01*01	TCRBD01-01*01	TCRBJ01-05*01
GAGTCGGCTGCTCCCTCCCAGACATCTGTGTACTTCTGTGCCAGCAGTGAACAGGGGAGTGGCCAAGAGACCCAGTACTTCGGGCCA	CASSEQGSGQETQYF	1	5.20752e-05	TCRBV06-01*01	TCRBD01-01*01	TCRBJ02-05*01
AGGCTGGAGTCGGCTGCTCCCTCCCAGACATCTGTGTACTTCTGTGCCAGCAGTCCGGGACAGATGTATGGCTACACCTTCGGTTCG	CASSPGQMYGYTF	1	5.20752e-05	TCRBV06-01*01	TCRBD01-01*01	TCRBJ01-02*01
AGGCTGGAGTCGGCTGCTCCCTCCCAGACATCTGTGTACTTCTGTGCCAGCAGTGAACACAGGGGGCAACTCTACACCTTCGGTTCG	CASSEHRGQLYTF	1	5.20752e-05	TCRBV06-01*01	TCRBD01-01*01	TCRBJ01-02*01
CTGGAGTCGGCTGCTCCCTCCCAGACATCTGTGTACTTCTGTGCCAGTGGACCGGGGGGGGCCGGAGATACGCAGTATTTTGGCCCA	CASGPGGAGDTQYF	1	5.20752e-05	TCRBV06-01*01	TCRBD02-01*01	TCRBJ02-03*01
TCGGCTGCTCCCTCCCAGACATCTGTGTACTTCTGTGCCAGCAGTGAATATCGGGGCCCGACCTACAATGAGCAGTTCTTCGGGCCA	CASSEYRGPTYNEQFF	1	5.20752e-05	TCRBV06-01*01		TCRBJ02-01*01
CTGGAGTCGGCTGCTCCCTCCCAGATATCTGTGTACTTCTGTGCCAGCAGTGATGGGGGGTGGCTAGCGGGTTTCTTCTTCGGGCCA	CASSDGGWLAGFFF	1	5.20752e-05	TCRBV06-01*01	TCRBD02-01	TCRBJ02-01*01
GAGTCGGCTGCTCCCTCCCAGACATCTGTGTACTTCTGTGCCAGCAATCATAGGACGGGGTTACGGAATGAGCAGTTCTTCGGGCCA	CASNHRTGLRNEQFF	1	5.20752e-05	TCRBV06-01*01	TCRBD02-01*01	TCRBJ02-01*01
GAGTCGGCTGCTCCTTCCCAGACATCTGTGTACTTCTGTGCCAGCAGTACCCTCAGGGGGATAGACGGGGAGCTGTTTTTTGGAGAA	CASSTLRGIDGELFF	1	5.20752e-05	TCRBV06-01*01	TCRBD01-01*01	TCRBJ02-02*01
GCTCCCTCCCAGACATCTGTGTACTTCTGTGCCAGCAGTGAAGGTCTGGGACTGGGGGGTTTGGTGGATACGCAGTATTTTGGCCCA	CASSEGLGLGGLVDTQYF	1	5.20752e-05	TCRBV06-01*01	TCRBD02-01	TCRBJ02-03*01
GCTGCTCCCTCCCAGACATCTGTGTACTTCTGTGCCAGCAGTGATCCGCCCCATGCAGGGGGCTACACTGAAGCTTTCTTTGGACAA	CASSDPPHAGGYTEAFF	1	5.20752e-05	TCRBV06-01*01	TCRBD01-01*01	TCRBJ01-01*01
GAGTCGGCTGCTCCCTCCCAGACATCTGTGTACTTCTGTGCCACCCAACTAGACAGGGGGTCGACCGGGGAGCTGTTTTTTGGAGAA	CATQLDRGSTGELFF	1	5.20752e-05	TCRBV06-01*01	TCRBD01-01*01	TCRBJ02-02*01
GAGTCGGCTGCTCCCTCCCAGACATCTGTGTACTTCTGTGCCAGCAGTGTGGTAGGGACTTACACAGATACGCAGTATTTTGGCCCA	CASSVVGTYTDTQYF	1	5.20752e-05	TCRBV06-01*01	TCRBD02-01	TCRBJ02-03*01
CTGGAGTCGGCTGCTCCCTCCCAGACATCTGTGTACTTCTGTGCCAGCCGCGGGGACCATAGCACAGATACGCAGTATTTTGGCCCA	CASRGDHSTDTQYF	1	5.20752e-05	TCRBV06-01*01	TCRBD02-01*01	TCRBJ02-03*01
GAGTCGGCTGCTCCCTCCCAGACATCTGTGTACTTCTGTGCCAGCAGTGGGGTAGGGAGCTCCTACAATGAGCAGTTCTTCGGGCCA	CASSGVGSSYNEQFF	1	5.20752e-05	TCRBV06-01*01	TCRBD02-01*02	TCRBJ02-01*01
TCCCAGACATCTGTGTACTTCTGTGCCAGCAGTGCCCAGCCGGGACTAGCGGGGTTAGTAGCCAAAAACATTCAGTACTTCGGCGCC	CASSAQPGLAGLVAKNIQYF	1	5.20752e-05	TCRBV06-01*01	TCRBD02-01*01	TCRBJ02-04*01
GAGTCGGCTGCTCCCTCCCAGACATCTGTGTACTTCTGTGCCAGCAGTGAATGGACAGGGTCTAATTATGGCTACACCTTCGGTTCG	CASSEWTGSNYGYTF	1	5.20752e-05	TCRBV06-01*01	TCRBD01-01*01	TCRBJ01-02*01
TCCCAGACATCTGTGTACTTCTGTGCCAGCAGTGAAGTGATACTCGTTAGGGACCCCTATAGCAATCAGCCCCAGCATTTTGGTGAT	CASSEVILVRDPYSNQPQHF	1	5.20752e-05	TCRBV06-01*01		TCRBJ01-05*01
GCTGCTCCCTCCCAGACATCTGTGTACTTCTGTGCCAGCAGTGTGGTCACGGGAAACAGGGGGAATCAGCCCCAGCATTTTGGTGAT	CASSVVTGNRGNQPQHF	1	5.20752e-05	TCRBV06-01*01	TCRBD01-01*01	TCRBJ01-05*01
GAGTCGGCTGCTCCCTCCCAGACATCTGTGTACTTCTGTGCCAGCAGTGAAGGGTCGTTGTCAAACGGGGAGCTGTTTTTTGGAGAA	CASSEGSLSNGELFF	1	5.20752e-05	TCRBV06-01*01		TCRBJ02-02*01
CTGGAGTCGGCTGCTCCCTCCCAGACATCTGTGTACTTCTGTGCCAGCAGTTGGACTAGCGGCCGAGATACGCAGTATTTTGGCCCA	CASSWTSGRDTQYF	1	5.20752e-05	TCRBV06-01*01	TCRBD02-01	TCRBJ02-03*01
CTGGAGTCGGCTGCTCCCTCCCAGACATCTGTGTACTTCTGTGCCAGCAAAACCCGGACAGGTGACTATGGCTACACCTTCGGTTCG	CASKTRTGDYGYTF	1	5.20752e-05	TCRBV06-01*01	TCRBD01-01*01	TCRBJ01-02*01
GCTGCTCCCTCCCAGACATCTGTGTACTTCTGTGCCAGCAGTGAACCTCCTTCAGCCTACCTTAACTATGGCTACACCTTCGGTTCG	CASSEPPSAYLNYGYTF	1	5.20752e-05	TCRBV06-01*01		TCRBJ01-02*01
TCGCTCAGGTTGGAGTCGGCTGCTCCCTCCCAGACATCTGTGTACTTCTGTGCCAGCTTATCCACGGATACGCAGTATTTTGGCCCA	CASLSTDTQYF	1	5.20752e-05	TCRBV06-01*01		TCRBJ02-03*01
AGGCTGGAGTCGGCTGCTCCCTCCCAGACATCTGTGTACTTCTGTGCCAGCAGTTATATGTCCAACTATGGCTACACCTTCGGTTCG	CASSYMSNYGYTF	1	5.20752e-05	TCRBV06-01*01	TCRBD02-01	TCRBJ01-02*01
TCGGCTGCTCCCTCCCAGACATCTGTGTACTTCTGTGCCAGCAGTGAAAAGGGGGCCCGGAACACCGGGGAGCTGTTTTTTGGAGAA	CASSEKGARNTGELFF	1	5.20752e-05	TCRBV06-01*01	TCRBD01-01*01	TCRBJ02-02*01
GAGTCGGCTGCTCCCTCCCAGACATCTGTGTACTTCTGTGCCAGCAGAGAAGGACAGGGCTACTCCTACGAGCAGTACTTCGGGCCG	CASREGQGYSYEQYF	1	5.20752e-05	TCRBV06-01*01	TCRBD01-01*01	TCRBJ02-07*01
CTGGAGTCGGCTGCTCCCTCCCAGACATCTGTGTACTTCTGTGCCAGCAGTCCCCAGACAGGAGGGAATGAGCAGTTCTTCGGGCCA	CASSPQTGGNEQFF	1	5.20752e-05	TCRBV06-01*01		TCRBJ02-01*01
AGGCTGGAGTCGGCTGCTCCCTCCCAGACATCTGTGTACTTCTGTGCCAGCAGTGTACAGGGTGATTATGGCTACACCTTCGGTTCG	CASSVQGDYGYTF	1	5.20752e-05	TCRBV06-01*01	TCRBD01-01*01	TCRBJ01-02*01
CTCAGGCTGGAGTCGGCTGCTCCCTCCCAGACATCTGTGTACTTCTGTGCCAGCAGTGAAGCCGGGTTGGCGCAGTTCTTCGGGCCA	CASSEAGLAQFF	1	5.20752e-05	TCRBV06-01*01	TCRBD02-01	TCRBJ02-01*01
GAGTCGGCTGCTCCCTCCCAGACATCTGTGTACTTCTGTGCCAGCAGTGAGGGCTGGACAGCCTCCTACGAGCAGTACTTCGGGCCG	CASSEGWTASYEQYF	1	5.20752e-05	TCRBV06-01*01	TCRBD01-01*01	TCRBJ02-07*01
GAGTCGGCTGCTCCCTCCCAGACATCTGTGTACTTCTGTGCCAGCAGTGGCAGACAAACTTCTAATTCACCCCTCCACTTTGGGAAC	CASSGRQTSNSPLHF	1	5.20752e-05	TCRBV06-01*01	TCRBD01-01*01	TCRBJ01-06*01
AGGCTGGAGTCGGCTGCTCCCTCCCAGACATCTGTGTACTTCTGTGCCAGCAGTGCCCGGGAGACACTCGAGCAGTACTTCGGGCCG	CASSARETLEQYF	1	5.20752e-05	TCRBV06-01*01	TCRBD02-01*02	TCRBJ02-07*01
GAGTCGGCTGCTCCCTCCCAGACATCTGTGTACTTCTGTGCCAGCAGACCACAGGGGGTGAACACCGGGGAGCTGTTTTTTGGAGAA	CASRPQGVNTGELFF	1	5.20752e-05	TCRBV06-01*01	TCRBD01-01*01	TCRBJ02-02*01
AGGCTGGAGTCGGCTGCTCCCTCCCAGACATCTGTGTACTTCTGTGCCACCCGGGGTGGCACCCACTATGGCTACACCTTCGGTTCG	CATRGGTHYGYTF	1	5.20752e-05	TCRBV06-01*01	TCRBD02-01*01	TCRBJ01-02*01
CTGGAGTCGGCTGCTCCCTCCCAGACATCTGTGTACTTCTGTGCCAGCAGTGAAGCGCTAGTAGTGGACGAGCAGTACTTCGGGCCG	CASSEALVVDEQYF	1	5.20752e-05	TCRBV06-01*01	TCRBD02-01	TCRBJ02-07*01
GAGTCGGCTGCTCCCTCCCAGACATCTGTGTACTTCTGTGCCAGCAGTGACAGGGTAGAGGGCACAGATACGCAGTATTTTGGCCCA	CASSDRVEGTDTQYF	1	5.20752e-05	TCRBV06-01*01	TCRBD01-01*01	TCRBJ02-03*01
TTCAGGCTGGAGTCGGCTGCTCCCTCCCAGACATCTGTGTACTTCTGTGCCACTCAGGGGGTGGGGGCTGAAGCTTTCTTTGGACAA	CATQGVGAEAFF	1	5.20752e-05	TCRBV06-01*01	TCRBD01-01*01	TCRBJ01-01*01
AGGCTGGAGTCGGCTGCTCCCTCCCAGACATCTGTGTACTTCTGTGCCAGCGTAGCGGGCTCCTACAATGAGCAGTTCTTCGGGCCA	CASVAGSYNEQFF	1	5.20752e-05	TCRBV06-01*01	TCRBD02-01	TCRBJ02-01*01
CTGGAGTCGGCTGCTCCCTCCCAGACATCTGTGTACTTCTGTGCCAGCAGTGAAACGAGGGGAAACTATGGCTACACCTTCGGTTCG	CASSETRGNYGYTF	1	5.20752e-05	TCRBV06-01*01		TCRBJ01-02*01
GAGTCGGCTGCTCCCTCCCAGACATCTGTGTACTTCTGTGCCAGCAGTGATATAGCGACAGGGAACAATGAGCAGTTCTTCGGGCCA	CASSDIATGNNEQFF	1	5.20752e-05	TCRBV06-01*01	TCRBD01-01*01	TCRBJ02-01*01
GCTCCCTCCCAGACATCTGTGTACTTCTGTGCCAGCAGTGACGGGACAGGGGCGGGCATAGGCAATCAGCCCCAGCATTTTGGTGAT	CASSDGTGAGIGNQPQHF	1	5.20752e-05	TCRBV06-01*01	TCRBD01-01*01	TCRBJ01-05*01
CTGGAGTCGGCTGCTCCCTCCCAGACATCTGTGTACTTCTGTGCCAGCAGTGAAGGGGCCTTCAATTCACCCCTCCACTTTGGGAAC	CASSEGAFNSPLHF	1	5.20752e-05	TCRBV06-01*01	TCRBD01-01*01	TCRBJ01-06*01
TCGGCTGCTCCCTCCCAGACATCTGTGTACTTCTGTGCCAGCAGTGAATGGATCGGGGAGGCCTACAATGAGCAGTTCTTCGGGCCA	CASSEWIGEAYNEQFF	1	5.20752e-05	TCRBV06-01*01	TCRBD02-01*02	TCRBJ02-01*01
CTGGAGTCGGCTGCTCCCTCCCAGACATCTGTGTACTTCTGTGCCAGCAGTGAGTGGCAGGGTTATGAAGGCTACACCTTCGGTTCG	CASSEWQGYEGYTF	1	5.20752e-05	TCRBV06-01*01	TCRBD01-01*01	TCRBJ01-02*01
GAGTCGGCTGCTCCCTCCCAGACATCTGTGTACTTCTGTGCCAGCAGGCCGGGGGATTCTGGCAATCAGCCCCAGCATTTTGGTGAT	CASRPGDSGNQPQHF	1	5.20752e-05	TCRBV06-01*01	TCRBD02-01*01	TCRBJ01-05*01
CTCAGGCTGGAGTCGGCTGCTCCCTCCCAGACATCTGTGTACTTCTGTGCCATCAGGGGGTCGGATCAGCCCCAGCATTTTGGTGAT	CAIRGSDQPQHF	1	5.20752e-05	TCRBV06-01*01		TCRBJ01-05*01
GAGTCGGCTGCTCCCTCCCAGACATCTGTGTACTTCTGTGCCAGCAGTGAATATGGGACTACCTCCTACGAGCAGTACTTCGGGCCG	CASSEYGTTSYEQYF	1	5.20752e-05	TCRBV06-01*01	TCRBD02-01	TCRBJ02-07*01
AGGCTGGAGTCGGCTGCTCCCTCCCAGACATCTGTGTACTTCTGTGCCAGCAGGGTTACCGGGGATCAGCCCCAGCATTTTGGTGAT	CASRVTGDQPQHF	1	5.20752e-05	TCRBV06-01*01	TCRBD02-01*01	TCRBJ01-05*01
TCGGCTGCTCCCTCCCAGACATCTGTGTACTTCTGTGCCAGCAGTGAGGGACAGTTGTCATCTTCATATGGCTACACCTTCGGTTCG	CASSEGQLSSSYGYTF	1	5.20752e-05	TCRBV06-01*01	TCRBD01-01*01	TCRBJ01-02*01
GAGTCGGCTGCTCCCTCCCAGACATCTGTGTACTTCTGTGCCAGCAGATATATGGGGACAGCCAATCAGCCCCAGCATTTTGGTGAT	CASRYMGTANQPQHF	1	5.20752e-05	TCRBV06-01*01	TCRBD01-01*01	TCRBJ01-05*01
CTCAGGCTGGAGTCGGCTGCTCCCTCCCAGACATCTGTGTACTTCTGTGCCAGCAAGCGAAGCGGGCAGCCCCAGCATTTTGGTGAT	CASKRSGQPQHF	1	5.20752e-05	TCRBV06-01*01	TCRBD02-01	TCRBJ01-05*01
CTGGAGTCGGCTGCTCCCTCCCAGACATCTGTGTACTTCTGTGCCAGCAGTGACTGGGACAGCCGATCTGCCCAGCATTTTGGTGAT	CASSDWDSRSAQHF	1	5.20752e-05	TCRBV06-01*01	TCRBD01-01*01	TCRBJ01-05*01
TCGGCTGCTCCCTCCCAGACATCTGTGTACTTCTGTGCCAGCAGTGGCCACCTAGCGGGGGGGAGTGAGACCCAGTACTTCGGGCCA	CASSGHLAGGSETQYF	1	5.20752e-05	TCRBV06-01*01	TCRBD02-01*01	TCRBJ02-05*01
GAGTCGGCTGCTCCCTCCCAGACATCTGTGTACTTCTGTGCCAGCAGTGAAGGACGGACAGGGCCCTACGAGCAGTACTTCGGGCCG	CASSEGRTGPYEQYF	1	5.20752e-05	TCRBV06-01*01	TCRBD01-01*01	TCRBJ02-07*01
GAGTCGGCTGCTCCCTCCCAGACATCTGTGTACTTCTGTGCCAGCAGTGAAGAAAGCGGGGGGGCCTACGAGCAGTACTTCGGGCCG	CASSEESGGAYEQYF	1	5.20752e-05	TCRBV06-01*01	TCRBD02-01*01	TCRBJ02-07*01
GAGTCGGCTGCTCCCTCCCAGACATCTGTGTACTTCTGTGCCAGCTCCACTTACCGGGACTCCGCGTGGACCCAGTACTTCGGGCCA	CASSTYRDSAWTQYF	1	5.20752e-05	TCRBV06-01*01	TCRBD02-01	TCRBJ02-05*01
AGGCTGGAGTCGGCTGCTCCCTCCCAGACATCTGTGTACTTCTGTGCCAGCAGTGAATCAACAGGGAATGGCTACACCTTCGGTTCG	CASSESTGNGYTF	1	5.20752e-05	TCRBV06-01*01	TCRBD01-01*01	TCRBJ01-02*01
CTGGAGTCGGCTGCTCCCTCCCAGACATCTGTGTACTTCTGTGCCAGCAGTGAAAGTAGGGGTTTGGATGGCTACACCTTCGGTTCG	CASSESRGLDGYTF	1	5.20752e-05	TCRBV06-01*01	TCRBD01-01*01	TCRBJ01-02*01
CTGGAGTCGGCTGCTCCCTCCCAGACATCTGTGTACTTCTGTGCCAGCAGAGACCGACGGATCGAAGAGACCCAGTACTTCGGGCCA	CASRDRRIEETQYF	1	5.20752e-05	TCRBV06-01*01		TCRBJ02-05*01
AGGCTGGAGTCGGCTGCTCCCTCCCAGACATCTGTGTACTTCTGTGCCAGCAGTGCCTATCTCGGAAATGAGCAGTTCTTCGGGCCA	CASSAYLGNEQFF	1	5.20752e-05	TCRBV06-01*01		TCRBJ02-01*01
GAGTCGGCTGCTCCCTCCCAGACATCTGTGTACTTCTGTGCCAGCAGTGAAATGGAGGAGGGAACCTACGAGCAGTACTTCGGGCCG	CASSEMEEGTYEQYF	1	5.20752e-05	TCRBV06-01*01	TCRBD02-01*02	TCRBJ02-07*01
GAGTCGGCTGCTCCCTCCCAGACATCTGTGTACTTCTGTGCCAGCAGTGAAAGGCGGGCAGTAGATCAGCCCCAGCATTTTGGTGAT	CASSERRAVDQPQHF	1	5.20752e-05	TCRBV06-01*01	TCRBD02-01	TCRBJ01-05*01
GAGTCGGCTGCTCCCTCCCAGACATCTGTGTACTTCTGTGCCAGCAGTCTGGGGAGCTCCTATAATTCACCCCTCCACTTTGGGAAC	CASSLGSSYNSPLHF	1	5.20752e-05	TCRBV06-01*01	TCRBD02-01*02	TCRBJ01-06*01
TCGGCTGCTCCCTCCCAGACATCTGTGTACTTCTGTGCCAGCAGTGCCGTTCCGGGACAGGGAGGAGATACGCAGTATTTTGGCCCA	CASSAVPGQGGDTQYF	1	5.20752e-05	TCRBV06-01*01	TCRBD01-01*01	TCRBJ02-03*01
GAGTCGGCTGCTCCCTCCCAGACATCTGTGTACTTCTGTGCCAGCAGTGAAGGGACAGGGCACACAGATACGCAGTATTTTGGCCCA	CASSEGTGHTDTQYF	1	5.20752e-05	TCRBV06-01*01	TCRBD01-01*01	TCRBJ02-03*01
GAGTCGGCTGCTCCCTCCCAGACATCTGTGTACTTCTGTGCCAGCAGTGATAAGGGTTCCTATAATTCACCCCTCCACTTTGGGAAC	CASSDKGSYNSPLHF	1	5.20752e-05	TCRBV06-01*01		TCRBJ01-06*01
AGGCTGGAGTCGGCTGCTCCCTCCCAGACATCTGTGTACTTCTGTGCCAGCAGGGGCACGACTAGACGCGAGCAGTACTTCGGGCCG	CASRGTTRREQYF	1	5.20752e-05	TCRBV06-01*01	TCRBD02-01	TCRBJ02-07*01
CTGTCGGCTGCTCCCTCCCAGACATCTGTGTACTTCTGTGCCAGCAGTGAACAAGGAGGACCGAACACTGAAGCTTTCTTTGGACAA	CASSEQGGPNTEAFF	1	5.20752e-05	TCRBV06-01*01	TCRBD02-01*02	TCRBJ01-01*01
GAGTCGGCTGCTCCCTCCCAGACATCTGTGTACTTCTGTGCCAGCAGTGAAGCGCCTAGGGCAGAAGAGACCCAGTACTTCGGGCCA	CASSEAPRAEETQYF	1	5.20752e-05	TCRBV06-01*01		TCRBJ02-05*01
GAGTCGGCTGCTCCCTCCCAGACATCTGTGTACTTCTGTGCCAGCAGTGAAGGGGGGACAGGGGGCACTGAAGCTTTCTTTGGACAA	CASSEGGTGGTEAFF	1	5.20752e-05	TCRBV06-01*01	TCRBD01-01*01	TCRBJ01-01*01
AGGCTGGAGTCGGCTGCTCCCTCCCAGACATCTGTGTACTTCTGTGCCAGCAGTGAGATAGAAAATCAGCCCCAGCATTTTGGTGAT	CASSEIENQPQHF	1	5.20752e-05	TCRBV06-01*01	TCRBD02-01	TCRBJ01-05*01
GAGTCGGCTGCTCCCTCCCAGACATCTGTGTACTTCTGTGCCAGCATGGACAGCTCCTATAGCAATCAGCCCCAGCATTTTGGTGAT	CASMDSSYSNQPQHF	1	5.20752e-05	TCRBV06-01*01	TCRBD01-01*01	TCRBJ01-05*01
GCTGCTCCCTCCCAGACATCTGTGTACTTCTGTGCCAGCAGTGACCTGAACAGGTTAGGGGGGGTAACTGAGCAGTTCTTCGGGCCA	CASSDLNRLGGVTEQFF	1	5.20752e-05	TCRBV06-01*01	TCRBD02-01*01	TCRBJ02-01*01
CTGGAGTCGGCTGCTCCCTCCCAGACATCTGTGTACTTCTGTGCCAGCAGCGATTGGAGGGATAGCACTGAAGCTTTCTTTGGACAA	CASSDWRDSTEAFF	1	5.20752e-05	TCRBV06-01*01	TCRBD02-01*02	TCRBJ01-01*01
AGGCTGGAGTCGGCTGCTCCCTCCCAGACATCTGTGTACTTCTGTGCCAGCAGGGGACTAGCCGGGGAGACCCAGTACTTCGGGCCA	CASRGLAGETQYF	1	5.20752e-05	TCRBV06-01*01	TCRBD02-01	TCRBJ02-05*01
CTGTCGGCTGCTCCCTCCCAGACATCTGTGTACTTCTGTGCCATCAGTGAAAGGCAGGGGGCTGGGGAGACCCAGTACTTCGGGCCA	CAISERQGAGETQYF	1	5.20752e-05	TCRBV06-01*01	TCRBD01-01*01	TCRBJ02-05*01
TCGGCTGCTCCCTCCCAGACATCTGTGTACTTCTGTGCCAGCAGTGCCAAGGGCGGGGGGGCTCGGAATGAGCAGTTCTTCGGGCCA	CASSAKGGGARNEQFF	1	5.20752e-05	TCRBV06-01*01	TCRBD02-01*01	TCRBJ02-01*01
AGGCTGGAGTCGGCTGCTCCCTCCCAGACATCTGCGTACTTCTGTGCCAGCAGTCGACAAAAAAATTCACCCCTCCACTTTGGGAAC	CASSRQKNSPLHF	1	5.20752e-05	TCRBV06-01*01	TCRBD01-01*01	TCRBJ01-06*01
TCGCTCAGGCTGGAGTCGGCTGCTCCCTCCCAGACATCTGTGTACTTCTGTGCCAGCAGTGAAAATTCACCCCTCCACTTTGGGAAC	CASSENSPLHF	1	5.20752e-05	TCRBV06-01*01		TCRBJ01-06*01
CTCAGGCTGGAGTCGGCTGCTCCCTCCCAGACATCTGTGTACTTCTGTGCCAGCAGCCTCAGGGCTACTGAAGCTTTCTTTGGACAA	CASSLRATEAFF	1	5.20752e-05	TCRBV06-01*01	TCRBD01-01*01	TCRBJ01-01*01
GAGTCGGCTGCTCCCTCCCAGACATCTGTGTACTTCTGTGCCAGCAGTGAGGCCTGGGGAGGCACCGGGGAGCTGTTTTTTGGAGAA	CASSEAWGGTGELFF	1	5.20752e-05	TCRBV06-01*01	TCRBD02-01*02	TCRBJ02-02*01
GAGTCGGCTGCTCCCTCCCAGACATCTGTGTACTTCTGTGCCAGCAGTGGGGGGCTTAGGAGCAATCAGCCCCAGCATTTTGGTGAT	CASSGGLRSNQPQHF	1	5.20752e-05	TCRBV06-01*01	TCRBD01-01*01	TCRBJ01-05*01
TCGGCCGCTCCCTCCCAGACATCTGTGTACTTCTGTGCCAGCAGTGAACGTTTAGTAAGAGGGGAAGAGACCCAGTACTTCGGGCCA	CASSERLVRGEETQYF	1	5.20752e-05	TCRBV06-01*01		TCRBJ02-05*01
TCGCTCAGGCTGGAGTCGGCTGCTCCCTCCCAGACATCTGTGTACTTCTGTGCCAGCAGTTATCACAATGAGCAGTTCTTCGGGCCA	CASSYHNEQFF	1	5.20752e-05	TCRBV06-01*01	TCRBD02-01	TCRBJ02-01*01
GAGTCGGCTGCTCCCTCCCAGACATCTGTGTACTTCTGTGCCAGCAGTGAAGTACAGGGAACCAAAAACATTCAGTACTTCGGCGCC	CASSEVQGTKNIQYF	1	5.20752e-05	TCRBV06-01*01	TCRBD01-01*01	TCRBJ02-04*01
[truncated: 7,997 more rows]
[truncated: 3 more columns]
