# Supplementary material for: Immunization With the CSF-470 Vaccine Plus BCG and rhGM-CSF Induced in a Cutaneous Melanoma Patient a TCRβ Repertoire Found at Vaccination Site and Tumor Infiltrating Lymphocytes That Persisted in Blood
Source: Front Immunol. 2019 Sep 18;10:2213. doi: 10.3389/fimmu.2019.02213 (PMC6759869; doi:10.3389/fimmu.2019.02213)
Supplement: Supplementary Table 5 — C-MTS productive rearrangements. [file Table_5.XLSX]

## Sheet: 045-C-MTS
Rearrangement	Amino_acid	Templates	Productive_frequency	v_resolved	d_resolved	j_resolved																																									sample_tags	fraction_productive	order_name
ATCCAGCGCACAGAGCAGCGGGACTCGGCCATGTATCGCTGTGCCAGCAGCAACCGACAGGGTAACTACGAGCAGTACTTCGGGCCG	CASSNRQGNYEQYF	773	0.0767627	TCRBV07-06*01	TCRBD01-01*01	TCRBJ02-07*01
GAGTCGCCCAGCCCCAACCAGACCTCTCTGTACTTCTGTGCCAGCACCTCGTTGGCGCCCTCCTACAATGAGCAGTTCTTCGGGCCA	CASTSLAPSYNEQFF	322	0.0319762	TCRBV27-01*01		TCRBJ02-01*01
GAGTCGGCTGCTCCCTCCCAAACATCTGTGTACTTCTGTGCCAGCAGCACATGGGGGGGCTTGAATCAGCCCCAGCATTTTGGTGAT	CASSTWGGLNQPQHF	284	0.0282026	TCRBV06	TCRBD02-01*01	TCRBJ01-05*01
AACGCCTTGTTGCTGGGGGACTCGGCCCTGTATCTCTGTGCCAGCAGCGGCACAGGGTATGGAACAGATACGCAGTATTTTGGCCCA	CASSGTGYGTDTQYF	247	0.0245283	TCRBV05-05*01	TCRBD01-01*01	TCRBJ02-03*01
TTGGAGTCGGCTGCTCCCTCCCAAACATCTGTGTACTTCTGTGCCAGCAGACCGGGACAGGGGTCCTACGAGCAGTACTTCGGGCCG	CASRPGQGSYEQYF	139	0.0138034	TCRBV06	TCRBD01-01*01	TCRBJ02-07*01
CTGCAGCCAGAAGACTCAGCCCTGTATCTCTGCGCCAGCAGCCACCAGCCCCAGGGGGCGTTGAATTCACCCCTCCACTTTGGGAAC	CASSHQPQGALNSPLHF	131	0.0130089	TCRBV04-01*01	TCRBD01-01*01	TCRBJ01-06*01
CTGACGATCCAGCGCACAGAGCAGCGGGACTCGGCCATGTATCGCTGTGCCAGCAGCTTAGCAGGGGGCGAAGCTTTCTTTGGACAA	CASSLAGGEAFF	119	0.0118173	TCRBV07-06*01	TCRBD01-01*01	TCRBJ01-01*01
CTGACAGTGACCAGTGCCCATCCTGAAGACAGCAGCTTCTACATCTGCAGTGCTAGCCCCGACAGGTACGAGCAGTACTTCGGGCCG	CSASPDRYEQYF	99	0.00983118	TCRBV20	TCRBD01-01*01	TCRBJ02-07*01
TCTGCTGTACCCTCTCAGACATCTGTGTACTTCTGTGCCAGCAGTCGGACTAGCGGGGGGGTCACCGGGGAGCTGTTTTTTGGAGAA	CASSRTSGGVTGELFF	98	0.00973188	TCRBV06-04	TCRBD02-01*01	TCRBJ02-02*01
ACTGTGAGCAACATGAGCCCTGAAGACAGCAGCATATATCTCTGCAGCGTTGAAGACGCGGACTACTATGGCTACACCTTCGGTTCG	CSVEDADYYGYTF	96	0.00953327	TCRBV29-01*01	TCRBD02-01	TCRBJ01-02*01
GGGTTGGAGTCGGCTGCTCCCTCCCAAACATCTGTGTACTTCTGTGCCAGTAGAACCGGGACAACCTATGGCTACACCTTCGGTTCG	CASRTGTTYGYTF	75	0.00744786	TCRBV06	TCRBD01-01*01	TCRBJ01-02*01
TCGCCCAGCCCCAACCAGACCTCTCTGTACTTCTGTGCCAGCAGTTTAATGGTTAGGGGGGCCCCAGATACGCAGTATTTTGGCCCA	CASSLMVRGAPDTQYF	60	0.00595829	TCRBV27-01*01		TCRBJ02-03*01
ATCCAGCCCTCAGAACCCAGGGACTCAGCTGTGTACTTCTGTGCCAGCAGTTTCAGAAATAGCAATCAGCCCCAGCATTTTGGTGAT	CASSFRNSNQPQHF	57	0.00566038	TCRBV12	TCRBD01-01*01	TCRBJ01-05*01
GTGAGCACCTTGGAGCTGGGGGACTCGGCCCTTTATCTTTGCGCCAGCAGCTGGGGACAGGGGGCCGGGGAGCTGTTTTTTGGAGAA	CASSWGQGAGELFF	53	0.00526316	TCRBV05-01*01	TCRBD01-01*01	TCRBJ02-02*01
CAGCCTGCAAAGCTTGAGGACTCGGCCGTGTATCTCTGTGCCAGCAGCTTAGATATCTCCCCAGACTACGAGCAGTACTTCGGGCCG	CASSLDISPDYEQYF	50	0.00496524	TCRBV11-02*02	TCRBD01-01*01	TCRBJ02-07*01
CAGCAGGTAGTGCGAGGAGATTCGGCAGCTTATTTCTGTGCCAGCTCAGTACAGGGTCCCAAGTTTAATGAGCAGTTCTTCGGGCCA	CASSVQGPKFNEQFF	46	0.00456802	TCRBV18-01*01	TCRBD01-01*01	TCRBJ02-01*01
TCCCTGGAGCTTGGTGACTCTGCTGTGTATTTCTGTGCCAGCAGCCAGGAGGCTTTCTTCTCTGGAAACACCATATATTTTGGAGAG	CASSQEAFFSGNTIYF	45	0.00446872	TCRBV03	TCRBD02-01*02	TCRBJ01-03*01
CACGCCCTGCAGCCAGAAGACTCAGCCCTGTATCTCTGCGCCAGCGGTCCGACTAGCGGGGGGTCCAGTGAGCAGTTCTTCGGGCCA	CASGPTSGGSSEQFF	44	0.00436941	TCRBV04-01*01	TCRBD02-01*01	TCRBJ02-01*01
CTAGAGTCTGCCATCCCCAACCAGACAGCTCTTTACTTCTGTGCCACCAGTGACCCACGATCCTACAATGAGCAGTTCTTCGGGCCA	CATSDPRSYNEQFF	44	0.00436941	TCRBV24		TCRBJ02-01*01
GAACTAAACCTGAGCTCTCTGGAGCTGGGGGACTCAGCTTTGTATTTCTGTGCCACCCAAGGGGGCTCTGGCTACACCTTCGGTTCG	CATQGGSGYTF	42	0.0041708	TCRBV09-01	TCRBD01-01*01	TCRBJ01-02*01
CTGGAGGACTCAGCCATGTACTTCTGTGCCAGCAGTGAAGAGGGGCGGCTAGCGGGGGGATTTACCGGGGAGCTGTTTTTTGGAGAA	CASSEEGRLAGGFTGELFF	42	0.0041708	TCRBV02-01*01	TCRBD02-01*01	TCRBJ02-02*01
ATGAGCTCCTTGGAGCTGGGGGACTCAGCCCTGTACTTCTGTGCCAGCAGCTTAGGAGGCCCCACCTACGAGCAGTACTTCGGGCCG	CASSLGGPTYEQYF	42	0.0041708	TCRBV13-01*01		TCRBJ02-07*01
CAGACATCTGTGTACTTCTGTGCCAGCAGTGAAATGGATTTAGGGGCAGGGGGCGTCGTAGGTAATCAGCCCCAGCATTTTGGTGAT	CASSEMDLGAGGVVGNQPQHF	41	0.0040715	TCRBV06-01*01	TCRBD01-01*01	TCRBJ01-05*01
TCCACAAAGCTGGAGGACTCAGCCATGTACTTCTGTGCCAGCAGTGAAGGGCTAGCGGGGGGGCCGGAGGAGCAGTTCTTCGGGCCA	CASSEGLAGGPEEQFF	41	0.0040715	TCRBV02-01*01	TCRBD02-01*01	TCRBJ02-01*01
TTGTTGCTGGGGGACTCGGCCCTGTATCTCTGTGCCAGCAGTCATCCGTGGACACCCGGGGGGAACACTGAAGCTTTCTTTGGACAA	CASSHPWTPGGNTEAFF	41	0.0040715	TCRBV05-05*01	TCRBD02-01*01	TCRBJ01-01*01
CACGCCCTGCAGCCAGAAGACTCAGCCCTGTATCTCTGCGCCGGAACTGAACCAGGGTTGGAGAGGACTGAAGCTTTCTTTGGACAA	CAGTEPGLERTEAFF	39	0.00387289	TCRBV04-01*01	TCRBD01-01*01	TCRBJ01-01*01
AACATGAGCTCCTTGGAGCTGGGGGACTCAGCCCTGTACTTCTGTGCCAGCAGATCCGGGACAGGGACTGAAGCTTTCTTTGGACAA	CASRSGTGTEAFF	36	0.00357498	TCRBV13-01*01	TCRBD01-01*01	TCRBJ01-01*01
GAGATCCAGCGCACAGAGCAGGGGGACTCGGCCATGTATCTCTGTGCCAGCAGCCCGGGACTAGCTAACGAGCAGTACTTCGGGCCG	CASSPGLANEQYF	35	0.00347567	TCRBV07-09	TCRBD02-01	TCRBJ02-07*01
CTGCAGCCAGAAGACTCAGCCCTGTATCTCTGCGCCAGCAGCCAAGTCGTTATCGGCGGGGGGGCCGGGGAGCTGTTTTTTGGAGAA	CASSQVVIGGGAGELFF	35	0.00347567	TCRBV04-01*01	TCRBD02-01*01	TCRBJ02-02*01
CCAGAAGACTCAGCCCTGTATCTCTGCGCCAGCAGCCAAGACGGACTAGCGGGGGGTCGAAGCACCGGGGAGCTGTTTTTTGGAGAA	CASSQDGLAGGRSTGELFF	31	0.00307845	TCRBV04-01*01	TCRBD02-01*01	TCRBJ02-02*01
TTGGCGTCTGCTGTACCCTCTCAGACATCTGTGTACTTCTGTGCCAGCAGTTTGGGTGAGCCGTGGGAGACCCAGTACTTCGGGCCA	CASSLGEPWETQYF	29	0.00287984	TCRBV06-04		TCRBJ02-05*01
CACATCAATTCCCTGGAGCTTGGTGACTCTGCTGTGTATTTCTGTGCCAGCAGCCAAGAGACGGGTTACGAGCAGTACTTCGGGCCG	CASSQETGYEQYF	29	0.00287984	TCRBV03	TCRBD02-01	TCRBJ02-07*01
GTGACCAGTGCCCATCCTGAAGACAGCAGCTTCTACATCTGCAGTGCTTTCTTACCCGTCGCCTACAATGAGCAGTTCTTCGGGCCA	CSAFLPVAYNEQFF	27	0.00268123	TCRBV20		TCRBJ02-01*01
AAGATCCAGCCCTCAGAACCCAGGGACTCAGCTGTGTACTTCTGTGCCAGCAGGGGCTTCAACACCGGGGAGCTGTTTTTTGGAGAA	CASRGFNTGELFF	27	0.00268123	TCRBV12	TCRBD01-01*01	TCRBJ02-02*01
CTCAAGATCCAGCCTGCAAAGCTTGAGGACTCGGCCGTGTATCTCTGTGCCAGCAGCTTATATGGGGGAGAGCAGTACTTCGGGCCG	CASSLYGGEQYF	27	0.00268123	TCRBV11-02*02		TCRBJ02-07*01
ATCCAGCGCACACAGCAGGAGGACTCGGCCGTGTATCTCTGTGCCAGCAGCCCGGGGGGACAGGGTTTTATGGAGTACTTCGGGCCG	CASSPGGQGFMEYF	26	0.00258193	TCRBV07-02*01	TCRBD01-01*01	TCRBJ02-07*01
AGCACCTTGGAGCTGGGGGACTCGGCCCTTTATCTTTGCGCCAGCAGCTGGGGACTAGCGGAGGCCTACGAGCAGTACTTCGGGCCG	CASSWGLAEAYEQYF	24	0.00238332	TCRBV05-01*01	TCRBD02-01	TCRBJ02-07*01
CATCCTGAAGACAGCAGCTTCTACATCTGCAGTGCTAGCGGCCGGGGACTGGGCAAACCTAGCACAGATACGCAGTATTTTGGCCCA	CSASGRGLGKPSTDTQYF	24	0.00238332	TCRBV20	TCRBD02-01	TCRBJ02-03*01
CACGCCCTGCAGCCAGAAGACTCAGCCCTGTATCTCTGCGCCAGCAGCACGGAGCGGGGGAGCACAGATACGCAGTATTTTGGCCCA	CASSTERGSTDTQYF	22	0.00218471	TCRBV04-01*01	TCRBD02-01*01	TCRBJ02-03*01
TCCACAAAGCTGGAGGACTCAGCCATGTACTTCTGTGCCAGCAGTTCCGGGACAGGGGGCCCGATTCAGCCCCAGCATTTTGGTGAT	CASSSGTGGPIQPQHF	21	0.0020854	TCRBV02-01*01	TCRBD01-01*01	TCRBJ01-05*01
TCCCTGGAGCTTGGTGACTCTGCTGTGTATTTCTGTGCCAGCAGCCAAGACCGCCAGTTGGTGGACAATGAGCAGTTCTTCGGGCCA	CASSQDRQLVDNEQFF	21	0.0020854	TCRBV03	TCRBD01-01*01	TCRBJ02-01*01
ATCCTGGAGTCGCCCAGCCCCAACCAGACCTCTCTGTACTTCTGTGCCAGCAGTTTCGGCGGGAGAACTGAAGCTTTCTTTGGACAA	CASSFGGRTEAFF	20	0.0019861	TCRBV27-01*01	TCRBD02-01*02	TCRBJ01-01*01
TCGCCCAGCCCCAACCAGACCTCTCTGTACTTCTGTGCCAGCAGTCCCGTACTTGCGGGCCCCCTGGATACGCAGTATTTTGGCCCA	CASSPVLAGPLDTQYF	20	0.0019861	TCRBV27-01*01	TCRBD02-01	TCRBJ02-03*01
CCCAGCCCCAACCAGACCTCTCTGTACTTCTGTGCCAGCAGTAAGGGGGCAGGGGGCGTACCGTCCTACGAGCAGTACTTCGGGCCG	CASSKGAGGVPSYEQYF	19	0.00188679	TCRBV27-01*01	TCRBD01-01*01	TCRBJ02-07*01
CACGCCCTGCAGCCAGAAGACTCAGCCCTGTATCTCTGCGCCAGCAGCCAAGTAACAGGGAATACCTACGAGCAGTACTTCGGGCCG	CASSQVTGNTYEQYF	19	0.00188679	TCRBV04-01*01	TCRBD01-01*01	TCRBJ02-07*01
GCCCTGCAGCCAGAAGACTCAGCCCTGTATCTCTGCGCCAGCAGCCACATCACAGGGGACGGCTCCTACGAGCAGTACTTCGGGCCG	CASSHITGDGSYEQYF	18	0.00178749	TCRBV04-01*01	TCRBD01-01*01	TCRBJ02-07*01
ATCCAGCGCACACAGCAGGAGGACTCGGCCGTGTATCTCTGTGCCAGCAGCTCTACAGGGTGGACCTACGAGCAGTACTTCGGGCCG	CASSSTGWTYEQYF	18	0.00178749	TCRBV07-02*01	TCRBD01-01*01	TCRBJ02-07*01
CCCTCAGAACCCAGGGACTCAGCTGTGTATTTTTGTGCTAGTGGTTTGGGTGGCGACAGGGGGAAGTACGAGCAGTACTTCGGGCCG	CASGLGGDRGKYEQYF	17	0.00168818	TCRBV12-05*01	TCRBD01-01*01	TCRBJ02-07*01
CTGGAGCTTGGTGACTCTGCTGTGTATTTCTGTGCCAGCAGCCAGCGGCAGGGGGGACTTTCCTACAATGAGCAGTTCTTCGGGCCA	CASSQRQGGLSYNEQFF	16	0.00158888	TCRBV03	TCRBD01-01*01	TCRBJ02-01*01
ACTCTGACAGTGACCAGTGCCCATCCTGAAGACAGCAGCTTCTACATCTGCAGTGCCCAGGGGGACACTGAAGCTTTCTTTGGACAA	CSAQGDTEAFF	15	0.00148957	TCRBV20-01*01	TCRBD01-01*01	TCRBJ01-01*01
GCTGCTGTACCCTCTCAGACATCTGTGTACTTCTGTGCCAGCAGTCGGACTAGCGGGGGGGTCACCGGGGAGCTGTTTTTTGGAGAA	CASSRTSGGVTGELFF	15	0.00148957	TCRBV06-04	TCRBD02-01*01	TCRBJ02-02*01
ACCCTGCAGCCAGAAGACTCGGCCCTGTATCTCTGCGCCAGCAGCCAAGGGACAGGGGCGCTGAACACTGAAGCTTTCTTTGGACAA	CASSQGTGALNTEAFF	14	0.00139027	TCRBV04-03*01	TCRBD01-01*01	TCRBJ01-01*01
AGTGCCCATCCTGAAGACAGCAGCTTCTACATCTGCAGTGCTAGTTACGGGACAGCTACTAGCACAGATACGCAGTATTTTGGCCCA	CSASYGTATSTDTQYF	13	0.00129096	TCRBV20	TCRBD01-01*01	TCRBJ02-03*01
AATTCCCTGGAGCTTGGTGACTCTGCTGTGTATTTCTGTGCCAGCAGCCTAATGGGACAGCTCAACTATGGCTACACCTTCGGTTCG	CASSLMGQLNYGYTF	13	0.00129096	TCRBV03	TCRBD01-01*01	TCRBJ01-02*01
CCTGCAAAGCTTGAGGACTCGGCCGTGTATCTCTGTGCCAGCAGCACCCGGGACCCGAGCTCTGGAAACACCATATATTTTGGAGAG	CASSTRDPSSGNTIYF	13	0.00129096	TCRBV11-02*02		TCRBJ01-03*01
ATCCAGCGCACAGAGCAGGGGGACTCAGCCGTGTATCTCCGTGCCAGCAGCTTGGGGGCGGGGATTAATGAGCAGTTCTTCGGGCCA	RASSLGAGINEQFF	12	0.00119166	TCRBV07-03*02		TCRBJ02-01*01
AAGATCCAGCGCACACAGCAGGAGGACTCCGCCGTGTATCTCTGTGCCAGCAGACCGGACAGAAACACTGAAGCTTTCTTTGGACAA	CASRPDRNTEAFF	12	0.00119166	TCRBV07-08*01	TCRBD01-01*01	TCRBJ01-01*01
TCGCCCAGCCCCAACCAGACCTCTCTGTACTTCTGTGCCAGCAGTTCTGGAGGGGCGCTTAACGAGGAGACCCAGTACTTCGGGCCA	CASSSGGALNEETQYF	12	0.00119166	TCRBV27-01*01	TCRBD02-01*02	TCRBJ02-05*01
GTGAGCAACATGAGCCCTGAAGACAGCAGCATATATCTCTGCAGCGTTGAGAGACAGGGGGCGCGAAACATTCAGTACTTCGGCGCC	CSVERQGARNIQYF	12	0.00119166	TCRBV29-01*01	TCRBD01-01*01	TCRBJ02-04*01
CCCTCCCAAACATCTGTGTACTTCTGTGCCAGCAGTCCCCCTAGAGGGGTGCGGGACAGGGGGCGCGGTGGCTACACCTTCGGTTCG	CASSPPRGVRDRGRGGYTF	12	0.00119166	TCRBV06	TCRBD01-01*01	TCRBJ01-02*01
AGCTCTCTGGAGCTGGGGGACTCAGCTTTGTATTTCTGTGCCAGCACTCCACTAGCGGGGGGGCTGGAGACCCAGTACTTCGGGCCA	CASTPLAGGLETQYF	11	0.00109235	TCRBV09-01	TCRBD02-01*01	TCRBJ02-05*01
ACGTTGGCGTCTGCTGTACCCTCTCAGACATCTGTGTACTTCTGTGCCAGCAGTGAGTCTAGCACAGATACGCAGTATTTTGGCCCA	CASSESSTDTQYF	11	0.00109235	TCRBV06-04	TCRBD02-01	TCRBJ02-03*01
CAGTCCACGGAGTCAGGGGACACAGCACTGTATTTCTGTGCCAGCAGCAAAAAGAGAGGACTAGCGGGGGAGCAGTACTTCGGGCCG	CASSKKRGLAGEQYF	11	0.00109235	TCRBV21-01*01	TCRBD02-01*01	TCRBJ02-07*01
GGGTTGGAGTCGGCTGCTCCCTCCCAAACATCTGTGTACTTCTGTGCCAGCAGGGGACCCTCGGGAGATACGCAGTATTTTGGCCCA	CASRGPSGDTQYF	11	0.00109235	TCRBV06		TCRBJ02-03*01
ATCAATTCCCTGGAGCTTGGTGACTCTGCTGTGTATTTCTGTGCCAGCAGCCATTGGACAGAGCAAGAGACCCAGTACTTCGGGCCA	CASSHWTEQETQYF	11	0.00109235	TCRBV03	TCRBD01-01*01	TCRBJ02-05*01
ATCCAGCGCACACAGCAGGAGGACTCGGCCGTGTATCTCTGTGCCAGCAGCTTACAGGCCGGGGGGCGGGAGCAGTACTTCGGGCCG	CASSLQAGGREQYF	11	0.00109235	TCRBV07-02*01	TCRBD02-01*01	TCRBJ02-07*01
CAGCCTGCAGAGCTTGGGGACTCGGCCGTGTATCTCTGTGCCAGCAGCTTAGGGGGGACAGGGATGTATGAGCAGTTCTTCGGGCCA	CASSLGGTGMYEQFF	11	0.00109235	TCRBV11-03*01	TCRBD01-01*01	TCRBJ02-01*01
ACCCTGCAGCCAGAAGACTCGGCCCTGTATCTCTGTGCCAGCAGCCAAAGTGACAGGGGAGGCACAGATACGCAGTATTTTGGCCCA	CASSQSDRGGTDTQYF	10	0.000993049	TCRBV04-02*01	TCRBD01-01*01	TCRBJ02-03*01
ATCCAGCGCACAGAGCGGGGGGACTCAGCCGTGTATCTCTGTGCCAGCAGCTTAGGTTTTAGGGGATCACCCCTCCACTTTGGGAAC	CASSLGFRGSPLHF	10	0.000993049	TCRBV07-03*01	TCRBD01-01*01	TCRBJ01-06*01
CTCACTGTGACATCGGCCCAAAAGAACCCGACAGCTTTCTATCTCTGTGCCAGTAGTATTGGGAGCACTGAAGCTTTCTTTGGACAA	CASSIGSTEAFF	10	0.000993049	TCRBV19-01	TCRBD02-01*02	TCRBJ01-01*01
ACTGTGACATCGGCCCAAAAGAACCCGACAGCTTTCTATCTCTGTGCCAGTAGTCCTGGGTCTAACTATGGCTACACCTTCGGTTCG	CASSPGSNYGYTF	10	0.000993049	TCRBV19-01		TCRBJ01-02*01
AGCACCTTGGAGCTGGGGGACTCGGCCCTTTATCTTTGCGCCAGCAGCTTGGCTGGCTATAGCAATCAGCCCCAGCATTTTGGTGAT	CASSLAGYSNQPQHF	10	0.000993049	TCRBV05-01*01		TCRBJ01-05*01
GTGAGCACCTTGGAGCTGGGGGACTCGGCCCTTTATCTTTGCGCCAGCAGCTTAAGGCCTCCCAACTATGGCTACACCTTCGGTTCG	CASSLRPPNYGYTF	10	0.000993049	TCRBV05-01*01		TCRBJ01-02*01
CTGGAGTCGCCCAGCCCCAACCAGACCTCTCTGTACTTCTGTGCCAGCAGTTTCACTAGCGGCGTCAATGAGCAGTTCTTCGGGCCA	CASSFTSGVNEQFF	10	0.000993049	TCRBV27-01*01	TCRBD02-01	TCRBJ02-01*01
CTACACGCCCTGCAGCCAGAAGACTCAGCCCTGTATCTCTGCGCCAGCAGCCAAGGTGGGCCCCTGAATGAGCAGTTCTTCGGGCCA	CASSQGGPLNEQFF	10	0.000993049	TCRBV04-01*01	TCRBD01-01*01	TCRBJ02-01*01
CTGGAGCTTGGTGACTCTGCTGTGTATTTCTGTGCCAGCAGCCAAGGGCCCCAGAAGACGGCCCCTCTCGAGCAGTACTTCGGGCCG	CASSQGPQKTAPLEQYF	10	0.000993049	TCRBV03		TCRBJ02-07*01
GCCTTGGAGCTGGACGACTCGGCCCTGTATCTCTGTGCCAGCAGCGCACCCGGGACAGGGGATTCAGAGACCCAGTACTTCGGGCCA	CASSAPGTGDSETQYF	10	0.000993049	TCRBV05-04*01	TCRBD01-01*01	TCRBJ02-05*01
GCAAAGCTTGAGGACTCGGCCGTGTATCTCTGTGCCAGCAGCCTCGGGACTAGCGGGGTAGGGTACAATGAGCAGTTCTTCGGGCCA	CASSLGTSGVGYNEQFF	10	0.000993049	TCRBV11-02*02	TCRBD02-01*01	TCRBJ02-01*01
GCAGAGCTTGGGGACTCGGCCGTGTATCTCTGTGCCAGCAGCTCCAGGCCGACTAGCAAAGGTAGTAATGAGCAGTTCTTCGGGCCA	CASSSRPTSKGSNEQFF	10	0.000993049	TCRBV11-03*01	TCRBD02-01	TCRBJ02-01*01
AACCTGAGCTCTCTGGAGCTGGGGGACTCAGCTTTGTATTTCTGTGCCATCGACCTTGGGGGGAACACTGAAGCTTTCTTTGGACAA	CAIDLGGNTEAFF	9	0.000893744	TCRBV09-01		TCRBJ01-01*01
CTGTCGGCTGCTCCCTCCCAGACATCTGTGTACTTCTGTGCCAGCAGTGCCGCGATGGGAATGAACACTGAAGCTTTCTTTGGACAA	CASSAAMGMNTEAFF	9	0.000893744	TCRBV06-05*01		TCRBJ01-01*01
ATCCAGCGCACAGAGCGGGGGGACTCAGCCGTGTATCTCTGTGCCAGCAGCTTCGGGGGGAAGGACGGTACGCAGTATTTTGGCCCA	CASSFGGKDGTQYF	9	0.000893744	TCRBV07-03*01	TCRBD02-01*01	TCRBJ02-03*01
GTGAGCACCTTGGAGCTGGGGGACTCGGCCCTTTATCTTTGCGCCAGCAGCTTGGACAGGGGGGACGGGGAGCTGTTTTTTGGAGAA	CASSLDRGDGELFF	9	0.000893744	TCRBV05-01*01	TCRBD01-01*01	TCRBJ02-02*01
ACCTTGGAGCTGGGGGACTCGGCCCTTTATCTTTGCGCCAGCAGCTTGGTCCCGACAGGGGGCCTTCGTGAAGCTTTCTTTGGACAA	CASSLVPTGGLREAFF	9	0.000893744	TCRBV05-01*01	TCRBD01-01*01	TCRBJ01-01*01
CTGGAGTCGCCCAGCCCCAACCAGACCTCTCTGTACTTCTGTGCCAGCAGTGTGGACAGGGGGCCCAATGAGCAGTTCTTCGGGCCA	CASSVDRGPNEQFF	9	0.000893744	TCRBV27-01*01	TCRBD01-01*01	TCRBJ02-01*01
CAGCCCTCAGAACCCAGGGACTCAGCTGTGTACTTCTGTGCCAGCAGTTTAGGTAGCGTTTCAACAGATACGCAGTATTTTGGCCCA	CASSLGSVSTDTQYF	9	0.000893744	TCRBV12	TCRBD02-01	TCRBJ02-03*01
GTGACCAGTGCCCATCCTGAAGACAGCAGCTTCTACATCTGCAGTGCTAGAGGCGACGGGTTATCCTACGAGCAGTACTTCGGGCCG	CSARGDGLSYEQYF	9	0.000893744	TCRBV20	TCRBD02-01	TCRBJ02-07*01
GCTCCCTCCCAGACATCTGTGTACTTCTGTGCCAGCAGGCCCTCCCTAGGGGTTCTACAGGCTAACTATGGCTACACCTTCGGTTCG	CASRPSLGVLQANYGYTF	9	0.000893744	TCRBV06	TCRBD01-01*01	TCRBJ01-02*01
CACATCAATTCCCTGGAGCTTGGTGACTCTGCTGTGTATTTCTGTGCCAGCAGCCAAGCAGAAGGCTATGGCTACACCTTCGGTTCG	CASSQAEGYGYTF	9	0.000893744	TCRBV03		TCRBJ01-02*01
CTCAAGATCCAGCCTGCAAAGCTTGAGGACTCGGCCGTGTATCTCTGTGCCAGCAGCTTAGAGTTCGAAAAACTGTTTTTTGGCAGT	CASSLEFEKLFF	9	0.000893744	TCRBV11-02*02		TCRBJ01-04*01
AACCTGAGCTCTCTGGAGCTGGGGGACTCAGCTTTGTATTTCTGTGCCAGCAGCGCGAGCTGGGGGCAGCCCCAGCATTTTGGTGAT	CASSASWGQPQHF	8	0.000794439	TCRBV09-01		TCRBJ01-05*01
AGGCTGCTGTCGGCTGCTCCCTCCCAGACATCTGTGTACTTCTGTGCCAGCAGACACAGGGACTCCTACGAGCAGTACTTCGGGCCG	CASRHRDSYEQYF	8	0.000794439	TCRBV06-05*01	TCRBD01-01*01	TCRBJ02-07*01
TCCACTCTGACAGTGACCAGTGCCCATCCTGAAGACAGCAGCTTCTACATCTGCAGTGCCTCGGCGGACACCATATATTTTGGAGAG	CSASADTIYF	8	0.000794439	TCRBV20-01*01	TCRBD02-01	TCRBJ01-03*01
CTGAATGTGAATGCCTTGGAGCTGGAGGACTCGGCCCTGTATCTCTGTGCCAGCTGCCGGGGATCCTACGAGCAGTACTTCGGGCCG	CASCRGSYEQYF	8	0.000794439	TCRBV05-08*01	TCRBD02-01*01	TCRBJ02-07*01
GTGACATCGGCCCAAAAGAACCCGACAGCTTTCTATCTCTGTGCCAGTAGGCGGCAGGTAGGATCCTACGAGCAGTACTTCGGGCCG	CASRRQVGSYEQYF	8	0.000794439	TCRBV19-01		TCRBJ02-07*01
GAGATCCAGCGCACAGAGCAGGGGGACTCGGCCATGTATCTCTGTGCCAGCAGCTTCCAGAGTAATGAAAAACTGTTTTTTGGCAGT	CASSFQSNEKLFF	8	0.000794439	TCRBV07-09		TCRBJ01-04*01
ATCCAGCGCACAGAGCAGGGGGACTCGGCCATGTATCTCTGTGCCAGCAGCCAGTACGACAGGGGAAACACCATATATTTTGGAGAG	CASSQYDRGNTIYF	8	0.000794439	TCRBV07-09	TCRBD01-01*01	TCRBJ01-03*01
CACGCCCTGCAGCCAGAAGACTCAGCCCTGTATCTCTGCGCCAGCAGCCAAGAGAAGGGGACAACCGGGGAGCTGTTTTTTGGAGAA	CASSQEKGTTGELFF	8	0.000794439	TCRBV04-01*01	TCRBD01-01*01	TCRBJ02-02*01
CTGGGGTTGGAGTCGGCTGCTCCCTCCCAAACATCTGTGTACTTCTGTGCCAGCAGTTACCGGGGGTCCGAGCAGTACTTCGGGCCG	CASSYRGSEQYF	8	0.000794439	TCRBV06	TCRBD02-01*01	TCRBJ02-07*01
ACCAGTGCCCATCCTGAAGACAGCAGCTTCTACATCTGCAGTGCCCGCGGGCTCCACCAAGTCCAAGAGACCCAGTACTTCGGGCCA	CSARGLHQVQETQYF	8	0.000794439	TCRBV20	TCRBD02-01	TCRBJ02-05*01
CCTGCAAAGCTTGAGGACTCGGCCGTGTATCTCTGTGCCAGCAGCCCCGATCTAGCGCGGTCCTACAATGAGCAGTTCTTCGGGCCA	CASSPDLARSYNEQFF	8	0.000794439	TCRBV11-02*02	TCRBD02-01	TCRBJ02-01*01
ACAGAGCAGCGGGACTCGGCCATGTATCGCTGTGCCAGCAGCTTAGCTGATAGCGCCTCGCGTACCGGGGAGCTGTTTTTTGGAGAA	CASSLADSASRTGELFF	7	0.000695134	TCRBV07-06*01	TCRBD02-01	TCRBJ02-02*01
TCCACTCTGACAGTGACCAGTGCCCATCCTGAAGACAGCAGCTTCTACATCTGCAGTGCCTTCAGAGATACGCAGTATTTTGGCCCA	CSAFRDTQYF	7	0.000695134	TCRBV20-01*01	TCRBD01-01*01	TCRBJ02-03*01
CTGGAGTCCGCTACCAGCTCCCAGACATCTGTGTACTTCTGTGCCATCAAACCGGGACAGGCCTACAATGAGCAGTTCTTCGGGCCA	CAIKPGQAYNEQFF	7	0.000695134	TCRBV10-03*01	TCRBD01-01*01	TCRBJ02-01*01
AAGAACCCGACAGCTTTCTATCTCTGTGCCAGTAGTATACGGGTCTTCTCCGGGGGCCTTAACACCGGGGAGCTGTTTTTTGGAGAA	CASSIRVFSGGLNTGELFF	7	0.000695134	TCRBV19-01		TCRBJ02-02*01
AAGATCCGGTCCACAAAGCTGGAGGACTCAGCCATGTACTTCTGTGCCGGTCTAGCGGGGGGGCCTGATACGCAGTATTTTGGCCCA	CAGLAGGPDTQYF	7	0.000695134	TCRBV02-01*01	TCRBD02-01*01	TCRBJ02-03*01
AACCTTCACCTACACGCCCTGCAGCCAGAAGACTCAGCCCTGTATCTCTGCGCCAGCACTCAAGGGACTGGCTACACCTTCGGTTCG	CASTQGTGYTF	7	0.000695134	TCRBV04-01*01		TCRBJ01-02*01
CTGCAGCCAGAAGACTCAGCCCTGTATCTCTGCGCCAGCAGCCAAGAGTTCCCCTTATTGGGGGCTAATGAAGCTTTCTTTGGACAA	CASSQEFPLLGANEAFF	7	0.000695134	TCRBV04-01*01	TCRBD01-01*01	TCRBJ01-01*01
GGGTTGGAGTCGGCTGCTCCCTCCCAAACATCTGTGTACTTCTGTGCCAGCAGTTTGGGAATTAACTATGGCTACACCTTCGGTTCG	CASSLGINYGYTF	7	0.000695134	TCRBV06		TCRBJ01-02*01
GAGTCGGCTGCTCCCTCCCAAACATCTGTGTACTTCTGTGCCAGCAGTTACGGGAGGGTCTCCTACAATGAGCAGTTCTTCGGGCCA	CASSYGRVSYNEQFF	7	0.000695134	TCRBV06	TCRBD02-01*02	TCRBJ02-01*01
TCTGCCATCCCCAACCAGACAGCTCTTTACTTCTGTGCCACCAGTGACCGTCACTCTACTAGCACAGATACGCAGTATTTTGGCCCA	CATSDRHSTSTDTQYF	7	0.000695134	TCRBV24	TCRBD02-01	TCRBJ02-03*01
TCGGCTGCTCCCTCCCAAACATCTGTGTACTTCTGTGCCAGCAGACCGGGCCCCGGGAAGGATAAAGACATTCAGTACTTCGGCGCC	CASRPGPGKDKDIQYF	7	0.000695134	TCRBV06	TCRBD02-01*02	TCRBJ02-04*01
CTGACAGTGACCAGTGCCCATCCTGAAGACAGCAGCTTCTACATCTGCAGTGCTAGCGTTCGGTCAGATACGCAGTATTTTGGCCCA	CSASVRSDTQYF	7	0.000695134	TCRBV20	TCRBD02-01	TCRBJ02-03*01
CTGACAGTGACCAGTGCCCATCCTGAAGACAGCAGCTTCTACATCTGCAGTGCTAGAAGGACAGGGCAAGAAGCTTTCTTTGGACAA	CSARRTGQEAFF	7	0.000695134	TCRBV20	TCRBD01-01*01	TCRBJ01-01*01
CCTGCAGAACTGGAGGATTCTGGAGTTTATTTCTGTGCCAGCAGCCACCTCCTGGGGGGAACAACCTACGAGCAGTACTTCGGGCCG	CASSHLLGGTTYEQYF	6	0.000595829	TCRBV14-01*01	TCRBD02-01*01	TCRBJ02-07*01
GTGACATCGGCCCAAAAGAACCCGACAGCTTTCTATCTCTGTGCCAGCAGGAGACAGGGCTCCTACAATGAGCAGTTCTTCGGGCCA	CASRRQGSYNEQFF	6	0.000595829	TCRBV19-01	TCRBD01-01*01	TCRBJ02-01*01
GTGACATCGGCCCAAAAGAACCCGACAGCTTTCTATCTCTGTGCCAGTAGGTTACAGGGGAACCAAAACATTCAGTACTTCGGCGCC	CASRLQGNQNIQYF	6	0.000595829	TCRBV19-01	TCRBD01-01*01	TCRBJ02-04*01
ACCCTGGAGTCTGCCAGGCCCTCACATACCTCTCAGTACCTCTGTGCCAGCACCCTCCGACTCCCCCTGGGGCAGTACTTCGGGCCG	CASTLRLPLGQYF	6	0.000595829	TCRBV25-01*01	TCRBD02-01	TCRBJ02-07*01
GTGAGCACCTTGGAGCTGGGGGACTCGGCCCTTTATCTTTGCGCCAGCAGCTTAGCGGGGGGTTACAATGAGCAGTTCTTCGGGCCA	CASSLAGGYNEQFF	6	0.000595829	TCRBV05-01*01	TCRBD02-01*01	TCRBJ02-01*01
ACCAACCAGACATCTATGTACCTCTGTGCCAGCAGTCCCACGCGACAGCGGGGGGGTTGGCCGTACAATGAGCAGTTCTTCGGGCCA	CASSPTRQRGGWPYNEQFF	6	0.000595829	TCRBV28-01*01	TCRBD02-01*01	TCRBJ02-01*01
CAGTCCACGGAGTCAGGGGACACAGCACTGTATTTCTGTGCCAGCAGCGCGCCCGGGACACTCTATCAGCCCCAGCATTTTGGTGAT	CASSAPGTLYQPQHF	6	0.000595829	TCRBV21-01*01	TCRBD01-01*01	TCRBJ01-05*01
GTGAACGCCTTGTTGCTGGGGGACTCGGCCCTGTATCTCTGTGCCAGCAGCTCCGGGACCCTTAACTATGGCTACACCTTCGGTTCG	CASSSGTLNYGYTF	6	0.000595829	TCRBV05-05*01		TCRBJ01-02*01
ACTGTGAGCAACATGAGCCCTGAAGACAGCAGCATATATCTCTGCAGCGTTACGGACTCTGGGGCCAACGTCCTGACTTTCGGGGCC	CSVTDSGANVLTF	6	0.000595829	TCRBV29-01*01		TCRBJ02-06*01
GTGAGCAACATGAGCCCTGAAGACAGCAGCATATATCTCTGCAGTGTGACCGGACTAGCCAATAAAGATACGCAGTATTTTGGCCCA	CSVTGLANKDTQYF	6	0.000595829	TCRBV29-01*01	TCRBD02-01	TCRBJ02-03*01
CACGCCCTGCAGCCAGAAGACTCAGCCCTGTATCTCTGCGCCAGCAGCCAAGTGGACAGCAACACCGGGGAGCTGTTTTTTGGAGAA	CASSQVDSNTGELFF	6	0.000595829	TCRBV04-01*01	TCRBD01-01*01	TCRBJ02-02*01
GCCCATCCTGAAGACAGCAGCTTCTACATCTGCAGTGCTAAGGGGGCTAGCGGGGGCCTTAGCTCCTACGAGCAGTACTTCGGGCCG	CSAKGASGGLSSYEQYF	6	0.000595829	TCRBV20	TCRBD02-01*01	TCRBJ02-07*01
TCGGCTGCTCCCTCCCAGACATCTGTGTACTTCTGTGCCAGCAGAATTAGCGGGGGGGCAGGTTCAGATACGCAGTATTTTGGCCCA	CASRISGGAGSDTQYF	6	0.000595829	TCRBV06	TCRBD02-01*01	TCRBJ02-03*01
TCCCTGGAGCTTGGTGACTCTGCTGTGTATTTCTGTGCCAGCAGCCCTTGGAGCGGGGGGGCGAAAAACGAGCAGTACTTCGGGCCG	CASSPWSGGAKNEQYF	6	0.000595829	TCRBV03	TCRBD02-01*01	TCRBJ02-07*01
GTGACCAGTGCCCATCCTGAAGACAGCAGCTTCTACATCTGCAGTGCCCTCCAGACTCCAGAGGCGGATGAGCAGTTCTTCGGGCCA	CSALQTPEADEQFF	6	0.000595829	TCRBV20	TCRBD02-01	TCRBJ02-01*01
ACCAGTGCCCATCCTGAAGACAGCAGCTTCTACATCTGCAGTGCTAGCCGGAGTAGATTCGAGAATTCACCCCTCCACTTTGGGAAC	CSASRSRFENSPLHF	6	0.000595829	TCRBV20	TCRBD02-01*02	TCRBJ01-06*01
GTGACCAGTGCCCATCCTGAAGACAGCAGCTTCTACATCTGCAGTGCTAGAGTGGGTCTAAACAGGAATACGCAGTATTTTGGCCCA	CSARVGLNRNTQYF	6	0.000595829	TCRBV20	TCRBD01-01*01	TCRBJ02-03*01
ATCAATTCCCTGGAGCTTGGTGACTCTGCTGTGTATTTCTGTGCCAGCAGCCATCTACTTAAGGCGACTGAAGCTTTCTTTGGACAA	CASSHLLKATEAFF	6	0.000595829	TCRBV03		TCRBJ01-01*01
ATCCAGCCTGCAGAGCTTGGGGACTCGGCCGTGTATCTCTGTGCCAGCAGCTTAGAGTCAGGTACGGGTGAGCAGTACTTCGGGCCG	CASSLESGTGEQYF	6	0.000595829	TCRBV11-03*01		TCRBJ02-07*01
AACATGAGCTCCTTGGAGCTGGGGGACTCAGCCCTGTACTTCTGTGCCAGCAGCTTAGGCACAATGACTGAAGCTTTCTTTGGACAA	CASSLGTMTEAFF	6	0.000595829	TCRBV13-01*01	TCRBD01-01*01	TCRBJ01-01*01
AGCTCTCTGGAGCTGGGGGACTCAGCTTTGTATTTCTGTGCCAGCAGCGTAGGGCTAGCGGAAGCCTACGAGCAGTACTTCGGGCCG	CASSVGLAEAYEQYF	5	0.000496524	TCRBV09-01	TCRBD02-01	TCRBJ02-07*01
AACCTGAGCTCTCTGGAGCTGGGGGACTCAGCTTTGTATTTCTGTGCCAGCAGCGTAGACGGCGGAACTGAAGCTTTCTTTGGACAA	CASSVDGGTEAFF	5	0.000496524	TCRBV09-01	TCRBD02-01	TCRBJ01-01*01
CTGAGCTCTCTGGAGCTGGGGGACTCAGCTTTGTATTTCTGTGCCAGCAGCGTAAGCGACAGTATGAATGAGCAGTTCTTCGGGCCA	CASSVSDSMNEQFF	5	0.000496524	TCRBV09-01	TCRBD01-01*01	TCRBJ02-01*01
CTCAGGCTGCTGTCGGCTGCTCCCTCCCAGACATCTGTGTACTTCTGTGCCACCCGACAGGCGTTGAATGAGCAGTTCTTCGGGCCA	CATRQALNEQFF	5	0.000496524	TCRBV06-05*01	TCRBD01-01*01	TCRBJ02-01*01
CTCAGGCTGCTGTCGGCTGCTCCCTCCCAGACATCTGTGTACTTCTGTGCCAGCAGTTGGGGAGGCGAGACCCAGTACTTCGGGCCA	CASSWGGETQYF	5	0.000496524	TCRBV06-05*01	TCRBD02-01*02	TCRBJ02-05*01
CTGCTGTCGGCTGCTCCCTCCCAGACATCTGTGTACTTCTGTGCCAGCAGTGGTCGGGGGTGGGATCAGCCCCAGCATTTTGGTGAT	CASSGRGWDQPQHF	5	0.000496524	TCRBV06-05*01	TCRBD02-01*01	TCRBJ01-05*01
CAGCGCACAGAGCGGGGGGACTCAGCCGTGTATCTCTGTGCCAGCAGCTTAGGACTTTCGGGTCCAGATACGCAGTATTTTGGCCCA	CASSLGLSGPDTQYF	5	0.000496524	TCRBV07-03*01	TCRBD02-01	TCRBJ02-03*01
AATGTGAGCACCTTGGAGCTGGGGGACTCGGCCCTTTATCTTTGCGCCAGCAGCTTGAAGGCAGGTTACGAGCAGTACTTCGGGCCG	CASSLKAGYEQYF	5	0.000496524	TCRBV05-01*01	TCRBD01-01*01	TCRBJ02-07*01
AGCACCTTGGAGCTGGGGGACTCGGCCCTTTATCTTTGCGCCAGCAGCTTGGGGACTTACGCGAACTATGGCTACACCTTCGGTTCG	CASSLGTYANYGYTF	5	0.000496524	TCRBV05-01*01	TCRBD02-01	TCRBJ01-02*01
GAGATGAATGTGAGCACCTTGGAGCTGGGGGACTCGGCCCTTTATCTTTGCGCCAGCAGACTGGAGAATGAGCAGTTCTTCGGGCCA	CASRLENEQFF	5	0.000496524	TCRBV05-01*01	TCRBD02-01*02	TCRBJ02-01*01
AATGTGAGCACCTTGGAGCTGGGGGACTCGGCCCTTTATCTTTGCGCCAGCAGCGTGGGACAGGGCTACGAGCAGTACTTCGGGCCG	CASSVGQGYEQYF	5	0.000496524	TCRBV05-01*01	TCRBD01-01*01	TCRBJ02-07*01
GTGAGCACCTTGGAGCTGGGGGACTCGGCCCTTTATCTTTGCGCCAGCAGCTTGACCGGGGCCTCAGAGACCCAGTACTTCGGGCCA	CASSLTGASETQYF	5	0.000496524	TCRBV05-01*01		TCRBJ02-05*01
AATGTGAGCACCTTGGAGCTGGGGGACTCGGCCCTTTATCTTTGCGCCAGCAGCGACCGTATGAACACTGAAGCTTTCTTTGGACAA	CASSDRMNTEAFF	5	0.000496524	TCRBV05-01*01		TCRBJ01-01*01
AGCACCTTGGAGCTGGGGGACTCGGCCCTTTATCTTTGCGCCAGCAGCTTCGAGTCAGGGGGAAAGTACGAGCAGTACTTCGGGCCG	CASSFESGGKYEQYF	5	0.000496524	TCRBV05-01*01	TCRBD01-01*01	TCRBJ02-07*01
AGCACCTTGGAGCTGGGGGACTCGGCCCTTTATCTTTGCGCCAGCAGCCTTACCGGGACAGCAGCTGAAAAACTGTTTTTTGGCAGT	CASSLTGTAAEKLFF	5	0.000496524	TCRBV05-01*01	TCRBD01-01*01	TCRBJ01-04*01
CGGTCCACAAAGCTGGAGGACTCAGCCATGTACTTCTGTGCCAGCAGTGAAGGTCGGGGAACCTATCAGCCCCAGCATTTTGGTGAT	CASSEGRGTYQPQHF	5	0.000496524	TCRBV02-01*01	TCRBD02-01*01	TCRBJ01-05*01
ACCTTGGAGATCCAGCGCACAGAGCAGGGGGACTCGGCCATGTATCTCTGTGCCAGCAGCTTAAACAATGAGCAGTTCTTCGGGCCA	CASSLNNEQFF	5	0.000496524	TCRBV07-09		TCRBJ02-01*01
ATCCTGGAGTCGCCCAGCCCCAACCAGACCTCTCTGTACTTCTGTGCCAGCAGTTACGGACTCGGTGAAAAACTGTTTTTTGGCAGT	CASSYGLGEKLFF	5	0.000496524	TCRBV27-01*01	TCRBD02-01	TCRBJ01-04*01
CTACACGCCCTGCAGCCAGAAGACTCAGCCCTGTATCTCTGCGCCAGCAGCCAAGGGGACGCCTCCTACGAGCAGTACTTCGGGCCG	CASSQGDASYEQYF	5	0.000496524	TCRBV04-01*01		TCRBJ02-07*01
AGGATCCAGCAGGTAGTGCGAGGAGATTCGGCAGCTTATTTCTGTGCCAGCTCACCGGTAGTACGTCATGGCTACACCTTCGGTTCG	CASSPVVRHGYTF	5	0.000496524	TCRBV18-01*01	TCRBD02-01	TCRBJ01-02*01
GTAGTGCGAGGAGATTCGGCAGCTTATTTCTGTGCCAGCTCACCATTGAGCGACAGGGGGCACACCGGGGAGCTGTTTTTTGGAGAA	CASSPLSDRGHTGELFF	5	0.000496524	TCRBV18-01*01	TCRBD01-01*01	TCRBJ02-02*01
CAGCCCTCAGAACCCAGGGACTCAGCTGTGTACTTCTGTGCCAGCCATAGAGCCGGGATACATGGCGATGGCTACACCTTCGGTTCG	CASHRAGIHGDGYTF	5	0.000496524	TCRBV12	TCRBD02-01*02	TCRBJ01-02*01
ATCCAGCCCTCAGAACCCAGGGACTCAGCTGTGTACTTCTGTGCCAGCAGCCTCGGGAAGGGGCCATCGCCCCAGCATTTTGGTGAT	CASSLGKGPSPQHF	5	0.000496524	TCRBV12		TCRBJ01-05*01
GGGTTGGAGTCGGCTGCTCCCTCCCAAACATCTGTGTACTTCTGTGCCAGCAGTCCCGCTGCCTCCTACGAGCAGTACTTCGGGCCG	CASSPAASYEQYF	5	0.000496524	TCRBV06		TCRBJ02-07*01
GCTGCTCCCTCCCAGACATCTGTGTACTTCTGTGCCAGCAGCACCGGGACTAGCGGGGGGGCAGGAGAGACCCAGTACTTCGGGCCA	CASSTGTSGGAGETQYF	5	0.000496524	TCRBV06	TCRBD02-01*01	TCRBJ02-05*01
CAGCCCTCAGAACCCAGGGACTCAGCTGTGTACTTCTGTGCCAGCAGCCCTGGGACAGGGGGCTTCTACGAGCAGTACTTCGGGCCG	CASSPGTGGFYEQYF	5	0.000496524	TCRBV12	TCRBD01-01*01	TCRBJ02-07*01
GGGTTGGAGTCGGCTGCTCCCTCCCAAACATCTGTGTACTTCTGTGCCAGCAGTCCCGGACAGGGTAGGGAAGCTTTCTTTGGACAA	CASSPGQGREAFF	5	0.000496524	TCRBV06	TCRBD01-01*01	TCRBJ01-01*01
GAACCCAGGGACTCAGCTGTGTACTTCTGTGCCAGCAGTTTAAGCGGGCCGGTATATGGTAACACCGGGGAGCTGTTTTTTGGAGAA	CASSLSGPVYGNTGELFF	5	0.000496524	TCRBV12	TCRBD02-01	TCRBJ02-02*01
AAGATCCAGCCCTCAGAACCCAGGGACTCAGCTGTGTACTTCTGTGCCAGCAGTTTCTTGGGAGCCGGGGAGCTGTTTTTTGGAGAA	CASSFLGAGELFF	5	0.000496524	TCRBV12	TCRBD02-01*02	TCRBJ02-02*01
GGGGACTCGGCCATGTATCTCTGTGCCAGCAGCTTAGGGTCGGGGGGCCCCTCACCTGACTTTAACTATGGCTACACCTTCGGTTCG	CASSLGSGGPSPDFNYGYTF	5	0.000496524		TCRBD02-01*01	TCRBJ01-02*01
ATCAATTCCCTGGAGCTTGGTGACTCTGCTGTGTATTTCTGTGCCAGCAGCCTGGCCGGGACTCCCTACGAGCAGTACTTCGGGCCG	CASSLAGTPYEQYF	5	0.000496524	TCRBV03	TCRBD02-01	TCRBJ02-07*01
ATCCAGCGCACACAGCAGGAGGACTCGGCCGTGTATCTCTGTGCCAGCAGCTTAGGCGACACGAAGGCGCGAGCTTTCTTTGGACAA	CASSLGDTKARAFF	5	0.000496524	TCRBV07-02*01	TCRBD01-01*01	TCRBJ01-01*01
CAGCCTGCAAAGCTTGAGGACTCGGCCGTGTATCTCTGTGCCAGCACACATTGGACAGGGGGGGGAACTGAAGCTTTCTTTGGACAA	CASTHWTGGGTEAFF	5	0.000496524	TCRBV11-02*02	TCRBD01-01*01	TCRBJ01-01*01
CAGCCAGAAGACTCGGCCCTGTATCTCTGTGCCAGCAGCCAAGATCTGCGGGGGGCGGGTTACAATTCACCCCTCCACTTTGGGAAC	CASSQDLRGAGYNSPLHF	4	0.000397219	TCRBV04-02*01	TCRBD02-01*01	TCRBJ01-06*01
CACACCCTGCAGCCAGAAGACTCGGCCCTGTATCTCTGTGCCAGCAGTGCGACAGGGGGCTCCTACAATGAGCAGTTCTTCGGGCCA	CASSATGGSYNEQFF	4	0.000397219	TCRBV04-02*01	TCRBD01-01*01	TCRBJ02-01*01
CTACACACCCTGCAGCCAGAAGACTCGGCCCTGTATCTCTGTGCCAGCAGGGACAGGGTTAGAACATATGGCTACACCTTCGGTTCG	CASRDRVRTYGYTF	4	0.000397219	TCRBV04-02*01	TCRBD01-01*01	TCRBJ01-02*01
TCTCTGGAGCTGGGGGACTCAGCTTTGTATTTCTGTGCCAGCACCCCATGGGACAGACCCAATAATTCACCCCTCCACTTTGGGAAC	CASTPWDRPNNSPLHF	4	0.000397219	TCRBV09-01	TCRBD01-01*01	TCRBJ01-06*01
TCTCTGGAGCTGGGGGACTCAGCTTTGTATTTCTGTGCCAGCAGCAAACGACAGGGTCAGAACACCGGGGAGCTGTTTTTTGGAGAA	CASSKRQGQNTGELFF	4	0.000397219	TCRBV09-01	TCRBD01-01*01	TCRBJ02-02*01
GAACTGGAGGATTCTGGAGTTTATTTCTGTGCCAGCAGCCAGGAGGGGACTAGCGGGGGGACGGGCGGGGAGCTGTTTTTTGGAGAA	CASSQEGTSGGTGGELFF	4	0.000397219	TCRBV14-01*01	TCRBD02-01*01	TCRBJ02-02*01
CACCTACACACCCTGCAGCCAGAAGACTCGGCCCTGTATCTCTGCGCCAGCAGCCAAAACGGGGACAGTGAGCAGTTCTTCGGGCCA	CASSQNGDSEQFF	4	0.000397219	TCRBV04-03*01	TCRBD01-01*01	TCRBJ02-01*01
CTGTCGGCTGCTCCCTCCCAGACATCTGTGTACTTCTGTGCCAGCAGTTCCCGGGGGGACAGGGGGCGGCGAGCTTTCTTTGGACAA	CASSSRGDRGRRAFF	4	0.000397219	TCRBV06-05*01	TCRBD01-01*01	TCRBJ01-01*01
TCCACTCTGACAGTGACCAGTGCCCATCCTGAAGACAGCAGCTTCTACATCTGCAGTGGCGCTCGAGATACGCAGTATTTTGGCCCA	CSGARDTQYF	4	0.000397219	TCRBV20-01*01	TCRBD02-01	TCRBJ02-03*01
CAGCGCACAGAGCGGGGGGACTCAGCCGTGTATCTCTGTGCCAGCAGCTTAGCGGGACAGGGGCGCAATGAGCAGTTCTTCGGGCCA	CASSLAGQGRNEQFF	4	0.000397219	TCRBV07-03*01	TCRBD01-01*01	TCRBJ02-01*01
AAGATCCAGCGCACACAGCAGGAGGACTCCGCCGTGTATCTCTGTGCCAGCAGCTTGGGACTAGAGGTTAACCAGTACTTCGGGCCA	CASSLGLEVNQYF	4	0.000397219	TCRBV07-08*01	TCRBD02-01	TCRBJ02-05*01
CTGAAGATCCAGCGCACACAGCAGGAGGACTCCGCCGTGTATCTCTGTGCCAGCAGCTTAACCACAGATACGCAGTATTTTGGCCCA	CASSLTTDTQYF	4	0.000397219	TCRBV07-08*01		TCRBJ02-03*01
GTGACATCGGCCCAAAAGAACCCGACAGCTTTCTATCTCTGTGCCAGTTTCGATGTTCCAGGGAAGTCGGAAGCTTTCTTTGGACAA	CASFDVPGKSEAFF	4	0.000397219	TCRBV19-01	TCRBD01-01*01	TCRBJ01-01*01
ACATCGGCCCAAAAGAACCCGACAGCTTTCTATCTCTGTGCCAGTAGAACAGACCCAGGGCCTAATGAAAAACTGTTTTTTGGCAGT	CASRTDPGPNEKLFF	4	0.000397219	TCRBV19-01	TCRBD01-01*01	TCRBJ01-04*01
GTGAGCACCTTGGAGCTGGGGGACTCGGCCCTTTATCTTTGCGCCAGCAGCTTGGTGGGGTTCACCGGGGAGCTGTTTTTTGGAGAA	CASSLVGFTGELFF	4	0.000397219	TCRBV05-01*01		TCRBJ02-02*01
ACCTTGGAGCTGGGGGACTCGGCCCTTTATCTTTGCGCCAGCAGCTTGGCCTTTGGACAGGGAAATTCACCCCTCCACTTTGGGAAC	CASSLAFGQGNSPLHF	4	0.000397219	TCRBV05-01*01	TCRBD01-01*01	TCRBJ01-06*01
GTGAGCACCTTGGAGCTGGGGGACTCGGCCCTTTATCTTTGCGCCAGCAGGGTCTCAGGACAGAACACTGAAGCTTTCTTTGGACAA	CASRVSGQNTEAFF	4	0.000397219	TCRBV05-01*01	TCRBD01-01*01	TCRBJ01-01*01
ACCTTGGAGCTGGGGGACTCGGCCCTTTATCTTTGCGCCAGCAGCTTCTCCGGGACTAGCGGGGTTTACGAGCAGTACTTCGGGCCG	CASSFSGTSGVYEQYF	4	0.000397219	TCRBV05-01*01	TCRBD02-01*01	TCRBJ02-07*01
TTCTCCCTGATTCTGGAGTCCGCCAGCACCAACCAGACATCTATGTACCTCTGTGCCAGCAGTTCTCTCGGCTACACCTTCGGTTCG	CASSSLGYTF	4	0.000397219	TCRBV28-01*01	TCRBD02-01	TCRBJ01-02*01
CGGTCCACAAAGCTGGAGGACTCAGCCATGTACTTCTGTGCCAGCAGTGAGGCTAGCGGGGGGGAAGAGACCCAGTACTTCGGGCCA	CASSEASGGEETQYF	4	0.000397219	TCRBV02-01*01	TCRBD02-01*01	TCRBJ02-05*01
ATCCGGTCCACAAAGCTGGAGGACTCAGCCATGTACTTCTGTGCCAGCAATCAACAGGGTTTTAATGAAAAACTGTTTTTTGGCAGT	CASNQQGFNEKLFF	4	0.000397219	TCRBV02-01*01	TCRBD01-01*01	TCRBJ01-04*01
TCCACAAAGCTGGAGGACTCAGCCATGTACTTCTGTGCCAGCAGTGAACGATGGGGCAGGAGGGCAGAGACCCAGTACTTCGGGCCA	CASSERWGRRAETQYF	4	0.000397219	TCRBV02-01*01	TCRBD02-01*02	TCRBJ02-05*01
GCTGTACCCTCTCAGACATCTGTGTACTTCTGTGCCAGCAGTCTACCTCGGTCCCCCCTAGCCAAAAACATTCAGTACTTCGGCGCC	CASSLPRSPLAKNIQYF	4	0.000397219	TCRBV06-04	TCRBD02-01	TCRBJ02-04*01
TTGGCTGCTCCCTCCCAGACATCTGTGTACTTCTGTGCCAGCAGTTACTCGATTAGCACCACGAACACTGAAGCTTTCTTTGGACAA	CASSYSISTTNTEAFF	4	0.000397219	TCRBV06-06	TCRBD02-01	TCRBJ01-01*01
CAGCGCACAGAGCAGGGGGACTCGGCCATGTATCTCTGTGCCAGCAGCTCAACTCGGGTTGCTGGTTCACCCCTCCACTTTGGGAAC	CASSSTRVAGSPLHF	4	0.000397219	TCRBV07-09	TCRBD02-01	TCRBJ01-06*01
CGCACAGAGCAGGGGGACTCGGCCATGTATCTCTGTGCCAGCAGCTTATCCAGGACAGGGGGCTTGGTTGGCTACACCTTCGGTTCG	CASSLSRTGGLVGYTF	4	0.000397219	TCRBV07-09	TCRBD01-01*01	TCRBJ01-02*01
ATCCAGCGCACAGAGCAGGGGGACTCGGCCATGTATCTCTGTGCCAGCAGGGACTCCTTGGGGACCTATGGCTACACCTTCGGTTCG	CASRDSLGTYGYTF	4	0.000397219	TCRBV07-09		TCRBJ01-02*01
GAGATCCAGCGCACAGAGCAGGGGGACTCGGCCATGTATCTCTGTGCCAGCAGCTTATGGGGGGATCAGCCCCAGCATTTTGGTGAT	CASSLWGDQPQHF	4	0.000397219	TCRBV07-09	TCRBD02-01*01	TCRBJ01-05*01
ATCCAGCGCACAGAGCAGGGGGACTCGGCCATGTATCTCTGTGCCAGCAGCTTTTCGGACGGGGGATACGAGCAGTACTTCGGGCCG	CASSFSDGGYEQYF	4	0.000397219	TCRBV07-09	TCRBD02-01*01	TCRBJ02-07*01
ATCCAGCGCACAGAGCAGGGGGACTCGGCCATGTATCTCTGTGCCAGCACAAAAGCGGGAATGAACACTGAAGCTTTCTTTGGACAA	CASTKAGMNTEAFF	4	0.000397219	TCRBV07-09	TCRBD02-01*02	TCRBJ01-01*01
CTGGAGTCGCCCAGCCCCAACCAGACCTCTCTGTACTTCTGTGCCAGCAGTTCCCTCTACAGCAATTCACCCCTCCACTTTGGGAAC	CASSSLYSNSPLHF	4	0.000397219	TCRBV27-01*01	TCRBD01-01*01	TCRBJ01-06*01
GAGTCGCCCAGCCCCAACCAGACCTCTCTGTACTTCTGTGCCAGCAGTAGCCCCCGATCTGGGGCCAACGTCCTGACTTTCGGGGCC	CASSSPRSGANVLTF	4	0.000397219	TCRBV27-01*01	TCRBD02-01	TCRBJ02-06*01
AGCAACATGAGCCCTGAAGACAGCAGCATATATCTCTGCAGCGTTGAAGCCGGGGCAGGGCCCTACTATGGCTACACCTTCGGTTCG	CSVEAGAGPYYGYTF	4	0.000397219	TCRBV29-01*01		TCRBJ01-02*01
TCACCAGGCCTGGGGGACGCAGCCATGTACCTGTGTGCCACCAGCAGAGATCGAGCGGGGGGGATAAATGAGCAGTTCTTCGGGCCA	CATSRDRAGGINEQFF	4	0.000397219	TCRBV15-01*01	TCRBD02-01*01	TCRBJ02-01*01
ATCCGCTCACCAGGCCTGGGGGACGCAGCCATGTACCTGTGTGCCACCAGCAGAGGACAGGGCCGTACACCCCTCCACTTTGGGAAC	CATSRGQGRTPLHF	4	0.000397219	TCRBV15-01*01	TCRBD01-01*01	TCRBJ01-06*01
GCCCTGCAGCCAGAAGACTCAGCCCTGTATCTCTGCGCCAGCCGACCGACTGGACGGGCTAGCACAGATACGCAGTATTTTGGCCCA	CASRPTGRASTDTQYF	4	0.000397219	TCRBV04-01*01		TCRBJ02-03*01
CACCTACACGCCCTGCAGCCAGAAGACTCAGCCCTGTATCTCTGCGCCAGCAGCCAATACACAGGGGGGGGTCAGTATTTTGGCCCA	CASSQYTGGGQYF	4	0.000397219	TCRBV04-01*01	TCRBD01-01*01	TCRBJ02-03*01
CACCTACACGCCCTGCAGCCAGAAGACTCAGCCCTGTATCTCTGCGCCAGCAGCCACGGACGAGAGTATGGCTACACCTTCGGTTCG	CASSHGREYGYTF	4	0.000397219	TCRBV04-01*01		TCRBJ01-02*01
GCCCTGCAGCCAGAAGACTCAGCCCTGTATCTCTGCGCCAGCAGCCAAGATAGTAGTGGAGCCTATCAGCCCCAGCATTTTGGTGAT	CASSQDSSGAYQPQHF	4	0.000397219	TCRBV04-01*01	TCRBD02-01*02	TCRBJ01-05*01
GCCTTGTTGCTGGGGGACTCGGCCCTCTATCTCTGTGCCAGCAGCACACTCTCGGGACAGGAGACTTCACCCCTCCACTTTGGGAAC	CASSTLSGQETSPLHF	4	0.000397219	TCRBV05-06*01	TCRBD01-01*01	TCRBJ01-06*01
GTGCGAGGAGATTCGGCAGCTTATTTCTGTGCCAGCTCACCAGCTACTAGCGGGGTGACTAGCACAGATACGCAGTATTTTGGCCCA	CASSPATSGVTSTDTQYF	4	0.000397219	TCRBV18-01*01	TCRBD02-01*01	TCRBJ02-03*01
TTGGAGTCGGCTGCTCCCTCCCAAACATCTGTGTACTTCTGTGCCAGCAGTTATCAGGGGCGCTCCTACGAGCAGTACTTCGGGCCG	CASSYQGRSYEQYF	4	0.000397219	TCRBV06	TCRBD01-01*01	TCRBJ02-07*01
ACCAGTGCCCATCCTGAAGACAGCAGCTTCTACATCTGCAGTGCTCCCCTTGTGAGCTCCTATAATTCACCCCTCCACTTTGGGAAC	CSAPLVSSYNSPLHF	4	0.000397219	TCRBV20	TCRBD02-01*02	TCRBJ01-06*01
ACAGTGACCAGTGCCCATCCTGAAGACAGCAGCTTCTACATCTGCAGTGCTCCCGACAGTTGGAACACTGAAGCTTTCTTTGGACAA	CSAPDSWNTEAFF	4	0.000397219	TCRBV20	TCRBD01-01*01	TCRBJ01-01*01
AAGATCCAGCCCTCAGAACCCAGGGACTCAGCTGTGTACTTCTGTGCCAGCGGGATGCAGGGGAGGTTTGGCTACACCTTCGGTTCG	CASGMQGRFGYTF	4	0.000397219	TCRBV12		TCRBJ01-02*01
TCCCTAGAGTCTGCCATCCCCAACCAGACAGCTCTTTACTTCTGTGCCACCAGTGGAGGGGGCAATCAGCCCCAGCATTTTGGTGAT	CATSGGGNQPQHF	4	0.000397219	TCRBV24		TCRBJ01-05*01
GAGTCTGCCATCCCCAACCAGACAGCTCTTTACTTCTGTGCCACCAGCAGACAGGGGGGGAGCACCGGGGAGCTGTTTTTTGGAGAA	CATSRQGGSTGELFF	4	0.000397219	TCRBV24	TCRBD01-01*01	TCRBJ02-02*01
CAGCCCTCAGAACCCAGGGACTCAGCTGTGTACTTCTGTGCCAGCACCGGGGGGGTGTCTACTCGGGAGACCCAGTACTTCGGGCCA	CASTGGVSTRETQYF	4	0.000397219	TCRBV12	TCRBD02-01*01	TCRBJ02-05*01
CACATCAATTCCCTGGAGCTTGGTGACTCTGCTGTGTATTTCTGTGCCAGCAGCCATGAAGGATCCTACGAGCAGTACTTCGGGCCG	CASSHEGSYEQYF	4	0.000397219	TCRBV03		TCRBJ02-07*01
GAGCTTGGTGACTCTGCTGTGTATTTCTGTGCCAGCAGCCAAGTTGCGGGGGGGTCCCGCTCCTACAATGAGCAGTTCTTCGGGCCA	CASSQVAGGSRSYNEQFF	4	0.000397219	TCRBV03	TCRBD02-01*01	TCRBJ02-01*01
CAGCCCTCAGAACCCAGGGACTCAGCTGTGTACTTCTGTGCCAGCAGCCGGACAGGGGCGGGAGGAAACACCATATATTTTGGAGAG	CASSRTGAGGNTIYF	4	0.000397219	TCRBV12	TCRBD01-01*01	TCRBJ01-03*01
CACATCAATTCCCTGGAGCTTGGTGACTCTGCTGTGTATTTCTGTGCCAGCAGCCAAGGTTCCGGTGAAAAACTGTTTTTTGGCAGT	CASSQGSGEKLFF	4	0.000397219	TCRBV03	TCRBD02-01	TCRBJ01-04*01
ACCAGTGCCCATCCTGAAGACAGCAGCTTCTACATCTGCAGTGCTAGAGATTTGCGAGCCGCACAAGAGACCCAGTACTTCGGGCCA	CSARDLRAAQETQYF	4	0.000397219	TCRBV20	TCRBD02-01	TCRBJ02-05*01
AACGCCTTGGAGCTGGACGACTCGGCCCTGTATCTCTGTGCCAGCAGCCACTCGGGGGGAGGTAATGAAAAACTGTTTTTTGGCAGT	CASSHSGGGNEKLFF	4	0.000397219	TCRBV05-04*01	TCRBD02-01*01	TCRBJ01-04*01
CCTGCAAAGCTTGAGGACTCGGCCGTGTATCTCTGTGCCGGGCGGACTAGCGGGGGGCCGAACACCGGGGAGCTGTTTTTTGGAGAA	CAGRTSGGPNTGELFF	4	0.000397219	TCRBV11-02*02	TCRBD02-01*01	TCRBJ02-02*01
CAGCCTGCAAAGCTTGAGGACTCGGCCGTGTATCTCTGTGCCAGCAGCTTGCGTGGAGAACCGATCGATACGCAGTATTTTGGCCCA	CASSLRGEPIDTQYF	4	0.000397219	TCRBV11-02*02	TCRBD02-01*02	TCRBJ02-03*01
ATCCAGCCTGCAAAGCTTGAGGACTCGGCCGTGTATCTCTGTGCCAGCAGCGCCGGGACACCTGGGGAGACCCAGTACTTCGGGCCA	CASSAGTPGETQYF	4	0.000397219	TCRBV11-02*02	TCRBD01-01*01	TCRBJ02-05*01
CAGCCTGCAAAGCTTGAGGACTCGGCCGTGTATCTCTGTGCCAGCAGCCCCTCACGGTTGCAGGGCTACGAGCAGTACTTCGGGCCG	CASSPSRLQGYEQYF	4	0.000397219	TCRBV11-02*02	TCRBD01-01*01	TCRBJ02-07*01
ATCCAGCCCTCAGAACCCAGGGACTCAGCTGTGTATTTTTGTGCTAGTGGTGAGCTGGGGGGGGCGACTGAAGCTTTCTTTGGACAA	CASGELGGATEAFF	4	0.000397219	TCRBV12-05*01	TCRBD02-01*01	TCRBJ01-01*01
TCCTTGGAGCTGGGGGACTCAGCCCTGTACTTCTGTGCCAGCAGCTTTCCTAGCGGGGGGACGGTAGATACGCAGTATTTTGGCCCA	CASSFPSGGTVDTQYF	4	0.000397219	TCRBV13-01*01	TCRBD02-01*01	TCRBJ02-03*01
ATCCAGCGCACAGAGCAGCGGGACTCGGCCATGTATCGCTGTGCCAGCAGCTCCCGGGACAGTTACAATGAGCAGTTCTTCGGGCCA	CASSSRDSYNEQFF	3	0.000297915	TCRBV07-06*01	TCRBD01-01*01	TCRBJ02-01*01
CAGCGCACAGAGCAGCGGGACTCGGCCATGTATCGCTGTGCCAGCAGCTTGGATACGGGACGGGGCTACGAGCAGTACTTCGGGCCG	CASSLDTGRGYEQYF	3	0.000297915	TCRBV07-06*01		TCRBJ02-07*01
AGCTCTCTGGAGCTGGGGGACTCAGCTTTGTATTTCTGTGCCAGCAGCGTAGGGACAGGGGGCTACAATGAGCAGTTCTTCGGGCCA	CASSVGTGGYNEQFF	3	0.000297915	TCRBV09-01	TCRBD01-01*01	TCRBJ02-01*01
AGCTCTCTGGAGCTGGGGGACTCAGCTTTGTATTTCTGTGCCAGCAGCACCAGGAGGGACAATCGCGACGAGCAGTACTTCGGGCCG	CASSTRRDNRDEQYF	3	0.000297915	TCRBV09-01		TCRBJ02-07*01
CTGAGCTCTCTGGAGCTGGGGGACTCAGCTTTGTATTTCTGTGCCAGCAGCGTAGGAGGTAGCGGCAATGAGCAGTTCTTCGGGCCA	CASSVGGSGNEQFF	3	0.000297915	TCRBV09-01	TCRBD02-01	TCRBJ02-01*01
AGCTCTCTGGAGCTGGGGGACTCAGCTTTGTATTTCTGTGCCAGCAGCGCGGGACCGAGCTCCTACAATGAGCAGTTCTTCGGGCCA	CASSAGPSSYNEQFF	3	0.000297915	TCRBV09-01		TCRBJ02-01*01
ACTCTCAAGATCCAGCCTGCAGAGCTTGGGGACTCGGCCATGTATCTCTGTGCCAGCAGCGAAACGGGGGCCAAGTTCTTCGGGCCA	CASSETGAKFF	3	0.000297915	TCRBV11-01*01		TCRBJ02-01*01
CTGCTGTCGGCTGCTCCCTCCCAGACATCTGTGTACTTCTGTGCCAGCAGTTACTCGCCAGCTCCCTATGGCTACACCTTCGGTTCG	CASSYSPAPYGYTF	3	0.000297915	TCRBV06-05*01		TCRBJ01-02*01
CTGCTGTCGGCTGCTCCCTCCCAGACATCTGTGTACTTCTGTGCCAGCAGAGCCGACAGCTACACCGGGGAGCTGTTTTTTGGAGAA	CASRADSYTGELFF	3	0.000297915	TCRBV06-05*01	TCRBD01-01*01	TCRBJ02-02*01
CTGTCGGCTGCTCCCTCCCAGACATCTGTGTACTTCTGTGCCAGCAGTCCACAGGGGAGAGGGGCCTACGAGCAGTACTTCGGGCCG	CASSPQGRGAYEQYF	3	0.000297915	TCRBV06-05*01	TCRBD01-01*01	TCRBJ02-07*01
ACTCTGACAGTGACCAGTGCCCATCCTGAAGACAGCAGCTTCTACATCTGCAGTGCTAGTACGGGAGAGACCCAGTACTTCGGGCCA	CSASTGETQYF	3	0.000297915	TCRBV20-01*01	TCRBD02-01	TCRBJ02-05*01
TCCACTCTGACAGTGACCAGTGCCCATCCTGAAGACAGCAGCTTCTACATCTGCAGTGGGAGCACAGATACGCAGTATTTTGGCCCA	CSGSTDTQYF	3	0.000297915	TCRBV20-01*01		TCRBJ02-03*01
AATGCCTTGGAGCTGGAGGACTCGGCCCTGTATCTCTGTGCCAGCAGCCGTTGGGGACAGGGGGCGGATGAGCAGTTCTTCGGGCCA	CASSRWGQGADEQFF	3	0.000297915	TCRBV05-08*01	TCRBD01-01*01	TCRBJ02-01*01
CGCACAGAGCGGGGGGACTCAGCCGTGTATCTCTGTGCCAGCAGCCACGGTAGGGTAGCGGGGCGCAATGAGCAGTTCTTCGGGCCA	CASSHGRVAGRNEQFF	3	0.000297915	TCRBV07-03*01	TCRBD02-01*01	TCRBJ02-01*01
CGCACACAGCAGGAGGACTCCGCCGTGTATCTCTGTGCCAGCAGCATTTACCGACAGGGGGCTTACAATGAGCAGTTCTTCGGGCCA	CASSIYRQGAYNEQFF	3	0.000297915	TCRBV07-08*01	TCRBD01-01*01	TCRBJ02-01*01
CTGGAGTCAGCTACCCGCTCCCAGACATCTGTGTATTTCTGCGCCAGCAGTGAGGATGCTGGAAACTACGAGCAGTACTTCGGGCCG	CASSEDAGNYEQYF	3	0.000297915	TCRBV10-02*01		TCRBJ02-07*01
ACTGTGACATCGGCCCAAAAGAACCCGACAGCTTTCTATCTCTGTGCCAGTGGGAACCACAGGGCATACGAGCAGTACTTCGGGCCG	CASGNHRAYEQYF	3	0.000297915	TCRBV19-01	TCRBD01-01*01	TCRBJ02-07*01
ACATCGGCCCAAAAGAACCCGACAGCTTTCTATCTCTGTGCCAGTAGTATAGGACTGGCCTCGGGGGAGGGCTACACCTTCGGTTCG	CASSIGLASGEGYTF	3	0.000297915	TCRBV19-01	TCRBD02-01*01	TCRBJ01-02*01
ACTGTGACATCGGCCCAAAAGAACCCGACAGCTTTCTATCTCTGTGCCAGTAGTATAGTATCCGGGCGGCCCCAGCATTTTGGTGAT	CASSIVSGRPQHF	3	0.000297915	TCRBV19-01		TCRBJ01-05*01
GCCCAAAAGAACCCGACAGCTTTCTATCTCTGTGCCAGTAGTATGGCTGGGACAGGGGTAGGGAATTCACCCCTCCACTTTGGGAAC	CASSMAGTGVGNSPLHF	3	0.000297915	TCRBV19-01	TCRBD01-01*01	TCRBJ01-06*01
GTGACATCGGCCCAAAAGAACCCGACAGCTTTCTATCTCTGTGCCAGTAGTCTTAACAGGGTTACCGGGGAGCTGTTTTTTGGAGAA	CASSLNRVTGELFF	3	0.000297915	TCRBV19-01	TCRBD01-01*01	TCRBJ02-02*01
GTGACATCGGCCCAAAAGAACCCGACAGCTTTCTATCTCTGTGCCAGTGCCCGGGGAAGCTCTGGAAACACCATATATTTTGGAGAG	CASARGSSGNTIYF	3	0.000297915	TCRBV19-01	TCRBD02-01*01	TCRBJ01-03*01
ACTGTGACATCGGCCCAAAAGAACCCGACAGCTTTCTATCTCTGTGCCACCACCCCGGGGGCGGCCGGGGAGCTGTTTTTTGGAGAA	CATTPGAAGELFF	3	0.000297915	TCRBV19-01		TCRBJ02-02*01
ACCCTGGAGTCTGCCAGGCCCTCACATACCTCTCAGTACCTCTGTGCCAGCAGTGAATTAAGTAACTATGGCTACACCTTCGGTTCG	CASSELSNYGYTF	3	0.000297915	TCRBV25-01*01		TCRBJ01-02*01
CCCCTGACCCTGGAGTCTGCCAGGCCCTCACATACCTCTCAGTACCTCTGTGCCAGCAGTGGTAATCAGCCCCAGCATTTTGGTGAT	CASSGNQPQHF	3	0.000297915	TCRBV25-01*01		TCRBJ01-05*01
AGCACCTTGGAGCTGGGGGACTCGGCCCTTTATCTTTGCGCCAGCAGCACCGGGACATCCCTCGGGTACGAGCAGTACTTCGGGCCG	CASSTGTSLGYEQYF	3	0.000297915	TCRBV05-01*01	TCRBD01-01*01	TCRBJ02-07*01
AATGTGAGCACCTTGGAGCTGGGGGACTCGGCCCTTTATCTTTGCGCCAGCAGCTACGCGGGGTCCTACGAGCAGTACTTCGGGCCG	CASSYAGSYEQYF	3	0.000297915	TCRBV05-01*01	TCRBD02-01*01	TCRBJ02-07*01
GGGGACTCGGCCCTTTATCTTTGCGCCAGCAGCTTGGCGGGGCCAAGGGCCGGGAGGTCTGGGGCCAACGTCCTGACTTTCGGGGCC	CASSLAGPRAGRSGANVLTF	3	0.000297915	TCRBV05-01*01	TCRBD02-01*02	TCRBJ02-06*01
GTGAGCACCTTGGAGCTGGGGGACTCGGCCCTTTATCTTTGCGCCAGCAGCTTGGCCCAGGGTACAGAGGGCTACACCTTCGGTTCG	CASSLAQGTEGYTF	3	0.000297915	TCRBV05-01*01	TCRBD01-01*01	TCRBJ01-02*01
GAGCTGGGGGACTCGGCCCTTTATCTTTGCGCCAGCAGCTTGGGACAGGGGCTCCCCCGATACACAGATACGCAGTATTTTGGCCCA	CASSLGQGLPRYTDTQYF	3	0.000297915	TCRBV05-01*01	TCRBD01-01*01	TCRBJ02-03*01
AGCACCTTGGAGCTGGGGGACTCGGCCCTTTATCTTTGCGCCAGCAGCCCGGGGGGGGGCGTATACAATGAGCAGTTCTTCGGGCCA	CASSPGGGVYNEQFF	3	0.000297915	TCRBV05-01*01	TCRBD02-01*01	TCRBJ02-01*01
AATGTGAGCACCTTGGAGCTGGGGGACTCGGCCCTTTATCTTTGCGCCAGCAGCCACCGGGACGCCAATGAGCAGTTCTTCGGGCCA	CASSHRDANEQFF	3	0.000297915	TCRBV05-01*01		TCRBJ02-01*01
AATGTGAGCACCTTGGAGCTGGGGGACTCGGCCCTTTATCTTTGCGCCAGCAGCCCCGGAGGGCAAGAGACCCAGTACTTCGGGCCA	CASSPGGQETQYF	3	0.000297915	TCRBV05-01*01	TCRBD02-01*02	TCRBJ02-05*01
ATTCTGGAGTCCGCCAGCACCAACCAGACATCTATGTACCTCTGTGCCAGCAGGGAAGGGGCCGGTCAGCCCCAGCATTTTGGTGAT	CASREGAGQPQHF	3	0.000297915	TCRBV28-01*01	TCRBD01-01*01	TCRBJ01-05*01
GAGTCCGCCAGCACCAACCAGACATCTATGTACCTCTGTGCCAGCAGCCCCGGGACAGGGTCCAATCAGCCCCAGCATTTTGGTGAT	CASSPGTGSNQPQHF	3	0.000297915	TCRBV28-01*01	TCRBD01-01*01	TCRBJ01-05*01
ATCCGGTCCACAAAGCTGGAGGACTCAGCCATGTACTTCTGTGCCAGCGGTGCAGGGGCGCAGGTTGAAAAACTGTTTTTTGGCAGT	CASGAGAQVEKLFF	3	0.000297915	TCRBV02-01*01	TCRBD01-01*01	TCRBJ01-04*01
ACAAAGCTGGAGGACTCAGCCATGTACTTCTGTGCCAGCAGTGTGGGGTTTGGGGGGCCTGGTGGGTACGAGCAGTACTTCGGGCCG	CASSVGFGGPGGYEQYF	3	0.000297915	TCRBV02-01*01		TCRBJ02-07*01
CAGCGCACAGAGCAGCGGGACTCAGCCATGTATCGCTGTGCCAGCAAACTTCGGGCCACAGAATGGGAGACCCAGTACTTCGGGCCA	CASKLRATEWETQYF	3	0.000297915	TCRBV07-07*01		TCRBJ02-05*01
AATGTGAACGCCTTGTTGCTGGGGGACTCGGCCCTGTATCTCTGTGCCAGCAGCTTGCCTATGAACACTGAAGCTTTCTTTGGACAA	CASSLPMNTEAFF	3	0.000297915	TCRBV05-05*01	TCRBD02-01	TCRBJ01-01*01
GCCTTGTTGCTGGGGGACTCGGCCCTGTATCTCTGTGCCAGCAAGCTTGGCTTGGGGACAGGGAATGAAAAACTGTTTTTTGGCAGT	CASKLGLGTGNEKLFF	3	0.000297915	TCRBV05-05*01	TCRBD01-01*01	TCRBJ01-04*01
GAGTTGGCTGCTCCCTCCCAGACATCTGTGTACTTCTGTGCCAGCAGTTTACTAGCGGGGGGGCTCTCCGAGCAGTACTTCGGGCCG	CASSLLAGGLSEQYF	3	0.000297915	TCRBV06-06	TCRBD02-01*01	TCRBJ02-07*01
TTGGCTGCTCCCTCCCAGACATCTGTGTACTTCTGTGCCAGCAGTTACCCCACCTCGACGGTGAACACTGAAGCTTTCTTTGGACAA	CASSYPTSTVNTEAFF	3	0.000297915	TCRBV06-06		TCRBJ01-01*01
CTGGAGTTGGCTGCTCCCTCCCAGACATCTGTGTACTTCTGTGCCAGCAGCTCGGGAGGTAGCAATCAGCCCCAGCATTTTGGTGAT	CASSSGGSNQPQHF	3	0.000297915	TCRBV06-06	TCRBD02-01*02	TCRBJ01-05*01
TTGGAGATCCAGCGCACAGAGCAGGGGGACTCGGCCATGTATCTCTGTGCCAGCAGCTTCGAAAGCGGGGCGCAGTATTTTGGCCCA	CASSFESGAQYF	3	0.000297915	TCRBV07-09	TCRBD02-01*01	TCRBJ02-03*01
CAGCGCACAGAGCAGGGGGACTCGGCCATGTATCTCTGTGCCAGCAGCTTAGTACCGGGGATTAATGAAAAACTGTTTTTTGGCAGT	CASSLVPGINEKLFF	3	0.000297915	TCRBV07-09	TCRBD02-01*01	TCRBJ01-04*01
TTCTCCACCTTGGAGATCCAGCGCACAGAGCAGGGGGACTCGGCCATGTATCTCTGTGCCAGCAGCAGGGAGCTGTTTTTTGGAGAA	CASSRELFF	3	0.000297915	TCRBV07-09		TCRBJ02-02*01
CAGCGCACAGAGCAGGGGGACTCGGCCATGTATCTCTGTGCCAGCAGCTTAGCGCGGACAGGCGTCTATGGCTACACCTTCGGTTCG	CASSLARTGVYGYTF	3	0.000297915	TCRBV07-09	TCRBD01-01*01	TCRBJ01-02*01
TTGGAGATCCAGCGCACAGAGCAGGGGGACTCGGCCATGTATCTCTGTGCCAGCAGCTTAACAAGCGGTGAGCAGTTCTTCGGGCCA	CASSLTSGEQFF	3	0.000297915	TCRBV07-09	TCRBD02-01	TCRBJ02-01*01
CAGCGCACAGAGCAGGGGGACTCGGCCATGTATCTCTGTGCCAGCAGCTTTTCAACGGCCAACACCGGGGAGCTGTTTTTTGGAGAA	CASSFSTANTGELFF	3	0.000297915	TCRBV07-09		TCRBJ02-02*01
CTGGAGTCGCCCAGCCCCAACCAGACCTCTCTGTACTTCTGTGCCAGCAGTCGTCTAGCGGGGGATGATTCTCAGTATTTTGGCCCA	CASSRLAGDDSQYF	3	0.000297915	TCRBV27-01*01	TCRBD02-01*01	TCRBJ02-03*01
CTGGAGTCGCCCAGCCCCAACCAGACCTCTCTGTACTTCTGTGCCAGCAGTCCAGTCGACAGTTTAGAGACCCAGTACTTCGGGCCA	CASSPVDSLETQYF	3	0.000297915	TCRBV27-01*01	TCRBD01-01*01	TCRBJ02-05*01
ATCCTGGAGTCGCCCAGCCCCAACCAGACCTCTCTGTACTTCTGTGCCAGCAGGCTTGCCCCCCATTCACCCCTCCACTTTGGGAAC	CASRLAPHSPLHF	3	0.000297915	TCRBV27-01*01		TCRBJ01-06*01
ACTCTGACTGTGAGCAACATGAGCCCTGAAGACAGCAGCATATATCTCTGCAGCGGGCAGTACAGAGACATTCAGTACTTCGGCGCC	CSGQYRDIQYF	3	0.000297915	TCRBV29-01*01	TCRBD01-01*01	TCRBJ02-04*01
ACTGTGAGCAACATGAGCCCTGAAGACAGCAGCATATATCTCTGCAGCGTTGGGCAGAATTCCATTATCAAGCAGTTCTTCGGGCCA	CSVGQNSIIKQFF	3	0.000297915	TCRBV29-01*01	TCRBD01-01*01	TCRBJ02-01*01
GTGAGCAACATGAGCCCTGAAGACAGCAGCATATATCTCTGCAGCGTTCGGGGGGCGGGACTCCTAACTGAAGCTTTCTTTGGACAA	CSVRGAGLLTEAFF	3	0.000297915	TCRBV29-01*01	TCRBD02-01*01	TCRBJ01-01*01
CTGACTGTGAGCAACATGAGCCCTGAAGACAGCAGCATATATCTCTGCAGCGTTGAGATCCAGAACACTGAAGCTTTCTTTGGACAA	CSVEIQNTEAFF	3	0.000297915	TCRBV29-01*01		TCRBJ01-01*01
ACTGTGAGCAACATGAGCCCTGAAGACAGCAGCATATATCTCTGCAGCGTGAAGAGAGGTCCGGGGTATGGCTACACCTTCGGTTCG	CSVKRGPGYGYTF	3	0.000297915	TCRBV29-01*01	TCRBD02-01*01	TCRBJ01-02*01
ACTCTGACTGTGAGCAACATGAGCCCTGAAGACAGCAGCATATATCTCTGCAGCTCGAAGGACACCGGGGAGCTGTTTTTTGGAGAA	CSSKDTGELFF	3	0.000297915	TCRBV29-01*01		TCRBJ02-02*01
CTACACGCCCTGCAGCCAGAAGACTCAGCCCTGTATCTCTGCGCCAGCAGCCGTCAGGGTAAACAAGAGACCCAGTACTTCGGGCCA	CASSRQGKQETQYF	3	0.000297915	TCRBV04-01*01	TCRBD01-01*01	TCRBJ02-05*01
CTACACGCCCTGCAGCCAGAAGACTCAGCCCTGTATCTCTGCGCCAGCAGCCCCGGGACAGGGACCTACGAGCAGTACTTCGGGCCG	CASSPGTGTYEQYF	3	0.000297915	TCRBV04-01*01	TCRBD01-01*01	TCRBJ02-07*01
CACGCCCTGCAGCCAGAAGACTCAGCCCTGTATCTCTGCGCCAGCAGCCAAGGGGCAACAGGGCCCTACGAGCAGTACTTCGGGCCG	CASSQGATGPYEQYF	3	0.000297915	TCRBV04-01*01	TCRBD01-01*01	TCRBJ02-07*01
CTGGAGTCTGCTGCCTCCTCCCAGACATCTGTATATTTCTGCGCCAGCAGTTTGACAGGGACCACCGGGGAGCTGTTTTTTGGAGAA	CASSLTGTTGELFF	3	0.000297915	TCRBV10-01	TCRBD01-01*01	TCRBJ02-02*01
GTGAACGCCTTGTTGCTGGGGGACTCGGCCCTCTATCTCTGTGCCAGCAGCTCCGGGACACACACCTACGAGCAGTACTTCGGGCCG	CASSSGTHTYEQYF	3	0.000297915	TCRBV05-06*01	TCRBD01-01*01	TCRBJ02-07*01
GTAGTGCGAGGAGATTCGGCAGCTTATTTCTGTGCCAGCTCACCAAATACGGGACTGAACTCTGGAAACACCATATATTTTGGAGAG	CASSPNTGLNSGNTIYF	3	0.000297915	TCRBV18-01*01	TCRBD02-01	TCRBJ01-03*01
CAGCAGGTAGTGCGAGGAGATTCGGCAGCTTATTTCTGTGCCAGCTCACCTACAGGGTGGGGAAACACTGAAGCTTTCTTTGGACAA	CASSPTGWGNTEAFF	3	0.000297915	TCRBV18-01*01	TCRBD01-01*01	TCRBJ01-01*01
GTGCGAGGAGATTCGGCAGCTTATTTCTGTGCCAGCTCAGCCACTAGCGGGGGTCGCCCGGGGCAAGAGACCCAGTACTTCGGGCCA	CASSATSGGRPGQETQYF	3	0.000297915	TCRBV18-01*01	TCRBD02-01*01	TCRBJ02-05*01
ACAGTGACCAGTGCCCATCCTGAAGACAGCAGCTTCTACATCTGCAGTGCTAGGACGGGGGGCCGTCAGCCCCAGCATTTTGGTGAT	CSARTGGRQPQHF	3	0.000297915	TCRBV20	TCRBD02-01*01	TCRBJ01-05*01
CAGCCCTCAGAACCCAGGGACTCAGCTGTGTACTTCTGTGCCAGCAGTTTGGCAGGAGTAGCCAAAAACATTCAGTACTTCGGCGCC	CASSLAGVAKNIQYF	3	0.000297915	TCRBV12		TCRBJ02-04*01
GCTGCTCCCTCCCAGACATCTGTGTACTTCTGTGCCAGCAGTTACTCGTTGGAGCGGGGAGAGCGAGAGACCCAGTACTTCGGGCCA	CASSYSLERGERETQYF	3	0.000297915	TCRBV06	TCRBD02-01*01	TCRBJ02-05*01
CTGAAGATCCAGCCCTCAGAACCCAGGGACTCAGCTGTGTACTTCTGTGCCAGCACCCCTGGGGGGTACGAGCAGTACTTCGGGCCG	CASTPGGYEQYF	3	0.000297915	TCRBV12	TCRBD02-01*01	TCRBJ02-07*01
GCTCCCTCCCAGACATCTGTGTACTTCTGTGCCAGCAGTTCGGGGGCCAACTGGGACACCTACCAAGAGACCCAGTACTTCGGGCCA	CASSSGANWDTYQETQYF	3	0.000297915	TCRBV06		TCRBJ02-05*01
ACAGTGACCAGTGCCCATCCTGAAGACAGCAGCTTCTACATCTGCAGTGCTAGGGGTAGGGATAGAGTAGGCTACACCTTCGGTTCG	CSARGRDRVGYTF	3	0.000297915	TCRBV20		TCRBJ01-02*01
TTGGAGTCGGCTGCTCCCTCCCAAACATCTGTGTACTTCTGTGCCAGCAGTTACCCCGCTCCTCGGGGCGAGCAGTACTTCGGGCCG	CASSYPAPRGEQYF	3	0.000297915	TCRBV06	TCRBD02-01*01	TCRBJ02-07*01
GCTCCCTCCCAGACATCTGTGTACTTCTGTGCCAGCAGTTCCTGGGGGGGGACAGGTGCCTTCAGCTTTGGCTACACCTTCGGTTCG	CASSSWGGTGAFSFGYTF	3	0.000297915	TCRBV06	TCRBD01-01*01	TCRBJ01-02*01
GCCCATCCTGAAGACAGCAGCTTCTACATCTGCAGTGCTAGACGTCCCGGTAGGGGACAGGGGCCCACTGAAGCTTTCTTTGGACAA	CSARRPGRGQGPTEAFF	3	0.000297915	TCRBV20	TCRBD01-01*01	TCRBJ01-01*01
ACAGTGACCAGTGCCCATCCTGAAGACAGCAGCTTCTACATCTGCAGTGCTAGAGAGGGAAGCACCGGGGAGCTGTTTTTTGGAGAA	CSAREGSTGELFF	3	0.000297915	TCRBV20		TCRBJ02-02*01
GTGACCAGTGCCCATCCTGAAGACAGCAGCTTCTACATCTGCAGTGCTAGAGACCTCGGGACACCTTATGGCTACACCTTCGGTTCG	CSARDLGTPYGYTF	3	0.000297915	TCRBV20	TCRBD01-01*01	TCRBJ01-02*01
GCCCATCCTGAAGACAGCAGCTTCTACATCTGCAGTGCTAGAGATGGCGCGCGAGGGGCTTTCGATTCACCCCTCCACTTTGGGAAC	CSARDGARGAFDSPLHF	3	0.000297915	TCRBV20		TCRBJ01-06*01
CACATCAATTCCCTGGAGCTTGGTGACTCTGCTGTGTATTTCTGTGCCAGCAGTCGCAGCGGGGAGGATACGCAGTATTTTGGCCCA	CASSRSGEDTQYF	3	0.000297915	TCRBV03	TCRBD02-01*01	TCRBJ02-03*01
AGTGCCCATCCTGAAGACAGCAGCTTCTACATCTGCAGTGCCTTGCCCTTAACCGGGACAGGGGGATGGGAGCAGTACTTCGGGCCG	CSALPLTGTGGWEQYF	3	0.000297915	TCRBV20	TCRBD01-01*01	TCRBJ02-07*01
GGGTTGGAGTCGGCTGCTCCCTCCCAAACATCTGTGTACTTCTGTGCCAGCATCGAGCCCACTGGCGGAGAGCAGTTCTTCGGGCCA	CASIEPTGGEQFF	3	0.000297915	TCRBV06	TCRBD02-01	TCRBJ02-01*01
GCTGCTCCCTCCCAGACATCTGTGTACTTCTGTGCCAGCAGTTACTCACCCGCTGGGGGCTCCTACAATGAGCAGTTCTTCGGGCCA	CASSYSPAGGSYNEQFF	3	0.000297915	TCRBV06		TCRBJ02-01*01
TCCCTGGAGCTTGGTGACTCTGCTGTGTATTTCTGTGCCAGCAGCCTTCGAGGACTAGCGGGGGGTTCCGAGCAGTACTTCGGGCCG	CASSLRGLAGGSEQYF	3	0.000297915	TCRBV03	TCRBD02-01*01	TCRBJ02-07*01
CACATCAATTCCCTGGAGCTTGGTGACTCTGCTGTGTATTTCTGTGCCAGCAGCCAAGACGACAGGGTGGCGCAGTACTTCGGGCCG	CASSQDDRVAQYF	3	0.000297915	TCRBV03	TCRBD01-01*01	TCRBJ02-07*01
TCAGAACCCAGGGACTCAGCTGTGTACTTCTGTGCCAGCAGTTTGAGGACAGATCCCACATTGAGGGATGGCTACACCTTCGGTTCG	CASSLRTDPTLRDGYTF	3	0.000297915	TCRBV12	TCRBD01-01*01	TCRBJ01-02*01
ATCAATTCCCTGGAGCTTGGTGACTCTGCTGTGTATTTCTGTGCCAGCAGCCAGACGCCTAAAATCAATGAGCAGTTCTTCGGGCCA	CASSQTPKINEQFF	3	0.000297915	TCRBV03		TCRBJ02-01*01
GTGACCAGTGCCCATCCTGAAGACAGCAGCTTCTACATCTGCAGTGCTAGAGATGTGAATAGCAATCAGCCCCAGCATTTTGGTGAT	CSARDVNSNQPQHF	3	0.000297915	TCRBV20		TCRBJ01-05*01
CTGGGGTTGGAGTCGGCTGCTCCCTCCCAAACATCTGTGTACTTCTGTGCCAGCAGTTACGGGGTCGGGGAGCTGTTTTTTGGAGAA	CASSYGVGELFF	3	0.000297915	TCRBV06		TCRBJ02-02*01
AACGCCTTGGAGCTGGACGACTCGGCCCTGTATCTCTGTGCCAGCAGCTGGCTAGGAAGTACCACAGATACGCAGTATTTTGGCCCA	CASSWLGSTTDTQYF	3	0.000297915	TCRBV05-04*01	TCRBD02-01	TCRBJ02-03*01
GTGAACGCCTTGGAGCTGGACGACTCGGCCCTGTATCTCTGTGCCAGCAGCTTAGGGGGGGCAACCAATGAGCAGTTCTTCGGGCCA	CASSLGGATNEQFF	3	0.000297915	TCRBV05-04*01	TCRBD02-01*01	TCRBJ02-01*01
ACGATCCAGCGCACACAGCAGGAGGACTCGGCCGTGTATCTCTGTGCCAGCAGCCCGCGACGTAACACTGAAGCTTTCTTTGGACAA	CASSPRRNTEAFF	3	0.000297915	TCRBV07-02*01		TCRBJ01-01*01
CAGCCTGCAAAGCTTGAGGACTCGGCCGTGTATCTCTGTGCCAGCAGCTTAGGTCTAGCGGGTCCCAATGAGCAGTTCTTCGGGCCA	CASSLGLAGPNEQFF	3	0.000297915	TCRBV11-02*02	TCRBD02-01	TCRBJ02-01*01
CTCAAGATCCAGCCTGCAAAGCTTGAGGACTCGGCCGTGTATCTCTGTGCCAGCAGCTCGGAGGGGTACGAGCAGTACTTCGGGCCG	CASSSEGYEQYF	3	0.000297915	TCRBV11-02*02	TCRBD02-01*02	TCRBJ02-07*01
GCAAAGCTTGAGGACTCGGCCGTGTATCTCTGTGCCAGCAGCTTAGGTCGGACAGGTCGGCTTGGCGACGAGCAGTACTTCGGGCCG	CASSLGRTGRLGDEQYF	3	0.000297915	TCRBV11-02*02	TCRBD01-01*01	TCRBJ02-07*01
CCTGCAAAGCTTGAGGACTCGGCCGTGTATCTCTGTGCCAGCACCCCACGTATAGCTAATCCCACCGGGGAGCTGTTTTTTGGAGAA	CASTPRIANPTGELFF	3	0.000297915	TCRBV11-02*02	TCRBD02-01	TCRBJ02-02*01
ATCCAGCCCTCAGAACCCAGGGACTCAGCTGTGTATTTTTGTGCTAGTGCCCCGGGACAGGTCTACAATGAGCAGTTCTTCGGGCCA	CASAPGQVYNEQFF	3	0.000297915	TCRBV12-05*01	TCRBD01-01*01	TCRBJ02-01*01
CTGAACATGAGCTCCTTGGAGCTGGGGGACTCAGCCCTGTACTTCTGTGCCAGCAGCTCTGACAGTACGGTCCACACCTTCGGTTCG	CASSSDSTVHTF	3	0.000297915	TCRBV13-01*01	TCRBD01-01*01	TCRBJ01-02*01
ACCCTGCAGCCAGAAGACTCGGCCCTGTATCTCTGTGCCAGCAGCCAAGATGAAGACAGAATCACAGATACGCAGTATTTTGGCCCA	CASSQDEDRITDTQYF	2	0.00019861	TCRBV04-02*01	TCRBD01-01*01	TCRBJ02-03*01
ACCCTGCAGCCAGAAGACTCGGCCCTGTATCTCTGTGCCAGCAGCCGCATTGGACAGGGGGCCGCTGGTGGCTACACCTTCGGTTCG	CASSRIGQGAAGGYTF	2	0.00019861	TCRBV04-02*01	TCRBD01-01*01	TCRBJ01-02*01
CACACCCTGCAGCCAGAAGACTCGGCCCTGTATCTCTGTGCCAGCAGCGGCACAGGGTATGGAACAGATACGCAGTATTTTGGCCCA	CASSGTGYGTDTQYF	2	0.00019861	TCRBV04-02*01	TCRBD01-01*01	TCRBJ02-03*01
CTGCAGCCAGAAGACTCGGCCCTGTATCTCTGTGCCAGCAGCCACCAGCCCCAGGGGGCGTTGAATTCACCCCTCCACTTTGGGAAC	CASSHQPQGALNSPLHF	2	0.00019861	TCRBV04-02*01	TCRBD01-01*01	TCRBJ01-06*01
CACACCCTGCAGCCAGAAGACTCGGCCCTGTATCTCTGTGCCAGCAGCCAAGAGGTCCAGTATCAGTCCGAGCAGTACTTCGGGCCG	CASSQEVQYQSEQYF	2	0.00019861	TCRBV04-02*01	TCRBD01-01*01	TCRBJ02-07*01
CACACCCTGCAGCCAGAAGACTCGGCCCTGTATCTCTGTGCCAGCAGCCAAGATAGAACAACCCAAGAGACCCAGTACTTCGGGCCA	CASSQDRTTQETQYF	2	0.00019861	TCRBV04-02*01		TCRBJ02-05*01
CTGCAGCCAGAAGACTCGGCCCTGTATCTCTGTGCCAGCAGCCAAGGGACTAGCGAAAAACGACAAGAGACCCAGTACTTCGGGCCA	CASSQGTSEKRQETQYF	2	0.00019861	TCRBV04-02*01	TCRBD02-01	TCRBJ02-05*01
CTACACACCCTGCAGCCAGAAGACTCGGCCCTGTATCTCTGTGCCAGCAGCCAAGGGGCTAGCCGGGAGACCCAGTACTTCGGGCCA	CASSQGASRETQYF	2	0.00019861	TCRBV04-02*01	TCRBD02-01	TCRBJ02-05*01
CTGCAGCCAGAAGACTCGGCCCTGTATCTCTGTGCCAGCAGCCAAGCTACGCGGGGGGGCCGGTACAATGAGCAGTTCTTCGGGCCA	CASSQATRGGRYNEQFF	2	0.00019861	TCRBV04-02*01	TCRBD02-01*01	TCRBJ02-01*01
CTGACGATCCAGCGCACAGAGCAGCGGGACTCGGCCATGTATCGCTGTGCCAGCAGCTTAGCCACAGATACGCAGTATTTTGGCCCA	CASSLATDTQYF	2	0.00019861	TCRBV07-06*01		TCRBJ02-03*01
CGCACAGAGCAGCGGGACTCGGCCATGTATCGCTGTGCCAGCAGCTTCGGGGCTTCAACCTCTGGAAACACCATATATTTTGGAGAG	CASSFGASTSGNTIYF	2	0.00019861	TCRBV07-06*01		TCRBJ01-03*01
TTGGAGATCCAGCGCACAGAGCAGCGGGACTCGGCCATGTATCGCTGTGCCAGCAGCTTAGCAGGGGGCGAAGCTTTCTTTGGACAA	CASSLAGGEAFF	2	0.00019861	TCRBV07-06*01	TCRBD01-01*01	TCRBJ01-01*01
ACGATCCAGCGCACAGAGCAGCGGGACTCGGCCATGTATCGCTGTGCCAGCAGAAAACAGGGGGCGACTGAAGCTTTCTTTGGACAA	CASRKQGATEAFF	2	0.00019861	TCRBV07-06*01	TCRBD01-01*01	TCRBJ01-01*01
GATCCAGCGCACAGAGCAGCGGACTCGGCCATGTATCGCTGTGCCAGCAGCAACCGACAGGGTAACTACGAGCAGTACTTCGGGCCG	CASSNRQGNYEQYF	2	0.00019861	TCRBV07-06*01	TCRBD01-01*01	TCRBJ02-07*01
ACGATCCAGCGCACAGAGCAGCGGGACTCGGCCATGTATCTCTGTGCCAGCAGCCCGGGACTAGCTAACGAGCAGTACTTCGGGCCG	CASSPGLANEQYF	2	0.00019861	TCRBV07-06*01	TCRBD02-01	TCRBJ02-07*01
ATCCAGCGCACAGAGCAGCGGGACTCGGCCATGTATCGCTGTGCCAGCAGACCGGGACAGGGGTCCTACGAGCAGTACTTCGGGCCG	CASRPGQGSYEQYF	2	0.00019861	TCRBV07-06*01	TCRBD01-01*01	TCRBJ02-07*01
GAGTCGGCTGCTCCCTCCCAGACATCTGTGTACTTCTGTGCCAGCAGGCGGGGAGGGTCTGGGGCCAACGTCCTGACTTTCGGGGCC	CASRRGGSGANVLTF	2	0.00019861	TCRBV06-01*01	TCRBD02-01*02	TCRBJ02-06*01
CTGGAGTCGGCTGCTCCCTCCCAGACATCTGTGTACTTCTGTGCCAGCAGTGATGGGGGGAGTGGAGAAAAACTGTTTTTTGGCAGT	CASSDGGSGEKLFF	2	0.00019861	TCRBV06-01*01	TCRBD02-01*01	TCRBJ01-04*01
AGGCTGGAGTCGGCTGCTCCCTCCCAGACATCTGTGTACTTCTGTGCCAGCAAGCGACAGGGACCCTACGAGCAGTACTTCGGGCCG	CASKRQGPYEQYF	2	0.00019861	TCRBV06-01*01	TCRBD01-01*01	TCRBJ02-07*01
AGGCTGGAGTCGGCTGCTCCCTCCCAGACATCTGTGTACTTCTGTGCCAGCATCGGATCTGTCCGGTTAGGGCAGTACTTCGGGCCG	CASIGSVRLGQYF	2	0.00019861	TCRBV06-01*01		TCRBJ02-07*01
CTGGAGTCGGCTGCTCCCTCCCAGACATCTGTGTACTTCTGTGCCAGCACCCGAGGAGGAGCGGGGGATGAGCAGTTCTTCGGGCCA	CASTRGGAGDEQFF	2	0.00019861	TCRBV06-01*01	TCRBD02-01*01	TCRBJ02-01*01
GAGTCGGCTGCTCCCTCCCAGACATCTGTGTACTTCTGTGCCAGCAGTGAGAAGGTGGCAGGAAATCAGCCCCAGCATTTTGGTGAT	CASSEKVAGNQPQHF	2	0.00019861	TCRBV06-01*01	TCRBD01-01*01	TCRBJ01-05*01
TCGGCTGCTCCCTCCCAGACATCTGTGTACTTCTGTGCCAGCAGTGAATATCGGGGCCCGACCTACAATGAGCAGTTCTTCGGGCCA	CASSEYRGPTYNEQFF	2	0.00019861	TCRBV06-01*01		TCRBJ02-01*01
CTGGAGTCGGCTGCTCCCTCCCAGACATCTGTGTACTTCTGTGCCAGCAGACCGGGACAGGGGTCCTACGAGCAGTACTTCGGGCCG	CASRPGQGSYEQYF	2	0.00019861	TCRBV06-01*01	TCRBD01-01*01	TCRBJ02-07*01
TCGGCTGCTCCCTCCCAGACATCTGTGTACTTCTGTGCCAGCAGTGAATGGATTGGGACACCGAACACTGAAGCTTTCTTTGGACAA	CASSEWIGTPNTEAFF	2	0.00019861	TCRBV06-01*01	TCRBD01-01*01	TCRBJ01-01*01
TCGGCTGCTCCCTCCCAGACATCTGTGTACTTCTGTGCCAGCAGTGAAGGCCACTTCCCTCATAGGAACATTCAGTACTTCGGCGCC	CASSEGHFPHRNIQYF	2	0.00019861	TCRBV06-01*01		TCRBJ02-04*01
AGGCTGGAGTCGGCTGCTCCCTCCCAGACATCTGTGTACTTCTGTGCCAGTAGAACCGGGACAACCTATGGCTACACCTTCGGTTCG	CASRTGTTYGYTF	2	0.00019861	TCRBV06-01*01	TCRBD01-01*01	TCRBJ01-02*01
AGGCTGGAGTCGGCTGCTCCCTCCCAAACATCTGTGTACTTCTGTGCCAGTAGAACCGGGACAACCTATGGCTACACCTTCGGTTCG	CASRTGTTYGYTF	2	0.00019861	TCRBV06-01*01	TCRBD01-01*01	TCRBJ01-02*01
GAGTCGGCTGCTCCCTCCCAGACATCTGTGTACTTCTGTGCCAGCTTCCCCACCGGCTCTGGGGCCAACGTCCTGACTTTCGGGGCC	CASFPTGSGANVLTF	2	0.00019861	TCRBV06-01*01	TCRBD02-01	TCRBJ02-06*01
GAGTCGGCTGCTCCCTCCCAGACATCTGTGTACTTCTGTGCCAGCAGTGCCGCGATGGGAATGAACACTGAAGCTTTCTTTGGACAA	CASSAAMGMNTEAFF	2	0.00019861	TCRBV06-01*01		TCRBJ01-01*01
AGGCTGGAGTCGGCTGCTCCCTCCCAGACATCTGTGTACTTCTGTGCCAGCAGACGACAGGGCCAAGAGACCCAGTACTTCGGGCCA	CASRRQGQETQYF	2	0.00019861	TCRBV06-01*01	TCRBD01-01*01	TCRBJ02-05*01
ATCCAGCGCACAGAGCAGGGGGACTCAGCTGTGTATCTCTGTGCCAGCAGCAACCGACAGGGTAACTACGAGCAGTACTTCGGGCCG	CASSNRQGNYEQYF	2	0.00019861	TCRBV07-04*01	TCRBD01-01*01	TCRBJ02-07*01
TCTAAGAAGCTCCTCCTCAGTGACTCTGGCTTCTATCTCTGTGCCTCCCCGTCACAGGGGTATCAAGAGACCCAGTACTTCGGGCCA	CASPSQGYQETQYF	2	0.00019861	TCRBV30-01*02	TCRBD01-01*01	TCRBJ02-05*01
CTAAACCTGAGCTCTCTGGAGCTGGGGGACTCAGCTTTGTATTTCTGTGCCAGCGCGGCAGGGGAGGAGACCCAGTACTTCGGGCCA	CASAAGEETQYF	2	0.00019861	TCRBV09-01	TCRBD01-01*01	TCRBJ02-05*01
CTGAGCTCTCTGGAGCTGGGGGACTCAGCTTTGTATTTCTGTGCCAGCAGCGACTACCGGGACAGCCATGAAGCTTTCTTTGGACAA	CASSDYRDSHEAFF	2	0.00019861	TCRBV09-01	TCRBD01-01*01	TCRBJ01-01*01
CTGAGCTCTCTGGAGCTGGGGGACTCAGCTTTGTATTTCTGTGCCAGCAGCGATTGGAGGGATAGCACTGAAGCTTTCTTTGGACAA	CASSDWRDSTEAFF	2	0.00019861	TCRBV09-01	TCRBD02-01*02	TCRBJ01-01*01
AGCTCTCTGGAGCTGGGGGACTCAGCTTTGTATTTCTGTGCCAGCAGCGTAGGACAGTCCGGGGTCTATGGCTACACCTTCGGTTCG	CASSVGQSGVYGYTF	2	0.00019861	TCRBV09-01		TCRBJ01-02*01
CTGAGCTCTCTGGAGCTGGGGGACTCAGCTTTGTATTTCTGTGCCAGCAGCGTGGGACAGCTAAACACTGAAGCTTTCTTTGGACAA	CASSVGQLNTEAFF	2	0.00019861	TCRBV09-01	TCRBD01-01*01	TCRBJ01-01*01
AGCTCTCTGGAGCTGGGGGACTCAGCTTTGTATTTCTGTGCCAGCAGCGTAGATTCGGGGCGGGGAGAGACCCAGTACTTCGGGCCA	CASSVDSGRGETQYF	2	0.00019861	TCRBV09-01	TCRBD02-01*01	TCRBJ02-05*01
AGCTCTCTGGAGCTGGGGGACTCAGCTTTGTATTTCTGTGCCAGCAGCGTAGTTTCGGGGCCCGTTGAGACCCAGTACTTCGGGCCA	CASSVVSGPVETQYF	2	0.00019861	TCRBV09-01		TCRBJ02-05*01
AGCTCTCTGGAGCTGGGGGACTCAGCTTTGTATTTCTGTGCCAGCAGCCCGATGGGGACAACTAATGAAAAACTGTTTTTTGGCAGT	CASSPMGTTNEKLFF	2	0.00019861	TCRBV09-01		TCRBJ01-04*01
AGCTCTCTGGAGCTGGGGGACTCAGCTTTGTATTTCTGTGCCAGCAGCGTTGCAGCGGGGGGGTTAGAGACCCAGTACTTCGGGCCA	CASSVAAGGLETQYF	2	0.00019861	TCRBV09-01	TCRBD02-01*01	TCRBJ02-05*01
GAGCTGGGGGACTCAGCTTTGTATTTCTGTGCCAGCAGCCCCCGGGGTAGCGGGGGCTCGTACCAAGAGACCCAGTACTTCGGGCCA	CASSPRGSGGSYQETQYF	2	0.00019861	TCRBV09-01	TCRBD02-01*01	TCRBJ02-05*01
AGCTCTCTGGAGCTGGGGGACTCAGCTTTGTATTTCTGTGCCAGCAGCGTACAGGGTCTGGGTAACACTGAAGCTTTCTTTGGACAA	CASSVQGLGNTEAFF	2	0.00019861	TCRBV09-01	TCRBD01-01*01	TCRBJ01-01*01
AGCTCTCTGGAGCTGGGGGACTCAGCTTTGTATTTCTGTGCCAGCAGCGTAATGGCCCCCAGCACAGATACGCAGTATTTTGGCCCA	CASSVMAPSTDTQYF	2	0.00019861	TCRBV09-01	TCRBD01-01*01	TCRBJ02-03*01
AGCTCTCTGGAGCTGGGGGACTCAGCTTTGTATTTCTGTGCCAGCAGCGTAGAAAGCGGGAGGAACTACGAGCAGTACTTCGGGCCG	CASSVESGRNYEQYF	2	0.00019861	TCRBV09-01	TCRBD02-01*02	TCRBJ02-07*01
GAGCTGGGGGACTCAGCTTTGTATTTCTGTGCCAGCAGCCCCCGGGCTAGCGGGGGGGGCACCACAGATACGCAGTATTTTGGCCCA	CASSPRASGGGTTDTQYF	2	0.00019861	TCRBV09-01	TCRBD02-01*01	TCRBJ02-03*01
AGCTCTCTGGAGCTGGGGGACTCAGCTTTGTATTTCTGTGCCAGCAGCGCCGACAGGGCTACCTACAATGAGCAGTTCTTCGGGCCA	CASSADRATYNEQFF	2	0.00019861	TCRBV09-01	TCRBD01-01*01	TCRBJ02-01*01
TCTCTGGAGCTGGGGGACTCAGCTTTGTATTTCTGTGCCAGCAGCGTGGCCGAGACAGGGAACCGGCTCGAGCAGTACTTCGGGCCG	CASSVAETGNRLEQYF	2	0.00019861	TCRBV09-01	TCRBD01-01*01	TCRBJ02-07*01
AACCTGAGCTCTCTGGAGCTGGGGGACTCAGCTTTGTATTTCTGTGCCAGCAGCGGAGGGGGGAACACTGAAGCTTTCTTTGGACAA	CASSGGGNTEAFF	2	0.00019861	TCRBV09-01	TCRBD01-01*01	TCRBJ01-01*01
CTGGAGCTGGGGGACTCAGCTTTGTATTTCTGTGCCAGCAGCGCCGACAGGGTGGTATCTGGGGCCAACGTCCTGACTTTCGGGGCC	CASSADRVVSGANVLTF	2	0.00019861	TCRBV09-01	TCRBD01-01*01	TCRBJ02-06*01
TGAATAAACCTGAGCTCTCTGGAGCTGGGGGACTCAGCTTTGTATTTCTGTGCCACCCAAGGGGGCTCTGGCTACACCTTCGGTTCG	CATQGGSGYTF	2	0.00019861	TCRBV09-01	TCRBD01-01*01	TCRBJ01-02*01
TGACTAAACCTGAGCTCTCTGGAGCTGGGGGACTCAGCTTTGTATTTCTGTGCCACCCAAGGGGGCTCTGGCTACACCTTCGGTTCG	CATQGGSGYTF	2	0.00019861	TCRBV09-01	TCRBD01-01*01	TCRBJ01-02*01
TGAACTAAACTGAGCTCTCTGGAGCTGGGGGACTCAGCTTTGTATTTCTGTGCCACCCAAGGGGGCTCTGGCTACACCTTCGGTTCG	CATQGGSGYTF	2	0.00019861	TCRBV09-01	TCRBD01-01*01	TCRBJ01-02*01
AAGATCCAGCCTGCAGAGCTTGGGGACTCGGCCATGTATCTCTGTGCCAGCAGAAGACAGGGCCAAGAGACCCAGTACTTCGGGCCA	CASRRQGQETQYF	2	0.00019861	TCRBV11-01*01	TCRBD01-01*01	TCRBJ02-05*01
CAGCCTGCAGAGCTTGGGGACTCGGCCATGTATCTCTGTGCCAGCAGCTTAGAATCAGGGTACCAAGAGACCCAGTACTTCGGGCCA	CASSLESGYQETQYF	2	0.00019861	TCRBV11-01*01	TCRBD01-01*01	TCRBJ02-05*01
CAGCCTGCAGAGCTTGGGGACTCGGCCATGTATCTCTGTGCCAGCAGCTTAGATATCTCCCCAGACTACGAGCAGTACTTCGGGCCG	CASSLDISPDYEQYF	2	0.00019861	TCRBV11-01*01	TCRBD01-01*01	TCRBJ02-07*01
ATCCAGCCTGCAGAGCTTGGGGACTCGGCCATGTATCGCTGTGCCAGCAGCAACCGACAGGGTAACTACGAGCAGTACTTCGGGCCG	CASSNRQGNYEQYF	2	0.00019861	TCRBV11-01*01	TCRBD01-01*01	TCRBJ02-07*01
GTGCAGCCTGCAGAACTGGAGGATTCTGGAGTTTATTTCTGTGCCAGCAGCCAAGACAGCGTCCTCTATGGCTACACCTTCGGTTCG	CASSQDSVLYGYTF	2	0.00019861	TCRBV14-01*01	TCRBD02-01	TCRBJ01-02*01
CCTGCAGAACTGGAGGATTCTGGAGTTTATTTCTGTGCCAGCAGCCAAGGCGGATTCTCTGGGGCCAACGTCCTGACTTTCGGGGCC	CASSQGGFSGANVLTF	2	0.00019861	TCRBV14-01*01	TCRBD02-01	TCRBJ02-06*01
CCTGCAGAACTGGAGGATTCTGGAGTTTATTTCTGTGCCAGCAGCCACTCACAGGGCTCTGGGGCCAACGTCCTGACTTTCGGGGCC	CASSHSQGSGANVLTF	2	0.00019861	TCRBV14-01*01	TCRBD01-01*01	TCRBJ02-06*01
GCAGAACTGGAGGATTCTGGAGTTTATTTCTGTGCCAGCAGCCAGATTAAGTGGGGGGCGCGGTACAATGAGCAGTTCTTCGGGCCA	CASSQIKWGARYNEQFF	2	0.00019861	TCRBV14-01*01		TCRBJ02-01*01
GCAGAACTGGAGGATTCTGGAGTTTATTTCTGTGCCAGCAGCCAAGGGGGACAGGGACCAGGGGCCAACGTCCTGACTTTCGGGGCC	CASSQGGQGPGANVLTF	2	0.00019861	TCRBV14-01*01	TCRBD01-01*01	TCRBJ02-06*01
CAGCCTGCAGAACTGGAGGATTCTGGAGTTTATTTCTGTGCCAGCAGCCAAAGGGTTAACGGTAATGAAAAACTGTTTTTTGGCAGT	CASSQRVNGNEKLFF	2	0.00019861	TCRBV14-01*01		TCRBJ01-04*01
CAGCCTGCAGAACTGGAGGATTCTGGAGTTTATTTCTGTGCCAGCAGCCTCCCGGGACTAGCGGGTCGCGAGCAGTACTTCGGGCCG	CASSLPGLAGREQYF	2	0.00019861	TCRBV14-01*01	TCRBD02-01	TCRBJ02-07*01
GTGCAGCCTGCAGAACTGGAGGATTCTGGAGTTTATTTCTGTGCCAGCAGCCGGTCTAGCGGGGACAATGAGCAGTTCTTCGGGCCA	CASSRSSGDNEQFF	2	0.00019861	TCRBV14-01*01	TCRBD02-01*01	TCRBJ02-01*01
AACGCCTTGTTGCTAGGGGACTCGGCCCTCTATCTCTGTGCCAGCAGCGGCACAGGGTATGGAACAGATACGCAGTATTTTGGCCCA	CASSGTGYGTDTQYF	2	0.00019861	TCRBV05-07*01	TCRBD01-01*01	TCRBJ02-03*01
ACCCTGCAGCCAGAAGACTCGGCCCTGTATCTCTGCGCCAGCAGCCAAGGGGTTGCGTATGGGGACACTGAAGCTTTCTTTGGACAA	CASSQGVAYGDTEAFF	2	0.00019861	TCRBV04-03*01		TCRBJ01-01*01
CACCTACACACCCTGCAGCCAGAAGACTCGGCCCTGTATCTCTGCGCCGCGGGCCGCGCGAACACCGGGGAGCTGTTTTTTGGAGAA	CAAGRANTGELFF	2	0.00019861	TCRBV04-03*01	TCRBD02-01	TCRBJ02-02*01
GAAGACTCGGCCCTGTATCTCTGCGCCAGCAGCCAAGTTTGGCACTTCGGGGGGAGCTCCTATAATTCACCCCTCCACTTTGGGAAC	CASSQVWHFGGSSYNSPLHF	2	0.00019861	TCRBV04-03*01	TCRBD02-01*01	TCRBJ01-06*01
CAGCCAGAAGACTCGGCCCTGTATCTCTGCGCCAGCAGCCAAGATGCAACGGGGGGGCCGGACACAGATACGCAGTATTTTGGCCCA	CASSQDATGGPDTDTQYF	2	0.00019861	TCRBV04-03*01	TCRBD02-01*01	TCRBJ02-03*01
CACACCCTGCAGCCAGAAGACTCGGCCCTGTATCTCTGCGCCGGAACTGAACCAGGGTTGGAGAGGACTGAAGCTTTCTTTGGACAA	CAGTEPGLERTEAFF	2	0.00019861	TCRBV04-03*01	TCRBD01-01*01	TCRBJ01-01*01
CACACCCTGCAGCCAGAAGACTCGGCCCTGTATCTCTGCGCCAGCGGTCCGACTAGCGGGGGGTCCAGTGAGCAGTTCTTCGGGCCA	CASGPTSGGSSEQFF	2	0.00019861	TCRBV04-03*01	TCRBD02-01*01	TCRBJ02-01*01
CACACCCTGCAGCCAGAAGACTCGGCCCTGTATCTCTGCGCCAGCAGCACGGAGCGGGGGAGCACAGATACGCAGTATTTTGGCCCA	CASSTERGSTDTQYF	2	0.00019861	TCRBV04-03*01	TCRBD02-01*01	TCRBJ02-03*01
ACCCTGCAGCCAGAAGACTCGGCCCTGTATCTCTGCGCCAGCAGCCACATCACAGGGGACGGCTCCTACGAGCAGTACTTCGGGCCG	CASSHITGDGSYEQYF	2	0.00019861	TCRBV04-03*01	TCRBD01-01*01	TCRBJ02-07*01
CACACCCTGCAGCCAGAAGACTCGGCCCTGTATCTCTGCGCCAGCAAATCCGGGACCCCGGATCCCCACGAGCAGTACTTCGGGCCG	CASKSGTPDPHEQYF	2	0.00019861	TCRBV04-03*01		TCRBJ02-07*01
CACACCCTGCAGCCAGAAGACTCGGCCCTGTATCTCTGCGCCAGCAGCCAAGAAGGGACTCTCAATTCACCCCTCCACTTTGGGAAC	CASSQEGTLNSPLHF	2	0.00019861	TCRBV04-03*01	TCRBD02-01	TCRBJ01-06*01
CTGTCGGCTGCTCCCTCCCAGACATCTGTGTACTTCTGTGCCAGCAGTCAGGTCACCTCTGGGGCCAACGTCCTGACTTTCGGGGCC	CASSQVTSGANVLTF	2	0.00019861	TCRBV06-05*01	TCRBD01-01*01	TCRBJ02-06*01
CTGTCGGCTGCTCCCTCCCAGACATCTGTGTACTTCTGTGCCAGCAGTTACGCCCGGACAGGGGGCGATGGCTACACCTTCGGTTCG	CASSYARTGGDGYTF	2	0.00019861	TCRBV06-05*01	TCRBD01-01*01	TCRBJ01-02*01
CTGTCGGCTGCTCCCTCCCAGACATCTGTGTACTTCTGTGCCAGCAGTTTCCGGGACAGGGGATACAATGAGCAGTTCTTCGGGCCA	CASSFRDRGYNEQFF	2	0.00019861	TCRBV06-05*01	TCRBD01-01*01	TCRBJ02-01*01
CTGTCGGCTGCTCCCTCCCAGACATCTGTGTACTTCTGTGCCAGCAGTTACTCGACAGGATATAATGAAAAACTGTTTTTTGGCAGT	CASSYSTGYNEKLFF	2	0.00019861	TCRBV06-05*01	TCRBD01-01*01	TCRBJ01-04*01
CTGCTGTCGGCTGCTCCCTCCCAGACATCTGTGTACTTCTGTGCCAGCAGTAACTGGGGGGGGCAAACTGAAGCTTTCTTTGGACAA	CASSNWGGQTEAFF	2	0.00019861	TCRBV06-05*01	TCRBD02-01*01	TCRBJ01-01*01
AGGCTGCTGTCGGCTGCTCCCTCCCAGACATCTGTGTACTTCTGTGCCAGCAGTCCCCCAGGCACAGATACGCAGTATTTTGGCCCA	CASSPPGTDTQYF	2	0.00019861	TCRBV06-05*01	TCRBD01-01*01	TCRBJ02-03*01
CTGTCGGCTGCTCCCTCCCAGACATCTGTGTACTTCTGTGCCAGCAGTTACTCGTCAGGGGATTTTTATGGCTACACCTTCGGTTCG	CASSYSSGDFYGYTF	2	0.00019861	TCRBV06-05*01	TCRBD01-01*01	TCRBJ01-02*01
CTGTCGGCTGCTCCCTCCCAGACATCTGTGTACTTCTGTGCCAGCAGCACATGGGGGGGCTTGAATCAGCCCCAGCATTTTGGTGAT	CASSTWGGLNQPQHF	2	0.00019861	TCRBV06-05*01	TCRBD02-01*01	TCRBJ01-05*01
CTGCTGTCGGCTGCTCCCTCCCAGACATCTGTGTACTTCTGTGCCAGCAGACCGGGACAGGGGTCCTACGAGCAGTACTTCGGGCCG	CASRPGQGSYEQYF	2	0.00019861	TCRBV06-05*01	TCRBD01-01*01	TCRBJ02-07*01
CTGCTGTCGGCTGCTCCCTCCCAGACATCTGTGTACTTCTGTGCCAGCAGGGATCCCACAACTAATGAAAAACTGTTTTTTGGCAGT	CASRDPTTNEKLFF	2	0.00019861	TCRBV06-05*01		TCRBJ01-04*01
CTGCTGTCGGCTGCTCCCTCCCAGACATCTGTGTACTTCTGTGCCAGCAGCCGGGGACAGACGAGCTACGAGCAGTACTTCGGGCCG	CASSRGQTSYEQYF	2	0.00019861	TCRBV06-05*01	TCRBD01-01*01	TCRBJ02-07*01
CTGTCGGCTGCTCCCTCCCAGACATCTGTGTACTTCTGTGCCAGCAGTTACGTCGGGGGGCGAGGTACTGAAGCTTTCTTTGGACAA	CASSYVGGRGTEAFF	2	0.00019861	TCRBV06-05*01	TCRBD02-01*01	TCRBJ01-01*01
CTGCTGTCGGCTGCTCCCTCCCAAACATCTGTGTACTTCTGTGCCAGCAGACCGGGACAGGGGTCCTACGAGCAGTACTTCGGGCCG	CASRPGQGSYEQYF	2	0.00019861	TCRBV06-05*01	TCRBD01-01*01	TCRBJ02-07*01
AGGCTGCTGTCGGCTGCTCCCTCCCAGACATCTGTGTACTTCTGTGCCAGTAGAACCGGGACAACCTATGGCTACACCTTCGGTTCG	CASRTGTTYGYTF	2	0.00019861	TCRBV06-05*01	TCRBD01-01*01	TCRBJ01-02*01
AGGCTGCTGTCGGCTGCTCCCTCCCAAACATCTGTGTACTTCTGTGCCAGTAGAACCGGGACAACCTATGGCTACACCTTCGGTTCG	CASRTGTTYGYTF	2	0.00019861	TCRBV06-05*01	TCRBD01-01*01	TCRBJ01-02*01
AGGCTGCTGTCGGCTGCTCCCTCCCAGACATCTGTGTACTTCTGTGCCAGCAGTTACTGGGAGGGCACTGAAGCTTTCTTTGGACAA	CASSYWEGTEAFF	2	0.00019861	TCRBV06-05*01	TCRBD02-01*02	TCRBJ01-01*01
AGGCTGCTGTCGGCTGCTCCCTCCCAGACATCTGTGTACTTCTGTGCCAGCAGTCTTAGCGGGGGGGGAAGGCAGTTCTTCGGGCCA	CASSLSGGGRQFF	2	0.00019861	TCRBV06-05*01	TCRBD02-01*01	TCRBJ02-01*01
ACTCTGACAGTGACCAGTGCCCATCCTGAAGACAGCAGCTTCTACATCTGCAGTGCTAGAGCAGGGGGTGAAGCTTTCTTTGGACAA	CSARAGGEAFF	2	0.00019861	TCRBV20-01*01	TCRBD01-01*01	TCRBJ01-01*01
TCCACTCTGACAGTGACCAGTGCCCATCCTGAAGACAGCAGCTTCTACATCTGCAGTGCCCATGGCCAAGGCTACACCTTCGGTTCG	CSAHGQGYTF	2	0.00019861	TCRBV20-01*01	TCRBD01-01*01	TCRBJ01-02*01
ACTCTGACAGTGACCAGTGCCCATCCTGAAGACAGCAGCTTCTACATCTGCAGTGCTAGATTACAGGGTGGCCAGTACTTCGGGCCA	CSARLQGGQYF	2	0.00019861	TCRBV20-01*01	TCRBD01-01*01	TCRBJ02-05*01
ACTCTGACAGTGACCAGTGCCCATCCTGAAGACAGCAGCTTCTACATCTGCAGTGCTAGAGATCGCGGTATCCAGTACTTCGGGCCA	CSARDRGIQYF	2	0.00019861	TCRBV20-01*01	TCRBD02-01	TCRBJ02-05*01
AATGCCTTGGAGCTGGAGGACTCGGCCCTGTATCTCTGTGCCAGCAGCCTAGGACAAGGACTGACCTACGAGCAGTACTTCGGGCCG	CASSLGQGLTYEQYF	2	0.00019861	TCRBV05-08*01		TCRBJ02-07*01
GTGAATGCCTTGGAGCTGGAGGACTCGGCCCTGTATCTCTGTGCCAGCAGCTTGGGGGGCCAGCTCGGGGAGCAGTACTTCGGGCCG	CASSLGGQLGEQYF	2	0.00019861	TCRBV05-08*01	TCRBD01-01*01	TCRBJ02-07*01
GTGAATGCCTTGGAGCTGGAGGACTCGGCCCTGTATCTCTGTGCCAGCAGCTTGGGGGCACAGGGTCGCGAGCAGTACTTCGGGCCG	CASSLGAQGREQYF	2	0.00019861	TCRBV05-08*01	TCRBD01-01*01	TCRBJ02-07*01
AACGCCTTGGAGCTGGAGGACTCGGCCCTGTATCTCTGTGCCAGCAGCGGCACAGGGTATGGAACAGATACGCAGTATTTTGGCCCA	CASSGTGYGTDTQYF	2	0.00019861	TCRBV05-08*01	TCRBD01-01*01	TCRBJ02-03*01
TTGGAGCTGGAGGACTCGGCCCTGTATCTCTGTGCCAGCAGTCATCCGTGGACACCCGGGGGGAACACTGAAGCTTTCTTTGGACAA	CASSHPWTPGGNTEAFF	2	0.00019861	TCRBV05-08*01	TCRBD02-01*01	TCRBJ01-01*01
TTCCAGCGCACACAGCAGGGGGACTTGGCTGTGTATCTCTGTGCCAGCAGCAACCGACAGGGTAACTACGAGCAGTACTTCGGGCCG	CASSNRQGNYEQYF	2	0.00019861	TCRBV07-01*01	TCRBD01-01*01	TCRBJ02-07*01
ATCCAGCGCACAGAGCGGGGGGACTCAGCCGTGTATCTCTGTGCCAGCAGCAACCGACAGGGTAACTACGAGCAGTACTTCGGGCCG	CASSNRQGNYEQYF	2	0.00019861	TCRBV07-03*01	TCRBD01-01*01	TCRBJ02-07*01
AAGATCCAGCGCACAGAGCGGGGGGACTCAGCCGTGTATCTCTGTGCCAGCCACCTTAACGTTAACACTGAAGCTTTCTTTGGACAA	CASHLNVNTEAFF	2	0.00019861	TCRBV07-03*01		TCRBJ01-01*01
AAGATCCAGCGCACACAGCAGGAGGACTCCGCCGTGTATCTCTGTGCCAGCAGCTTATATACTAGCGGGGCCCAGTACTTCGGGCCA	CASSLYTSGAQYF	2	0.00019861	TCRBV07-08*01	TCRBD02-01*01	TCRBJ02-05*01
ACACAGCAGGAGGACTCCGCCGTGTATCTCTGTGCCAGCAGCCGTAGGGCAGTACAGGGGCTTCGGGAGACCCAGTACTTCGGGCCA	CASSRRAVQGLRETQYF	2	0.00019861	TCRBV07-08*01	TCRBD01-01*01	TCRBJ02-05*01
AAGATCCAGCGCACACAGCAGGAGGACTCCGCCGTGTATCTCTGTGCCAGCAGCTTAACAGGGGGCACTGAAGCTTTCTTTGGACAA	CASSLTGGTEAFF	2	0.00019861	TCRBV07-08*01	TCRBD01-01*01	TCRBJ01-01*01
AAGATCCAGCGCACACAGCAGGAGGACTCCGCCGTGTATCTCTGTGCCAGCAGCCCGGGACTAGCCTACGAGCAGTACTTCGGGCCG	CASSPGLAYEQYF	2	0.00019861	TCRBV07-08*01	TCRBD02-01	TCRBJ02-07*01
ATCCAGCGCACACAGCAGGAGGACTCCGCCGTGTATCTCTGTGCCAGCAGCTTCGGGCGGGGGGGTTACGAGCAGTACTTCGGGCCG	CASSFGRGGYEQYF	2	0.00019861	TCRBV07-08*01	TCRBD02-01*01	TCRBJ02-07*01
AAGATCCAGCGCACACAGCAGGAGGACTCCGCCGTGTATCTCTGTGCCAGCAGCCCACAGGGTTACAATGAGCAGTTCTTCGGGCCA	CASSPQGYNEQFF	2	0.00019861	TCRBV07-08*01	TCRBD01-01*01	TCRBJ02-01*01
AAGATCCAGCGCACACAGCAGGAGGACTCCGCCGTGTATCTCTGTGCCAGCAGCTTAACAGGTACCTACGAGCAGTACTTCGGGCCG	CASSLTGTYEQYF	2	0.00019861	TCRBV07-08*01	TCRBD01-01*01	TCRBJ02-07*01
CAGCGCACACAGCAGGAGGACTCCGCCGTGTATCTCTGTGCCAGCAGCCCTAGAAATTGGAGGCTCTATGGCTACACCTTCGGTTCG	CASSPRNWRLYGYTF	2	0.00019861	TCRBV07-08*01	TCRBD02-01*02	TCRBJ01-02*01
CTGAAGATCCAGCGCACACAGCAGGAGGACTCCGCCGTGTATCTCTGTGCCAGCAGTCACCCAGGGGGCGAGCAGTACTTCGGGCCG	CASSHPGGEQYF	2	0.00019861	TCRBV07-08*01	TCRBD01-01*01	TCRBJ02-07*01
TCAGCTACCCGCTCCCAGACATCTGTGTATTTCTGCGCCAGCAGTGAGTCGAATCAAGGGTACGGCGGGGAGCTGTTTTTTGGAGAA	CASSESNQGYGGELFF	2	0.00019861	TCRBV10-02*01		TCRBJ02-02*01
ACAGAGAATTTCCCCCTCACTCTGGAGTCAGCTACCCGCTCCCAGACATCTGTGTATTTCTGCGCCAGCAGTGAGTCACAGGGTTCG	CASSESQ	2	0.00019861	TCRBV10-02*01	TCRBD01-01*01	TCRBJ01-02*01
CTCACTCTGGAGTCCGCTACCAGCTCCCAGACATCTGTGTACTTCTGTGCGACAAACGGGGACTCAGAGACCCAGTACTTCGGGCCA	CATNGDSETQYF	2	0.00019861	TCRBV10-03*01	TCRBD02-01	TCRBJ02-05*01
GAGTCCGCTACCAGCTCCCAGACATCTGTGTACTTCTGTGCCATCAGTGATTTGTCCGGATCCCTCTATGGCTACACCTTCGGTTCG	CAISDLSGSLYGYTF	2	0.00019861	TCRBV10-03*01		TCRBJ01-02*01
CTGGAGTCCGCTACCAGCTCCCAGACATCTGTGTACTTCTGTGCCATCAGTGGCACGGGGGCTAACTATGGCTACACCTTCGGTTCG	CAISGTGANYGYTF	2	0.00019861	TCRBV10-03*01	TCRBD02-01*01	TCRBJ01-02*01
ACTGTGACATCGGCCCAAAAGAACCCGACAGCTTTCTATCTCTGTGCCAGTAGCAAGGGTGGGCAAGAGACCCAGTACTTCGGGCCA	CASSKGGQETQYF	2	0.00019861	TCRBV19-01		TCRBJ02-05*01
ACATCGGCCCAAAAGAACCCGACAGCTTTCTATCTCTGTGCCAGTAGTATATCAAGGTCCTTTCCTAGGGAGCAGTACTTCGGGCCG	CASSISRSFPREQYF	2	0.00019861	TCRBV19-01	TCRBD02-01	TCRBJ02-07*01
TCGGCCCAAAAGAACCCGACAGCTTTCTATCTCTGTGCCAGTAGTATTCCCGGGACAGGGGGAGGGAAGACCCAGTACTTCGGGCCA	CASSIPGTGGGKTQYF	2	0.00019861	TCRBV19-01	TCRBD01-01*01	TCRBJ02-05*01
ACATCGGCCCAAAAGAACCCGACAGCTTTCTATCTCTGTGCCAGTAGTATCATAGCATGGGGGAACACTGAAGCTTTCTTTGGACAA	CASSIIAWGNTEAFF	2	0.00019861	TCRBV19-01		TCRBJ01-01*01
GCCCAAAAGAACCCGACAGCTTTCTATCTCTGTGCCAGTAGTATAGGGGCCGGGGGCCCGAACACCGGGGAGCTGTTTTTTGGAGAA	CASSIGAGGPNTGELFF	2	0.00019861	TCRBV19-01		TCRBJ02-02*01
TCGGCCCAAAAGAACCCGACAGCTTTCTATCTCTGTGCCAGTAGTATCGGACAGGGAACAAACACCGGGGAGCTGTTTTTTGGAGAA	CASSIGQGTNTGELFF	2	0.00019861	TCRBV19-01	TCRBD01-01*01	TCRBJ02-02*01
ACATCGGCCCAAAAGAACCCGACAGCTTTCTATCTCTGTGCCAGTAGTAATCGAGTCGGGTATAATTCACCCCTCCACTTTGGGAAC	CASSNRVGYNSPLHF	2	0.00019861	TCRBV19-01	TCRBD02-01	TCRBJ01-06*01
AAGGAATCCTTTCCTCTCACTGTGACATCGGCCCAAAAGAACCCAGGGGTTCAAGGCTCCTATAATTCACCCCTCCACTTTGGGAAC	YNSPLHF	2	0.00019861	TCRBV19-01	TCRBD01-01*01	TCRBJ01-06*01
TCGGCCCAAAAGAACCCGACAGCTTTCTATCTCTGTGCCAGTAGTACTGACCGTCCAGGGGCGAGTCAGCCCCAGCATTTTGGTGAT	CASSTDRPGASQPQHF	2	0.00019861	TCRBV19-01	TCRBD01-01*01	TCRBJ01-05*01
TCGGCCCAAAAGAACCCGACAGCTTTCTATCTCTGTGCCAGTAGTATAGTTGCGGGACAGGGGTATCAGCCCCAGCATTTTGGTGAT	CASSIVAGQGYQPQHF	2	0.00019861	TCRBV19-01	TCRBD01-01*01	TCRBJ01-05*01
CAAAAGAACCCGACAGCTTTCTATCTCTGTGCCAGTAGTATTCTCGGGACAGGTTCTGCAACTAATGAAAAACTGTTTTTTGGCAGT	CASSILGTGSATNEKLFF	2	0.00019861	TCRBV19-01	TCRBD01-01*01	TCRBJ01-04*01
GAATCCTTTCCTCTCACTGTGACATCGGCCCAAAAGAACCCGACAGCTTTCTATCTCTGTGCCAGTAGTATCACCTTGTGGGGGCCG	CASSITLW	2	0.00019861	TCRBV19-01		TCRBJ02-07*01
ACTGTGACATCGGCCCAAAAGAACCCGACAGCTTTCTATCTCTGTGCCAGTAATTATCACCCCTCGGGGGCCCAGCATTTTGGTGAT	CASNYHPSGAQHF	2	0.00019861	TCRBV19-01	TCRBD02-01*01	TCRBJ01-05*01
ACTGTGACATCGGCCCAAAAGAACCCGACAGCTTTCTATCTCTGTGCCAGTAGGTCAGGGAGGGGCTATGGCTACACCTTCGGTTCG	CASRSGRGYGYTF	2	0.00019861	TCRBV19-01	TCRBD02-01*02	TCRBJ01-02*01
GTGACATCGGCCCAAAAGAACCCGACAGCTTTCTATCTCTGTGCCAGTAGTATACGGCCAGGGGGAACTGAAGCTTTCTTTGGACAA	CASSIRPGGTEAFF	2	0.00019861	TCRBV19-01	TCRBD01-01*01	TCRBJ01-01*01
ACATCGGCCCAAAAGAACCCGACAGCTTTCTATCTCTGTGCCAGTAGTATCCAGGGAACACCCACAGATACGCAGTATTTTGGCCCA	CASSIQGTPTDTQYF	2	0.00019861	TCRBV19-01	TCRBD01-01*01	TCRBJ02-03*01
ACTGTGACATCGGCCCAAAAGAACCCGACAGCTTTCTATCTCTGTGCCAGTAGTGTTCCGGGGGAAGAGACCCAGTACTTCGGGCCA	CASSVPGEETQYF	2	0.00019861	TCRBV19-01	TCRBD02-01*01	TCRBJ02-05*01
CCTCTCACTGTGACATCGGCCCAAAAGAACCCGACAGCTTTCTATCTCTGTGCCAGTGTCGGCCGAAACACCATATATTTTGGAGAG	CASVGRNTIYF	2	0.00019861	TCRBV19-01		TCRBJ01-03*01
GTGACATCGGCCCAAAAGAACCCGACAGCTTTCTATCTCTGTGCCAGTAGTATAGGGTTGGGGAGGCCTGAAGCTTTCTTTGGACAA	CASSIGLGRPEAFF	2	0.00019861	TCRBV19-01	TCRBD02-01*02	TCRBJ01-01*01
ACTGTGACATCGGCCCAAAAGAACCCGACAGCTTTCTATCTCTGTGCCACCCGGGGGACAGGGGATGAAAAACTGTTTTTTGGCAGT	CATRGTGDEKLFF	2	0.00019861	TCRBV19-01	TCRBD01-01*01	TCRBJ01-04*01
TCGGCCCAAAAGAACCCGACAGCTTTCTATCTCTGTGCCAGCTCCCGGGACAGGGCCTCTGGGGCCAACGTCCTGACTTTCGGGGCC	CASSRDRASGANVLTF	2	0.00019861	TCRBV19-01	TCRBD01-01*01	TCRBJ02-06*01
ACATCGGCCCAAAAGAACCCGACAGCTTTCTATCTCTGTGCCAGTAGTGCCTATACAGGGGCCAATCAGCCCCAGCATTTTGGTGAT	CASSAYTGANQPQHF	2	0.00019861	TCRBV19-01	TCRBD01-01*01	TCRBJ01-05*01
ACCCTGGAGTCTGCCAGGCCCTCACATACCTCTCAGTACCTCTGTGCCAGCAGGGGGGAGTATAATTCACCCCTCCACTTTGGGAAC	CASRGEYNSPLHF	2	0.00019861	TCRBV25-01*01		TCRBJ01-06*01
ACCCTGGAGTCTGCCAGGCCCTCACATACCTCTCAGTACCTCTGTGCCAGCGGGGACAGGGGGCCGGGTACGCAGTATTTTGGCCCA	CASGDRGPGTQYF	2	0.00019861	TCRBV25-01*01	TCRBD01-01*01	TCRBJ02-03*01
GAGTCTGCCAGGCCCTCACATACCTCTCAGTACCTCTGTGCCAGCAGTGAACCGTTTGGAAGGGCAGATACGCAGTATTTTGGCCCA	CASSEPFGRADTQYF	2	0.00019861	TCRBV25-01*01		TCRBJ02-03*01
ACCCTGGAGTCTGCCAGGCCCTCACATACCTCTCAGTACCTCTGTGCCAGCAGTGAGGGCGGAAACTATGGCTACACCTTCGGTTCG	CASSEGGNYGYTF	2	0.00019861	TCRBV25-01*01		TCRBJ01-02*01
CTGACCCTGGAGTCTGCCAGGCCCTCACATACCTCTCAGTACCTCTGTGCCAGCAGGCCAGGAAATTCACCCCTCCACTTTGGGAAC	CASRPGNSPLHF	2	0.00019861	TCRBV25-01*01	TCRBD01-01*01	TCRBJ01-06*01
GTGAGCACCTTGGAGCTGGGGGACTCGGCCCTTTATCTTTGCGCCAGCAGCTCCGGGGGAACTAATGAAAAACTGTTTTTTGGCAGT	CASSSGGTNEKLFF	2	0.00019861	TCRBV05-01*01	TCRBD02-01*01	TCRBJ01-04*01
ATGAATGTGAGCACCTTGGAGCTGGGGGACTCGGCCCTTTATCTTTGCGCCAGCAGCTTTAGCACAGATACGCAGTATTTTGGCCCA	CASSFSTDTQYF	2	0.00019861	TCRBV05-01*01		TCRBJ02-03*01
AGCACCTTGGAGCTGGGGGACTCGGCCCTTTATCTTTGCGCCAGCGGGAGCCCCGGGAGAAATACCGGGGAGCTGTTTTTTGGAGAA	CASGSPGRNTGELFF	2	0.00019861	TCRBV05-01*01	TCRBD02-01*02	TCRBJ02-02*01
GTGAGCACCTTGGAGCTGGGGGACTCGGCCCTTTATCTTTGCGCCAGCAGTGACCGCGGGGGGGTCGCTACGCAGTATTTTGGCCCA	CASSDRGGVATQYF	2	0.00019861	TCRBV05-01*01	TCRBD02-01*01	TCRBJ02-03*01
GAGATGAATGTGAGCACCTTGGAGCTGGGGGACTCGGCCCTTTATCTTTGCGCCAGCAGCTTGGATGGTGAGCAGTTCTTCGGGCCA	CASSLDGEQFF	2	0.00019861	TCRBV05-01*01		TCRBJ02-01*01
GTGAGCACCTTGGAGCTGGGGGACTCGGCCCTTTATCTTTGCGCCAGCAGCTTGCTTGGGGTGAGGACTGAAGCTTTCTTTGGACAA	CASSLLGVRTEAFF	2	0.00019861	TCRBV05-01*01		TCRBJ01-01*01
TCGGCCCTTTATCTTTGCGCCAGCAGCTTGGGGGGTTTCGTGTGGAGGGGTCAGGGCCTATCAATTTACGAGCAGTACTTCGGGCCG	CASSLGGFVWRGQGLSIYEQYF	2	0.00019861	TCRBV05-01*01	TCRBD02-01*02	TCRBJ02-07*01
AGCACCTTGGAGCTGGGGGACTCGGCCCTTTATCTTTGCGCCAGCAGCGTTTCAGGGTACTCCCAAGAGACCCAGTACTTCGGGCCA	CASSVSGYSQETQYF	2	0.00019861	TCRBV05-01*01	TCRBD01-01*01	TCRBJ02-05*01
AATGTGAGCACCTTGGAGCTGGGGGACTCGGCCCTTTATCTTTGCGCCAGCAGCTTGCCTAGCCAAGAGACCCAGTACTTCGGGCCA	CASSLPSQETQYF	2	0.00019861	TCRBV05-01*01	TCRBD02-01	TCRBJ02-05*01
AGCACCTTGGAGCTGGGGGACTCGGCCCTTTATCTTTGCGCCAGCAGCGCAGGCCGGGACAGGGGCCTGGGGCAGTACTTCGGGCCG	CASSAGRDRGLGQYF	2	0.00019861	TCRBV05-01*01	TCRBD01-01*01	TCRBJ02-07*01
AGCACCTTGGAGCTGGGGGACTCGGCCCTTTATCTTTGCGCCAGCAGCCTCCTAGGGACAGGGCTAGATACGCAGTATTTTGGCCCA	CASSLLGTGLDTQYF	2	0.00019861	TCRBV05-01*01	TCRBD01-01*01	TCRBJ02-03*01
TTGGAGCTGGGGGACTCGGCCCTTTATCTTTGCGCCAGCAGCACCTCTACCGGGGCCCAGGGAACCTACGAGCAGTACTTCGGGCCG	CASSTSTGAQGTYEQYF	2	0.00019861	TCRBV05-01*01		TCRBJ02-07*01
ACCTTGGAGCTGGGGGACTCGGCCCTTTATCTTTGCGCCAGCAGCCTTGTGCCGGACACTAAACTGAATGGCTACACCTTCGGTTCG	CASSLVPDTKLNGYTF	2	0.00019861	TCRBV05-01*01	TCRBD01-01*01	TCRBJ01-02*01
AGCACCTTGGAGCTGGGGGACTCGGCCCTTTATCTTTGCGCCAGCAGCTTGCGGAGCGAGAACACCGGGGAGCTGTTTTTTGGAGAA	CASSLRSENTGELFF	2	0.00019861	TCRBV05-01*01	TCRBD02-01	TCRBJ02-02*01
GTGAGCACCTTGGAGCTGGGGGACTCGGCCCTTTATCTTTGCGCCAGCAGCAGGACAGGGGAGGTCTACGAGCAGTACTTCGGGCCG	CASSRTGEVYEQYF	2	0.00019861	TCRBV05-01*01	TCRBD01-01*01	TCRBJ02-07*01
ATGAATGTGAGCACCTTGGAGCTGGGGGACTCGGCCCTTTATCTTTGCGCCAGCAGCTTGGCAGGGTTGGAGCAGTTCTTCGGGCCA	CASSLAGLEQFF	2	0.00019861	TCRBV05-01*01	TCRBD01-01*01	TCRBJ02-01*01
AGCACCTTGGAGCTGGGGGACTCGGCCCTTTATCTTTGCGCCAGCAGCGCGGGACAGACCCCGTCCCATACGCAGTATTTTGGCCCA	CASSAGQTPSHTQYF	2	0.00019861	TCRBV05-01*01	TCRBD01-01*01	TCRBJ02-03*01
TTGGAGCTGGGGGACTCGGCCCTTTATCTTTGCGCCAGCAGCTCTGGACAGGGGTCGCGGGGGGCCAACGTCCTGACTTTCGGGGCC	CASSSGQGSRGANVLTF	2	0.00019861	TCRBV05-01*01	TCRBD01-01*01	TCRBJ02-06*01
GTGAGCACCTTGGAGCTGGGGGACTCGGCCCTTTATCTTTGCGCCAGCAGCCCGGGACAGGGTGGACCTGAAGCTTTCTTTGGACAA	CASSPGQGGPEAFF	2	0.00019861	TCRBV05-01*01	TCRBD01-01*01	TCRBJ01-01*01
AGCACCTTGGAGCTGGGGGACTCGGCCCTTTATCTTTGCGCCAGCAGCTCGGGACTAACTAGCACAGATACGCAGTATTTTGGCCCA	CASSSGLTSTDTQYF	2	0.00019861	TCRBV05-01*01	TCRBD02-01	TCRBJ02-03*01
AGCACCTTGGAGCTGGGGGACTCGGCCCTTTATCTTTGCGCCAGCAGCTTGGCCCCGGCCGGAATCTACGAGCAGTACTTCGGGCCG	CASSLAPAGIYEQYF	2	0.00019861	TCRBV05-01*01		TCRBJ02-07*01
AGCACCTTGGAGCTGGGGGACTCGGCCCTTTATCTTTGCGCCAGCAGCTTGATGGCAGGGGCGGACAATGAGCAGTTCTTCGGGCCA	CASSLMAGADNEQFF	2	0.00019861	TCRBV05-01*01	TCRBD01-01*01	TCRBJ02-01*01
AGCACCTTGGAGCTGGGGGACTCGGCCCTTTATCTTTGCGCCAGCAGCTTTCAGGGGAATGAGAACAATGAGCAGTTCTTCGGGCCA	CASSFQGNENNEQFF	2	0.00019861	TCRBV05-01*01	TCRBD01-01*01	TCRBJ02-01*01
TTGGAGCTGGGGGACTCGGCCCTTTATCTTTGCGCCAGCAGCTTGCGGGGGGGATCTATACTAGCGGGGCCCGAGTTCTTCGGGCCA	CASSLRGGSILAGPEFF	2	0.00019861	TCRBV05-01*01	TCRBD02-01*01	TCRBJ02-01*01
GTGAGCACCTTGGAGCTGGGGGACTCGGCCCTTATCTTTGCGCCAGCAGCCCCTACAGGGAGCAATCAGCCCCAGCATTTTGGTGAT	APAAPTGSNQPQHF	2	0.00019861	TCRBV05-01*01	TCRBD01-01*01	TCRBJ01-05*01
GGGAGCACCTTGGAGCGGGGGGACTCGGCCCTTTATCTTTGCGCCAGCAGCTTGGACAGGGGGGACGGGGAGCTGTTTTTTGGAGAA	CASSLDRGDGELFF	2	0.00019861	TCRBV05-01*01	TCRBD01-01*01	TCRBJ02-02*01
TGTGAGCACCTTGGAGCTGGGGACTCGGCCCTTTATCTTTGCGCCAGCAGCTGGGGACAGGGGGCCGGGGAGCTGTTTTTTGGAGAA	CASSWGQGAGELFF	2	0.00019861	TCRBV05-01*01	TCRBD01-01*01	TCRBJ02-02*01
GTGAGCACCTTGGAGCTGGGGGACTCGGCCCTTTATCTTTGCGCCAGCAGCCCTACAGGGAGCAATCAGCCCCAGCATTTTGGTGAT	CASSPTGSNQPQHF	2	0.00019861	TCRBV05-01*01	TCRBD01-01*01	TCRBJ01-05*01
GAGCACCTTGGAGCTGGGGACTCGGCCCTTTATCTTTGCGCCAGCAGCTGGGGACTAGCGGAGGCCTACGAGCAGTACTTCGGGCCG	CASSWGLAEAYEQYF	2	0.00019861	TCRBV05-01*01	TCRBD02-01	TCRBJ02-07*01
GTGAGCACCTTGGAGCTGGGGGACTCGGCCCTTTATCTTTGCGCCAGCAGAGTTAGGTCTGGTCAAACTGAAGCTTTCTTTGGACAA	CASRVRSGQTEAFF	2	0.00019861	TCRBV05-01*01		TCRBJ01-01*01
AGCACCTTGGAGCTGGGGGACTCGGCCCTTTATCTTTGCGCCAGCAGCTTTGGGTCCCTTGCGAACTATGGCTACACCTTCGGTTCG	CASSFGSLANYGYTF	2	0.00019861	TCRBV05-01*01		TCRBJ01-02*01
CTGGAGTCCGCCAGCACCAACCAGACATCTATGTACCTCTGTGCCAGCAGCAAAACAGGGGGAAGTACTGAAGCTTTCTTTGGACAA	CASSKTGGSTEAFF	2	0.00019861	TCRBV28-01*01	TCRBD01-01*01	TCRBJ01-01*01
TCCGCCAGCACCAACCAGACATCTATGTACCTCTGTGCCAGCAGTGACCTAAGGACAGGGGGTTCCTATGGCTACACCTTCGGTTCG	CASSDLRTGGSYGYTF	2	0.00019861	TCRBV28-01*01	TCRBD01-01*01	TCRBJ01-02*01
GAGTCCGCCAGCACCAACCAGACATCTATGTACCTCTGTGCCAGCAGTGGCTGGGTGAACTCTGGAAACACCATATATTTTGGAGAG	CASSGWVNSGNTIYF	2	0.00019861	TCRBV28-01*01		TCRBJ01-03*01
ATCCGGTCCACAAAGCTGGAGGACTCAGCCATGTACTTCTGTGCCAGCAGTGGGGGACGGTTGAACACTGAAGCTTTCTTTGGACAA	CASSGGRLNTEAFF	2	0.00019861	TCRBV02-01*01		TCRBJ01-01*01
CGGTCCACAAAGCTGGAGGACTCAGCCATGTACTTCTGTGCCAGCAGTGAAGGGCTAGCGGGGTCCTACGAGCAGTACTTCGGGCCG	CASSEGLAGSYEQYF	2	0.00019861	TCRBV02-01*01	TCRBD02-01*01	TCRBJ02-07*01
ACAAAGCTGGAGGACTCAGCCATGTACTTCTGTGCCAGCAGTGAGGGGTTGAGGGGGGCCGGCACAGATACGCAGTATTTTGGCCCA	CASSEGLRGAGTDTQYF	2	0.00019861	TCRBV02-01*01		TCRBJ02-03*01
ATCCGGTCCACAAAGCTGGAGGACTCAGCCATGTACTTCTGTGCCAGCAGTGAAGGACGGGCAGGGAATGAGCAGTTCTTCGGGCCA	CASSEGRAGNEQFF	2	0.00019861	TCRBV02-01*01	TCRBD01-01*01	TCRBJ02-01*01
ACTCTGAAGATCCGGTCCACAAAGCTGGAGGACTCAGCCATGTACTTCTGTGCCACCTTGGTGGGCGAAAAACTGTTTTTTGGCAGT	CATLVGEKLFF	2	0.00019861	TCRBV02-01*01	TCRBD01-01*01	TCRBJ01-04*01
ACTCTGAAGATCCGGTCCACAAAGCTGGAGGACTCAGCCATGTACTTCTGTGCCAGCATAGCCGCCGGGGAGCTGTTTTTTGGAGAA	CASIAAGELFF	2	0.00019861	TCRBV02-01*01	TCRBD02-01	TCRBJ02-02*01
ATCCGGTCCACAAAGCTGGAGGACTCAGCCATGTACTTCTGTGCCAGCAATACTGGGACAGGGGACTACGAGCAGTACTTCGGGCCG	CASNTGTGDYEQYF	2	0.00019861	TCRBV02-01*01	TCRBD01-01*01	TCRBJ02-07*01
CGGTCCACAAAGCTGGAGGACTCAGCCATGTACTTCTGTGCCAGCAGTGGGACAGGGAGGGTCCATCAGCCCCAGCATTTTGGTGAT	CASSGTGRVHQPQHF	2	0.00019861	TCRBV02-01*01	TCRBD01-01*01	TCRBJ01-05*01
TCCACAAAGCTGGAGGACTCAGCCATGTACTTCTGTGCCAGCAGTGAAGCGCAGGGGACTAGCACAGATACGCAGTATTTTGGCCCA	CASSEAQGTSTDTQYF	2	0.00019861	TCRBV02-01*01		TCRBJ02-03*01
CGGTCCACAAAGCTGGAGGACTCAGCCATGTACTTCTGTGCCAGCAGTGTTATACGACGATCAGATCAGCCCCAGCATTTTGGTGAT	CASSVIRRSDQPQHF	2	0.00019861	TCRBV02-01*01		TCRBJ01-05*01
CGGTCCACAAAGCTGGAGGACTCAGCCATGTACTTCTGTGCCAGCAGTGAAGGCCGGACAGGGAACACTGAAGCTTTCTTTGGACAA	CASSEGRTGNTEAFF	2	0.00019861	TCRBV02-01*01	TCRBD01-01*01	TCRBJ01-01*01
TTGGCGTCTGCTGTACCCTCTCAGACATCTGTGTACTTCTGTGCCAGCGGACTAGCCAGCCCCCTTGACGAGCAGTACTTCGGGCCG	CASGLASPLDEQYF	2	0.00019861	TCRBV06-04	TCRBD02-01	TCRBJ02-07*01
ACGTTGGCGTCTGCTGTACCCTCTCAGACATCTGTGTACTTCTGTGCCAGCAGTGAACAGCCCCACAATGAGCAGTTCTTCGGGCCA	CASSEQPHNEQFF	2	0.00019861	TCRBV06-04	TCRBD01-01*01	TCRBJ02-01*01
ACGTTGGCGTCTGCTGTACCCTCTCAGACATCTGTGTACTTCTGTGCCAGCAGTGACTCGGGGACAGATACGCAGTATTTTGGCCCA	CASSDSGTDTQYF	2	0.00019861	TCRBV06-04		TCRBJ02-03*01
CTCACGTTGGCGTCTGCTGTACCCTCTCAGACATCTGTGTACTTCTGTGCCAGCAGTGAAGGGACAGATACGCAGTATTTTGGCCCA	CASSEGTDTQYF	2	0.00019861	TCRBV06-04		TCRBJ02-03*01
ACGTTGGCGTCTGCTGTACCCTCTCAGACATCTGTGTACTTCTGTGCCAGCAGTGTAAACATCGAAGGTGAAGCTTTCTTTGGACAA	CASSVNIEGEAFF	2	0.00019861	TCRBV06-04		TCRBJ01-01*01
GCGTCTGCTGTACCCTCTCAGACATCTGTGTACTTCTGTGCCAGCAGCACATGGGGGGGCTTGAATCAGCCCCAGCATTTTGGTGAT	CASSTWGGLNQPQHF	2	0.00019861	TCRBV06-04	TCRBD02-01*01	TCRBJ01-05*01
CGCACAGAGCAGCGGGACTCAGCCATGTATCGCTGTGCCAGCAGCTTCGGCAATCAGCGGCTACAAGAGACCCAGTACTTCGGGCCA	CASSFGNQRLQETQYF	2	0.00019861	TCRBV07-07*01	TCRBD02-01	TCRBJ02-05*01
CGCACAGAGCAGCGGGACTCAGCCATGTATCGCTGTGCCAGCAGCTTAGTAGCGGGGGCATCCACCGGGGAGCTGTTTTTTGGAGAA	CASSLVAGASTGELFF	2	0.00019861	TCRBV07-07*01	TCRBD02-01*01	TCRBJ02-02*01
CAGCGCACAGAGCAGCGGGACTCAGCCATGTATCGCTGTGCCAGCAGCTTAGGGACTAGCTACACAGATACGCAGTATTTTGGCCCA	CASSLGTSYTDTQYF	2	0.00019861	TCRBV07-07*01	TCRBD02-01	TCRBJ02-03*01
ATTCAGCGCACAGAGCAGCGGGACTCAGCCATGTATCGCTGTGCCAGCAGCAACCGACAGGGTAACTACGAGCAGTACTTCGGGCCG	CASSNRQGNYEQYF	2	0.00019861	TCRBV07-07*01	TCRBD01-01*01	TCRBJ02-07*01
ACGATTCAGCGCACAGAGCAGCGGGACTCAGCCATGTATCGCTGTGCCAGCAGCTTAGGGACTAGCCATGAGCAGTTCTTCGGGCCA	CASSLGTSHEQFF	2	0.00019861	TCRBV07-07*01	TCRBD02-01	TCRBJ02-01*01
CTGACGATTCAGCGCACAGAGCAGCGGGACTCAGCCATGTATCGCTGTGCCAGCAGCTTAGCAGGGGGCGAAGCTTTCTTTGGACAA	CASSLAGGEAFF	2	0.00019861	TCRBV07-07*01	TCRBD01-01*01	TCRBJ01-01*01
ATCCAGGCTACGAAGCTTGAGGATTCAGCAGTGTATTTTTGTGCCAGCATTACCGGGACGGAAACTTACGAGCAGTACTTCGGGCCG	CASITGTETYEQYF	2	0.00019861	TCRBV16-01		TCRBJ02-07*01
TCCACGGAGTCAGGGGACACAGCACTGTATTTCTGTGCCAGCAGCACCCGAGGGCGTTCCATGAACACTGAAGCTTTCTTTGGACAA	CASSTRGRSMNTEAFF	2	0.00019861	TCRBV21-01*01	TCRBD02-01*02	TCRBJ01-01*01
CTGAATGTGAACGCCTTGTTGCTGGGGGACTCGGCCCTGTATCTCTGTGCCAGCATGTGGGGAGATTCCGAGCAGTACTTCGGGCCG	CASMWGDSEQYF	2	0.00019861	TCRBV05-05*01	TCRBD02-01*02	TCRBJ02-07*01
GTGAACGCCTTGTTGCTGGGGGACTCGGCCCTGTATCTCTGTGCCAGCAGCTTGGCACAGGGGATGGATACGCAGTATTTTGGCCCA	CASSLAQGMDTQYF	2	0.00019861	TCRBV05-05*01	TCRBD01-01*01	TCRBJ02-03*01
GAACGCCTTGTTGCTGGGGACTCGGCCCTGTATCTCTGTGCCAGCAGCGGCACAGGGTATGGAACAGATACGCAGTATTTTGGCCCA	CASSGTGYGTDTQYF	2	0.00019861	TCRBV05-05*01	TCRBD01-01*01	TCRBJ02-03*01
GCCTTGTTGCTGGGGGACTCGGCCCTGTATCTCTGTGCCAGCAGACATGGGGCAGGGTCCTTAGGATGGGAGCAGTACTTCGGGCCG	CASRHGAGSLGWEQYF	2	0.00019861	TCRBV05-05*01	TCRBD01-01*01	TCRBJ02-07*01
AATGTGAACGCCTTGTTGCTGGGGGACTCGGCCCTGTATCTCTGTGCCAGCAGCTTGGTACGCAGAGATACGCAGTATTTTGGCCCA	CASSLVRRDTQYF	2	0.00019861	TCRBV05-05*01	TCRBD01-01*01	TCRBJ02-03*01
CTTGTTGCTGGGGACTCGGCCCTGTATCTCTGTGCCAGCAGTCATCCGTGGACACCCGGGGGGAACACTGAAGCTTTCTTTGGACAA	CASSHPWTPGGNTEAFF	2	0.00019861	TCRBV05-05*01	TCRBD02-01*01	TCRBJ01-01*01
GAGTTGGCTGCTCCCTCCCAGACATCTGTGTACTTCTGTGCCAGCAGTTCCCCGGGACAGAGATCCTACGAGCAGTACTTCGGGCCG	CASSSPGQRSYEQYF	2	0.00019861	TCRBV06-06	TCRBD01-01*01	TCRBJ02-07*01
CTCAGGCTGGAGTTGGCTGCTCCCTCCCAGACATCTGTGTACTTCTGTGCCAGCAAAGGGACGAACACTGAAGCTTTCTTTGGACAA	CASKGTNTEAFF	2	0.00019861	TCRBV06-06		TCRBJ01-01*01
CTCAGGCTGGAGTTGGCTGCTCCCTCCCAGACATCTGTGTACTTCTGTGCCAGCAGTTATCTTGCCTACGAGCAGTACTTCGGGCCG	CASSYLAYEQYF	2	0.00019861	TCRBV06-06	TCRBD02-01	TCRBJ02-07*01
AGGCTGGAGTTGGCTGCTCCCTCCCAGACATCTGTGTACTTCTGTGCCGCGGCAGGCGCCTCTGGAAACACCATATATTTTGGAGAG	CAAAGASGNTIYF	2	0.00019861	TCRBV06-06		TCRBJ01-03*01
CCGCTCAGGCTGGAGTTGGCTGCTCCCTCCCAGACATCTGTGTACTTCTGTGCCAGCCTTGCTGGCAATGAGCAGTTCTTCGGGCCA	CASLAGNEQFF	2	0.00019861	TCRBV06-06		TCRBJ02-01*01
GAGTTGGCTGCTCCCTCCCAGACATCTGTGTACTTCTGTGCCAGCAGCACATGGGGGGGCTTGAATCAGCCCCAGCATTTTGGTGAT	CASSTWGGLNQPQHF	2	0.00019861	TCRBV06-06	TCRBD02-01*01	TCRBJ01-05*01
CTGGAGTTGGCTGCTCCCTCCCAGACATCTGTGTACTTCTGTGCCAGCAGACCGGGACAGGGGTCCTACGAGCAGTACTTCGGGCCG	CASRPGQGSYEQYF	2	0.00019861	TCRBV06-06	TCRBD01-01*01	TCRBJ02-07*01
CTGGAGTTGGCTGCTCCCTCCCAGACATCTGTGTACTTCTGTGCCAGCAGTCCACAGGGAATGGCCTACGAGCAGTACTTCGGGCCG	CASSPQGMAYEQYF	2	0.00019861	TCRBV06-06	TCRBD01-01*01	TCRBJ02-07*01
GAGTTGGCTGCTCCCTCCCAGACATCTGTGTACTTCTGTGCCAGCAGTGATAACAGGGGTGGCAATCAGCCCCAGCATTTTGGTGAT	CASSDNRGGNQPQHF	2	0.00019861	TCRBV06-06	TCRBD01-01*01	TCRBJ01-05*01
AGGCTGGAGTTGGCTGCTCCCTCCCAGACATCTGTGTACTTCTGTGCCAGCAGACACAGGGACTCCTACGAGCAGTACTTCGGGCCG	CASRHRDSYEQYF	2	0.00019861	TCRBV06-06	TCRBD01-01*01	TCRBJ02-07*01
TTGGCTGCTCCCTCCCAGACATCTGTGTACTTCTGTGCCAGCAGGATGACGAATAGCGGGCCCACAGATACGCAGTATTTTGGCCCA	CASRMTNSGPTDTQYF	2	0.00019861	TCRBV06-06	TCRBD02-01	TCRBJ02-03*01
TTGGCTGCTCCCTCCCAGACATCTGTGTACTTCTGTGCCAGCAGCCAGGGGTTACGAGTTTTGAACACTGAAGCTTTCTTTGGACAA	CASSQGLRVLNTEAFF	2	0.00019861	TCRBV06-06	TCRBD01-01*01	TCRBJ01-01*01
AGGCTGGAGTTGGCTGCTCCCTCCCAGACATCTGTGTACTTCTGTGCCAGCGGGGGACAGGACTACAATGAGCAGTTCTTCGGGCCA	CASGGQDYNEQFF	2	0.00019861	TCRBV06-06	TCRBD01-01*01	TCRBJ02-01*01
ATCCAGCGCACAGAGCAGGGGGACTCGGCCATGTATCTCTGTGCCAGCAGCCCAAGGACCTCCTCCTACGAGCAGTACTTCGGGCCG	CASSPRTSSYEQYF	2	0.00019861	TCRBV07-09		TCRBJ02-07*01
CGCACAGAGCAGGGGGACTCGGCCATGTATCTCTGTGCCAGCAGCCAAGGGCGAGGCCGACCCTCCTACGAGCAGTACTTCGGGCCG	CASSQGRGRPSYEQYF	2	0.00019861	TCRBV07-09		TCRBJ02-07*01
GAGATCCAGCGCACAGAGCAGGGGGACTCGGCCATGTATCTCTGTGCCAGCAGCTTATCAAACACACCAAAAGCTTTCTTTGGACAA	CASSLSNTPKAFF	2	0.00019861	TCRBV07-09	TCRBD01-01*01	TCRBJ01-01*01
ATCCAGCGCACAGAGCAGGGGGACTCGGCCATGTATCTCTGTGCCAGCAGCCCCGGGACAGGGGGACTGGGCTACACCTTCGGTTCG	CASSPGTGGLGYTF	2	0.00019861	TCRBV07-09	TCRBD01-01*01	TCRBJ01-02*01
ATCCAGCGCACAGAGCAGGGGGACTCGGCCATGTATCTCTGTGCCAGCAGCCAAGACAGAGTCAATCAGCCCCAGCATTTTGGTGAT	CASSQDRVNQPQHF	2	0.00019861	TCRBV07-09	TCRBD01-01*01	TCRBJ01-05*01
CAGCGCACAGAGCAGGGGGACTCGGCCATGTATCTCTGTGCCAGCAGCTTATGGATGGGTGTGAACACTGAAGCTTTCTTTGGACAA	CASSLWMGVNTEAFF	2	0.00019861	TCRBV07-09		TCRBJ01-01*01
CAGCGCACAGAGCAGGGGGACTCGGCCATGTATCTCTGTGCCAGCAGGGGCCGCCGCGAGGGTTACTATGGCTACACCTTCGGTTCG	CASRGRREGYYGYTF	2	0.00019861	TCRBV07-09	TCRBD02-01*02	TCRBJ01-02*01
GAGCAGGGGGACTCGGCCATGTATCTCTGTGCCAGCAGTCCCCAGGGGCCTGGACCTGGGGGCACCGGGGAGCTGTTTTTTGGAGAA	CASSPQGPGPGGTGELFF	2	0.00019861	TCRBV07-09	TCRBD01-01*01	TCRBJ02-02*01
TTGGAGATCCAGCGCACAGAGCAGGGGGACTCGGCCATGTATCTCTGTGCCAGCAGAGGACAGACCTACGAGCAGTACTTCGGGCCG	CASRGQTYEQYF	2	0.00019861	TCRBV07-09	TCRBD01-01*01	TCRBJ02-07*01
CGCACAGAGCAGGGGGACTCGGCCATGTATCTCTGTGCCAGCAGCTTAGGTCAAGGGTTCTATAATTCACCCCTCCACTTTGGGAAC	CASSLGQGFYNSPLHF	2	0.00019861	TCRBV07-09		TCRBJ01-06*01
CAGCGCACAGAGCAGGGGGACTCGGCCATGTATCTCTGTGCCAGCAGCCGATGGACAGATCATGACTATGGCTACACCTTCGGTTCG	CASSRWTDHDYGYTF	2	0.00019861	TCRBV07-09	TCRBD01-01*01	TCRBJ01-02*01
ATCCAGCGCACAGAGCAGGGGGACTCGGCCATGTATCTCTGTGCCAGCAGCTCTACAGGGGCCACAGATACGCAGTATTTTGGCCCA	CASSSTGATDTQYF	2	0.00019861	TCRBV07-09	TCRBD01-01*01	TCRBJ02-03*01
CGCACAGAGCAGGGGGACTCGGCCATGTATCTCTGTGCCAGCAGCCCCCCCGGGACAGGGGTAACAGATACGCAGTATTTTGGCCCA	CASSPPGTGVTDTQYF	2	0.00019861	TCRBV07-09	TCRBD01-01*01	TCRBJ02-03*01
ACAGAGCAGGGGGACTCGGCCATGTATCTCTGTGCCAGCAGCTCGCCATCTAGCGGGGGGGCCACAGATACGCAGTATTTTGGCCCA	CASSSPSSGGATDTQYF	2	0.00019861	TCRBV07-09	TCRBD02-01*01	TCRBJ02-03*01
ATCCAGCGCACAGAGCAGGGGGACTCGGCCATGTATCTCTGTGCCAGCAGCTTTGGGACAGAAGGAAACACCATATATTTTGGAGAG	CASSFGTEGNTIYF	2	0.00019861	TCRBV07-09	TCRBD01-01*01	TCRBJ01-03*01
CAGCGCACAGAGCAGGGGGACTCGGCCATGTATCTCTGTGCCAGCAGCTCCGGACTAGCGGGCACCGGGGAGCTGTTTTTTGGAGAA	CASSSGLAGTGELFF	2	0.00019861	TCRBV07-09	TCRBD02-01	TCRBJ02-02*01
ACAGAGCAGGGGGACTCGGCCATGTATCTCTGTGCCAGCAGCCAATCTATCGGGGGGGATATGAACACTGAAGCTTTCTTTGGACAA	CASSQSIGGDMNTEAFF	2	0.00019861	TCRBV07-09	TCRBD02-01*01	TCRBJ01-01*01
CGCACAGAGCAGGGGGACTCGGCCATGTATCTCTGTGCCAGCAGCTTATTGGGAGACAGTCCCACCGGGGAGCTGTTTTTTGGAGAA	CASSLLGDSPTGELFF	2	0.00019861	TCRBV07-09		TCRBJ02-02*01
TTGGAGATCCAGCGCACAGAGCAGGGGGACTCGGCCATGTATCTCTGTGCCAGCAGCCGGACTAGCGGGGATCAGTATTTTGGCCCA	CASSRTSGDQYF	2	0.00019861	TCRBV07-09	TCRBD02-01*01	TCRBJ02-03*01
ACGATCCAGCGCACAGAGCAGGGGGACTCGGCCATGTATCTCTGTGCCAGCAGCCCGGGACTAGCTAACGAGCAGTACTTCGGGCCG	CASSPGLANEQYF	2	0.00019861	TCRBV07-09	TCRBD02-01	TCRBJ02-07*01
ATCCAGCGCACAGAGCAGGGGGACTCGGCCATGTATCTCTGTGCCAGCAGCAACCGACAGGGTAACTACGAGCAGTACTTCGGGCCG	CASSNRQGNYEQYF	2	0.00019861	TCRBV07-09	TCRBD01-01*01	TCRBJ02-07*01
GAGATCCAGCGCACAGAGCAGGGGGACTCGGCCATGTATCTCTGTGCCGGGGACAAACAGGGTACAGATACGCAGTATTTTGGCCCA	CAGDKQGTDTQYF	2	0.00019861	TCRBV07-09	TCRBD01-01*01	TCRBJ02-03*01
GAGATCCAGCGCACAGAGCAGGGGGACTCGGCCATGTATCTCTGTGCCAGCAGCCTAGGGGGCAAACACGAGCAGTACTTCGGGCCG	CASSLGGKHEQYF	2	0.00019861	TCRBV07-09	TCRBD01-01*01	TCRBJ02-07*01
CAGCGCACAGAGCAGGGGGACTCGGCCATGTATCTCTGTGCCAGCAGCTCCCCGGGACAGATCTCCTACGAGCAGTACTTCGGGCCG	CASSSPGQISYEQYF	2	0.00019861	TCRBV07-09	TCRBD01-01*01	TCRBJ02-07*01
CAGCGCACAGAGCAGGGGGACTCGGCCCTGTATCTCTGTGCCAGCAGCGGCACAGGGTATGGAACAGATACGCAGTATTTTGGCCCA	CASSGTGYGTDTQYF	2	0.00019861	TCRBV07-09	TCRBD01-01*01	TCRBJ02-03*01
TTGGAGATCCAGCGCACAGAGCAGGGGGACTCGGCCATGTATCGCTGTGCCAGCAGCTTAGCAGGGGGCGAAGCTTTCTTTGGACAA	CASSLAGGEAFF	2	0.00019861	TCRBV07-09	TCRBD01-01*01	TCRBJ01-01*01
TTGGAGATCCAGCGCACAGAGCAGGGGGACTCGGCCATGTATCTCTGTGCCAGCAGCTTAGCAGGGGGCGAAGCTTTCTTTGGACAA	CASSLAGGEAFF	2	0.00019861	TCRBV07-09	TCRBD01-01*01	TCRBJ01-01*01
ACAGAGCAGGGGGACTCGGCCATGTATCTCTGTGCCAGCAGCTTAGGCAGCGGGGGGTATTCCACAGATACGCAGTATTTTGGCCCA	CASSLGSGGYSTDTQYF	2	0.00019861	TCRBV07-09	TCRBD02-01*01	TCRBJ02-03*01
CAGCGCACAGAGCAGGGGGACTCGGCCATGTATCTCTGTGCCAGCAGCTTAGCGGGGGGACGGGTTGAAAAACTGTTTTTTGGCAGT	CASSLAGGRVEKLFF	2	0.00019861	TCRBV07-09	TCRBD02-01*01	TCRBJ01-04*01
CAGCGCACAGAGCAGGGGGACTCGGCCATGTATCTCTGTGCCAGCAGCTTAGGTTTAAAGGTCAATCAGCCCCAGCATTTTGGTGAT	CASSLGLKVNQPQHF	2	0.00019861	TCRBV07-09		TCRBJ01-05*01
GAGATCCAGCGCACAGAGCAGGGGGACTCGGCCATGTATCTCTGTGCCAGCAGCCCGACAGGGGGCTATGGCTACACCTTCGGTTCG	CASSPTGGYGYTF	2	0.00019861	TCRBV07-09	TCRBD01-01*01	TCRBJ01-02*01
ATCCAGCGCACAGAGCAGGGGGACTCGGCCATGTATCTCTGTGCCAGCAGTCCCGGACAGGCGAACAATGAGCAGTTCTTCGGGCCA	CASSPGQANNEQFF	2	0.00019861	TCRBV07-09	TCRBD01-01*01	TCRBJ02-01*01
CAGCGCACAGAGCAGGGGGACTCGGCCATGTATCTCTGTGCCAGCAGCCCAGGGGACCGAATGAACACTGAAGCTTTCTTTGGACAA	CASSPGDRMNTEAFF	2	0.00019861	TCRBV07-09	TCRBD01-01*01	TCRBJ01-01*01
CAGCGCACAGAGCAGGGGGACTCGGCCATGTATCTCTGTGCCAGCAGCCGAAGCGGGGCTTCCTACAATGAGCAGTTCTTCGGGCCA	CASSRSGASYNEQFF	2	0.00019861	TCRBV07-09	TCRBD02-01*01	TCRBJ02-01*01
ATCCTGGAGTCGCCCAGCCCCAACCAGACCTCTCTGTACTTCTGTGCCAGCAGTTTACGGGCAGGGGATGAGCAGTACTTCGGGCCG	CASSLRAGDEQYF	2	0.00019861	TCRBV27-01*01	TCRBD01-01*01	TCRBJ02-07*01
ATCCTGGAGTCGCCCAGCCCCAACCAGACCTCTCTGTACTTCTGTGCCAGCACGGCGGGCTCGGGCTATGGCTACACCTTCGGTTCG	CASTAGSGYGYTF	2	0.00019861	TCRBV27-01*01	TCRBD02-01	TCRBJ01-02*01
CCCAGCCCCAACCAGACCTCTCTGTACTTCTGTGCCAGCAGTTTATCTCGTACAGGACAGGGGGCGCGGGAGCAGTACTTCGGGCCG	CASSLSRTGQGAREQYF	2	0.00019861	TCRBV27-01*01	TCRBD01-01*01	TCRBJ02-07*01
TTCCCCCTGATCCTGGAGTCGCCCAGCCCCAACCAGACCTCTCTGTACTTCTGTGCCAGCAGTTTAAGGGAGCAGTTCTTCGGGCCA	CASSLREQFF	2	0.00019861	TCRBV27-01*01		TCRBJ02-01*01
ATCCTGGAGTCGCCCAGCCCCAACCAGACCTCTCTGTACTTCTGTGCCAGCAGTCCCGACAGGAAGTATGGCTACACCTTCGGTTCG	CASSPDRKYGYTF	2	0.00019861	TCRBV27-01*01	TCRBD01-01*01	TCRBJ01-02*01
GAGTCGCCCAGCCCCAACCAGACCTCTCTGTACTTCTGTGCCAGCAGTTTACCCAGACTAGGGTTCGGGGAGCTGTTTTTTGGAGAA	CASSLPRLGFGELFF	2	0.00019861	TCRBV27-01*01	TCRBD02-01	TCRBJ02-02*01
TCGCCCAGCCCCAACCAGACCTCTCTGTACTTCTGTGCCAGCAGTACCCCTGAGGGGCAACTCAATCAGCCCCAGCATTTTGGTGAT	CASSTPEGQLNQPQHF	2	0.00019861	TCRBV27-01*01		TCRBJ01-05*01
CTGGAGTCGCCCAGCCCCAACCAGACCTCTCTGTACTTCTGTGCCAGCAGTAGCAACAGGGGAGGTCAGCCCCAGCATTTTGGTGAT	CASSSNRGGQPQHF	2	0.00019861	TCRBV27-01*01	TCRBD01-01*01	TCRBJ01-05*01
GAGTCGCCCAGCCCCAACCAGACCTCTCTGTACTTCTGTGCCAGCAGTCCCGGTGGAGGGGGCAATTCACCCCTCCACTTTGGGAAC	CASSPGGGGNSPLHF	2	0.00019861	TCRBV27-01*01	TCRBD01-01*01	TCRBJ01-06*01
GAGTCGCCCAGCCCCAACCAGACCTCTCTGTACTTCTGTGCCAGCAGTTTAGTTTTTTCCGGCACAGATACGCAGTATTTTGGCCCA	CASSLVFSGTDTQYF	2	0.00019861	TCRBV27-01*01	TCRBD02-01	TCRBJ02-03*01
TCGCCCAGCCCCAACCAGACCTCTCTGTACTTCTGTGCCAGCAGTTTGGTTCGCTACCGCTCTGGAAACACCATATATTTTGGAGAG	CASSLVRYRSGNTIYF	2	0.00019861	TCRBV27-01*01	TCRBD02-01	TCRBJ01-03*01
GAGTCGCCCAGCCCCAACCAGACCTCTCTGTACTTCTGTGCCAGCAGTGGCCCGGGGAGCCCGAAAGAGACCCAGTACTTCGGGCCA	CASSGPGSPKETQYF	2	0.00019861	TCRBV27-01*01	TCRBD02-01	TCRBJ02-05*01
GAGTCGCCCAGCCCCAACCAGACCTCTCTGTACTTCTGTGCCAGCAGTTTGTCGGGGGCCGTAAACTACGAGCAGTACTTCGGGCCG	CASSLSGAVNYEQYF	2	0.00019861	TCRBV27-01*01		TCRBJ02-07*01
ATCCTGGAGTCGCCCAGCCCCAACCAGACCTCTCTGTACTTCTGTGCCAGCAGTTTCCAAGGTCCGGAAGGCTACACCTTCGGTTCG	CASSFQGPEGYTF	2	0.00019861	TCRBV27-01*01		TCRBJ01-02*01
CTGGAGTCGCCCAGCCCCAACCAGACCTCTCTGTACTTCTGTGCCAGCAGTCCCCGGTGGGGGACTCACCCCCAGCATTTTGGTGAT	CASSPRWGTHPQHF	2	0.00019861	TCRBV27-01*01	TCRBD02-01	TCRBJ01-05*01
TCGCCCAGCCCCAACCAGACCTCTCTGTACTTCTGTGCCAGCAGCCTGGACAAGTCCGCAGCTAACTATGGCTACACCTTCGGTTCG	CASSLDKSAANYGYTF	2	0.00019861	TCRBV27-01*01	TCRBD01-01*01	TCRBJ01-02*01
GGAGTCGCCCAGCCCAACCAGACCTCTCTGTACTTCTGTGCCAGCACCTCGTTGGCGCCCTCCTACAATGAGCAGTTCTTCGGGCCA	CASTSLAPSYNEQFF	2	0.00019861	TCRBV27-01*01		TCRBJ02-01*01
GGAGTCGCCAGCCCCAACCAGACCTCTCTGTACTTCTGTGCCAGCACCTCGTTGGCGCCCTCCTACAATGAGCAGTTCTTCGGGCCA	CASTSLAPSYNEQFF	2	0.00019861	TCRBV27-01*01		TCRBJ02-01*01
CTGGAGTCGCCCAGCCCCAACCAGACCTCTCTGTACTTCTGTGCCAGCAGCCTAGGGGGCGTTGGTTCACCCCTCCACTTTGGGAAC	CASSLGGVGSPLHF	2	0.00019861	TCRBV27-01*01	TCRBD01-01*01	TCRBJ01-06*01
GAGTCGCCCAGCCCCAACCAGACCTCTCTGTACTTCTGTGCCAGCAGTCCTCACCGGGACAGGGTTGTTGGCTACACCTTCGGTTCG	CASSPHRDRVVGYTF	2	0.00019861	TCRBV27-01*01	TCRBD01-01*01	TCRBJ01-02*01
GTGAGCAACATGAGCCCTGAAGACAGCAGCATATATCTCTGCAGCGTTGAGGGCAAACAGGGCCACTATGGCTACACCTTCGGTTCG	CSVEGKQGHYGYTF	2	0.00019861	TCRBV29-01*01	TCRBD01-01*01	TCRBJ01-02*01
AGCAACATGAGCCCTGAAGACAGCAGCATATATCTCTGCAGCGTTGAAGATGGGCCTACGACAGACTATGGCTACACCTTCGGTTCG	CSVEDGPTTDYGYTF	2	0.00019861	TCRBV29-01*01	TCRBD01-01*01	TCRBJ01-02*01
AGCAACATGAGCCCTGAAGACAGCAGCATATATCTCTGCAGCGTCTCCACCCTCACAGGGTTGCCAGATACGCAGTATTTTGGCCCA	CSVSTLTGLPDTQYF	2	0.00019861	TCRBV29-01*01	TCRBD01-01*01	TCRBJ02-03*01
GTGAGCAACATGAGCCCTGAAGACAGCAGCATATATCTCTGCAGCGCAGCGCACAGGGGGCGTCGGACTGAAGCTTTCTTTGGACAA	CSAAHRGRRTEAFF	2	0.00019861	TCRBV29-01*01	TCRBD01-01*01	TCRBJ01-01*01
AGCAACATGAGCCCTGAAGACAGCAGCATATATCTCTGCAGCGTTCGTTATGGCGGGATCAGCACAGATACGCAGTATTTTGGCCCA	CSVRYGGISTDTQYF	2	0.00019861	TCRBV29-01*01	TCRBD02-01*02	TCRBJ02-03*01
AGCAACATGAGCCCTGAAGACAGCAGCATATATCTCTGCAGCGTTGCCCGAGCGTTGGGTGGGGCCAACGTCCTGACTTTCGGGGCC	CSVARALGGANVLTF	2	0.00019861	TCRBV29-01*01	TCRBD02-01	TCRBJ02-06*01
AGCAACATGAGCCCTGAAGACAGCAGCATATATCTCTGCAGCGTTGGGGCTAGCGGGGGGGTATCTAATGAGCAGTTCTTCGGGCCA	CSVGASGGVSNEQFF	2	0.00019861	TCRBV29-01*01	TCRBD02-01*01	TCRBJ02-01*01
CTGACTGTGAGCAACATGAGCCCTGAAGACAGCAGCATATATCTCTGCAGCGTTGAAAAGGGGCTCTATGGCTACACCTTCGGTTCG	CSVEKGLYGYTF	2	0.00019861	TCRBV29-01*01	TCRBD01-01*01	TCRBJ01-02*01
CTGACTGTGAGCAACATGAGCCCTGAAGACAGCAGCATATATCTCTGCAGCGTTGAAAGGCAGAACACTGAAGCTTTCTTTGGACAA	CSVERQNTEAFF	2	0.00019861	TCRBV29-01*01		TCRBJ01-01*01
GGCCTGGGGGACGCAGCCATGTACCTGTGTGCCACCCCCTCGGGACTAGCGGGTCTGCCGCTAACCTACGAGCAGTACTTCGGGCCG	CATPSGLAGLPLTYEQYF	2	0.00019861	TCRBV15-01*01	TCRBD02-01	TCRBJ02-07*01
ATCCGCTCACCAGGCCTGGGGGACGCAGCCATGTACCTGTGTGCCACCAGCAGGACGACAACTAATGAAAAACTGTTTTTTGGCAGT	CATSRTTTNEKLFF	2	0.00019861	TCRBV15-01*01		TCRBJ01-04*01
CGCTCACCAGGCCTGGGGGACGCAGCCATGTACCTGTGTGCCACCAGCCTGGACAGGGGTTGGAATCAGCCCCAGCATTTTGGTGAT	CATSLDRGWNQPQHF	2	0.00019861	TCRBV15-01*01	TCRBD01-01*01	TCRBJ01-05*01
ATCCGCTCACCAGGCCTGGGGGACGCAGCCATGTACCTGTGTGCCACCAGCGGCGACACCTACACCGGGGAGCTGTTTTTTGGAGAA	CATSGDTYTGELFF	2	0.00019861	TCRBV15-01*01	TCRBD01-01*01	TCRBJ02-02*01
CGCTCACCAGGCCTGGGGGACGCAGCCATGTACCTGTGTGCCACCAGCAGAGCTCGGGGGTCTGGAAACACCATATATTTTGGAGAG	CATSRARGSGNTIYF	2	0.00019861	TCRBV15-01*01	TCRBD02-01*01	TCRBJ01-03*01
GACATCCGCTCACCAGGCCTGGGGGACGCAGCCATGTACCTGTGTGCCACCAGCAGACTTGTGAATCAGCCCCAGCATTTTGGTGAT	CATSRLVNQPQHF	2	0.00019861	TCRBV15-01*01	TCRBD02-01	TCRBJ01-05*01
CTACACGCCCTGCAGCCAGAAGACTCAGCCCTGTATCTCTGCGCCAGCAGCCAAGCTTCGGGGGTCGATGGCTACACCTTCGGTTCG	CASSQASGVDGYTF	2	0.00019861	TCRBV04-01*01	TCRBD02-01*01	TCRBJ01-02*01
CAGCCAGAAGACTCAGCCCTGTATCTCTGCGCCAGCAGCCAAGGACCCGCGGGACTAGCGAGGACCGGGGAGCTGTTTTTTGGAGAA	CASSQGPAGLARTGELFF	2	0.00019861	TCRBV04-01*01	TCRBD02-01	TCRBJ02-02*01
CTGCAGCCAGAAGACTCAGCCCTGTATCTCTGCGCCAGCAGCCGGCAACTAGCGGGGGATCTCACAGATACGCAGTATTTTGGCCCA	CASSRQLAGDLTDTQYF	2	0.00019861	TCRBV04-01*01	TCRBD02-01*01	TCRBJ02-03*01
CACGCCCTGCAGCCAGAAGACTCAGCCCTGTATCTCTGCGCCAGCAGCCAAGCGGGGGGGGGTAACTATGGCTACACCTTCGGTTCG	CASSQAGGGNYGYTF	2	0.00019861	TCRBV04-01*01	TCRBD02-01*01	TCRBJ01-02*01
CAGCCAGAAGACTCAGCCCTGTATCTCTGCGCCAGCAGCCAGCCTAACCTGAGGGGACTGTTTAATGAAAAACTGTTTTTTGGCAGT	CASSQPNLRGLFNEKLFF	2	0.00019861	TCRBV04-01*01	TCRBD02-01	TCRBJ01-04*01
CACCTACACGCCCTGCAGCCAGAAGACTCAGCCCTGTATCTCTGCGCCAGCAGCCAGGAGGGAGTGGATACGCAGTATTTTGGCCCA	CASSQEGVDTQYF	2	0.00019861	TCRBV04-01*01	TCRBD02-01*02	TCRBJ02-03*01
GCCCTGCAGCCAGAAGACTCAGCCCTGTATCTCTGCGCCAGCAGCCGGTTTCCGGGGGCCGGTTACAATGAGCAGTTCTTCGGGCCA	CASSRFPGAGYNEQFF	2	0.00019861	TCRBV04-01*01		TCRBJ02-01*01
CAGCCAGAAGACTCAGCCCTGTATCTCTGCGCCAGCAGCCAAGGAGGGGGGCAGGGGTTAACGAACACTGAAGCTTTCTTTGGACAA	CASSQGGGQGLTNTEAFF	2	0.00019861	TCRBV04-01*01		TCRBJ01-01*01
GCCCTGCAGCCAGAAGACTCAGCCCTGTATCTCTGCGCCAGCAGCCCGGGACAGGCGAGCTCCTACAATGAGCAGTTCTTCGGGCCA	CASSPGQASSYNEQFF	2	0.00019861	TCRBV04-01*01	TCRBD01-01*01	TCRBJ02-01*01
GCCCTGCAGCCAGAAGACTCAGCCCTGTATCTCTGCGCCAGCAGCCAAGGGACAGGGGCGCTGAACACTGAAGCTTTCTTTGGACAA	CASSQGTGALNTEAFF	2	0.00019861	TCRBV04-01*01	TCRBD01-01*01	TCRBJ01-01*01
CTGCAGCCAGAAGACTCAGCCCTGTATCTCTGCGCCAGCAGCCAAGAAAACCGACTGAGGGTCTGGGATACGCAGTATTTTGGCCCA	CASSQENRLRVWDTQYF	2	0.00019861	TCRBV04-01*01	TCRBD02-01*02	TCRBJ02-03*01
GCCTTGTTGCTGGGGGACTCGGCCCTCTATCTCTGTGCCAGCAGCCGGCGGCTGTCGGGGGCCCAAGAGACCCAGTACTTCGGGCCA	CASSRRLSGAQETQYF	2	0.00019861	TCRBV05-06*01		TCRBJ02-05*01
GTGAACGCCTTGTTGCTGGGGGACTCGGCCCTCTATCTCTGTGCCAGCAGTCCAAGCGGGTCCAGCAACGAGCAGTACTTCGGGCCG	CASSPSGSSNEQYF	2	0.00019861	TCRBV05-06*01	TCRBD02-01	TCRBJ02-07*01
GTGAACGCCTTGTTGCTGGGGGACTCGGCCCTCTATCTCTGTGCCAGCAGCTTGTCCCTAGAACGCAATGAGCAGTTCTTCGGGCCA	CASSLSLERNEQFF	2	0.00019861	TCRBV05-06*01	TCRBD02-01	TCRBJ02-01*01
TTGTTGCTGGGGGACTCGGCCCTCTATCTCTGTGCCAGCAGCTACAGGGGAAGGGAGCTGTCTGGAAACACCATATATTTTGGAGAG	CASSYRGRELSGNTIYF	2	0.00019861	TCRBV05-06*01	TCRBD01-01*01	TCRBJ01-03*01
GTGAACGCCTTGTTGCTGGGGGACTCGGCCCTCTATCTCTGTGCCAGCAGCTTGGCAGGGTACACCTACGAGCAGTACTTCGGGCCG	CASSLAGYTYEQYF	2	0.00019861	TCRBV05-06*01	TCRBD01-01*01	TCRBJ02-07*01
GCCTTGTTGCTGGGGGACTCGGCCCTCTATCTCTGTGCCAGCAGCTTGGGCTGGGACAGGGCTAACTATGGCTACACCTTCGGTTCG	CASSLGWDRANYGYTF	2	0.00019861	TCRBV05-06*01	TCRBD01-01*01	TCRBJ01-02*01
GCCTTGTTGCTGGGGGACTCGGCCCTCTATCTCTGTGCCAGCAGCTCCTTTGGCTCCGGGGACTACAATGAGCAGTTCTTCGGGCCA	CASSSFGSGDYNEQFF	2	0.00019861	TCRBV05-06*01	TCRBD02-01*01	TCRBJ02-01*01
GTGTCGGCTGCTCCCTCCCAGACATCTGTGTACTTGTGTGCCAGCAGCACATGGGGGGGCTTGAATCAGCCCCAGCATTTTGGTGAT	CASSTWGGLNQPQHF	2	0.00019861	TCRBV06-08*01	TCRBD02-01*01	TCRBJ01-05*01
CAGCAGGTAGTGCGAGGAGATTCGGCAGCTTATTTCTGTGCCAGCTCTGCCGGACAGGGAAGGTTAGATGGCTACACCTTCGGTTCG	CASSAGQGRLDGYTF	2	0.00019861	TCRBV18-01*01	TCRBD01-01*01	TCRBJ01-02*01
GTAGTGCGAGGAGATTCGGCAGCTTATTTCTGTGCCAGCTCACCGAAAAACTTCCCGACAGGGAACTATGGCTACACCTTCGGTTCG	CASSPKNFPTGNYGYTF	2	0.00019861	TCRBV18-01*01	TCRBD01-01*01	TCRBJ01-02*01
CAGGTAGTGCGAGGAGATTCGGCAGCTTATTTCTGTGCCAGCTCACCACCGGGAGCGGGGGGGCAAGATACGCAGTATTTTGGCCCA	CASSPPGAGGQDTQYF	2	0.00019861	TCRBV18-01*01	TCRBD02-01*01	TCRBJ02-03*01
ATCCAGCAGGTAGTGCGAGGAGATTCGGCAGCTTATTTCTGTGCCAGCTCACCACAGCGGGGGGATGGTGAGCAGTTCTTCGGGCCA	CASSPQRGDGEQFF	2	0.00019861	TCRBV18-01*01	TCRBD02-01*01	TCRBJ02-01*01
ATCCAGCAGGTAGTGCGAGGAGATTCGGCAGCTTATTTCTGTGCCAGCTCACCGGACAGGGCGATCAACGAGCAGTACTTCGGGCCG	CASSPDRAINEQYF	2	0.00019861	TCRBV18-01*01	TCRBD01-01*01	TCRBJ02-07*01
ATCCAGCAGGTAGTGCGAGGAGATTCGGCAGCTTATTTCTGTGCCAGCTCACGCGGACAGGACCACAATGAGCAGTTCTTCGGGCCA	CASSRGQDHNEQFF	2	0.00019861	TCRBV18-01*01	TCRBD01-01*01	TCRBJ02-01*01
ATCCAGCAGGTAGTGCGAGGAGATTCGGCAGCTTATTTCTGTGCCAGCTCACGACGTGGGGGGCTTACTGAAGCTTTCTTTGGACAA	CASSRRGGLTEAFF	2	0.00019861	TCRBV18-01*01		TCRBJ01-01*01
AGGATCCAGCAGGTAGTGCGAGGAGATTCGGCAGCTTATTTCTGTGCCAGCTCACCCGACCTGAACACTGAAGCTTTCTTTGGACAA	CASSPDLNTEAFF	2	0.00019861	TCRBV18-01*01		TCRBJ01-01*01
CAGCAGGTAGTGCGAGGAGATTCGGCAGCTTATTTCTGTGCCAGCTCACTGACTAGCGGGGCAACGGAGACCCAGTACTTCGGGCCA	CASSLTSGATETQYF	2	0.00019861	TCRBV18-01*01	TCRBD02-01*01	TCRBJ02-05*01
ATCCAGCAGGTAGTGCGAGGAGATTCGGCAGCTTATTTCTGTGCCAGCTCACGGGACGGTAACACCGGGGAGCTGTTTTTTGGAGAA	CASSRDGNTGELFF	2	0.00019861	TCRBV18-01*01		TCRBJ02-02*01
GTAGTGCGAGGAGATTCGGCAGCTTATTTCTGTGCCAGCTCAGCGGGACTAGCGGGGACTAGCACAGATACGCAGTATTTTGGCCCA	CASSAGLAGTSTDTQYF	2	0.00019861	TCRBV18-01*01	TCRBD02-01*01	TCRBJ02-03*01
CTGAGGATCCAGCAGGTAGTGCGAGGAGATTCGGCAGCTTATTTCTGTGCCAGCTCACGGAACCAAGAGACCCAGTACTTCGGGCCA	CASSRNQETQYF	2	0.00019861	TCRBV18-01*01		TCRBJ02-05*01
AGGATCCAGCAGGTAGTGCGAGGAGATTCGGCAGCTTATTTCTGTGCCAGCTCACCGGACATGAACACTGAAGCTTTCTTTGGACAA	CASSPDMNTEAFF	2	0.00019861	TCRBV18-01*01	TCRBD01-01*01	TCRBJ01-01*01
ATCCAGCCCTCAGAACCCAGGGACTCAGCTGTGTACTTCTGTGCCAGCAGTTTGACAGGCACTAACTATGGCTACACCTTCGGTTCG	CASSLTGTNYGYTF	2	0.00019861	TCRBV12	TCRBD01-01*01	TCRBJ01-02*01
GTGACCAGTGCCCATCCTGAAGACAGCAGCTTCTACATCTGCAGTGCTAGAGATCAAGGGACAAGCAACACCATATATTTTGGAGAG	CSARDQGTSNTIYF	2	0.00019861	TCRBV20	TCRBD01-01*01	TCRBJ01-03*01
GTGACCAGTGCCCATCCTGAAGACAGCAGCTTCTACATCTGCAGTGCTAGAGATCAGGGGTCCACAGATACGCAGTATTTTGGCCCA	CSARDQGSTDTQYF	2	0.00019861	TCRBV20	TCRBD01-01*01	TCRBJ02-03*01
TCGGCTGCTCCCTCCCAGACATCTGTGTACTTCTGTGCCAGCATGGTGAGGGACCAAACATATAATTCACCCCTCCACTTTGGGAAC	CASMVRDQTYNSPLHF	2	0.00019861	TCRBV06		TCRBJ01-06*01
ACCAGTGCCCATCCTGAAGACAGCAGCTTCTACATCTGCAGTGCTAGGGCCTTAGCGGGGGACTCCTACGAGCAGTACTTCGGGCCG	CSARALAGDSYEQYF	2	0.00019861	TCRBV20	TCRBD02-01*01	TCRBJ02-07*01
ACCAGTGCCCATCCTGAAGACAGCAGCTTCTACATCTGCAGTGCTACCCCCCGCGGATCCTATAATTCACCCCTCCACTTTGGGAAC	CSATPRGSYNSPLHF	2	0.00019861	TCRBV20	TCRBD02-01	TCRBJ01-06*01
AATTCCCTGGAGCTTGGTGACTCTGCTGTGTATTTCTGTGCCAGCAGCCCGGGGACTGCGAGGGGGGATACGCAGTATTTTGGCCCA	CASSPGTARGDTQYF	2	0.00019861	TCRBV03		TCRBJ02-03*01
ATCCAGCCCTCAGAACCCAGGGACTCAGCTGTGTACTTCTGTGCCAGCAGTCCAGGGCTCTCTGGAAACACCATATATTTTGGAGAG	CASSPGLSGNTIYF	2	0.00019861	TCRBV12	TCRBD01-01*01	TCRBJ01-03*01
GTGACCAGTGCCCATCCTGAAGACAGCAGCTTCTACATCTGCAGTGCCACGCGGGGTTCGACTAACTATGGCTACACCTTCGGTTCG	CSATRGSTNYGYTF	2	0.00019861	TCRBV20	TCRBD02-01*01	TCRBJ01-02*01
AGTGCCCATCCTGAAGACAGCAGCTTCTACATCTGCAGTGCTAGCAGACTAGCGGGGGCTAGGAAAGAGACCCAGTACTTCGGGCCA	CSASRLAGARKETQYF	2	0.00019861	TCRBV20	TCRBD02-01*01	TCRBJ02-05*01
CTGGAGCTTGGTGACTCTGCTGTGTATTTCTGTGCCAGCAGCCAAGATCGAGGAGGATCTGGGGCCAACGTCCTGACTTTCGGGGCC	CASSQDRGGSGANVLTF	2	0.00019861	TCRBV03	TCRBD02-01*02	TCRBJ02-06*01
CTTCACATCAATTCCCTGGAGCTTGGTGACTCTGCTGTGTATTTCTGTGCCAGCAGCGGAAGCTCCTACGAGCAGTACTTCGGGCCG	CASSGSSYEQYF	2	0.00019861	TCRBV03		TCRBJ02-07*01
ATCCAGCCCTCAGAACCCAGGGACTCAGCTGTGTACTTCTGTGCCAGCGACCCCTCCTCTCGCACCGGGGAGCTGTTTTTTGGAGAA	CASDPSSRTGELFF	2	0.00019861	TCRBV12		TCRBJ02-02*01
AGTGCCCATCCTGAAGACAGCAGCTTCTACATCTGCAGTGCTCCCCGGGGGAGCGGGGGGGCCGGCAATGAGCAGTTCTTCGGGCCA	CSAPRGSGGAGNEQFF	2	0.00019861	TCRBV20	TCRBD02-01*01	TCRBJ02-01*01
TCCCTAGAGTCTGCCATCCCCAACCAGACAGCTCTTTACTTCTGTGCCACCAGGAAAGACAGGAACACTGAAGCTTTCTTTGGACAA	CATRKDRNTEAFF	2	0.00019861	TCRBV24	TCRBD01-01*01	TCRBJ01-01*01
GTGACCAGTGCCCATCCTGAAGACAGCAGCTTCTACATCTGCAGTGCTGTTAGCGGGGGGCCATACAATGAGCAGTTCTTCGGGCCA	CSAVSGGPYNEQFF	2	0.00019861	TCRBV20	TCRBD02-01*01	TCRBJ02-01*01
AATTCCCTGGAGCTTGGTGACTCTGCTGTGTATTTCTGTGCCAGCAGCCGGCGGGTAATCATGAACACTGAAGCTTTCTTTGGACAA	CASSRRVIMNTEAFF	2	0.00019861	TCRBV03	TCRBD02-01	TCRBJ01-01*01
TCCCTGGAGCTTGGTGACTCTGCTGTGTATTTCTGTGCCAGCAGCCCGACGGGGGGGGTTCACTTGGATACGCAGTATTTTGGCCCA	CASSPTGGVHLDTQYF	2	0.00019861	TCRBV03	TCRBD02-01*01	TCRBJ02-03*01
ATCCAGCCCTCAGAACCCAGGGACTCAGCTGTGTACTTCTGTGCCAGCAGTTTAGGGCAGCTTTCCTACGAGCAGTACTTCGGGCCG	CASSLGQLSYEQYF	2	0.00019861	TCRBV12		TCRBJ02-07*01
GTGACCAGTGCCCATCCTGAAGACAGCAGCTTCTACATCTGCAGTGCTGGCGACAGTTCATCTAACTATGGCTACACCTTCGGTTCG	CSAGDSSSNYGYTF	2	0.00019861	TCRBV20	TCRBD01-01*01	TCRBJ01-02*01
GAGTCTGCCATCCCCAACCAGACAGCTCTTTACTTCTGTGCCACCAGGACGGGGGACAGGGACCTCAGTGAGCAGTTCTTCGGGCCA	CATRTGDRDLSEQFF	2	0.00019861	TCRBV24	TCRBD01-01*01	TCRBJ02-01*01
CAGCCCTCAGAACCCAGGGACTCAGCTGTGTACTTCTGTGCCAGCAGTCCCGACCCCAACTCCTACAATGAGCAGTTCTTCGGGCCA	CASSPDPNSYNEQFF	2	0.00019861	TCRBV12		TCRBJ02-01*01
CTGACAGTGACCAGTGCCCATCCTGAAGACAGCAGCTTCTACATCTGCAGTGCTAGAGATCTTTCAGATACGCAGTATTTTGGCCCA	CSARDLSDTQYF	2	0.00019861	TCRBV20	TCRBD02-01	TCRBJ02-03*01
TTGGAGTCGGCTGCTCCCTCCCAAACATCTGTGTACTTCTGTGCCAGCAGTTTCCTACAGGGGGCAGGTGAAGCTTTCTTTGGACAA	CASSFLQGAGEAFF	2	0.00019861	TCRBV06	TCRBD01-01*01	TCRBJ01-01*01
CAGCCCTCAGAACCCAGGGACTCAGCTGTGTACTTCTGTGCCAGCAGTTTACCGGGACAGGGGGCATTCGGCTACACCTTCGGTTCG	CASSLPGQGAFGYTF	2	0.00019861	TCRBV12	TCRBD01-01*01	TCRBJ01-02*01
GGGTTGGAGTCGGCTGCTCCCTCCCAAACATCTGTGTACTTCTGTGCCAGCAGTTTGGGGGGATCCTATGGCTACACCTTCGGTTCG	CASSLGGSYGYTF	2	0.00019861	TCRBV06	TCRBD02-01*01	TCRBJ01-02*01
GTGACCAGTGCCCATCCTGAAGACAGCAGCTTCTACATCTGCAGTGCTAGAGATCTGCAGGGGGCTAGAGAGCAGTACTTCGGGCCG	CSARDLQGAREQYF	2	0.00019861	TCRBV20	TCRBD01-01*01	TCRBJ02-07*01
TCGGCTGCTCCCTCCCAAACATCTGTGTACTTCTGTGCCAGCGGGTCACAGGGAGTCCCTGGGGCCAACGTCCTGACTTTCGGGGCC	CASGSQGVPGANVLTF	2	0.00019861	TCRBV06	TCRBD01-01*01	TCRBJ02-06*01
GGGTTGGAGTCGGCTGCTCCCTCCCAAACATCTGTGTACTTCTGTGCCAGCAGTTTGGGACAGGGGTATGGCTACACCTTCGGTTCG	CASSLGQGYGYTF	2	0.00019861	TCRBV06	TCRBD01-01*01	TCRBJ01-02*01
TTGGAGTCGGCTGCTCCCTCCCAAACATCTGTGTACTTCTGTGCCAGCAGTTACCTCTCAATGGCAGGAGAGCAGTACTTCGGGCCG	CASSYLSMAGEQYF	2	0.00019861	TCRBV06	TCRBD01-01*01	TCRBJ02-07*01
CCCTCAGAACCCAGGGACTCAGCTGTGTACTTCTGTGCCAGCAGTCGCGACAGGGGCTGGAGCACAGATACGCAGTATTTTGGCCCA	CASSRDRGWSTDTQYF	2	0.00019861	TCRBV12	TCRBD01-01*01	TCRBJ02-03*01
TCCCTAGAGTCTGCCATCCCCAACCAGACAGCTCTTTACTTCTGTGCCACCAGTGAGGGGGGAAATCAGCCCCAGCATTTTGGTGAT	CATSEGGNQPQHF	2	0.00019861	TCRBV24	TCRBD02-01*01	TCRBJ01-05*01
GCTGCTCCCTCCCAGACATCTGTGTACTTCTGTGCCAGCAGTTACAGGATCAGGAGCTCCTATAATTCACCCCTCCACTTTGGGAAC	CASSYRIRSSYNSPLHF	2	0.00019861	TCRBV06		TCRBJ01-06*01
GGGTTGGAGTCGGCTGCTCCCTCCCAAACATCTGTGTACTTCTGTGCCAGCGTGCGAGGGCGCGCCTACGAGCAGTACTTCGGGCCG	CASVRGRAYEQYF	2	0.00019861	TCRBV06	TCRBD02-01*02	TCRBJ02-07*01
GCTGCTCCCTCCCAGACATCTGTGTACTTCTGTGCCAGCAGTTACTCAGGCAGGGTTGGAACCAAAAACATTCAGTACTTCGGCGCC	CASSYSGRVGTKNIQYF	2	0.00019861	TCRBV06	TCRBD01-01*01	TCRBJ02-04*01
ATCCAGCCCTCAGAACCCAGGGACTCAGCTGTGTACTTCTGTGCCAGCAGTCAAGACACGAGGGGCACTGAAGCTTTCTTTGGACAA	CASSQDTRGTEAFF	2	0.00019861	TCRBV12		TCRBJ01-01*01
ACCAGTGCCCATCCTGAAGACAGCAGCTTCTACATCTGCAGTGCTAGGCCCAGTGCCGATAGCAATCAGCCCCAGCATTTTGGTGAT	CSARPSADSNQPQHF	2	0.00019861	TCRBV20	TCRBD01-01*01	TCRBJ01-05*01
ACCAGTGCCCATCCTGAAGACAGCAGCTTCTACATCTGCAGTGCTACCACGACCCGACGGACCAATCAGCCCCAGCATTTTGGTGAT	CSATTTRRTNQPQHF	2	0.00019861	TCRBV20		TCRBJ01-05*01
CCCTCCCAGACATCTGTGTACTTCTGTGCCAGCAGTTACTCGATGGTTTGGGGGAGACAGGGGAAGAATGAGCAGTTCTTCGGGCCA	CASSYSMVWGRQGKNEQFF	2	0.00019861	TCRBV06	TCRBD01-01*01	TCRBJ02-01*01
AATTCCCTGGAGCTTGGTGACTCTGCTGTGTATTTCTGTGCCAGCAGCCAGGGGACAGGGAACTACAATGAGCAGTTCTTCGGGCCA	CASSQGTGNYNEQFF	2	0.00019861	TCRBV03	TCRBD01-01*01	TCRBJ02-01*01
GCTCCCTCCCAAACATCTGTGTACTTCTGTGCCAGCAGTTACGGGATAGCGGGGGGCCTAGTCACAGATACGCAGTATTTTGGCCCA	CASSYGIAGGLVTDTQYF	2	0.00019861	TCRBV06	TCRBD02-01*01	TCRBJ02-03*01
CTGGGGTTGGAGTCGGCTGCTCCCTCCCAAACATCTGTGTACTTCTGTGCCAGCAGCACAGGGGTCTCACCCCTCCACTTTGGGAAC	CASSTGVSPLHF	2	0.00019861	TCRBV06	TCRBD01-01*01	TCRBJ01-06*01
CCCTCAGAACCCAGGGACTCAGCTGTGTACTTCTGTGCCAGCAGTTTCGGGCAGGCCTCCTATAATTCACCCCTCCACTTTGGGAAC	CASSFGQASYNSPLHF	2	0.00019861	TCRBV12		TCRBJ01-06*01
CTGACAGTGACCAGTGCCCATCCTGAAGACAGCAGCTTCTACATCTGCAGTGCTAGAGATGGGGGGTCACCCCTCCACTTTGGGAAC	CSARDGGSPLHF	2	0.00019861	TCRBV20	TCRBD02-01*01	TCRBJ01-06*01
GTGACCAGTGCCCATCCTGAAGACAGCAGCTTCTACATCTGCAGTGCTAGGGAACAGGTGGGCGGTGAAAAACTGTTTTTTGGCAGT	CSAREQVGGEKLFF	2	0.00019861	TCRBV20	TCRBD01-01*01	TCRBJ01-04*01
AGTGCCCATCCTGAAGACAGCAGCTTCTACATCTGCAGTGCTAGGCTCCCGGGACTAGCGGGGGGGTACGAGCAGTACTTCGGGCCG	CSARLPGLAGGYEQYF	2	0.00019861	TCRBV20	TCRBD02-01*01	TCRBJ02-07*01
CCCTCCCAAACATCTGTGTACTTCTGTGCCAGCAGTTACCCCGTACTGGGTACTGGACGTGGCTCCTACGAGCAGTACTTCGGGCCG	CASSYPVLGTGRGSYEQYF	2	0.00019861	TCRBV06		TCRBJ02-07*01
TCGGCTGCTCCCTCCCAAACATCTGTGTACTTCTGTGCCAGCAGTCCTCTGACTAGCGGTTTCTACAATGAGCAGTTCTTCGGGCCA	CASSPLTSGFYNEQFF	2	0.00019861	TCRBV06	TCRBD02-01	TCRBJ02-01*01
GTGACCAGTGCCCATCCTGAAGACAGCAGCTTCTACATCTGCAGTGCTAGAGGCGGGGGTTTTGGAAACACCATATATTTTGGAGAG	CSARGGGFGNTIYF	2	0.00019861	TCRBV20	TCRBD02-01*01	TCRBJ01-03*01
TCCCTAGAGTCTGCCATCCCCAACCAGACAGCTCTTTACTTCTGTGCCACCAGTGCAGGGTCTAACTATGGCTACACCTTCGGTTCG	CATSAGSNYGYTF	2	0.00019861	TCRBV24	TCRBD01-01*01	TCRBJ01-02*01
GGGTTGGAGTCGGCTGCTCCCTCCCAAACATCTGTGTACTTCTGTGCCAGCAGTTACTCGGCGGTAGGCGGCTACACCTTCGGTTCG	CASSYSAVGGYTF	2	0.00019861	TCRBV06	TCRBD02-01	TCRBJ01-02*01
CTGACAGTGACCAGTGCCCATCCTGAAGACAGCAGCTTCTACATCTGCAGTGCTAGTTCAGGGCTTCAGCCCCAGCATTTTGGTGAT	CSASSGLQPQHF	2	0.00019861	TCRBV20	TCRBD01-01*01	TCRBJ01-05*01
CAGCCCTCAGAACCCAGGGACTCAGCTGTGTACTTCTGTGCCAGCAGTTTCTCGCGGATAAACACCGGGGAGCTGTTTTTTGGAGAA	CASSFSRINTGELFF	2	0.00019861	TCRBV12	TCRBD02-01	TCRBJ02-02*01
CCCTCCCAGACATCTGTGTACTTCTGTGCCAGCAGTTACGGGGGGAGGGGTGGTAATCTGGAGGAAGAGACCCAGTACTTCGGGCCA	CASSYGGRGGNLEEETQYF	2	0.00019861	TCRBV06	TCRBD02-01*02	TCRBJ02-05*01
TCCCTGGAGCTTGGTGACTCTGCTGTGTATTTCTGTGCCAGCAGCCGCAAATTGACGGGGAGGGCTGAAAAACTGTTTTTTGGCAGT	CASSRKLTGRAEKLFF	2	0.00019861	TCRBV03	TCRBD02-01*02	TCRBJ01-04*01
GTGACCAGTGCCCATCCTGAAGACAGCAGCTTCTACATCTGCAGTGCTAGAGATATGGGATCCACAGATACGCAGTATTTTGGCCCA	CSARDMGSTDTQYF	2	0.00019861	TCRBV20		TCRBJ02-03*01
CCCTCAGAACCCAGGGACTCAGCTGTGTACTTCTGTGCCAGCAGTTTACTAACGGGGGGCTTTTCCTACGAGCAGTACTTCGGGCCG	CASSLLTGGFSYEQYF	2	0.00019861	TCRBV12	TCRBD02-01*01	TCRBJ02-07*01
GTGACCAGTGCCCATCCTGAAGACAGCAGCTTCTACATCTGCAGTGCTAGGGGGGACTGGAACACCGGGGAGCTGTTTTTTGGAGAA	CSARGDWNTGELFF	2	0.00019861	TCRBV20	TCRBD02-01	TCRBJ02-02*01
TCCCTGGAGCTTGGTGACTCTGCTGTGTATTTCTGTGCCAGCAGCCTAGATGAGGGACTAGTAGGGGAGACCCAGTACTTCGGGCCA	CASSLDEGLVGETQYF	2	0.00019861	TCRBV03	TCRBD02-01	TCRBJ02-05*01
ACCAGTGCCCATCCTGAAGACAGCAGCTTCTACATCTGCAGTGCTAGCCCCGGGGCAGGGAGGAAAAATGAGCAGTTCTTCGGGCCA	CSASPGAGRKNEQFF	2	0.00019861	TCRBV20	TCRBD02-01*02	TCRBJ02-01*01
CAGCCCTCAGAACCCAGGGACTCAGCTGTGTACTTCTGTGCCAGCAGTTTACCAGGGTTGACCACCGGGGAGCTGTTTTTTGGAGAA	CASSLPGLTTGELFF	2	0.00019861	TCRBV12	TCRBD01-01*01	TCRBJ02-02*01
ACCAGTGCCCATCCTGAAGACAGCAGCTTCTACATCTGCAGTGCTAGAGAATTGGGACAAAGTGCTGAAAAACTGTTTTTTGGCAGT	CSARELGQSAEKLFF	2	0.00019861	TCRBV20	TCRBD01-01*01	TCRBJ01-04*01
GCTGCTCCCTCCCAAACATCTGTGTACTTCTGTGCCAGCAGTTACCGGATAGCGGGGGGGGGCCAAGAGACCCAGTACTTCGGGCCA	CASSYRIAGGGQETQYF	2	0.00019861	TCRBV06	TCRBD02-01*01	TCRBJ02-05*01
TCGGCTGCTCCCTCCCAAACATCTGTGTACTTCTGTGCCAGCACCTCCGGACTAGCGGGGGGGGTCGGGGCCCAGTACTTCGGGCCA	CASTSGLAGGVGAQYF	2	0.00019861	TCRBV06	TCRBD02-01*01	TCRBJ02-05*01
ACCAGTGCCCATCCTGAAGACAGCAGCTTCTACATCTGCAGTGCTACCCCTTCGACTAGCGGACAAGAGACCCAGTACTTCGGGCCA	CSATPSTSGQETQYF	2	0.00019861	TCRBV20	TCRBD02-01	TCRBJ02-05*01
CTTGGTGACTCTGCTGTGTATTTCTGTGCCAGCAGCCAGGCCTTAGGGATAGCGGGGGCCCGCACAGATACGCAGTATTTTGGCCCA	CASSQALGIAGARTDTQYF	2	0.00019861	TCRBV03	TCRBD02-01*01	TCRBJ02-03*01
ACAGTGACCAGTGCCCATCCTGAAGACAGCAGCTTCTACATCTGCAGTGCTAGAGATCTGGTAAATTATGGCTACACCTTCGGTTCG	CSARDLVNYGYTF	2	0.00019861	TCRBV20		TCRBJ01-02*01
GTGACCAGTGCCCATCCTGAAGACAGCAGCTTCTACATCTGCAGTGCTAGAGTTTCTGGGGGCTTGTACGAGCAGTACTTCGGGCCG	CSARVSGGLYEQYF	2	0.00019861	TCRBV20	TCRBD01-01*01	TCRBJ02-07*01
GCTGCTCCCTCCCAGACATCTGTGTACTTCTGTGCCAGCAGTTACCCGACCCGAACCCTGCTCTCCTACGAGCAGTACTTCGGGCCG	CASSYPTRTLLSYEQYF	2	0.00019861	TCRBV06		TCRBJ02-07*01
ACAGTGACCAGTGCCCATCCTGAAGACAGCAGCTTCTACATCTGCAGTGCTGGACAGGCATCTAATGAAAAACTGTTTTTTGGCAGT	CSAGQASNEKLFF	2	0.00019861	TCRBV20	TCRBD01-01*01	TCRBJ01-04*01
GCTGCTCCCTCCCAAACATCTGTGTACTTCTGTGCCAGCAGTCGCGCAATCGGCGGGGGGGCCTTAAACGAGCAGTACTTCGGGCCG	CASSRAIGGGALNEQYF	2	0.00019861	TCRBV06	TCRBD02-01*01	TCRBJ02-07*01
GTGACCAGTGCCCATCCTGAAGACAGCAGCTTCTACATCTGCAGTGCGACACTAGCGGGTCCTTCCTACGAGCAGTACTTCGGGCCG	CSATLAGPSYEQYF	2	0.00019861	TCRBV20	TCRBD02-01	TCRBJ02-07*01
ACCAGTGCCCATCCTGAAGACAGCAGCTTCTACATCTGCAGTGCTAGATATACCCAGGGACCTGGAAACATTCAGTACTTCGGCGCC	CSARYTQGPGNIQYF	2	0.00019861	TCRBV20		TCRBJ02-04*01
CACATCAATTCCCTGGAGCTTGGTGACTCTGCTGTGTATTTCTGTGCCAGCAGCCAAGGACAGAACACTGAAGCTTTCTTTGGACAA	CASSQGQNTEAFF	2	0.00019861	TCRBV03	TCRBD01-01*01	TCRBJ01-01*01
ACCAGTGCCCATCCTGAAGACAGCAGCTTCTACATCTGCAGTGCTAGATTATGGGAGGGGGGGGACCACGAGCAGTACTTCGGGCCG	CSARLWEGGDHEQYF	2	0.00019861	TCRBV20	TCRBD02-01	TCRBJ02-07*01
ATCAATTCCCTGGAGCTTGGTGACTCTGCTGTGTATTTCTGTGCCAGCACCCGCGGGGGGAAAGGCACTGAAGCTTTCTTTGGACAA	CASTRGGKGTEAFF	2	0.00019861	TCRBV03	TCRBD02-01*01	TCRBJ01-01*01
TCCCTGGAGCTTGGTGACTCTGCTGTGTATTTCTGTGCCAGCAGCCCATGGGTGGGGGGGGCCAAGAATGAGCAGTTCTTCGGGCCA	CASSPWVGGAKNEQFF	2	0.00019861	TCRBV03	TCRBD02-01*01	TCRBJ02-01*01
AGTGCCCATCCTGAAGACAGCAGCTTCTACATCTGCAGTGCTAGAGATCCCACGAGAGACAGGAACAATGAGCAGTTCTTCGGGCCA	CSARDPTRDRNNEQFF	2	0.00019861	TCRBV20	TCRBD01-01*01	TCRBJ02-01*01
ATCAATTCCCTGGAGCTTGGTGACTCTGCTGTGTATTTCTGTGCCAGCAGCCCCACTGAGGGCCCCGGCGAGCAGTACTTCGGGCCG	CASSPTEGPGEQYF	2	0.00019861	TCRBV03	TCRBD02-01*02	TCRBJ02-07*01
ACAGTGACCAGTGCCCATCCTGAAGACAGCAGCTTCTACATCTGCAGTGCTAGTCTGTTAGTCACAGATACGCAGTATTTTGGCCCA	CSASLLVTDTQYF	2	0.00019861	TCRBV20	TCRBD02-01	TCRBJ02-03*01
CCCTCAGAACCCAGGGACTCAGCTGTGTACTTCTGTGCCAGCAGTCCGAACCGGGGGGCCGGCCAAGAGACCCAGTACTTCGGGCCA	CASSPNRGAGQETQYF	2	0.00019861	TCRBV12	TCRBD02-01*01	TCRBJ02-05*01
CAGCCCTCAGAACCCAGGGACTCAGCTGTGTACTTCTGTGCCAGCAGTTCTCGGGGGCCCTCCTACAATGAGCAGTTCTTCGGGCCA	CASSSRGPSYNEQFF	2	0.00019861	TCRBV12		TCRBJ02-01*01
GTGACCAGTGCCCATCCTGAAGACAGCAGCTTCTACATCTGCAGTGCTGGGAAACTAGCTAGCACAGATACGCAGTATTTTGGCCCA	CSAGKLASTDTQYF	2	0.00019861	TCRBV20	TCRBD02-01	TCRBJ02-03*01
AATTCCCTGGAGCTTGGTGACTCTGCTGTGTATTTCTGTGCCAGCAGCCAAGTCCGTATTCACTCCTACGAGCAGTACTTCGGGCCG	CASSQVRIHSYEQYF	2	0.00019861	TCRBV03		TCRBJ02-07*01
TCCCTGGAGCTTGGTGACTCTGCTGTGTATTTCTGTGCCAGCAGCCAAGGTCAGGGGGTATATAATTCACCCCTCCACTTTGGGAAC	CASSQGQGVYNSPLHF	2	0.00019861	TCRBV03	TCRBD01-01*01	TCRBJ01-06*01
GTGACCAGTGCCCATCCTGAAGACAGCAGCTTCTACATCTGCAGTGCTCGGGAACCCATACCCCCAGATACGCAGTATTTTGGCCCA	CSAREPIPPDTQYF	2	0.00019861	TCRBV20	TCRBD02-01*02	TCRBJ02-03*01
ATCCAGCCCTCAGAACCCAGGGACTCAGCTGTGTACTTCTGTGCCAGCAGTACGACTCGCTTCAATGAAAAACTGTTTTTTGGCAGT	CASSTTRFNEKLFF	2	0.00019861	TCRBV12	TCRBD02-01	TCRBJ01-04*01
CTGTCGGCTGCTCCCTCCCAAACATCTGTGTACTTCTGTGCCAGCAGCACATGGGGGGGCTTGAATCAGCCCCAGCATTTTGGTGAT	CASSTWGGLNQPQHF	2	0.00019861	TCRBV06	TCRBD02-01*01	TCRBJ01-05*01
ACCAGTGCCCATCCTGAAGACAGCAGCTTCTACATCTGCAGTGCTACCCCCCGGACAGGGATCAATCAGCCCCAGCATTTTGGTGAT	CSATPRTGINQPQHF	2	0.00019861	TCRBV20	TCRBD01-01*01	TCRBJ01-05*01
AAGATCCAGCCCTCAGAACCCAGGGACTCAGCTGTGTACTTCTGTGCCAGCAGTTGGCTTTACACCGGGGAGCTGTTTTTTGGAGAA	CASSWLYTGELFF	2	0.00019861	TCRBV12	TCRBD01-01*01	TCRBJ02-02*01
AATTCCCTGGAGCTTGGTGACTCTGCTGTGTATTTCTGTGCCAGCAGCCAAGAGGGTCATAGTAGCTACGAGCAGTACTTCGGGCCG	CASSQEGHSSYEQYF	2	0.00019861	TCRBV03		TCRBJ02-07*01
TCGGCTGCTCCCTCCCAGACATCTGTGTACTTCTGTGCCAGCCGGGGACTAGCGGGGGGGCAAAAATACGAGCAGTACTTCGGGCCG	CASRGLAGGQKYEQYF	2	0.00019861	TCRBV06	TCRBD02-01*01	TCRBJ02-07*01
ATCAATTCCCTGGAGCTTGGTGACTCTGCTGTGTATTTCTGTGCCAGCAGCAGAGGGGACCGAGCCTACGAGCAGTACTTCGGGCCG	CASSRGDRAYEQYF	2	0.00019861	TCRBV03		TCRBJ02-07*01
ACAGTGACCAGTGCCCATCCTGAAGACAGCAGCTTCTACATCTGCAGTGCTAGAACGGGGACCTCCGATACGCAGTATTTTGGCCCA	CSARTGTSDTQYF	2	0.00019861	TCRBV20		TCRBJ02-03*01
CTGACAGTGACCAGTGCCCATCCTGAAGACAGCAGCTTCTACATCTGCAGTGCGACAGTCTCCTACAATGAGCAGTTCTTCGGGCCA	CSATVSYNEQFF	2	0.00019861	TCRBV20	TCRBD01-01*01	TCRBJ02-01*01
CCCTCAGAACCCAGGGACTCAGCTGTGTACTTCTGTGCCAGCAGTATAACACGCGGATTTTGGAACACTGAAGCTTTCTTTGGACAA	CASSITRGFWNTEAFF	2	0.00019861	TCRBV12	TCRBD02-01	TCRBJ01-01*01
ATCAATTCCCTGGAGCTTGGTGACTCTGCTGTGTATTTCTGTGCCAGCAGCCAAGATGAGTGGGTTGCTGAAGCTTTCTTTGGACAA	CASSQDEWVAEAFF	2	0.00019861	TCRBV03		TCRBJ01-01*01
TCAGAACCCAGGGACTCAGCTGTGTACTTCTGTGCCAGCAGTTTAACGGCTCGGCAGGGGCGCACAGATACGCAGTATTTTGGCCCA	CASSLTARQGRTDTQYF	2	0.00019861	TCRBV12	TCRBD01-01*01	TCRBJ02-03*01
GTGACCAGTGCCCATCCTGAAGACAGCAGCTTCTACATCTGCAGTGCTAGGGGAGCGCTCGGCTACAATGAGCAGTTCTTCGGGCCA	CSARGALGYNEQFF	2	0.00019861	TCRBV20	TCRBD02-01*02	TCRBJ02-01*01
CAGCCTGCAGAGCTTGGGGACTCGGCCCTGTATCTCTGTGCCAGCAGCGGCACAGGGTATGGAACAGATACGCAGTATTTTGGCCCA	CASSGTGYGTDTQYF	2	0.00019861	TCRBV11	TCRBD01-01*01	TCRBJ02-03*01
TCGGCTGCTCCCTCCCAGACATCTGTGTACTTCTGTGCCAGCAGTCGGACTAGCGGGGGGGTCACCGGGGAGCTGTTTTTTGGAGAA	CASSRTSGGVTGELFF	2	0.00019861	TCRBV06	TCRBD02-01*01	TCRBJ02-02*01
CAGCCCTCAGAACCCAGGGACTCAGCTGTGTACTTCTGTGCCAGCAGCACATGGGGGGGCTTGAATCAGCCCCAGCATTTTGGTGAT	CASSTWGGLNQPQHF	2	0.00019861	TCRBV12	TCRBD02-01*01	TCRBJ01-05*01
GGGTTGGAGTCGGCTGCTCCCTCCCAAACATCTGTGTACTTCTGTGCCAGCATTACCCCACAGGGCTACGAGCAGTACTTCGGGCCG	CASITPQGYEQYF	2	0.00019861	TCRBV06	TCRBD01-01*01	TCRBJ02-07*01
ATCCAGCCCTCAGAACCCAGGGACTCAGCTGTGTACTTCTGTGCCAGCAATGCAAAGGGGAGCTCGACTGAAGCTTTCTTTGGACAA	CASNAKGSSTEAFF	2	0.00019861	TCRBV12		TCRBJ01-01*01
TCGACAGTGACCAGTGCCCATCCTGAAGACAGCAGCTTCTACATCTGCAGTGCTAGCCCCGACAGGTACGAGCAGTACTTCGGGCCG	CSASPDRYEQYF	2	0.00019861	TCRBV20	TCRBD01-01*01	TCRBJ02-07*01
ATCAATTCCCTGGAGCTTGGTGACTCTGCTGTGTATTTCTGTGCCAGCAGCCTGAGGGGGCTCAACACTGAAGCTTTCTTTGGACAA	CASSLRGLNTEAFF	2	0.00019861	TCRBV03	TCRBD01-01*01	TCRBJ01-01*01
GGGTTGGAGTCGGCTGCTCCCTCCCAAACATCTGTGTACTTCTGTGCCAGCAGACACAGGGACTCCTACGAGCAGTACTTCGGGCCG	CASRHRDSYEQYF	2	0.00019861	TCRBV06	TCRBD01-01*01	TCRBJ02-07*01
TTGGAGTCGGCTGCTCCCTCCCAAACATCTGTGTACTTCTGTGCCAGCAGTTTCAGAAATAGCAATCAGCCCCAGCATTTTGGTGAT	CASSFRNSNQPQHF	2	0.00019861	TCRBV06	TCRBD01-01*01	TCRBJ01-05*01
ATCAATTCCCTGGAGCTTGGTGACTCTGCTGTGTATTTCTGTGCCAGCAGCCAGCCCACCCCTGGAAACACCATATATTTTGGAGAG	CASSQPTPGNTIYF	2	0.00019861	TCRBV03		TCRBJ01-03*01
CTGACAGTGACCAGTGCCCATCCTGAAGACAGCAGCTTCTACATCTGCAGTGCCAGAACACGGGGAGAGACCCAGTACTTCGGGCCA	CSARTRGETQYF	2	0.00019861	TCRBV20	TCRBD02-01*01	TCRBJ02-05*01
CTGGGGTTGGAGTCGGCTGCTCCCTCCCAAACATCTGTGTACTTCTGTGCCAGCAGCCGTTCGGGCGATGGCTACACCTTCGGTTCG	CASSRSGDGYTF	2	0.00019861	TCRBV06		TCRBJ01-02*01
ACAGTGACCAGTGCCCATCCTGAAGACAGCAGCTTCTACATCTGCAGTGGAGGTCTTAGCGGGGGTGAGACCCAGTACTTCGGGCCA	CSGGLSGGETQYF	2	0.00019861	TCRBV20	TCRBD02-01*01	TCRBJ02-05*01
ATCCAGCCCTCAGAACCCAGGGACTCAGCTGTGTACTTCTGTGCCAGCAGTGTCCCGGGTTCCCAAGAGACCCAGTACTTCGGGCCA	CASSVPGSQETQYF	2	0.00019861	TCRBV12	TCRBD02-01	TCRBJ02-05*01
TCAGAACCCAGGGACTCAGCTGTGTACTTCTGTGCCAGCAGCCCAACCCAGGGACAGGGGTTCCACTATGGCTACACCTTCGGTTCG	CASSPTQGQGFHYGYTF	2	0.00019861	TCRBV12	TCRBD01-01*01	TCRBJ01-02*01
ACAGTGACCAGTGCCCATCCTGAAGACAGCAGCTTCTACATCTGCAGTGCGGAGCAGCCGTCCCAAGAGACCCAGTACTTCGGGCCA	CSAEQPSQETQYF	2	0.00019861	TCRBV20	TCRBD02-01*02	TCRBJ02-05*01
GTGACCAGTGCCCATCCTGAAGACAGCAGCTTCTACATCTGCAGTGCTAGGGTTCCAGGGGAAGGATCACCCCTCCACTTTGGGAAC	CSARVPGEGSPLHF	2	0.00019861	TCRBV20	TCRBD01-01*01	TCRBJ01-06*01
CATCCTGAAGACAGCAGCTTCTACATCTGCAGTGCTAGAGGTCGGAGCAGATCCGGGAGTTATAATTCACCCCTCCACTTTGGGAAC	CSARGRSRSGSYNSPLHF	2	0.00019861	TCRBV20	TCRBD02-01*02	TCRBJ01-06*01
CTGACAGTGACCAGTGCCCATCCTGAAGACAGCAGCTTCTACATCTGCAGTGCTACAGTCAGTGATCAGCCCCAGCATTTTGGTGAT	CSATVSDQPQHF	2	0.00019861	TCRBV20	TCRBD01-01*01	TCRBJ01-05*01
ATCAATTCCCTGGAGCTTGGTGACTCTGCTGTGTATTTCTGTGCCAGCAGCCAAGTTACCAGGGGTGAGACCCAGTACTTCGGGCCA	CASSQVTRGETQYF	2	0.00019861	TCRBV03	TCRBD01-01*01	TCRBJ02-05*01
ATCAATTCCCTGGAGCTTGGTGACTCTGCTGTGTATTTCTGTGCCAGCAGCGGCGGTACTGGCACAGATACGCAGTATTTTGGCCCA	CASSGGTGTDTQYF	2	0.00019861	TCRBV03	TCRBD02-01	TCRBJ02-03*01
GTGAGTGCCTTGGAGCTGGGGGACTCGGCCCTGTATCTCTGTGCCAGAAGCTGCCGGGACAGGATCTCCGAGCAGTACTTCGGGCCG	CARSCRDRISEQYF	2	0.00019861	TCRBV05-03	TCRBD01-01*01	TCRBJ02-07*01
AGTGCCTTGGAGCTGGGGGACTCGGCCCTGTATCTCTGTGCCAGCAGCGGCACAGGGTATGGAACAGATACGCAGTATTTTGGCCCA	CASSGTGYGTDTQYF	2	0.00019861	TCRBV05-03	TCRBD01-01*01	TCRBJ02-03*01
GCCTTGGAGCTGGGGGACTCGGCCCTGTATCTCTGTGCCAGAAGCATATCCCCGGGGGGGAGGGTGAGGACCCAGTACTTCGGGCCA	CARSISPGGRVRTQYF	2	0.00019861	TCRBV05-03	TCRBD02-01*01	TCRBJ02-05*01
GAGCTGAATGTGAACGCCTTGGAGCTGGACGACTCGGCCCTGTATCTCTGTGCCAGCAGCCGCCAAGAGACCCAGTACTTCGGGCCA	CASSRQETQYF	2	0.00019861	TCRBV05-04*01	TCRBD02-01	TCRBJ02-05*01
TTGGAGCTGGACGACTCGGCCCTGTATCTCTGTGCCAGCAGCTCCGGGACAGGGATGTGGGGGGCCAACGTCCTGACTTTCGGGGCC	CASSSGTGMWGANVLTF	2	0.00019861	TCRBV05-04*01	TCRBD01-01*01	TCRBJ02-06*01
GCCTTGGAGCTGGACGACTCGGCCCTGTATCTCTGTGCCAGCACCTATACAGGGGGCAAACGAAATGAAAAACTGTTTTTTGGCAGT	CASTYTGGKRNEKLFF	2	0.00019861	TCRBV05-04*01	TCRBD01-01*01	TCRBJ01-04*01
GAGCTGGACGACTCGGCCCTGTATCTCTGTGCCAGCAGCTTAGAAGCGGGGGGGATCTCTAGCACAGATACGCAGTATTTTGGCCCA	CASSLEAGGISSTDTQYF	2	0.00019861	TCRBV05-04*01	TCRBD02-01*01	TCRBJ02-03*01
AATGTGAACGCCTTGGAGCTGGACGACTCGGCCCTGTATCTCTGTGCCAGCACCGGGACAGGGTTAGAGACCCAGTACTTCGGGCCA	CASTGTGLETQYF	2	0.00019861	TCRBV05-04*01	TCRBD01-01*01	TCRBJ02-05*01
CTGGACGACTCGGCCCTGTATCTCTGTGCCAGCAGCTTGAGGTGGCTAGCGGGGGGGCAAAGGGGCAATGAGCAGTTCTTCGGGCCA	CASSLRWLAGGQRGNEQFF	2	0.00019861	TCRBV05-04*01	TCRBD02-01*01	TCRBJ02-01*01
TTGGAGCTGGACGACTCGGCCCTGTATCTCTGTGCCAGCAGCCCATCCTCGGGGACTAGCGAGGTCCACGAGCAGTTCTTCGGGCCA	CASSPSSGTSEVHEQFF	2	0.00019861	TCRBV05-04*01	TCRBD02-01	TCRBJ02-01*01
AACGCCTTGGAGCTGGACGACTCGGCCCTGTATCTCTGTGCCAGCAGCGGCACAGGGTATGGAACAGATACGCAGTATTTTGGCCCA	CASSGTGYGTDTQYF	2	0.00019861	TCRBV05-04*01	TCRBD01-01*01	TCRBJ02-03*01
TTGGAGCTGGACGACTCGGCCCTGTATCTCTGTGCCAGCAGTCATCCGTGGACACCCGGGGGGAACACTGAAGCTTTCTTTGGACAA	CASSHPWTPGGNTEAFF	2	0.00019861	TCRBV05-04*01	TCRBD02-01*01	TCRBJ01-01*01
GCCTTGGAGCTGGACGACTCGGCCCTGTATCTCTGTGCCAGCAGCTCGCCGGGGAGCGGGGGGGTGGTTTCGCAGTATTTTGGCCCA	CASSSPGSGGVVSQYF	2	0.00019861	TCRBV05-04*01	TCRBD02-01*01	TCRBJ02-03*01
GACGACTCGGCCCTGTATCTCTGTGCCAGCAGCTCGGGACTAGCGGGGGGGGTGGTAGGAGGGGCCAACGTCCTGACTTTCGGGGCC	CASSSGLAGGVVGGANVLTF	2	0.00019861	TCRBV05-04*01	TCRBD02-01*01	TCRBJ02-06*01
AACGCCTTGGAGCTGGACGACTCGGCCCTGTATCTCTGTGCCAGCAGCCCTAGCGGAAACCTAGGCTATGGCTACACCTTCGGTTCG	CASSPSGNLGYGYTF	2	0.00019861	TCRBV05-04*01	TCRBD02-01	TCRBJ01-02*01
CTGAATGTGAACGCCTTGGAGCTGGACGACTCGGCCCTGTATCTCTGTGCCAGCAGCTTGTTGTGGGAGACCCAGTACTTCGGGCCA	CASSLLWETQYF	2	0.00019861	TCRBV05-04*01		TCRBJ02-05*01
AACGCCTTGGAGCTGGACGACTCGGCCCTGTATCTCTGTGCCAGCAGCTTGCAGACTAGCGGGTTCTACGAGCAGTACTTCGGGCCG	CASSLQTSGFYEQYF	2	0.00019861	TCRBV05-04*01	TCRBD02-01	TCRBJ02-07*01
GTGAACGCCTTGGAGCTGGACGACTCGGCCCTGTATCTCTGTGCCAGCAGCGGCAAGCGGGGGGGCGAAGAGCAGTACTTCGGGCCG	CASSGKRGGEEQYF	2	0.00019861	TCRBV05-04*01	TCRBD02-01*01	TCRBJ02-07*01
ATCCAGCGCACACAGCAGGAGGACTCGGCCGTGTATCTCTGTGCCAGCAGCCGGCGGGCGGTCACAGATACGCAGTATTTTGGCCCA	CASSRRAVTDTQYF	2	0.00019861	TCRBV07-02*01	TCRBD02-01	TCRBJ02-03*01
CGCACACAGCAGGAGGACTCGGCCGTGTATCTCTGTGCCAGCGGGCCCGGGACTAGCGGTCTCCAAGAGACCCAGTACTTCGGGCCA	CASGPGTSGLQETQYF	2	0.00019861	TCRBV07-02*01	TCRBD02-01	TCRBJ02-05*01
ACGATCCAGCGCACACAGCAGGAGGACTCGGCCGTGTATCTCTGTGCCAGCAGCGAAGGACAGGCCTATGGCTACACCTTCGGTTCG	CASSEGQAYGYTF	2	0.00019861	TCRBV07-02*01	TCRBD01-01*01	TCRBJ01-02*01
ATCCAGCGCACACAGCAGGAGGACTCGGCCGTGTATCTCTGTGCCAGCAGCGGACTAGCGGACTCCTACGAGCAGTACTTCGGGCCG	CASSGLADSYEQYF	2	0.00019861	TCRBV07-02*01	TCRBD02-01	TCRBJ02-07*01
CAGCGCACACAGCAGGAGGACTCGGCCGTGTATCTCTGTGCCAGCAGCCGTGTAACAGGGGGACCGACTGAAGCTTTCTTTGGACAA	CASSRVTGGPTEAFF	2	0.00019861	TCRBV07-02*01	TCRBD01-01*01	TCRBJ01-01*01
ATCCAGCGCACACAGCAGGAGGACTCGGCCGTGTATCTCTGTGCCAGCAGCTTAGGGGCGGGCAATGAAAAACTGTTTTTTGGCAGT	CASSLGAGNEKLFF	2	0.00019861	TCRBV07-02*01	TCRBD02-01	TCRBJ01-04*01
CAGCGCACACAGCAGGAGGACTCGGCCGTGTATCTCTGTGCCAGCAGCCGGGGGGGGGCCGGAGAAGAGACCCAGTACTTCGGGCCA	CASSRGGAGEETQYF	2	0.00019861	TCRBV07-02*01	TCRBD02-01*01	TCRBJ02-05*01
ATCCAGCGCACACAGCAGGAGGACTCGGCCGTGTATCTCTGTGCCAGCAGCTTAAGGCGGGGGGGCTCCGAGCAGTACTTCGGGCCG	CASSLRRGGSEQYF	2	0.00019861	TCRBV07-02*01	TCRBD02-01*01	TCRBJ02-07*01
CGCACACAGCAGGAGGACTCGGCCGTGTATCTCTGTGCCAGCAGCCGTTGGACAACCTTGTTGAACACTGAAGCTTTCTTTGGACAA	CASSRWTTLLNTEAFF	2	0.00019861	TCRBV07-02*01	TCRBD01-01*01	TCRBJ01-01*01
ATCCAGCGCACACAGCAGGAGGACTCGGCCGTGTATCTCTGTGCCAGCAGCAACCGACAGGGTAACTACGAGCAGTACTTCGGGCCG	CASSNRQGNYEQYF	2	0.00019861	TCRBV07-02*01	TCRBD01-01*01	TCRBJ02-07*01
CAGCGCACACAGCAGGAGGACTCGGCCGTGTATCTCTGTGCCAGCAGTCGAAGCGGGGGGAAATACAATGAGCAGTTCTTCGGGCCA	CASSRSGGKYNEQFF	2	0.00019861	TCRBV07-02*01	TCRBD02-01*01	TCRBJ02-01*01
ATCCAGCGCACACAGCAGGAGGACTCGGCCGTGTATCGCTGTGCCAGCAGCAACCGACAGGGTAACTACGAGCAGTACTTCGGGCCG	CASSNRQGNYEQYF	2	0.00019861	TCRBV07-02*01	TCRBD01-01*01	TCRBJ02-07*01
CTGACGATCCAGCGCACACAGCAGGAGGACTCGGCCGTGTATCTCTGTGCCAGCAGCTTAGCGCTAGATACGCAGTATTTTGGCCCA	CASSLALDTQYF	2	0.00019861	TCRBV07-02*01		TCRBJ02-03*01
CAGCGCACACAGCAGGAGGACTCGGCCGTGTATCTCTGTGCCAGCAGCTTAGATATCTCCCCAGACTACGAGCAGTACTTCGGGCCG	CASSLDISPDYEQYF	2	0.00019861	TCRBV07-02*01	TCRBD01-01*01	TCRBJ02-07*01
ATCCAGCGCACACAGCAGGAGGACTCGGCCATGTATCGCTGTGCCAGCAGCAACCGACAGGGTAACTACGAGCAGTACTTCGGGCCG	CASSNRQGNYEQYF	2	0.00019861	TCRBV07-02*01	TCRBD01-01*01	TCRBJ02-07*01
CAGCGCACACAGCAGGAGGACTCGGCCGTGTATCTCTGTGCCAGCAGCTTCCGTGTCAGGGGCAGGGAGACCCAGTACTTCGGGCCA	CASSFRVRGRETQYF	2	0.00019861	TCRBV07-02*01	TCRBD01-01*01	TCRBJ02-05*01
CGCACACAGCAGGAGGACTCGGCCGTGTATCTCTGTGCCAGCAGCTTAGTCCTGCGGGGGGGCGCAGATACGCAGTATTTTGGCCCA	CASSLVLRGGADTQYF	2	0.00019861	TCRBV07-02*01	TCRBD02-01*01	TCRBJ02-03*01
CAGCAGGAGGACTCGGCCGTGTATCTCTGTGCCAGCAGCTTTGTCCCGGGGCTTCTTAGCTCCTACAATGAGCAGTTCTTCGGGCCA	CASSFVPGLLSSYNEQFF	2	0.00019861	TCRBV07-02*01		TCRBJ02-01*01
CAGCGCACACAGCAGGAGGACTCGGCCGTGTATCTCTGTGCCAGCAGGTCAGCCACCGGGACAGGGTATCCCCTCCACTTTGGGAAC	CASRSATGTGYPLHF	2	0.00019861	TCRBV07-02*01	TCRBD01-01*01	TCRBJ01-06*01
CAGCCTGCAAAGCTTGAGGACTCGGCCGTGTATCTCTGTGCCAGCAGCACGATGACTAGCCGGGGAGAGACCCAGTACTTCGGGCCA	CASSTMTSRGETQYF	2	0.00019861	TCRBV11-02*02	TCRBD02-01	TCRBJ02-05*01
ATCCAGCCTGCAAAGCTTGAGGACTCGGCCGTGTATCTCTGTGCCAGCAGCTTCCGAAGGGGCACAGATACGCAGTATTTTGGCCCA	CASSFRRGTDTQYF	2	0.00019861	TCRBV11-02*02		TCRBJ02-03*01
CAGCCTGCAAAGCTTGAGGACTCGGCCGTGTATCTCTGTGCCAGCAGTCCTCTCGGGGGAGGCGGGGAGACCCAGTACTTCGGGCCA	CASSPLGGGGETQYF	2	0.00019861	TCRBV11-02*02	TCRBD02-01	TCRBJ02-05*01
AAGATCCAGCCTGCAAAGCTTGAGGACTCGGCCGTGTATCTCTGTGCCAGCAGCTTAGATCAGGGCCGGGGCTACACCTTCGGTTCG	CASSLDQGRGYTF	2	0.00019861	TCRBV11-02*02	TCRBD01-01*01	TCRBJ01-02*01
CAGCCTGCAAAGCTTGAGGACTCGGCCGTGTATCTCTGTGCCAGCAGCTTCGGGCGGGGGGCCGGGGGTGAGCAGTTCTTCGGGCCA	CASSFGRGAGGEQFF	2	0.00019861	TCRBV11-02*02	TCRBD02-01*01	TCRBJ02-01*01
CAGCCTGCAAAGCTTGAGGACTCGGCCGTGTATCTCTGTGCCAGCAGCCTCCAACGGAGCAGGGTCTACGAGCAGTACTTCGGGCCG	CASSLQRSRVYEQYF	2	0.00019861	TCRBV11-02*02	TCRBD01-01*01	TCRBJ02-07*01
AAGATCCAGCCTGCAAAGCTTGAGGACTCGGCCGTGTATCTCTGTGCCAGCAGCTTATGGGAGGACTATGGCTACACCTTCGGTTCG	CASSLWEDYGYTF	2	0.00019861	TCRBV11-02*02	TCRBD02-01*02	TCRBJ01-02*01
ATCCAGCCTGCAAAGCTTGAGGACTCGGCCGTGTATCTCTGTGCCAGCAGGAGACAGGGGAGCTCCTACGAGCAGTACTTCGGGCCG	CASRRQGSSYEQYF	2	0.00019861	TCRBV11-02*02	TCRBD01-01*01	TCRBJ02-07*01
CCTGCAAAGCTTGAGGACTCGGCCGTGTATCTCTGTGCCAGCAGCTTAGGACGCGGCAGGGGAAGCACTGAAGCTTTCTTTGGACAA	CASSLGRGRGSTEAFF	2	0.00019861	TCRBV11-02*02	TCRBD01-01*01	TCRBJ01-01*01
ATCCAGCCTGCAAAGCTTGAGGACTCGGCCATGTATCGCTGTGCCAGCAGCAACCGACAGGGTAACTACGAGCAGTACTTCGGGCCG	CASSNRQGNYEQYF	2	0.00019861	TCRBV11-02*02	TCRBD01-01*01	TCRBJ02-07*01
GCAAAGCTTGAGGACTCGGCCGTGTATCTCTGTGCCAGCAGCTCCAGGCCGACTAGCAAAGGTAGTAATGAGCAGTTCTTCGGGCCA	CASSSRPTSKGSNEQFF	2	0.00019861	TCRBV11-02*02	TCRBD02-01	TCRBJ02-01*01
CAGCCTGCAAAGCTTGAGGACTCGGCCGTGTATCTCTGTGCCAGCAGCTTAGGGGGGACAGGGATGTATGAGCAGTTCTTCGGGCCA	CASSLGGTGMYEQFF	2	0.00019861	TCRBV11-02*02	TCRBD01-01*01	TCRBJ02-01*01
CTCAAGATCCAGCCTGCAAAGCTTGAGGACTCGGCCGTGTATCTCTGTGCCAGCAGCTTTGTTGGAAACACCATATATTTTGGAGAG	CASSFVGNTIYF	2	0.00019861	TCRBV11-02*02		TCRBJ01-03*01
GAGCTTGGGGACTCGGCCGTGTATCTCTGTGCCAGCAGCTTCTCCGGGACTAGCGGGTCTGGAATCGGGCAGCAGTTCTTCGGGCCA	CASSFSGTSGSGIGQQFF	2	0.00019861	TCRBV11-03*01	TCRBD02-01	TCRBJ02-01*01
CAGCCTGCAGAGCTTGGGGACTCGGCCGTGTATCTCTGTGCCAGCAGCTTAGATATCTCCCCAGACTACGAGCAGTACTTCGGGCCG	CASSLDISPDYEQYF	2	0.00019861	TCRBV11-03*01	TCRBD01-01*01	TCRBJ02-07*01
CTCAAGATCCAGCCTGCAGAGCTTGGGGACTCGGCCGTGTATCTCTGTGCCAGCAGCTTATATGGGGGAGAGCAGTACTTCGGGCCG	CASSLYGGEQYF	2	0.00019861	TCRBV11-03*01		TCRBJ02-07*01
CCTGCAGAGCTTGGGGACTCGGCCGTGTATCTCTGTGCCAGCAGCCCCGATCTAGCGCGGTCCTACAATGAGCAGTTCTTCGGGCCA	CASSPDLARSYNEQFF	2	0.00019861	TCRBV11-03*01	TCRBD02-01	TCRBJ02-01*01
CCTGCAGAGCTTGGGGACTCGGCCGTGTATCTCTGTGCCAGCAGCACCCGGGACCCGAGCTCTGGAAACACCATATATTTTGGAGAG	CASSTRDPSSGNTIYF	2	0.00019861	TCRBV11-03*01		TCRBJ01-03*01
ATCCAGCCTGCAGAGCTTGGGGACTCGGCCGTGTATCTCTGTGCCAGCAGCCCGGGGGGACAGGGTTTTATGGAGTACTTCGGGCCG	CASSPGGQGFMEYF	2	0.00019861	TCRBV11-03*01	TCRBD01-01*01	TCRBJ02-07*01
ATCCAGCCTGCAGAGCTTGGGGACTCGGCCGTGTATCTCTGTGCCAGCAGCAACCGACAGGGTAACTACGAGCAGTACTTCGGGCCG	CASSNRQGNYEQYF	2	0.00019861	TCRBV11-03*01	TCRBD01-01*01	TCRBJ02-07*01
ATCCAGCCCTCAGAACCCAGGGACTCAGCTGTGTATTTTTGTGCTAGTGGTTTGGCCTCTCAAACCGGGGAGCTGTTTTTTGGAGAA	CASGLASQTGELFF	2	0.00019861	TCRBV12-05*01		TCRBJ02-02*01
TCAGAACCCAGGGACTCAGCTGTGTATTTTTGTGCCCTGGGGGGGCCCCCGGGGGACTCGTCCCAAGAGACCCAGTACTTCGGGCCA	CALGGPPGDSSQETQYF	2	0.00019861	TCRBV12-05*01	TCRBD02-01*01	TCRBJ02-05*01
ATGAGCTCCTTGGAGCTGGGGGACTCAGCCCTGTACTTCTGTGCCAGCAGCTTAGGCTCCCGCACAGATACGCAGTATTTTGGCCCA	CASSLGSRTDTQYF	2	0.00019861	TCRBV13-01*01	TCRBD02-01	TCRBJ02-03*01
AGCTCCTTGGAGCTGGGGGACTCAGCCCTGTACTTCTGTGCCAGCAGCATCGGACTAGCGGGGGCGGAGACCCAGTACTTCGGGCCA	CASSIGLAGAETQYF	2	0.00019861	TCRBV13-01*01	TCRBD02-01*01	TCRBJ02-05*01
TCCTTGGAGCTGGGGGACTCAGCCCTGTACTTCTGTGCCAGCAGCCGTGGACGCCGACAAAAGCGCTACGAGCAGTACTTCGGGCCG	CASSRGRRQKRYEQYF	2	0.00019861	TCRBV13-01*01		TCRBJ02-07*01
CATGAGCTCCTTGGAGCTGGGGACTCAGCCCTGTACTTCTGTGCCAGCAGCTTAGGAGGCCCCACCTACGAGCAGTACTTCGGGCCG	CASSLGGPTYEQYF	2	0.00019861	TCRBV13-01*01		TCRBJ02-07*01
AACATGAGCTCCTTGGAGCTGGGGGACTCAGCCCTGTACTTCTGTGCCAGCAGCTCGGAAGAGGGCTCTGAAGCTTTCTTTGGACAA	CASSSEEGSEAFF	2	0.00019861	TCRBV13-01*01	TCRBD02-01*02	TCRBJ01-01*01
CTGTCCTCAGAACCGGGAGACACGGCACTGTATCTCTGCGCCAGCAGTCATTTTTCAGGGGATGGGTCACCCCTCCACTTTGGGAAC	CASSHFSGDGSPLHF	2	0.00019861	TCRBV23-01*01	TCRBD01-01*01	TCRBJ01-06*01
CTGTCCTCAGAACCGGGAGACACGGCACTGTATCTCTGCGGCCCACCGGGGAAGGTTCTAGCCAAAAACATTCAGTACTTCGGCGCC	CGPPGKVLAKNIQYF	2	0.00019861	TCRBV23-01*01	TCRBD02-01*01	TCRBJ02-04*01
CTGCAGCCAGAAGACTCGGCCCTGTATCTCTGTGCCAGCAGCCAAGGGGGCGGTCTCTATAGCAATCAGCCCCAGCATTTTGGTGAT	CASSQGGGLYSNQPQHF	1	9.93049e-05	TCRBV04-02*01	TCRBD01-01*01	TCRBJ01-05*01
CTTCACCTACACACCCTGCAGCCAGAAGACTCGGCCCTGTATCTCTGTGCCAGCAGCCAATGGGGGGAGACCCAGTACTTCGGGCCA	CASSQWGETQYF	1	9.93049e-05	TCRBV04-02*01		TCRBJ02-05*01
ACCCTGCAGCCAGAAGACTCGGCCCTGTATCTCTGTGCCAGCAGCCAAGACGGCGCAGGGGCCACCGGGGAGCTGTTTTTTGGAGAA	CASSQDGAGATGELFF	1	9.93049e-05	TCRBV04-02*01	TCRBD01-01*01	TCRBJ02-02*01
ACCCTGCAGCCAGAAGACTCGGCCCTGTATCTCTGTGCCAGCACCCGAATTCTCCCAAGCCAGAATTCACCCCTCCACTTTGGGAAC	CASTRILPSQNSPLHF	1	9.93049e-05	TCRBV04-02*01		TCRBJ01-06*01
ACCCTGCAGCCAGAAGACTCGGCCCTGTATCTCTGTGCCAGCAGCCAAGCTCTAGCGGGGGGGCAGTACGAGCAGTACTTCGGGCCG	CASSQALAGGQYEQYF	1	9.93049e-05	TCRBV04-02*01	TCRBD02-01*01	TCRBJ02-07*01
CAGCCAGAAGACTCGGCCCTGTATCTCTGTGCCAGCAGCCTCGGAGGGATAGCGGGGGCTGGCTCCTACGAGCAGTACTTCGGGCCG	CASSLGGIAGAGSYEQYF	1	9.93049e-05	TCRBV04-02*01	TCRBD02-01*01	TCRBJ02-07*01
ACCCTGCAGCCAGAAGACTCGGCCCTGTATCTCTGTGCCAGCAGCCAAAGTGACAGGGGAGGCACAGATATGCAGTATTTTGGCCCA	CASSQSDRGGTDMQYF	1	9.93049e-05	TCRBV04-02*01	TCRBD01-01*01	TCRBJ02-03*01
CACACCCTGCAGCCAGAAGACTCGGCCCTGTATCTCTGTGCCAGCAGCCGAGGACAGGGGGCGACCGGGGAGCTGTTTTTTGGAGAA	CASSRGQGATGELFF	1	9.93049e-05	TCRBV04-02*01	TCRBD01-01*01	TCRBJ02-02*01
CACACCCTGCAGCCAGAAGACTCGGCCCTGTATCTCTGTGCCAGCAGCCAAGCTTTGAGCGTAACCTACGAGCAGTACTTCGGGCCG	CASSQALSVTYEQYF	1	9.93049e-05	TCRBV04-02*01	TCRBD02-01	TCRBJ02-07*01
CACACCCTGCAGCCAGAAGACTCGGCCCTGTATCTCTGTGCCAGCAGCCAAGTGGCGGGGGGGATCAACGAGCAGTACTTCGGGCCG	CASSQVAGGINEQYF	1	9.93049e-05	TCRBV04-02*01	TCRBD02-01*01	TCRBJ02-07*01
CTGCAGCCAGAAGACTCGGCCCTGTATCTCTGTGCCAGCAGTCATCCGTGGACACCCGGGGGGAACACTGAAGCTTTCTTTGGACAA	CASSHPWTPGGNTEAFF	1	9.93049e-05	TCRBV04-02*01	TCRBD02-01*01	TCRBJ01-01*01
CACACCCTGCAGCCAGAAGACTCGGCCCTGTATCTCTGTGCCAGCAGCCAAGTAACAGGGAATACCTACGAGCAGTACTTCGGGCCG	CASSQVTGNTYEQYF	1	9.93049e-05	TCRBV04-02*01	TCRBD01-01*01	TCRBJ02-07*01
CACACCCTGCAGCCAGAAGACTCGGCCCTGTATCTCTGTGCCAGCAGCCTAGGACAAGGACTGACCTACGAGCAGTACTTCGGGCCG	CASSLGQGLTYEQYF	1	9.93049e-05	TCRBV04-02*01		TCRBJ02-07*01
CACACCCTGCAGCCAGAAGACTCGGCCCTCTATCTCTGTGCCAGCAGCTTCGAGCGGACAGGGGGTAATGAGCAGTTCTTCGGGCCA	CASSFERTGGNEQFF	1	9.93049e-05	TCRBV04-02*01	TCRBD01-01*01	TCRBJ02-01*01
ACCCTGCAGCCAGAAGACTCGGCCCTGTATCTCTGTGCCAGCAGCCAAGATCGGGCGGCTTCCAGAGATACGCAGTATTTTGGCCCA	CASSQDRAASRDTQYF	1	9.93049e-05	TCRBV04-02*01		TCRBJ02-03*01
CAGCCAGAAGACTCGGCCCTGTATCTCTGTGCCAGCAGCCAAGTGTTATCGGGCAGCCGGGGGACAGATACGCAGTATTTTGGCCCA	CASSQVLSGSRGTDTQYF	1	9.93049e-05	TCRBV04-02*01	TCRBD02-01*01	TCRBJ02-03*01
CAGCCAGAAGACTCGGCCCTGTATCTCTGTGCCAGCAGCCAAGCCGGAGCGACCGAAATTAGAATCGATGAGCAGTTCTTCGGGCCA	CASSQAGATEIRIDEQFF	1	9.93049e-05	TCRBV04-02*01	TCRBD02-01	TCRBJ02-01*01
CTGCAGCCAGAAGACTCGGCCCTGTATCTCTGTGCCAGCAGCCAAGATGCACTAGCGGGGATCACAGATACGCAGTATTTTGGCCCA	CASSQDALAGITDTQYF	1	9.93049e-05	TCRBV04-02*01	TCRBD02-01*01	TCRBJ02-03*01
CACACCCTGCAGCCAGAAGACTCGGCCCTGTATCTCTGTGCCAGCAGCCTCGGTGCGGGGGGGTACAATGAGCAGTTCTTCGGGCCA	CASSLGAGGYNEQFF	1	9.93049e-05	TCRBV04-02*01	TCRBD02-01*01	TCRBJ02-01*01
ACCCTGCAGCCAGAAGACTCGGCCCTGTATCTCTGTGCCAGCAGCCAAGGACGGACTGGAGCGCAATACGAGCAGTACTTCGGGCCG	CASSQGRTGAQYEQYF	1	9.93049e-05	TCRBV04-02*01	TCRBD02-01	TCRBJ02-07*01
CTACACACCCTGCAGCCAGAAGACTCGGCCCTGTATCTCTGTGCCAGCTCTAGCGGGGGGGCCGGGGAGACCCAGTACTTCGGGCCA	CASSSGGAGETQYF	1	9.93049e-05	TCRBV04-02*01	TCRBD02-01*01	TCRBJ02-05*01
CCAGAAGACTCGGCCCTGTATCTCTGTGCCAGCAGCCTCGTCCCGGGATTAGCGGGGGGACTCCAAGAGACCCAGTACTTCGGGCCA	CASSLVPGLAGGLQETQYF	1	9.93049e-05	TCRBV04-02*01	TCRBD02-01*01	TCRBJ02-05*01
CACACCCTGCAGCCAGAAGACTCGGCCCTGTATCTCTGTGCCAGCAGCCAAGCGGACACGAACACCGGGGAGCTGTTTTTTGGAGAA	CASSQADTNTGELFF	1	9.93049e-05	TCRBV04-02*01	TCRBD01-01*01	TCRBJ02-02*01
ACCCTGCAGCCAGAAGACTCGGCCCTGTATCTCTGTGCCAGCAGCCGAGTGCAGGGGGGGCCGGAAGAGACCCAGTACTTCGGGCCA	CASSRVQGGPEETQYF	1	9.93049e-05	TCRBV04-02*01		TCRBJ02-05*01
ACCCTGCAGCCAGAAGACTCGGCCCTGTATCTCTGTGCCAGCAGCCAAGACGTGTCCAGCTCTGGAAACACCATATATTTTGGAGAG	CASSQDVSSSGNTIYF	1	9.93049e-05	TCRBV04-02*01	TCRBD01-01*01	TCRBJ01-03*01
CACCTACACACCCTGCAGCCAGAAGACTCGGCCCTGTATCTCTGTGCCAGCAGCGCACGGGACTACAATGAGCAGTTCTTCGGGCCA	CASSARDYNEQFF	1	9.93049e-05	TCRBV04-02*01	TCRBD02-01*02	TCRBJ02-01*01
CTGCAGCCAGAAGACTCGGCCCTGTATCTCTGTGCCAGCAGCCCAATCGAGACAGGGAGCTCCTACAATGAGCAGTTCTTCGGGCCA	CASSPIETGSSYNEQFF	1	9.93049e-05	TCRBV04-02*01	TCRBD01-01*01	TCRBJ02-01*01
CACACCCTGCAGCCAGAAGACTCGGCCCTGTATCTCTGTGCCAGCAGCCACTCGGGGGGAGGTAATGAAAAACTGTTTTTTGGCAGT	CASSHSGGGNEKLFF	1	9.93049e-05	TCRBV04-02*01	TCRBD02-01*01	TCRBJ01-04*01
CACACCCTGCAGCCAGAAGACTCGGCCCTGTATCTCTGTGCCAGCAGCTTGAGAGGGACGCTGGGGGAGACCCAGTACTTCGGGCCA	CASSLRGTLGETQYF	1	9.93049e-05	TCRBV04-02*01		TCRBJ02-05*01
ACAGAGCAGCGGGACTCGGCCATGTATCGCTGTGCCAGCAGCTTAGGGACAGGGGCCTTCAGCAATCAGCCCCAGCATTTTGGTGAT	CASSLGTGAFSNQPQHF	1	9.93049e-05	TCRBV07-06*01	TCRBD01-01*01	TCRBJ01-05*01
CGCACAGAGCAGCGGGACTCGGCCATGTATCGCTGTGCCAGCAGCTTCTTCCGGGACACCTCCCGGGAGACCCAGTACTTCGGGCCA	CASSFFRDTSRETQYF	1	9.93049e-05	TCRBV07-06*01	TCRBD01-01*01	TCRBJ02-05*01
CGCACAGAGCAGCGGGACTCGGCCATGTATCGCTGTGCCAGCACCATCTACGGGCGGGGGGGCCCAGAGACCCAGTACTTCGGGCCA	CASTIYGRGGPETQYF	1	9.93049e-05	TCRBV07-06*01	TCRBD02-01*01	TCRBJ02-05*01
CAGCGCACAGAGCAGCGGGACTCGGCCATGTATCGCTGTGCCAGCAGCTTTAGCCCGACGGGTACCTACGAGCAGTACTTCGGGCCG	CASSFSPTGTYEQYF	1	9.93049e-05	TCRBV07-06*01	TCRBD02-01	TCRBJ02-07*01
CAGCGCACAGAGCAGCGGGACTCGGCCATGTATCGCTGTGCCAGCAGCTTAGAGGCAGGACGGTCGTACGAGCAGTACTTCGGGCCG	CASSLEAGRSYEQYF	1	9.93049e-05	TCRBV07-06*01		TCRBJ02-07*01
CGCACAGAGCAGCGGGACTCGGCCATGTATCGCTGTGCCAGCAGCTTTTGGGACAGGCGCCTCCAAGAGACCCAGTACTTCGGGCCA	CASSFWDRRLQETQYF	1	9.93049e-05	TCRBV07-06*01	TCRBD01-01*01	TCRBJ02-05*01
ACGATCCAGCGCACAGAGCAGCGGGACTCGGCCATGTATCGCTGTGCCAGCAGCTTAGAGGGCCGGTCACCCCAGCATTTTGGTGAT	CASSLEGRSPQHF	1	9.93049e-05	TCRBV07-06*01		TCRBJ01-05*01
ACAGAGCAGCGGGACTCGGCCATGTATCGCTGTGCCAGCAGCCGCAGTTTACGGGCCGCAACTAATGAAAAACTGTTTTTTGGCAGT	CASSRSLRAATNEKLFF	1	9.93049e-05	TCRBV07-06*01		TCRBJ01-04*01
ATCCAGCGCACAGAGCAGCGGGACTCGGCCATGTATCGCTGTGCCAGCAGCCGCGGACCGAACACCGGGGAGCTGTTTTTTGGAGAA	CASSRGPNTGELFF	1	9.93049e-05	TCRBV07-06*01		TCRBJ02-02*01
ATCCAGCGCACAGAGCAGCGGGACTCGGCCATGTATCGCTGTGCCAGCAGCAACCGACAGGGGTCCTACGAGCAGTACTTCGGGCCG	CASSNRQGSYEQYF	1	9.93049e-05	TCRBV07-06*01	TCRBD01-01*01	TCRBJ02-07*01
ACGATCCAGCGCACAGAGCAGCGGGACTCGGCCATGTATCGCTGTGCCAGCTCACAGAGAAATAATTCACCCCTCCACTTTGGGAAC	CASSQRNNSPLHF	1	9.93049e-05	TCRBV07-06*01	TCRBD01-01*01	TCRBJ01-06*01
GATCCAGCGACAGAGCAGCGGGACTCGGCCATGTATCGCTGTGCCAGCAGCAACCGACAGGGTAACTACGAGCAGTACTTCGGGCCG	CASSNRQGNYEQYF	1	9.93049e-05	TCRBV07-06*01	TCRBD01-01*01	TCRBJ02-07*01
ATCCAGCGCACAGAGCAGCGGGACTCGGCCATGTATCGCTGTGCCAGCAGCAACCGACAGGGTAACTACGAGCAGTACTTCGGTTCG	CASSNRQGNYEQYF	1	9.93049e-05	TCRBV07-06*01	TCRBD01-01*01	TCRBJ01-02*01
ACTCTGACGATCCAGCGCACAGAGCAGGGGGACTCGGCCATGTATCTCTGTGCCAGCAGCTTAAACAATGAGCAGTTCTTCGGGCCA	CASSLNNEQFF	1	9.93049e-05	TCRBV07-06*01		TCRBJ02-01*01
CTGACGATCCAGCGCACAGAGCAGCGGGACTCGGCCATGTATCGCTGTGCCAGCAGCTTAAAAGAAGATACGCAGTATTTTGGCCCA	CASSLKEDTQYF	1	9.93049e-05	TCRBV07-06*01		TCRBJ02-03*01
CTGACGATCCAGCGCACAGAGCAGCGGGACTCGGCCATGTATCTCTGTGCCAGCAGAGGACAGACCTACGAGCAGTACTTCGGGCCG	CASRGQTYEQYF	1	9.93049e-05	TCRBV07-06*01	TCRBD01-01*01	TCRBJ02-07*01
CAGCGCACAGAGCAGCGGGACTCGGCCATGTATCGCTGTGCCAGCAGCTTAGAACTAGCGGGTGGGGATACGCAGTATTTTGGCCCA	CASSLELAGGDTQYF	1	9.93049e-05	TCRBV07-06*01	TCRBD02-01	TCRBJ02-03*01
CGCACAGAGCAGCGGGACTCGGCCATGTATCGCTGTGCCAGCAGCTTAGTGGCTCGACAGCGCACAGATACGCAGTATTTTGGCCCA	CASSLVARQRTDTQYF	1	9.93049e-05	TCRBV07-06*01	TCRBD01-01*01	TCRBJ02-03*01
CAGCGCACAGAGCAGCGGGACTCGGCCATGTATCGCTGTGCCAGCAGTTACCCCCTAGCGCCATTTACCGAGCAGTACTTCGGGCCG	CASSYPLAPFTEQYF	1	9.93049e-05	TCRBV07-06*01	TCRBD02-01	TCRBJ02-07*01
CAGCGCACAGAGCAGCGGGACTCGGCCATGTATCGCTGTGCCAGCAGCGTAGGGCTAGCGGAAGCCTACGAGCAGTACTTCGGGCCG	CASSVGLAEAYEQYF	1	9.93049e-05	TCRBV07-06*01	TCRBD02-01	TCRBJ02-07*01
ATCCAGCGCACAGAGCAGCCGGACTCGGCCATGTATCGCTGTGCCAGCACCAACCGACACGGTAACTACCAGCAGTACTTCGGGCCG	CASTNRHGNYQQYF	1	9.93049e-05	TCRBV07-06*01		TCRBJ02-07*01
ATCCAGCGCACAGAGCAGCGGGACTCGGCCATGTATCGCTGTGCCAGCAGCCTCGGACAGGGGCGAGAGACCCAGTACTTCGGGCCA	CASSLGQGRETQYF	1	9.93049e-05	TCRBV07-06*01	TCRBD01-01*01	TCRBJ02-05*01
CAGCGCACAGAGCAGCGGGACTCGGCCATGTATCGCTGTGCCAGCAGCTTAGGGGGACAGGGCACAGATACGCAGTATTTTGGCCCA	CASSLGGQGTDTQYF	1	9.93049e-05	TCRBV07-06*01	TCRBD01-01*01	TCRBJ02-03*01
CGCACAGAGCAGCGGGACTCGGCCATGTATCGCTGTGCCAGCAGCTTAGAGGGAGGGTTAGCGGGGGACGAGCAGTACTTCGGGCCG	CASSLEGGLAGDEQYF	1	9.93049e-05	TCRBV07-06*01	TCRBD02-01*01	TCRBJ02-07*01
ACGATCCAGCGCACAGAGCAGCGGGACTCGGCCATGTATCGCTGTGCCAGCAGCCCTTCTGGGGCCAACGTCCTGACTTTCGGGGCC	CASSPSGANVLTF	1	9.93049e-05	TCRBV07-06*01	TCRBD02-01	TCRBJ02-06*01
GAGCAGCGGGACTCGGCCATGTATCGCTGTGCCAGCAGCTCCGACCCACCAGTGATCTCTGGGGCCAACGTCCTGACTTTCGGGGCC	CASSSDPPVISGANVLTF	1	9.93049e-05	TCRBV07-06*01		TCRBJ02-06*01
ATCCAGCGCACAGAGCAGCGGGACTCGGCCATGTATCGCTGTGCCAGCAGCCCGCGGGGGACTAGCTCCGAGCAGTACTTCGGGCCG	CASSPRGTSSEQYF	1	9.93049e-05	TCRBV07-06*01	TCRBD02-01	TCRBJ02-07*01
ACGATCCAGCGCACAGAGCAGCGGGACTCGGCCATGTATCGCTGTGCCAGCAGCGCCGGACAGGGTGGAGGAGCTTTCTTTGGACAA	CASSAGQGGGAFF	1	9.93049e-05	TCRBV07-06*01	TCRBD01-01*01	TCRBJ01-01*01
ACGATCCAGCGCACAGAGCAGCGGGACTCGGCCATGTATCGCTGTGCCAGCAGTCAGAGTCAGGGCACTGAAGCTTTCTTTGGACAA	CASSQSQGTEAFF	1	9.93049e-05	TCRBV07-06*01	TCRBD01-01*01	TCRBJ01-01*01
ACGATCCAGCGCACAGAGCAGCGGGACTCGGCCATGTATCGCTGTGCCAGCAGCCGGGAGGCTAACGGGGAGCTGTTTTTTGGAGAA	CASSREANGELFF	1	9.93049e-05	TCRBV07-06*01	TCRBD02-01*02	TCRBJ02-02*01
CAGCGCACAGAGCAGCGGGACTCGGCCATGTATCGCTGTGCCAGCAGTGCTAGCGGGGGTACCAACAATGAGCAGTTCTTCGGGCCA	CASSASGGTNNEQFF	1	9.93049e-05	TCRBV07-06*01	TCRBD02-01*01	TCRBJ02-01*01
ACGATCCAGCGCACAGAGCAGCGGGACTCGGCCATGTATCGCTGTGCCAGCAGCCTTTCTGGGGCCAACGTCCTGACTTTCGGGGCC	CASSLSGANVLTF	1	9.93049e-05	TCRBV07-06*01	TCRBD02-01	TCRBJ02-06*01
ATCCAGCGCACAGAGCAGCGGGACTCGGCCATGTATCGCTGTGCCAGCAGCCCTCGGGACTTCACTAATGAGCAGTTCTTCGGGCCA	CASSPRDFTNEQFF	1	9.93049e-05	TCRBV07-06*01	TCRBD02-01	TCRBJ02-01*01
ATCCAGCGCACAGAGCAGCGGGACTCGGCCATGTATCGCTGTGCCAGCAGCGCGACAGGCCTCAATTCACCCCTCCACTTTGGGAAC	CASSATGLNSPLHF	1	9.93049e-05	TCRBV07-06*01	TCRBD01-01*01	TCRBJ01-06*01
CGCACAGAGCAGCGGGACTCGGCCATGTATCGCTGTGCCAGCAGCTTAGAAACGGGGGGGGGCACAGATACGCAGTATTTTGGCCCA	CASSLETGGGTDTQYF	1	9.93049e-05	TCRBV07-06*01	TCRBD02-01*01	TCRBJ02-03*01
ACGATCCAGCGCACAGAGCAGCGGGACTCGGCCATGTATCGCTGTGCCAGCAGCTTAGAACACGACTATGGCTACACCTTCGGTTCG	CASSLEHDYGYTF	1	9.93049e-05	TCRBV07-06*01	TCRBD01-01*01	TCRBJ01-02*01
ACGATCCAGCGCACAGAGCAGCGGGACTCGGCCATGTATCGCTGTGCCAGCAGCTTAGCCCCTAGATACGAGCAGTACTTCGGGCCG	CASSLAPRYEQYF	1	9.93049e-05	TCRBV07-06*01	TCRBD02-01	TCRBJ02-07*01
CAGCGCACAGAGCAGCGGGACTCGGCCATGTATCGCTGTGCCAGCAGCAAATCCGGGACAAAGTACAATGAGCAGTTCTTCGGGCCA	CASSKSGTKYNEQFF	1	9.93049e-05	TCRBV07-06*01	TCRBD01-01*01	TCRBJ02-01*01
ATCCAGCGCACAGAGCAGCGGGACTCGGCCACGTATCGCTGTGCCAGCAGCAACCGACAGGGTAACTACGAGCAGTATTTCGGGCCG	CASSNRQGNYEQYF	1	9.93049e-05	TCRBV07-06*01	TCRBD01-01*01	TCRBJ02-07*01
ACAGAGCAGCGGGACTCGGCCATGTATCGCTGTGCCAGCAGCCCCGGACAGGGGGCTTTTCGGAGAGTTGAAGCTTTCTTTGGACAA	CASSPGQGAFRRVEAFF	1	9.93049e-05	TCRBV07-06*01	TCRBD01-01*01	TCRBJ01-01*01
ATCCAGCCTGCAGAGCAGCGGGACTCGGCCATGTATCGCTGTGCCAGCAGCAACCGACAGGGTAACTACGAGCAGTACTTCGGGCCG	CASSNRQGNYEQYF	1	9.93049e-05	TCRBV07-06*01	TCRBD01-01*01	TCRBJ02-07*01
CAGCGCACAGAGCAGCGGGACTCGGCCATGTATCGCTGTGCCAGCAGCGGCACAGGGTATGGAACAGATACGCAGTATTTTGGCCCA	CASSGTGYGTDTQYF	1	9.93049e-05	TCRBV07-06*01	TCRBD01-01*01	TCRBJ02-03*01
ACGATCCAGCGCACAGAGCAGCGGGACTCGGCCATGTATCTCTGTGCCAGCAGCTTACAGGGGGCGGGAGGCTACACCTTCGGTTCG	CASSLQGAGGYTF	1	9.93049e-05	TCRBV07-06*01	TCRBD01-01*01	TCRBJ01-02*01
GTCTCCACTCTGACGATCCAGCGCACAGAGCAGGGGGACTCGGCCATGTATCTCTGTGCCAGCAGCAGGGAGCTGTTTTTTGGAGAA	CASSRELFF	1	9.93049e-05	TCRBV07-06*01		TCRBJ02-02*01
ATCCAGCGCACAGAGCAGCGGGACTCGGCCATGTATCGCTGTGCCAGCAGCTCTACAGGGTGGACCTACGAGCAGTACTTCGGGCCG	CASSSTGWTYEQYF	1	9.93049e-05	TCRBV07-06*01	TCRBD01-01*01	TCRBJ02-07*01
ACGATCCAGCGCACAGAGCAGCGGGACTCGGCCATGTATCTCTGTGCCAGCAGCTTCCAGAGTAATGAAAAATTGTTTTTTGGCAGT	CASSFQSNEKLFF	1	9.93049e-05	TCRBV07-06*01		TCRBJ01-04*01
ATCCAGCGCACAGAGCAGCGGGACTCGGCCATGTATCGCTGTGCCAGCAGCCACCCGGACAGCTCCTACGAGCAGTACTTCGGGCCG	CASSHPDSSYEQYF	1	9.93049e-05	TCRBV07-06*01	TCRBD01-01*01	TCRBJ02-07*01
ACTCTGACGATCCAGCGCACAGAGCAGCGGGACTCGGCCCTGTATCTCTGTGCCAGCGGGGACTCCTACGAGCAGTACTTCGGGCCG	CASGDSYEQYF	1	9.93049e-05	TCRBV07-06*01		TCRBJ02-07*01
ACTCTGACGATCCAGCGCACAGAGCAGGGGGACTCGGCCATGTATCTCTGTGCCAGCAGCTTAAACCTGGAGCAGTTCTTCGGGCCA	CASSLNLEQFF	1	9.93049e-05	TCRBV07-06*01		TCRBJ02-01*01
ACTCTGACGATCCAGCGCACAGAGCAGCGGGACTCGGCCGTGTATCTCTGTGCCAGCAGCTCCGGGGAGACCCAGTACTTCGGGCCA	CASSSGETQYF	1	9.93049e-05	TCRBV07-06*01	TCRBD02-01	TCRBJ02-05*01
TCCAGCGCACAGAGCAAGGGCGACTCGGCCATGTATCGCTGTGCCAGCAGCAACCGACAGGGTAACTACGAGCAGTACTTCGGGCCG	CASSNRQGNYEQYF	1	9.93049e-05	TCRBV07-05*01	TCRBD01-01*01	TCRBJ02-07*01
GAGTCGGCTGCTCCCTCCCAGACATCTGTGTACTTCTGTGCCAGCAGTGAAGCGCCCTCTGGGGCCAACATCCTGACTTTCGGGGCC	CASSEAPSGANILTF	1	9.93049e-05	TCRBV06-01*01	TCRBD01-01*01	TCRBJ02-06*01
CTGGAGTCGGCTGCTCCCTCCCAGACATCTGTGTACTTCTGTGCCAGCAGTGGAGGATGGGCGGGCGGGGAGCTGTTTTTTGGAGAA	CASSGGWAGGELFF	1	9.93049e-05	TCRBV06-01*01	TCRBD02-01	TCRBJ02-02*01
CTGGAGTCGGCTGCTCCCTCCCAGACATCTGTGTACTTCTGTGCCAGCAGTGAGGGACCTTATAATTCACCCCTCCACTTTGGGAAC	CASSEGPYNSPLHF	1	9.93049e-05	TCRBV06-01*01		TCRBJ01-06*01
AGGCTGGAGTCGGCTGCTCCCTCCCAGACATCTGTGTACTTCTGTGCCAGCAGTCCTGTCCTCGTTTCTGAGCAGTTCTTCGGGCCA	CASSPVLVSEQFF	1	9.93049e-05	TCRBV06-01*01	TCRBD02-01	TCRBJ02-01*01
AGGCTGGAGTCGGCTGCTCCCTCCCAGACATCTGTGTACTTCTGTGCCAGCAGTGGGACAGGGAAGTCACCCCTCCACTTTGGGAAC	CASSGTGKSPLHF	1	9.93049e-05	TCRBV06-01*01	TCRBD01-01*01	TCRBJ01-06*01
GAGTCGGCTGCTCCCTCCCAGACATCTGTGTACTTCTGTGCCAGCACACGGGACAGGGGAGTCAGTCAGCCCCAGCATTTTGGTGAT	CASTRDRGVSQPQHF	1	9.93049e-05	TCRBV06-01*01	TCRBD01-01*01	TCRBJ01-05*01
GAGTCGGCTGCTCCCTCCCAGACATCTGTGTACTTCTGTGCCAGCACTCCGACAGGAGCGTCTAATTCACCCCTCCACTTTGGGAAC	CASTPTGASNSPLHF	1	9.93049e-05	TCRBV06-01*01	TCRBD01-01*01	TCRBJ01-06*01
GAGTCGGCTGCTCCCTCCCAGACATCTGTGTACTTCTGTGCCAGCAGTGTGGAGGGGTCGGGCAATCAGCCCCAGCATTTTGGTGAT	CASSVEGSGNQPQHF	1	9.93049e-05	TCRBV06-01*01	TCRBD02-01*02	TCRBJ01-05*01
GAGTCGGCTGCTCCCTCCCAGACATCTGTGTACTTCTGTGCCAGTAGACAGGGGGCAAGCGGGGCCAACGTCCTGACTTTCGGGGCC	CASRQGASGANVLTF	1	9.93049e-05	TCRBV06-01*01	TCRBD01-01*01	TCRBJ02-06*01
TCGCTCAGGCTGGAGTCGGCTGCTCCCTCCCAGACATCTGTGTACTTCTGTGCCACGGGACAGGGCTACGAGCAGTACTTCGGGCCG	CATGQGYEQYF	1	9.93049e-05	TCRBV06-01*01	TCRBD01-01*01	TCRBJ02-07*01
CTCAGGCTGGAGTCGGCTGCTCCCTCCCAGACATCTGTGTACTTCTGTGCCAGCAGAAGTGCCAAAAACATTCAGTACTTCGGCGCC	CASRSAKNIQYF	1	9.93049e-05	TCRBV06-01*01		TCRBJ02-04*01
AGGCTGGAGTCGGCTGCTCCCTCCCAGACATCTGTGTACTTCTGTGCCAGCAGGCTAGGCTCCTACAATGAGCAGTTCTTCGGGCCA	CASRLGSYNEQFF	1	9.93049e-05	TCRBV06-01*01	TCRBD02-01	TCRBJ02-01*01
AGGCTGGAGTCAGCTGCTCCCTCCCAGACATCTGTGTACTTCTGTGCCAGCAGTGAGACCCCGGAGAATGAGCAGTTCTTCGGGCCA	CASSETPENEQFF	1	9.93049e-05	TCRBV06-01*01	TCRBD02-01*02	TCRBJ02-01*01
AGGCTGGAGTCGGCTGCTCCCTCCCAGACATCTGTGTACTTCTGTGCCAGGAGGGCAGACCAAAATTCACCCCTCCACTTTGGGAAC	CARRADQNSPLHF	1	9.93049e-05	TCRBV06-01*01	TCRBD02-01*02	TCRBJ01-06*01
GAGTCGGCTGCTCCCTCCCAGACATCTGTGTACTTCTGTGCCAGCAGTGGCGGGGGGAACTCCTACAATGAGCAGTTCTTCGGGCCA	CASSGGGNSYNEQFF	1	9.93049e-05	TCRBV06-01*01	TCRBD02-01*01	TCRBJ02-01*01
GAGTCGGCTGCTCCCTCCCAGACATCTGTGTACTTCTGTGCCAGCAGTACAACAGGGGGGTCTTCGAAAAAACTGTTTTTTGGCAGT	CASSTTGGSSKKLFF	1	9.93049e-05	TCRBV06-01*01	TCRBD01-01*01	TCRBJ01-04*01
GAGTCGGCTGCTCCCTCCCAGACATCTGTGTACTTCTGTGCCAGCAGTCCCCAGACAGATTCGGGGACTGAAGCTTTCTTTGGACAA	CASSPQTDSGTEAFF	1	9.93049e-05	TCRBV06-01*01		TCRBJ01-01*01
GAGTCGGCTGCTCCCTCCCAGACATCTGTGTACTTCTGTGCCAGCAGGGGGGGACAAGCAAGCACAGATACGCAGTATTTTGGCCCA	CASRGGQASTDTQYF	1	9.93049e-05	TCRBV06-01*01		TCRBJ02-03*01
CTGGAGTCGGCTGCTCCCTCCCAGACATCTGTGTACTTCTGTGCCAGCAGTCCCCTTTTCGAAAGCCCCGAGCAGTACTTCGGGCCG	CASSPLFESPEQYF	1	9.93049e-05	TCRBV06-01*01	TCRBD02-01	TCRBJ02-07*01
AGGCTGGAGTCGGCTGCTCCCTCCCAGACATCTGTGTACTTCTGTGCCAGCAGAGCCCCGACAAAGGAAAAACTGTTTTTTGGCAGT	CASRAPTKEKLFF	1	9.93049e-05	TCRBV06-01*01	TCRBD01-01*01	TCRBJ01-04*01
CTGGAGTCGGCTGCTCCCTCCCAGACATCTGTGTACTTCTGTGCCAGCAGTGAAGCCGGGGACCCAGAGACCCAGTACTTCGGGCCA	CASSEAGDPETQYF	1	9.93049e-05	TCRBV06-01*01		TCRBJ02-05*01
GAGTCGGCTGCTCCCTCCCAGACATCTGTGTACTTCTGTGCCAGCACCCCCGAAAGCAGATCCTACAATGAGCAGTTCTTCGGGCCA	CASTPESRSYNEQFF	1	9.93049e-05	TCRBV06-01*01		TCRBJ02-01*01
AGGCTGGAGTCGGCTGCTCCCTCCCAGACATCTGTGTACTTCTGTGCCAGCAGTTCTCCCCAGGCGAATGAGCAGTTCTTCGGGCCA	CASSSPQANEQFF	1	9.93049e-05	TCRBV06-01*01	TCRBD01-01*01	TCRBJ02-01*01
AGGCTGGAGTCGGCTGCTCCCTCCCAGACATCTGTGTACTTCTGTGCCACCCATAATTTACCCTACAATGAGCAGTTCTTCGGGCCA	CATHNLPYNEQFF	1	9.93049e-05	TCRBV06-01*01		TCRBJ02-01*01
GAGTCGGCTGCTCCCTCCCAGACATCTGTGTACTTCTGTGCCAGCAGTAGACAGGGATATGATAATTCACCCCTCCACTTTGGGAAC	CASSRQGYDNSPLHF	1	9.93049e-05	TCRBV06-01*01	TCRBD01-01*01	TCRBJ01-06*01
GAGTCGGCTGCTCCCTCCCAGACATCTGTGTACTTCTGTGCCAGCAGTGACCACAGGCCCCCTAATGAAAAACTGTTTTTTGGCAGT	CASSDHRPPNEKLFF	1	9.93049e-05	TCRBV06-01*01	TCRBD01-01*01	TCRBJ01-04*01
AGGCTGGAGTCGGCTGCTCCCTCCCAGACATCTGTGTACTTCTGTGCCAGCAGTGCGGACGGCCGCTACGAGCAGTACTTCGGGCCG	CASSADGRYEQYF	1	9.93049e-05	TCRBV06-01*01		TCRBJ02-07*01
AGGCTGGAGTCGGCTGCTCCCTCCCAGACATCTGTGTACTTCTGTGCCAGCAGCTGGTGGAACACAGATACGCAGTATTTTGGCCCA	CASSWWNTDTQYF	1	9.93049e-05	TCRBV06-01*01		TCRBJ02-03*01
AGGCTGGAGTCGGCTGCTCCCTCCCAAACATCTGTGTACTTCTGTGCCAGCAGTCCTGTCCTCGTTTCTGAGCAGTTCTTCGGGCCA	CASSPVLVSEQFF	1	9.93049e-05	TCRBV06-01*01	TCRBD02-01	TCRBJ02-01*01
CTGGAGTCGGCTGCTCCCTCCCAGACATCTGTGTACTTCTGTGCCAGCGGATGGGGACGTGGTACCTACGAGCAGTACTTCGGGCCG	CASGWGRGTYEQYF	1	9.93049e-05	TCRBV06-01*01		TCRBJ02-07*01
TCGGCTGCTCCCTCCCAGACATCTGTGTACTTCTGTGCCAGCAGTGAAAAACAGAGCTCCTATAATTCACCCCTCCACTTTGGGAAC	CASSEKQSSYNSPLHF	1	9.93049e-05	TCRBV06-01*01	TCRBD01-01*01	TCRBJ01-06*01
CTGGAGTCGGCTGCTCCCTCCCAGACATCTGTGTACTTCTGTGCCAGCAAACTCAGGCAGGGTTACAATGAGCAGTTCTTCGGGCCA	CASKLRQGYNEQFF	1	9.93049e-05	TCRBV06-01*01	TCRBD01-01*01	TCRBJ02-01*01
GCTGCTCCCTCCCAGACATCTGTGTACTTCTGTGCCAGCAGTGAAAGGGCAGGCTGGGGCGGTAACTATGGCTACACCTTCGGTTCG	CASSERAGWGGNYGYTF	1	9.93049e-05	TCRBV06-01*01	TCRBD01-01*01	TCRBJ01-02*01
GAGTCGGCTGCTCCCTCCCAGACATCTGTGTACTTCTGTGCCAGCAGCGCCGGGGGGGCTGGAGGAGAGACCCAGTACTTCGGGCCA	CASSAGGAGGETQYF	1	9.93049e-05	TCRBV06-01*01	TCRBD02-01*01	TCRBJ02-05*01
GAGTCGGCTGCTCCCTCCCAGACATCTGTGTACTTCTGTGCCAGCAGGGGTTACTGGGGATATTACAATGAGCAGTTCTTCGGGCCA	CASRGYWGYYNEQFF	1	9.93049e-05	TCRBV06-01*01		TCRBJ02-01*01
TTCTCGCTCAGGCTGGAGTCGGCTGCTCCCTCCCAGACATCTGTGTACTTCTGTGCCAGCAGCGCCGGGACGATTAGCCTCGGGCCG	CASSAGTISL	1	9.93049e-05	TCRBV06-01*01		TCRBJ02-07*01
CTGGAGTCGGCTGCTCCCTCCCAGACATCTGTGTACTTCTGTGCCAGCAGGGGGGGACAGGGCTACTATGGCTACACCTTCGGTTCG	CASRGGQGYYGYTF	1	9.93049e-05	TCRBV06-01*01	TCRBD01-01*01	TCRBJ01-02*01
GAGTCGGCTGCTCCCTCCCAGACATCTGTGTACTTCTGTGCCAGCAGGACAGGGGGCTCTGGGGCCAACGTCCTGACTTTCGGGGCC	CASRTGGSGANVLTF	1	9.93049e-05	TCRBV06-01*01	TCRBD01-01*01	TCRBJ02-06*01
TCGGCTGCTCCCTCCCAGACATCTGTGTACTTCTGTGCCAGCAGTGCCGTGAAGGCGGGCAGCACAGATACGCAGTATTTTGGCCCA	CASSAVKAGSTDTQYF	1	9.93049e-05	TCRBV06-01*01	TCRBD02-01	TCRBJ02-03*01
CAGACATCTGTGTACCTCTGTGCCAGCAGTGAAATGGATTTAGGGGCAGGGGGCGTCGTAGGTAATCAGCCCCAACATTTTGGTGAT	CASSEMDLGAGGVVGNQPQHF	1	9.93049e-05	TCRBV06-01*01	TCRBD01-01*01	TCRBJ01-05*01
CTGGAGTCGGCTGCTCCCTCCCAGACATCTGTGTACTTCTGTGCCAGCAGTCCCCAGGGACCCCCAGATACGCAGTATTTTGGCCCA	CASSPQGPPDTQYF	1	9.93049e-05	TCRBV06-01*01		TCRBJ02-03*01
GAGTCGGCTGCTCCCTCCCAGACATCTGTGTACTTCTGTGCCAGCACCCTCGACAGCTCTGGGGCCAACGTCCTGACTTTCGGGGCC	CASTLDSSGANVLTF	1	9.93049e-05	TCRBV06-01*01	TCRBD01-01*01	TCRBJ02-06*01
TCGGCTGCTCCCTCCCAGACATCTGTGTACTTCTGTGCCAGCAGTGAATGGATTGGGACACCGAACACTGAAGCCTTCTTTGGACAA	CASSEWIGTPNTEAFF	1	9.93049e-05	TCRBV06-01*01	TCRBD01-01*01	TCRBJ01-01*01
CTCAGGCTGGAGTCGGCTGCTCCCTCCCAGACATCTGTGTACTTCTGTGCCACCCGACAGGCGTTGAATGAGCAGTTCTTCGGGCCA	CATRQALNEQFF	1	9.93049e-05	TCRBV06-01*01	TCRBD01-01*01	TCRBJ02-01*01
CAGACATCTGTGTACTTCTGTGCCAGCAGTGAAATGGATTTAAGGGCAGGGAGCGTCGTAGGTAATCAGCCCCAGCATTTTGGTGAT	CASSEMDLRAGSVVGNQPQHF	1	9.93049e-05	TCRBV06-01*01		TCRBJ01-05*01
CTGGAGTCGGCTGCTCCCTCCCAGACATCTGTGTACTTCTGTGCCAGCCCAAAGGGAGGGAGCTCCTACGAGCAGTACTTCGGGCCG	CASPKGGSSYEQYF	1	9.93049e-05	TCRBV06-01*01	TCRBD02-01*02	TCRBJ02-07*01
AGGCTGGAGTCGGCTGCTCCCTCCCAGACATCTGTGTACTTCTGTGCCAGCAGTGAAAGGACTCCCCTGCCCCAGTACTTCGGGCCA	CASSERTPLPQYF	1	9.93049e-05	TCRBV06-01*01	TCRBD02-01	TCRBJ02-05*01
GAGTCGGCTGCTCCCTCCCAGACATCTGTGTACTTCTGTGCCAGCAGTGATGCTAGCGGGGGGCGGGAGACCCAGTACTTCGGGCCA	CASSDASGGRETQYF	1	9.93049e-05	TCRBV06-01*01	TCRBD02-01*01	TCRBJ02-05*01
CTGGAGTCGGCTGCTCCCTCCCAGACATCTGTGTACTTCTGTGCCAGCAGAGCCGACAGCTACACCGGGGAGCTGTTTTTTGGAGAA	CASRADSYTGELFF	1	9.93049e-05	TCRBV06-01*01	TCRBD01-01*01	TCRBJ02-02*01
CTCAGGCTGGAGTCGGCTGCTCCCTCCCAGACATCTGTGTACTTCTGTGCCAGCAGTGAATTGGGCTACGAGCAGTACTTCGGGCCG	CASSELGYEQYF	1	9.93049e-05	TCRBV06-01*01		TCRBJ02-07*01
AGGCTGGAGTCGGCTGCTCCCTCCCAAACATCTGTGTACTTCTGTGCCAGCAGTCCCGGACAGGGTAGGGAAGCTTTCTTTGGACAA	CASSPGQGREAFF	1	9.93049e-05	TCRBV06-01*01	TCRBD01-01*01	TCRBJ01-01*01
GAGTCGGCTGCTCCCTCCCAGACATCTGTGTACTTCTGTGCCAGCAGTCCACAGGGGAGAGGGGCCTACGAGCAGTACTTCGGGCCG	CASSPQGRGAYEQYF	1	9.93049e-05	TCRBV06-01*01	TCRBD01-01*01	TCRBJ02-07*01
AGGCTGGAGTCGGATGCTCCCTCCCAGACATCTGTGTACTTCTGTGCCAGCAGTGAAGGTGGAGGGTTAGGCTACACCTTCGGTTCG	CASSEGGGLGYTF	1	9.93049e-05	TCRBV06-01*01	TCRBD02-01*02	TCRBJ01-02*01
GAGTCAGCTGCTCCCTCCCAGACATCTGTGTACTTCTGTGCCAGCAGTGCCGCGATGGGAATGAACACTGAAGCTTTCTTTGGACAA	CASSAAMGMNTEAFF	1	9.93049e-05	TCRBV06-01*01		TCRBJ01-01*01
AGGCTGGAGTCGGCTGCTCCCTCCCAGACATCTGTGTACTTCTGTGCCAGCAGTCCCGGACAGGGTAGGGAAGCTTTCTTTGGACAA	CASSPGQGREAFF	1	9.93049e-05	TCRBV06-01*01	TCRBD01-01*01	TCRBJ01-01*01
CTGGAGTCGGCTGCTCCCTCCCAGACATCTGTGTACTTCTGTGCCAGCAGTGCAGACAGGCCCCCGCTGCCCCAGCATTTTGGTGAT	CASSADRPPLPQHF	1	9.93049e-05	TCRBV06-01*01	TCRBD01-01*01	TCRBJ01-05*01
CTGGAGTCGGCTGCTCCCTCCCAGACATCTGTGTACTTCTGTGCCAGCAGTGGTCGGGGGTGGGATCAGCCCCAGCATTTTGGTGAT	CASSGRGWDQPQHF	1	9.93049e-05	TCRBV06-01*01	TCRBD02-01*01	TCRBJ01-05*01
GAGTCGGCTGCTCCCTCCCAGACATCTGTGTACTTCTGTGCCAGCAGTTCCCGGGGGGACAGGGGGCGGCGAGCTTTCTTTGGACAA	CASSSRGDRGRRAFF	1	9.93049e-05	TCRBV06-01*01	TCRBD01-01*01	TCRBJ01-01*01
TTCTCGCTCAGGCTGGAGTCGGCTGCTCCCTCCCAGACATCTGTGTACTTCTGTGCCAGCTCCGCAAACACCATATATTTTGGAGAG	CASSANTIYF	1	9.93049e-05	TCRBV06-01*01		TCRBJ01-03*01
GAGTCGGCTGCTCCCTCCCAGACATCTGTGTACTTCTGTGCCAGCAGTCCCCGTAGAAGCTCTCAAGAGACCCAGTACTTCGGGCCA	CASSPRRSSQETQYF	1	9.93049e-05	TCRBV06-01*01	TCRBD02-01	TCRBJ02-05*01
TTGGAGTCGGCTGCTCCCTCCCAGACATCTGTGTACTTCTGTGCCAGCAGACCGGGACAGAGTAATGAAAAACTGTTTTTTGGCAGT	CASRPGQSNEKLFF	1	9.93049e-05	TCRBV06-01*01	TCRBD01-01*01	TCRBJ01-04*01
CTCAGGCTGGAGTCGGCTGCTCCCTCCCAGACATCTGTGTACTTCTGTGCCAGCAGCTCGACTAGTTCCCCGCAGTATTTTGGCCCA	CASSSTSSPQYF	1	9.93049e-05	TCRBV06-01*01	TCRBD02-01	TCRBJ02-03*01
TCCCAGACATCTGTGTACTTCTGTGCCAGCAGTGAAATGGATTTAGGGGCAGGGGGCGTAGGTAATCAGCCCCAGCATTTTGGTGAT	CASSEMDLGAGGVGNQPQHF	1	9.93049e-05	TCRBV06-01*01	TCRBD01-01*01	TCRBJ01-05*01
TCGCTCAGGCTGGAGTCGGCTGCTCCCTCCCAGACATCTGTGTACTTCTGTGCCAGCAGGTGGGACGGTGGCTACACCTTCGGTTCG	CASRWDGGYTF	1	9.93049e-05	TCRBV06-01*01		TCRBJ01-02*01
CCACTCAGGCTGGAGTCGGCTGCTCCCTCCCAAACATCTGTGTACTTCTGTGCCAGCAGTTCCGGCTATGGCTACACCTTCGGTTCG	CASSSGYGYTF	1	9.93049e-05	TCRBV06-01*01	TCRBD02-01	TCRBJ01-02*01
AGGCTGGAGTCGGCTGCTCCCTCCCAGACATCTGTGTACTTCTGTGCCAGCATCGAGCCCACTGGCGGAGAGCAGTTCTTCGGGCCA	CASIEPTGGEQFF	1	9.93049e-05	TCRBV06-01*01	TCRBD02-01	TCRBJ02-01*01
CTGGAGTCGGCTGCTCCCTCCCAGACATCTGTGTACTTCTGTGCCAGTCCCCCAGGGGCGTTCTCCTACGAGCAGTACTTCGGGCCG	CASPPGAFSYEQYF	1	9.93049e-05	TCRBV06-01*01	TCRBD01-01*01	TCRBJ02-07*01
AGGCTGGAGTCGGCTGCTCCCTCCCAGACATCTGTGTACTTCTGTGCCAGCAGGCCACCCTCCCAAGAGACCCAGTACTTCGGGCCA	CASRPPSQETQYF	1	9.93049e-05	TCRBV06-01*01		TCRBJ02-05*01
AGGCTGGAGTCGGCTGCTCCCTCCCAGACATCTGTGTACTTCTGTGCCAGCAGTGAGGAGGGAGACTATGGCTACACCTTCGGTTCG	CASSEEGDYGYTF	1	9.93049e-05	TCRBV06-01*01	TCRBD02-01*02	TCRBJ01-02*01
CTGGAGTCGGCTGCTCCCTCCCAGACATCTGTGTACTTCTGTGCCAGCAGCGAACAGGGGCGTGGACCGGAAGCTTTCTTTGGACAA	CASSEQGRGPEAFF	1	9.93049e-05	TCRBV06-01*01	TCRBD01-01*01	TCRBJ01-01*01
GAGTCGGCTGCTCCCTCCCAGACATCTGTGTACTTCTGTGCCAGCAGTACCCAGGGGGCCATTTATGAAAAACTGTTTTTTGGCAGT	CASSTQGAIYEKLFF	1	9.93049e-05	TCRBV06-01*01	TCRBD01-01*01	TCRBJ01-04*01
AGGCTGGAGTCGGCTGCTCCCTCCCAGACATCTGTGTACTTCTGTGCCGAACGGAGCTCTGGGGCCAACGTCCTGACTTTCGGGGCC	CAERSSGANVLTF	1	9.93049e-05	TCRBV06-01*01	TCRBD02-01*02	TCRBJ02-06*01
CTGGAGTCGGCTGCTCCCTCCCAGACATCTGTGTACTTCTGTGCCAGCAGTGGCTGGTCCTATAATTCACCCCTCCACTTTGGGAAC	CASSGWSYNSPLHF	1	9.93049e-05	TCRBV06-01*01		TCRBJ01-06*01
GAGTCGGCTGCTCCCTCCCAGACATCTGTGTACTTCTGTGCCAGCAGCTGGGGACAGGGGGATACCGGGGAGCTGTTTTTTGGAGAA	CASSWGQGDTGELFF	1	9.93049e-05	TCRBV06-01*01	TCRBD01-01*01	TCRBJ02-02*01
CTGGAGTCGGCTGCTCCCTCCCAGACATCTGTGTACTTCTGTGCCAGCAACCTTGCGGGGGAGTCAGATACGCAGTATTTTGGCCCA	CASNLAGESDTQYF	1	9.93049e-05	TCRBV06-01*01	TCRBD02-01*01	TCRBJ02-03*01
TCGGCTGCTCCCTCCCAGACATCTGTGTACTTCTGTGCCAGCAGTGATCTCAGGCCCGGATTTCTCTATGGCTACACCTTCGGTTCG	CASSDLRPGFLYGYTF	1	9.93049e-05	TCRBV06-01*01	TCRBD01-01*01	TCRBJ01-02*01
AGGCTGGAGTCGGCTGCTCCCTCCCAGACATCTGTGTACTTCTGTGCCAGCAGTGAAGCTCCCCGGACAGAGCTCCACTTTGGGAAC	CASSEAPRTELHF	1	9.93049e-05	TCRBV06-01*01	TCRBD01-01*01	TCRBJ01-06*01
CTGGAGTCGGCTGCTCCCTCCCAGACATCTGTGTACTTCTGTGCCAGCAGTTCACGGACTAGCAGAAATGAGCAGTTCTTCGGGCCA	CASSSRTSRNEQFF	1	9.93049e-05	TCRBV06-01*01	TCRBD02-01	TCRBJ02-01*01
CTGGAGTCGGCTGCTCCCTCCCAGACATCTGTGTACTTCTGTGCCAGCGGGGGGGCGTCTGGGGCCAACGTCCTGACTTTCGGGGCC	CASGGASGANVLTF	1	9.93049e-05	TCRBV06-01*01	TCRBD02-01*01	TCRBJ02-06*01
CTGGAGTCGGCTGCTCCCTCCCAGACATCTGTGTACTTCTGTGCCAGCAGTGAAGGTCGTGGGGGAGAAAAACTGTTTTTTGGCAGT	CASSEGRGGEKLFF	1	9.93049e-05	TCRBV06-01*01		TCRBJ01-04*01
TCGGCTGCTCCCTCCCAGACATCTGTGTACTTCTGTGCCAGCAGTGAAGCCTGGGACAGGGGAATAAACGAGCAGTACTTCGGGCCG	CASSEAWDRGINEQYF	1	9.93049e-05	TCRBV06-01*01	TCRBD01-01*01	TCRBJ02-07*01
CTGGAGTCGGCTGCTCCCTCCCAGACATCTGTGTACTTCTGTGCCAGCAAGTATGACGAGAGGACCGGGGAGCTGTTTTTTGGAGAA	CASKYDERTGELFF	1	9.93049e-05	TCRBV06-01*01	TCRBD02-01*02	TCRBJ02-02*01
CTGGAGTCGGCTGCTCCCTCCCAGACATCTGTGTACTTCTGTGCCAGCAGGGGGACAGGGCATAGAGACGAGCAGTACTTCGGGCCG	CASRGTGHRDEQYF	1	9.93049e-05	TCRBV06-01*01	TCRBD01-01*01	TCRBJ02-07*01
CTGGAGTCGGCTGCTCCCTCCCAGACATCTGTGTACTTCTGTGCCAGCAGGAAGGGGGGGATAACCTACGAGCAGTACTTCGGGCCG	CASRKGGITYEQYF	1	9.93049e-05	TCRBV06-01*01	TCRBD02-01*01	TCRBJ02-07*01
AGGCTGGAGTCGGCTGCTCCCTCCCAGACATCTGTGTACTTCTGTGCCAACGCGGCCGGGACGCGCCAGACCCAGTACTTCGGGCCA	CANAAGTRQTQYF	1	9.93049e-05	TCRBV06-01*01		TCRBJ02-05*01
CTGGAGTCGGCTGCTCCCTCTCAGACATCTGTGTACTTCTGTGCCAGCAGTGCAGACAGGCCCCCGCTGCCCCAGCATTTTGGTGAT	CASSADRPPLPQHF	1	9.93049e-05	TCRBV06-01*01	TCRBD01-01*01	TCRBJ01-05*01
CTGGAGTCGGCTGCTCCCTCCCAGACATCTGTGTACTTCTGTGCCAGCAGCTCCGGGACAGGGATTTCACCCCTCCACTTTGGGAAC	CASSSGTGISPLHF	1	9.93049e-05	TCRBV06-01*01	TCRBD01-01*01	TCRBJ01-06*01
GAGTCGGCTGCTCCCTCCCAGACATCTGTGTACTTCTGTGCCAGCAGTGAAGCTCAGGTCCACACCGGGGAGCTGTTTCTTGGAGAA	CASSEAQVHTGELFL	1	9.93049e-05	TCRBV06-01*01	TCRBD02-01	TCRBJ02-02*01
GAGTCGGCTGCTCCCTCCCAGACATCTGTGTACTTCTGTGCCAGCGACGGCGAGGGGCTAGCGGGTAGTGAGCAGTTCTTCGGGCCA	CASDGEGLAGSEQFF	1	9.93049e-05	TCRBV06-01*01	TCRBD02-01	TCRBJ02-01*01
AGGCTGGAGTCGGCTGCTCCCTCCCAGACATCTGTGTACTTCTGTGCCAGCAGTGAGATAGAAAATCAGCCCCAGCATTTTGGTGAT	CASSEIENQPQHF	1	9.93049e-05	TCRBV06-01*01	TCRBD02-01	TCRBJ01-05*01
CTGGAGTCGGCTGCTCCCTCCCAGACATCTGTGTACTTCTGTGCCAGCAGTGGGGGACTAAAATACAATGAGCAGTTCTTCGGGCCA	CASSGGLKYNEQFF	1	9.93049e-05	TCRBV06-01*01	TCRBD02-01	TCRBJ02-01*01
CTGGAGTCGGCTGCTCCCTCCCAGACATCTGTGTACTTCTGTGCCGGCAACCTTGCGGGGGAGTCAGATACGCAGTATTTTGGCCCA	CAGNLAGESDTQYF	1	9.93049e-05	TCRBV06-01*01	TCRBD02-01*01	TCRBJ02-03*01
GAGTCGGCTGCTCCCTCCCAGACATCTGTGTACTTCTGTGCCAGCAGTGGGTGGGGGGCGCAAGTAAATGAGCAGTTCTTCGGGCCA	CASSGWGAQVNEQFF	1	9.93049e-05	TCRBV06-01*01		TCRBJ02-01*01
GCTCCCTCCCAGACATCTGTGTACTTCTGTGCCAGCAGTGGAGGAGATTGGACTAGCGGGGGGGCTTACGAGCAGTACTTCGGGCCG	CASSGGDWTSGGAYEQYF	1	9.93049e-05	TCRBV06-01*01	TCRBD02-01*01	TCRBJ02-07*01
GAGTCGGCTGCTCCCTCCCAGACATCTGTGTACTTCTGTGCCAGCAGTACCCTCAGGGGGATAGACGGGGAGCTGTTTTTTGGAGAA	CASSTLRGIDGELFF	1	9.93049e-05	TCRBV06-01*01	TCRBD01-01*01	TCRBJ02-02*01
CTGGAGTCGGCTGCTCCCTCCCAGACATCTGTGTACTTCTGTGCCAGCAGTGCCCCCGGGACGACGCTCGGAGCTTTCTTTGGACAA	CASSAPGTTLGAFF	1	9.93049e-05	TCRBV06-01*01		TCRBJ01-01*01
AGGCTGGAGTCGGCTGCTCCCTCCCAGACATCTGCGTACTTCTGTGCCAGCAGTTCCGGTTGGGTGTATGGCTACACCTTCGGTTCG	CASSSGWVYGYTF	1	9.93049e-05	TCRBV06-01*01		TCRBJ01-02*01
GAGTCGGCTGCTCCCTCCCAGACATCTGTGTACTTCTGTGCCAGCAGTGAAACCGGAAGCGGGAATTCACCCCTCCACTTTGGGAAC	CASSETGSGNSPLHF	1	9.93049e-05	TCRBV06-01*01	TCRBD02-01	TCRBJ01-06*01
AGGCTGGAGTCGGCTGCTCCCTCCCAGACATCTGTGTACTTCTGTGCCAGCAGGGGACCCTCGGGAGATACGCAGTATTTTGGCCCA	CASRGPSGDTQYF	1	9.93049e-05	TCRBV06-01*01		TCRBJ02-03*01
GAGTCGGCTGCTCCCTCCCAGACATCTGTGTACTTCTGTGCCAGCATCCAAAGGGGGGGCGCAGGCTATGGCTACACCTTCGGTTCG	CASIQRGGAGYGYTF	1	9.93049e-05	TCRBV06-01*01	TCRBD02-01*01	TCRBJ01-02*01
TCGGCTGCTCCCTCCCAGACATCTGTGTACTTCTGTGCCAGCGGTGATCTCAGGCCCGGATTTCTCTATGGCTACACCTTCGGTTCG	CASGDLRPGFLYGYTF	1	9.93049e-05	TCRBV06-01*01	TCRBD01-01*01	TCRBJ01-02*01
TCGACTGCTCCCTCCCAGACATCTGTGTACTTCTGTGCCAGCAGTGAAGCGACAGGGCTCATGAACACTGAAGCTTTCTTTGGACAA	CASSEATGLMNTEAFF	1	9.93049e-05	TCRBV06-01*01	TCRBD01-01*01	TCRBJ01-01*01
CTGGAGTCGGCTGCTCCCTCCCAGACATCTGTGTACTTCTGTGCCAGCAGCCCAGGACAGTATAATTCACCCCTCCACTTTGGGAAC	CASSPGQYNSPLHF	1	9.93049e-05	TCRBV06-01*01	TCRBD01-01*01	TCRBJ01-06*01
AGGCTGGAGTCGGCTGCTCCCTCCCAGACATCTGTGTACTTCTGTGCCAGCAGTGAAGGGGTATACACTGAAGCTTTCTTTGGACAA	CASSEGVYTEAFF	1	9.93049e-05	TCRBV06-01*01		TCRBJ01-01*01
AGGCTGGAGTCGGCTGCTCCCTCCCAGACATCTGTGTACTTCTGTGCCAGCAGACACAGGGACTCCTACGAGCAGTACTTCGGGCCG	CASRHRDSYEQYF	1	9.93049e-05	TCRBV06-01*01	TCRBD01-01*01	TCRBJ02-07*01
CTCAGGCTGGAGTCGGCTGCTCCCTCCCAGACATCTGTGTACTTCTGTGCCAGCAGTCCACAGGGCTACGAGCAGTACTTCGGGCCG	CASSPQGYEQYF	1	9.93049e-05	TCRBV06-01*01	TCRBD01-01*01	TCRBJ02-07*01
CTCAGGCTGGAGTCGGCTGCTCCCTCCCAGACATCTGTGTACTTCTGTGCCAGCAGTTGGGGAGGCGAGACCCAGTACTTCGGGCCA	CASSWGGETQYF	1	9.93049e-05	TCRBV06-01*01	TCRBD02-01*02	TCRBJ02-05*01
CTGGAGTCAGCTGCTCCCTCCCAGACATCTGTGTACTTCTGTGCCAGCAGTGGTCGGGGGTGGGATCAGCCCCAGCATTTTGGTGAT	CASSGRGWDQPQHF	1	9.93049e-05	TCRBV06-01*01	TCRBD02-01*01	TCRBJ01-05*01
AGGCTGGAGTCGGCTGCTCCCTCCCAGACATCTGTGTACTTCTGTGCCAGCATGGAAGCGGGAACCTACGAGCAGTACTTCGGGCCG	CASMEAGTYEQYF	1	9.93049e-05	TCRBV06-01*01		TCRBJ02-07*01
TCGCTCAGGCTGGAGTCGGCTGCTCCCTCCCAGACATCTGTGTACTTCTGTGCCGCGGGGTTCACCGGGGAGCTGTTTTTTGGAGAA	CAAGFTGELFF	1	9.93049e-05	TCRBV06-01*01	TCRBD02-01*01	TCRBJ02-02*01
TTGGAGTCGGCTGCTCCCTCCCAGACATCTGTGTACTTCTGTGCCAGCAGTCGCGGGGGGGCCGTTTACGAGCAGTACTTCGGGCCG	CASSRGGAVYEQYF	1	9.93049e-05	TCRBV06-01*01	TCRBD02-01*01	TCRBJ02-07*01
AGGCTGGAGTCGGCTGCTCCCTCCCAGACATCTGTGTACTTCTGTGCCAGCAGTTTGGGACAGGGGTATGGCTACACCTTCGGTTCG	CASSLGQGYGYTF	1	9.93049e-05	TCRBV06-01*01	TCRBD01-01*01	TCRBJ01-02*01
CTGGAGTCGGCTGCTCCCTCCCAGACATCTGTGTACTTCTGTGCCAGCATCCCGACAGGGTCTAACTATGGCTACACCTTCGGTTCG	CASIPTGSNYGYTF	1	9.93049e-05	TCRBV06-01*01	TCRBD01-01*01	TCRBJ01-02*01
TCGGCTGCTCCCTCCCAGACATCTGTGTACTTCTGTGCCAGCAGTGGGGGCAGCCTCCGCTCCTACAATGAGCAGTTCTTCGGGCCA	CASSGGSLRSYNEQFF	1	9.93049e-05	TCRBV06-01*01	TCRBD01-01*01	TCRBJ02-01*01
GAGTCGGCTGCTCCCTCCCAGACATCTGTGTACTTCTGTGCCAGCAGTGAAGTGTACAGGGGGGACAATGAGCAGTTCTTCGGGCCA	CASSEVYRGDNEQFF	1	9.93049e-05	TCRBV06-01*01	TCRBD01-01*01	TCRBJ02-01*01
GAGTCGGCTGCTCCCTCCCAGACATCTGTGTACTTCTGTGCCAGCAGTGAACTAGCGGGGGGGCCAGAGACCCAGTACTTCGGGCCA	CASSELAGGPETQYF	1	9.93049e-05	TCRBV06-01*01	TCRBD02-01*01	TCRBJ02-05*01
GAGTCGGCTGCTCCCTCCCAGACATCTGTGTACTTCTGTGCCAGCAGTGAAGGTCGGGGTCCGAGCACTGAAGCTTTCTTTGGACAA	CASSEGRGPSTEAFF	1	9.93049e-05	TCRBV06-01*01	TCRBD02-01*01	TCRBJ01-01*01
AAGATCCAGCGCACAGAGCAGGGGGACTCAGCTGTGTATCTCTGTGCCAGCAGCCGAGGGAGGGTAGAGACCCAGTACTTCGGGCCA	CASSRGRVETQYF	1	9.93049e-05	TCRBV07-04*01	TCRBD02-01*02	TCRBJ02-05*01
ATCCAGCGCACAGAGCAGGGGGACTCAGCTGTGTATCTCTGTGCCAGCAGCCGGGACAGGGGGTCCTACGAGCAGTACTTCGGGCCG	CASSRDRGSYEQYF	1	9.93049e-05	TCRBV07-04*01	TCRBD01-01*01	TCRBJ02-07*01
AAGATCCAGCGCACAGAGCAGGGGGACTCAGCTGTGTATCTCTGTGCCAGCAGCCCGGGACTAGCTAACGAGCAGTACTTCGGGCCG	CASSPGLANEQYF	1	9.93049e-05	TCRBV07-04*01	TCRBD02-01	TCRBJ02-07*01
CGCACAGAGCAGGGGGACTCAGCTGTGTATCTCTGTGCCAGCAGCAAAAGTGCAGCTCGAAAGACCTATGGCTACACCTTCGGTTCG	CASSKSAARKTYGYTF	1	9.93049e-05	TCRBV07-04*01		TCRBJ01-02*01
CAGCGCACAGAGCAGGGGGACTCAGCTGTGTATCTCTGTGCCAGCAGCTTATATTCAGGTTCGAACACTGAAGCTTTCTTTGGACAA	CASSLYSGSNTEAFF	1	9.93049e-05	TCRBV07-04*01	TCRBD01-01*01	TCRBJ01-01*01
TCTAAGAAGCTCCTCCTCAGTGACTCTGGCTTCTATCTCTGTGCCTGGAGGGGGGGGCCAGAAACTTACGAGCAGTACTTCGGGCCG	CAWRGGPETYEQYF	1	9.93049e-05	TCRBV30-01*02	TCRBD02-01*01	TCRBJ02-07*01
AAGCTCCTCCTCAGTGACTCTGGCTTCTATCTCTGTGCCTGGAGACATCCGTGGGCGGGCCCTCGGCTGCCCCAGCATTTTGGTGAT	CAWRHPWAGPRLPQHF	1	9.93049e-05	TCRBV30-01*02	TCRBD02-01	TCRBJ01-05*01
AAGCTCCTCCTCAGTGACTCTGGCTTCTATCTCTGTGCCTGGAGTGCTCGGGGACAGGTCGGTGACTATGGCTACACCTTCGGTTCG	CAWSARGQVGDYGYTF	1	9.93049e-05	TCRBV30-01*02	TCRBD01-01*01	TCRBJ01-02*01
AGTTCTAAGAAGCTCCTCCTCAGTGACTCTGGCTTCTATCTCTGTGCCTGGAGGCAGGGGGGGAACACTGAAGCTTTCTTTGGACAA	CAWRQGGNTEAFF	1	9.93049e-05	TCRBV30-01*02	TCRBD01-01*01	TCRBJ01-01*01
CTGAGTTCTAAGAAGCTCCTCCTCAGTGACTCTGGCTTCTATCTCTGTGCCTGGAGAGTACCGAACACTGAAGCTTTCTTTGGACAA	CAWRVPNTEAFF	1	9.93049e-05	TCRBV30-01*02		TCRBJ01-01*01
AAGCTCCTCCTCAGTGACTCTGGCTTCTATCTCTGTGCCTGGCCAAGGGCTAGCGGGGGGGGTCCCTACGAGCAGTACTTCGGGCCG	CAWPRASGGGPYEQYF	1	9.93049e-05	TCRBV30-01*02	TCRBD02-01*01	TCRBJ02-07*01
AGCTCTCTGGAGCTGGGGGACTCAGCTTTGTATTTCTGTGCCAGCAGCGTAGCGGGACAGGGACACAATGAGCAGTTCTTCGGGCCA	CASSVAGQGHNEQFF	1	9.93049e-05	TCRBV09-01	TCRBD01-01*01	TCRBJ02-01*01
CTGAGCTCTCTGGAGCTGGGGGACTCAGCTTTGTATTTCTGTGCCAGCAGCGTAGATGGCGCTAATCAGCCCCAGCATTTTGGTGAT	CASSVDGANQPQHF	1	9.93049e-05	TCRBV09-01		TCRBJ01-05*01
AGCTCTCTGGAGCTGGGGGACTCAGCTTTGTATTTCTGTGCCAGCACTCCACTAGCGGGGGGGCTGAAGACCCAGTACTTCGGGCCA	CASTPLAGGLKTQYF	1	9.93049e-05	TCRBV09-01	TCRBD02-01*01	TCRBJ02-05*01
TCTCTGGAGCTGGGGGACTCAGCTTTGTATTTCTGTGCCAGCAGCTCCCTGGCGCGGGGGGGCGGAGATACGCAGTATTTTGGCCCA	CASSSLARGGGDTQYF	1	9.93049e-05	TCRBV09-01	TCRBD02-01*01	TCRBJ02-03*01
TCTCTGGAGCTGGGGGACTCAGCTTTGTATTTCTGTGCCAGCAGCGTAGGCGGGGGGCAAGGGAGGGAGACCCAGTACTTCGGGCCA	CASSVGGGQGRETQYF	1	9.93049e-05	TCRBV09-01	TCRBD02-01*01	TCRBJ02-05*01
AGCTCTCTGGAGCTGGGGGACTCAGCTTTGTATTTCTGTGCCAGCAGCTATTTAGGCCACAGGGACACTGAAGCTTTCTTTGGACAA	CASSYLGHRDTEAFF	1	9.93049e-05	TCRBV09-01	TCRBD01-01*01	TCRBJ01-01*01
TCTCTGGAGCTGGGGGACTCAGCTTTGTATTTCTGTGCCAGCAGTCCAAATCCGGGGGTAGCTAACTATGGCTACACCTTCGGTTCG	CASSPNPGVANYGYTF	1	9.93049e-05	TCRBV09-01	TCRBD02-01*01	TCRBJ01-02*01
AGCTCTCTGGAGCTGGGGGACTCAGCTTTGTATTTCTGTGCCAGCGGCTCCTTGGGGGCTGGGGCCAACGTCCTGACTTTCGGGGCC	CASGSLGAGANVLTF	1	9.93049e-05	TCRBV09-01		TCRBJ02-06*01
CTGAGCTCTCTGGAGCTGGGGGACTCAGCTTTGTATTTCTGTGCCAGCAGCGAAACGCAGGGTGCTGGGACCCAGTACTTCGGGCCA	CASSETQGAGTQYF	1	9.93049e-05	TCRBV09-01	TCRBD01-01*01	TCRBJ02-05*01
AACCTGAGCTCTCTGGAGCTGGGGGACTCAGCTTTGTATTTCTGTGCCAGTACAGGGGCGGGCACCGGGGAGCTGTTTTTTGGAGAA	CASTGAGTGELFF	1	9.93049e-05	TCRBV09-01	TCRBD01-01*01	TCRBJ02-02*01
AGCTCTCTGGAGTTGGGGGACTCAGCTTTGTATTTCTGTGCCAGCAGCGTAGGGCTAGCGGAAGCCTACGAGCAGTACTTCGGGCCG	CASSVGLAEAYEQYF	1	9.93049e-05	TCRBV09-01	TCRBD02-01	TCRBJ02-07*01
AGCTCTCTGGAGCTGGGGGACTCAGCTTTGTATTTCTATGCCAGCAGCGTAGGGCTAGCGGAAGCCTACGAGCAGTACTTCGGGCCG	YASSVGLAEAYEQYF	1	9.93049e-05	TCRBV09-01	TCRBD02-01	TCRBJ02-07*01
AGCTCTCTGGAGCTGGGGGACTCAGCTTTGTATTTCTGTGCCAGCAGCGTGGGACTAGCGGGCCAAGAGACCCAGTACTTCGGGCCA	CASSVGLAGQETQYF	1	9.93049e-05	TCRBV09-01	TCRBD02-01	TCRBJ02-05*01
AGCTCTCTGGAGCTGGGGGACTCAGCTTTGTATTTCTGTGCCAGCAGCGTAGGGACAGTAGTGAACACTGAAGCTTTCTTTGGACAA	CASSVGTVVNTEAFF	1	9.93049e-05	TCRBV09-01	TCRBD01-01*01	TCRBJ01-01*01
AGCTCTCTGGAGCTGGGGGACTCAGCTTTGTATTTCTGTGCCAGCAGCGTAGGCGGGGGGAGACTCAATGAGCAGTTCTTCGGGCCA	CASSVGGGRLNEQFF	1	9.93049e-05	TCRBV09-01	TCRBD02-01*01	TCRBJ02-01*01
CTGAGCTCTCTGGAGCTGGGGGACTCAGCTTTGTATTTCTGTGCCAGCAACTTAACTGGGACAGGGGCAGAGCAGTACTTCGGGCCG	CASNLTGTGAEQYF	1	9.93049e-05	TCRBV09-01	TCRBD01-01*01	TCRBJ02-07*01
CTGAGCTCTCTGGAGCTGGGGGACTCAGCTTTGTATTTCTGTGCCAGCAGCGTAGATCACGCCCAAGAGACCCAGTACTTCGGGCCA	CASSVDHAQETQYF	1	9.93049e-05	TCRBV09-01		TCRBJ02-05*01
TCTCTGGAGCTGGGGGACTCAGCTTTGTATTTCTGTGCCAGCAGCGTAGCTATCGGGACAGGGGCTTATGGCTACACCTTCGGTTCG	CASSVAIGTGAYGYTF	1	9.93049e-05	TCRBV09-01	TCRBD01-01*01	TCRBJ01-02*01
AGCTCTCTGGAGCTGGGGGACTCAGCTTTGTATTTCTGTGCCAGCAGCGTAGCGGCGGTATATAATTCACCCCTCCACTTTGGGAAC	CASSVAAVYNSPLHF	1	9.93049e-05	TCRBV09-01	TCRBD02-01	TCRBJ01-06*01
TCTCTGGAGCTGGGGGACTCAGCTTTGTATTTCTGTGCCAGCAGCCCTTGGGCGTCCGGAACTAATGAAAAACTGTTTTTTGGCAGT	CASSPWASGTNEKLFF	1	9.93049e-05	TCRBV09-01	TCRBD01-01*01	TCRBJ01-04*01
AGCTCTCTGGAGCTGGGGGACTCAGCTTTGTATTTCTGTGCCAGCAGCGTAGGGGATGCAACTAATGAAAAACTGTTTTTTGGCAGT	CASSVGDATNEKLFF	1	9.93049e-05	TCRBV09-01		TCRBJ01-04*01
CTGGAGCTGGGGGACTCAGCTTTGTATTTCTGTGCCAGCAGCGTAGGTCCTAGCGGGGGTAACACCGGGGAGCTGTTTTTTGGAGAA	CASSVGPSGGNTGELFF	1	9.93049e-05	TCRBV09-01	TCRBD02-01*01	TCRBJ02-02*01
CTGAGCTCTCTGGAGCTGGGGGACTCAGCTTTGTATTTCTGTGCCAGCAGTAGCGGGACCCGGGCAGATACGCAGTATTTTGGCCCA	CASSSGTRADTQYF	1	9.93049e-05	TCRBV09-01	TCRBD02-01*02	TCRBJ02-03*01
TCTCTGGAGCTGGGGGACTCAGCTTTGTATTTCTGTGCCAGCAGCGTCGACGGGACAGGGGGTATAGACACCATATATTTTGGAGAG	CASSVDGTGGIDTIYF	1	9.93049e-05	TCRBV09-01	TCRBD01-01*01	TCRBJ01-03*01
TCTCTGGAGCTGGGGGACTCAGCTTTGTATTTCTGTGCCAGCAGCGTAGTTGGGACCATAATGGGTGAGACCCAGTACTTCGGGCCA	CASSVVGTIMGETQYF	1	9.93049e-05	TCRBV09-01		TCRBJ02-05*01
CTGAGCTCTCTGGAGCTGGGGGACTCAGCTTTGTATTTCTGTGCCAGCAGCGGGACAGGGGCGAATCAGCCCCAGCATTTTGGTGAT	CASSGTGANQPQHF	1	9.93049e-05	TCRBV09-01	TCRBD01-01*01	TCRBJ01-05*01
AGCTCTCTGGAGCTGGGGGACTCAGCTTTGTATTTCTGTGCCAGCAGCGTTGGACAGGGTGGCACAGATACGCAGTATTTTGGCCCA	CASSVGQGGTDTQYF	1	9.93049e-05	TCRBV09-01	TCRBD01-01*01	TCRBJ02-03*01
GAGCTGGGGGACTCAGCTTTGTATTTCTGTGCCAGCAGCGTTGGGACTAGCGGGTCTAGCTCCTACAATGAGCAGTTCTTCGGGCCA	CASSVGTSGSSSYNEQFF	1	9.93049e-05	TCRBV09-01	TCRBD02-01	TCRBJ02-01*01
AACCTGAGCTCTCTGGAGCTGGGGGACTCAGCTTTGTATTTCTGTGCCAGCAGCGTGGGAGCGGCGCATGAGCAGTTCTTCGGGCCA	CASSVGAAHEQFF	1	9.93049e-05	TCRBV09-01	TCRBD02-01	TCRBJ02-01*01
AGCTCTCTGGAGCTGGGGGACTCAGCTTTGTATTTCTGTGCCAGCAGCGCGGGACAGGGGGCGCCAGATACGCAGTATTTTGGCCCA	CASSAGQGAPDTQYF	1	9.93049e-05	TCRBV09-01	TCRBD01-01*01	TCRBJ02-03*01
AACCTGAGCTCTCTGGAACTGGGGGACTCAGCTTTGTATTTCTGTGCCAGCAGCGTAGGCCGAAACACTGAAGCTTTCTTTGGACAA	CASSVGRNTEAFF	1	9.93049e-05	TCRBV09-01		TCRBJ01-01*01
GAGCTGGGGGACTCAGCTTTGTATTTCTGTGCCAGCAGCGTCAGGGGGACAGGGGGCTTATCTTACTATGGCTACACCTTCGGTTCG	CASSVRGTGGLSYYGYTF	1	9.93049e-05	TCRBV09-01	TCRBD01-01*01	TCRBJ01-02*01
AGCTCTCTGGAGCTGGGGGACTCAGCTTTGTATTTCTGTGCCAGCAGCCTAGTTTCAGGGGTTAATTCACCCCTCCACTTTGGGAAC	CASSLVSGVNSPLHF	1	9.93049e-05	TCRBV09-01	TCRBD01-01*01	TCRBJ01-06*01
TCTCTGGAGCTGGGGGACTCAGCTTTGTATTTCTGTGCCAGCAGCGTCCGGGGGACAGGGAACTATTATGGCTACACCTTCGGTTCG	CASSVRGTGNYYGYTF	1	9.93049e-05	TCRBV09-01	TCRBD01-01*01	TCRBJ01-02*01
CTGAGCTCTCTGGAGCTGGGGGACTCAGCTTTGTATTTCTGTGCCAGCAGCCTCGGGACAGATAACTATGGCTACACCTTCGGTTCG	CASSLGTDNYGYTF	1	9.93049e-05	TCRBV09-01	TCRBD01-01*01	TCRBJ01-02*01
CTGAGCTCTCTGGAGCTGGGGGACTCAGCTTTGTATTTCTGTGCCAGCAGCGTAACGGGACAGCGTGAAAAACTGTTTTTTGGCAGT	CASSVTGQREKLFF	1	9.93049e-05	TCRBV09-01	TCRBD01-01*01	TCRBJ01-04*01
AGCTCTCTGGAGCTGGGGGACTCAGCTTTGTATTTCTGTGCCAGCAGCGAGAGCCTTACAGGCTACAATGAGCAGTTCTTCGGGCCA	CASSESLTGYNEQFF	1	9.93049e-05	TCRBV09-01	TCRBD01-01*01	TCRBJ02-01*01
AGCTCTCTGGAGCTGGGGGACTCAGCTTTGTATTTCTGTGCCAGCAGCGTAGAGGGCGGAATAAATTCACCCCTCCACTTTGGGAAC	CASSVEGGINSPLHF	1	9.93049e-05	TCRBV09-01		TCRBJ01-06*01
AGCTCTCTGGAGCTGGGGGACTCAGCTTTGTATTTCTGTGCCAGCAGCGTAGCAGGGGGCGCCTACAATGAGCAGTTCTTCGGGCCA	CASSVAGGAYNEQFF	1	9.93049e-05	TCRBV09-01	TCRBD01-01*01	TCRBJ02-01*01
CTGAGCTCTCTGGAGCTGGGGGACTCAGCTTTGTATTTCTGTGCCAGCAGCGCGCAGGGGGCGTCAGATACGCAGTATTTTGGCCCA	CASSAQGASDTQYF	1	9.93049e-05	TCRBV09-01	TCRBD01-01*01	TCRBJ02-03*01
AACCTGAGCTCTCTGGAGCTGGGGGACTCAGCTTTGTATTTCTGTGCCAGCAGCGTCAGGGGAGGTCAGCCCCAGCATTTTGGTGAT	CASSVRGGQPQHF	1	9.93049e-05	TCRBV09-01		TCRBJ01-05*01
TCTCTGGAGCTGGGGGACTCAGCTTTGTATTTCTGTGCCAGCAGCGTAGCTATGCGGGGGGCCTACAATGAGCAGTTCTTCGGGCCA	CASSVAMRGAYNEQFF	1	9.93049e-05	TCRBV09-01	TCRBD02-01*01	TCRBJ02-01*01
AGCTCTCTGGAGCTGGGGGACTCAGCTTTGTATTTCTGTGCCAGCAGCCCATATCGAAGATCGAACACTGAAGCTTTCTTTGGACAA	CASSPYRRSNTEAFF	1	9.93049e-05	TCRBV09-01		TCRBJ01-01*01
GAGCTGGGGGACTCAGCTTTGTATTTCTGTGCCAGCAGCCCGGGACTAGCGGGGGGGTTGTGGACAGATACGCAGTATTTTGGCCCA	CASSPGLAGGLWTDTQYF	1	9.93049e-05	TCRBV09-01	TCRBD02-01*01	TCRBJ02-03*01
AGCTCTCTGGAGCTGGGGGACTCAGCTTTGTATTTCTGTGCCAGCAGCCCCCCAGGAGGGGGGCGAGAGACCCAGTACTTCGGGCCA	CASSPPGGGRETQYF	1	9.93049e-05	TCRBV09-01		TCRBJ02-05*01
AGCTCTCTGGAGCTGGGGGACTCAGCTTTGTATTTCTGTGCCAGCAGCCCCCGGGTTGAGTCTGGAAACACCATATATTTTGGAGAG	CASSPRVESGNTIYF	1	9.93049e-05	TCRBV09-01	TCRBD02-01	TCRBJ01-03*01
CTGAGCTCTCTGGAGCTGGGGGACTCAGCTTTGTATTTCTGTGCCAGCAGCGTCCCAGGGTCCGGCTATGGCTACACCTTCGGTTCG	CASSVPGSGYGYTF	1	9.93049e-05	TCRBV09-01	TCRBD01-01*01	TCRBJ01-02*01
GAACTAAACCTGAGCTCTCTGGAGCTGGGGGACTCAGCTTTGTATTTCTGTGCCTCCGGCCAGGGAAACACCATATATTTTGGAGAG	CASGQGNTIYF	1	9.93049e-05	TCRBV09-01		TCRBJ01-03*01
TCTCTGGAGCTGGGGGACTCAGCTTTGTATTTCTGTGCCAGCAGCGTAGCTGCTAGCGGGGGGGCAATTGAGCAGTTCTTCGGGCCA	CASSVAASGGAIEQFF	1	9.93049e-05	TCRBV09-01	TCRBD02-01*01	TCRBJ02-01*01
TCTCTGGAGCTGGGGGACTCAGCTTTGTATTTCTGTGCCAGCAGCGTAGAGGGGGGGCTGTACACCGGGGAGCTGTTTTTTGGAGAA	CASSVEGGLYTGELFF	1	9.93049e-05	TCRBV09-01	TCRBD02-01*01	TCRBJ02-02*01
TCTCTGGAGCTGGGGGACTCAGCTTTGTATTTCTGTGCCAGCAGCGTAGCTGGGACCCCCTCTGGAAACACCATATATTTTGGAGAG	CASSVAGTPSGNTIYF	1	9.93049e-05	TCRBV09-01		TCRBJ01-03*01
AGCTCTCTGGAGCTGGGGGACTCAGCTTTGTATTTCTGTGCCAGCAGCGTAAGCGGGACAGGGTACAATGAGCAGTTCTTCGGGCCA	CASSVSGTGYNEQFF	1	9.93049e-05	TCRBV09-01	TCRBD01-01*01	TCRBJ02-01*01
CTGAGCTCTCTGGAGCTGGGGGACTCAGCTTTGTATTTCTGTGCCAGCAGCGTAGTAAGGTCAGGGGGGGAGCTGTTTTTTGGAGAA	CASSVVRSGGELFF	1	9.93049e-05	TCRBV09-01	TCRBD01-01*01	TCRBJ02-02*01
TGAACAAACCTGAGCTCTCTGGAGCTGGGGGACTCAGCTTTGTATTTCTGTGCCACCCAAGGGGGCTCTGGCTACACCTTCGGTTCG	CATQGGSGYTF	1	9.93049e-05	TCRBV09-01	TCRBD01-01*01	TCRBJ01-02*01
TCTCTGGAGCTGGGGGACTCAGCTTTGTATTTCTGTGCCAGCAGCCCCTCGACCGGGACAGGCTCCTACGAGCAGTACTTCGGGCCG	CASSPSTGTGSYEQYF	1	9.93049e-05	TCRBV09-01	TCRBD01-01*01	TCRBJ02-07*01
CTGGAGCTGGGGGACTCAGCTTTGTATTTCTGTGCCAGCAGCGTATTAGGAGGGCGGGGGCGACCAGATACGCAGTATTTTGGCCCA	CASSVLGGRGRPDTQYF	1	9.93049e-05	TCRBV09-01	TCRBD02-01*01	TCRBJ02-03*01
AACCTGAGCTCTCTGGAGCTGGGGGACCCAGCTTTGTATTTCTGTGCCAGTACAGGGGCGGGCACCGGGGAGCTGTTCTTTGGAGAA	CASTGAGTGELFF	1	9.93049e-05	TCRBV09-01	TCRBD01-01*01	TCRBJ02-02*01
GAGCTGGGGGACTCAGCTTTGTATTTCTGTGCCAGCAGCGACAAACCCGGTGCGGTCTCCTATAATTCACCCCTCCACTTTGGGAAC	CASSDKPGAVSYNSPLHF	1	9.93049e-05	TCRBV09-01	TCRBD02-01	TCRBJ01-06*01
CTGAGCTCTCTGGAGCTGGGGGACTCAGCTTTGTATTTCTGTGCCAGCAGCGACAACTTGTCTTCAGATACGCAGTATTTTGGCCCA	CASSDNLSSDTQYF	1	9.93049e-05	TCRBV09-01		TCRBJ02-03*01
CTGAGCTCTCTGGAGCTGGGGGACTCAGCTTTGTATTTCTGTGCCAGCAGCGACCCTGGGTCGAACACTGAAGCTTTCTTTGGACAA	CASSDPGSNTEAFF	1	9.93049e-05	TCRBV09-01		TCRBJ01-01*01
CTGGAGCTGGGGGACTCAGCTTTATATTTCTGTGCCAGCGGGGGGGTAACCCACGCCGGGGGGAATTCACCCCTCCACTTTGGGAAC	CASGGVTHAGGNSPLHF	1	9.93049e-05	TCRBV09-01	TCRBD02-01*01	TCRBJ01-06*01
GAGCTCTCTGGAGCTGGGGACTCAGCTTTGTATTTCTGTGCCAGCACTCCACTAGCGGGGGGGCTGGAGACCCAGTACTTCGGGCCA	CASTPLAGGLETQYF	1	9.93049e-05	TCRBV09-01	TCRBD02-01*01	TCRBJ02-05*01
GAGCTCTCTGGAGCTGGGGACTCAGCTTTGTATTTCTGTGCCAGCAGCGTAGGGCTAGCGGAAGCCTACGAGCAGTACTTCGGGCCG	CASSVGLAEAYEQYF	1	9.93049e-05	TCRBV09-01	TCRBD02-01	TCRBJ02-07*01
GAGCTCTCTGGAGCTGGGGACTCAGCTTTGTATTTCTGTGCCAGCAGCACCAGGAGGGACAATCGCGACGAGCAGTACTTCGGGCCG	CASSTRRDNRDEQYF	1	9.93049e-05	TCRBV09-01		TCRBJ02-07*01
CTCTCTGGAGCTGGGGACTCAGCTTTGTATTTCTGTGCCAGCACCCCATGGGACAGACCCAATAATTCACCCCTCCACTTTGGGAAC	CASTPWDRPNNSPLHF	1	9.93049e-05	TCRBV09-01	TCRBD01-01*01	TCRBJ01-06*01
AGCTCTCTGGAGCTGGGGGACTCAGCTTTGTATTTCTGTGCCAGCAGCGCGGGACTAGCGGGGGGAGATACGCAGTATTTTGGCCCA	CASSAGLAGGDTQYF	1	9.93049e-05	TCRBV09-01	TCRBD02-01*01	TCRBJ02-03*01
AACCTGAGCTCTCTGGAGCTGGGGGACTCAGCTTTGTATTTCTGTGCCAGCAGATCCGGGACAGGGACTGAAGCTTTCTTTGGACAA	CASRSGTGTEAFF	1	9.93049e-05	TCRBV09-01	TCRBD01-01*01	TCRBJ01-01*01
GAGCTCTCTGGAGCTGGGGACTCAGCTTTGTATTCCTGTGCCAGCAGCTATTTAGGCCACAGGGACACTGAAGCTTTCTTTGGACAA	CASSYLGHRDTEAFF	1	9.93049e-05	TCRBV09-01	TCRBD01-01*01	TCRBJ01-01*01
CTGAGCTCTCTGGAGCTGGGGGACTCAGCTTTGTATTTCTGTGCCAGCAGCTCCCCGGACAGGGGGGATGAAGCTTTCTTTGGACAA	CASSSPDRGDEAFF	1	9.93049e-05	TCRBV09-01	TCRBD01-01*01	TCRBJ01-01*01
TCTCTGGAGCTGGGGGACTCAGCTTTGTATTTCTGTGCCAGCAGCCCAGGCAGAGGTTTTACCTACAATGAGCAGTTCTTCGGGCCA	CASSPGRGFTYNEQFF	1	9.93049e-05	TCRBV09-01		TCRBJ02-01*01
AGCTCTCTGGAGCTGGGGGACTCAGCTTTGTATTTCTGTGCCAGCAGCGTAGGTTCAGGGGGCGCCTCTGAAGCTTTCTTTGGACAA	CASSVGSGGASEAFF	1	9.93049e-05	TCRBV09-01	TCRBD01-01*01	TCRBJ01-01*01
AGCTCTCTGGAGCTGGGGGACTCAGCTTTGTATTTCTGTGCCAGCAGAGCATCAGGACAGGAGGCGGGAGGCTACACCTTCGGTTCG	CASRASGQEAGGYTF	1	9.93049e-05	TCRBV09-01	TCRBD01-01*01	TCRBJ01-02*01
CTGAGCTCTCTGGAGCTGGGGGACTCAGCTTTGTATTTCTGTGCCAGCAGCGCCCGCAGGTTACCCAATGAGCAGTTCTTCGGGCCA	CASSARRLPNEQFF	1	9.93049e-05	TCRBV09-01	TCRBD01-01*01	TCRBJ02-01*01
CTGAGCTCTCTGGAGCTGGGGGACTCAGCTTTGTATTTCTGTGCCAGCAGCGGCAACAGCCCACTTTCACCCCTCCACTTTGGGAAC	CASSGNSPLSPLHF	1	9.93049e-05	TCRBV09-01	TCRBD01-01*01	TCRBJ01-06*01
CTGAGCTCTCTGGAGCTGGGGGACTCAGCTTTGTATTTCTGTGCCAGCAGCGTATTCGGGGGAGAGTATGGCTACACCTTCGGTTCG	CASSVFGGEYGYTF	1	9.93049e-05	TCRBV09-01	TCRBD02-01*01	TCRBJ01-02*01
CTAAACCTGAGCTCTCTGGAGCTGGGGGACTCAGCTTTGTATTTCTGTGCCAGCAGCGTTATGAATTCACCCCTCCACTTTGGGAAC	CASSVMNSPLHF	1	9.93049e-05	TCRBV09-01	TCRBD02-01	TCRBJ01-06*01
AACCTGAGCTCTCTGGAGCTGGGGGACTCAGCTTTGTATTTCTGTGCCAGCAGCGCACAGGGTTGGACTGAAGCTTTCTTTGGACAA	CASSAQGWTEAFF	1	9.93049e-05	TCRBV09-01	TCRBD01-01*01	TCRBJ01-01*01
AGCTCTCTGGAGCTGGGGGACTCAGCTTTGTATTTCTGTGCCAGCAGCTCTCAAGGACAGGCACGACAGCCCCAGCATTTTGGTGAT	CASSSQGQARQPQHF	1	9.93049e-05	TCRBV09-01	TCRBD01-01*01	TCRBJ01-05*01
AGCTCTCTGGAGCTGGGGGACTCAGCTTTGTATTTCTGTGCCAGCAGCGCCATGGGACAGGGAGGCTATGGCTACACCTTCGGTTCG	CASSAMGQGGYGYTF	1	9.93049e-05	TCRBV09-01	TCRBD01-01*01	TCRBJ01-02*01
TCTCTGGAGCTGGGGGACTCAGCTTTGTATTTCTGTGCCAGCAGCGTAGATGACAGTTGGAGCTCCTACGAGCAGTACTTCGGGCCG	CASSVDDSWSSYEQYF	1	9.93049e-05	TCRBV09-01	TCRBD01-01*01	TCRBJ02-07*01
CTGGAGCTGGGGGACTCAGCTTTGTATTTCTGTGCCAGCAGCGTACTAGCGGGGGCCCAGGGCACCGGGGAGCTGTTTTTTGGAGAA	CASSVLAGAQGTGELFF	1	9.93049e-05	TCRBV09-01	TCRBD02-01*01	TCRBJ02-02*01
CTGAGCTCTCTGGAGCTGGGGGACTCAGCTTTGTATTTCTGTGCCAGCAGCGTGACAGGGCCCCCCGGGGAGCTGTTTTTTGGAGAA	CASSVTGPPGELFF	1	9.93049e-05	TCRBV09-01	TCRBD01-01*01	TCRBJ02-02*01
TCTCTGGAGCTGGGGGACTCAGCTTTGTATTTCTGTGCCAGCAGTCTCCAGGGGGGCAGCTCCTACAATGAGCAGTTCTTCGGGCCA	CASSLQGGSSYNEQFF	1	9.93049e-05	TCRBV09-01	TCRBD01-01*01	TCRBJ02-01*01
TCTCTGGAGCTGGGGGACTCAGCTTTGTATTTCTGTGCCAGCAGCGTAGAAGGGACAGGGGGATCCTACGAGCAGTACTTCGGGCCG	CASSVEGTGGSYEQYF	1	9.93049e-05	TCRBV09-01	TCRBD01-01*01	TCRBJ02-07*01
AGCTCTCTGGAGCTGGGGGACTCAGCTTTGTATTTTTGTGCCAGCAGCGTACAGGGTCTGGGTAACACTGAAGCTTTCTTTGGACAA	CASSVQGLGNTEAFF	1	9.93049e-05	TCRBV09-01	TCRBD01-01*01	TCRBJ01-01*01
CTGAGCTCTCTGGAGCTGGGGGACTCAGCTTTGTATTTCTGTGCCAGCAGCGATGGGGCGGCTGGAAACACCATATATTTTGGAGAG	CASSDGAAGNTIYF	1	9.93049e-05	TCRBV09-01	TCRBD01-01*01	TCRBJ01-03*01
CTGAGCTCTCTGGAGCTGGGGGACTCAGCTTTGTATTTCTGTGCCAGCAGCGTAGATACCAGCACAGATACGCAGTATTTTGGCCCA	CASSVDTSTDTQYF	1	9.93049e-05	TCRBV09-01		TCRBJ02-03*01
AGCTCTCTGGAGCTGGGGGACTCAGCTTTGTATTTCTGTGCCAGCACCCTAGGGAGGGGGCCGGAATATGGCTACACCTTCGGTTCG	CASTLGRGPEYGYTF	1	9.93049e-05	TCRBV09-01		TCRBJ01-02*01
AGCTCTCTGGAGCTGGGGGACTCAGCTTTGTATTTCTGTGCCAGCAGCGCAAGACAGGGGGCAAGCGGGGAGCTGTTTTTTGGAGAA	CASSARQGASGELFF	1	9.93049e-05	TCRBV09-01	TCRBD01-01*01	TCRBJ02-02*01
AACCTGAGCTCTCTGGAGCTGGGGGACTCAGCTTTGTATTTCTGTGCCAGCAGCCCCGGACTAGCGGGGGTACAGTACTTCGGGCCG	CASSPGLAGVQYF	1	9.93049e-05	TCRBV09-01	TCRBD02-01*01	TCRBJ02-07*01
AGCTCTCTGGAGCTGGGGGACTCAGCTTTGTATTTCTGTGCCAGCAGCGCCCCAGTCGTCGGGGGGGGTGAGCAGTTCTTCGGGCCA	CASSAPVVGGGEQFF	1	9.93049e-05	TCRBV09-01	TCRBD02-01*01	TCRBJ02-01*01
CTGGAGCTGGGGGACTCAGCTTTGTATTTCTGTGCCAGCAGCCCCAGGGGCGGGCTGGGGTTTGTTGATACGCAGTATTTTGGCCCA	CASSPRGGLGFVDTQYF	1	9.93049e-05	TCRBV09-01	TCRBD01-01*01	TCRBJ02-03*01
AACCTGAGCTCTCTGGAGCTGGGGGACTCAGCTTTGTATTTCTGTGCCAGCAGCGTAGACGGCGGAACTGAAGCCTTCTTTGGACAA	CASSVDGGTEAFF	1	9.93049e-05	TCRBV09-01	TCRBD02-01	TCRBJ01-01*01
AGCTCTCTGGAGCTGGGGGACTCAGCTTTGTATTTCTGTGCCAGCAGAGAAGAGGGTACGCATAATTCACCCCTCCACTTTGGGAAC	CASREEGTHNSPLHF	1	9.93049e-05	TCRBV09-01	TCRBD02-01*02	TCRBJ01-06*01
CTGAGCTCTCTGGAGCTGGGGGACTCAGCTTTGTATTTCTGTGCCAGCAGCGTCGGGTCTGGGGTCGCGGGCTACACCTTCGGTTCG	CASSVGSGVAGYTF	1	9.93049e-05	TCRBV09-01		TCRBJ01-02*01
AACCTGAGCTCTCTGGAGCTGGGGGACTCAGCTTTGTATTTCTGTGCCAGCAGCGTAGACGGTGGGGCTGAAGCTTTCTTTGGACAA	CASSVDGGAEAFF	1	9.93049e-05	TCRBV09-01		TCRBJ01-01*01
AACCTGAGCTCTCTGGAGCTGGGGGACTCAGCTTTGTATTTCTGTGCCAGCAGAGGGGGAGGAAATTCACCCCTCCACTTTGGGAAC	CASRGGGNSPLHF	1	9.93049e-05	TCRBV09-01		TCRBJ01-06*01
AGCTCTCTGGAGCTGGGGGACTCAGCTTTGTATTTCTGTGCCAGCAGCGCGGGACTAGCGGGGGGGAATGAGCAGTTCTTCGGGCCA	CASSAGLAGGNEQFF	1	9.93049e-05	TCRBV09-01	TCRBD02-01*01	TCRBJ02-01*01
CTGAGCTCTCTGGAGCTGGGGGACTCAGCTTTGTATTTCTGTGCCAGCAGCGTACAGGGCGTTGGGGAAAAACTGTTTTTTGGCAGT	CASSVQGVGEKLFF	1	9.93049e-05	TCRBV09-01	TCRBD01-01*01	TCRBJ01-04*01
TCTCTGGAGCTGGGGGACTCAGCTTTGTATTTCTGTGCCAGCAGCGTAGTTGGGGTCTCGAACACCGGGGAGCTGTTTTTTGGAGAA	CASSVVGVSNTGELFF	1	9.93049e-05	TCRBV09-01		TCRBJ02-02*01
CTGAGCTCTCTGGAGCTGGGGGACTCAGCTTTGTATTTCTGTGCCAGCAATCGACAGGGGGCGCAACACGAGCAGTACTTCGGGCCG	CASNRQGAQHEQYF	1	9.93049e-05	TCRBV09-01	TCRBD01-01*01	TCRBJ02-07*01
AGCTCTCTGGAGCTGGGGGACTCAGCTTTGTATTTCTGTGCCAGCAGCGTAGTTCATGGGGGCCGGGAGACCCAGTACTTCGGGCCA	CASSVVHGGRETQYF	1	9.93049e-05	TCRBV09-01	TCRBD01-01*01	TCRBJ02-05*01
CTGAGCTCTCTGGAGCTGGGGGACTCAGCTTTGTATTTCTGTGCCAGCAGCGTAGACAGGAACACCGGGGAGCTGTTTTTTGGAGAA	CASSVDRNTGELFF	1	9.93049e-05	TCRBV09-01	TCRBD01-01*01	TCRBJ02-02*01
CTGAGCTCTCTGGAGCTGGGGGACTCAGCTTTGTATTTCTGTGCCAGCAGCGTAGAACTAGCGGGCTACGAGCAGTACTTCGGGCCG	CASSVELAGYEQYF	1	9.93049e-05	TCRBV09-01	TCRBD02-01	TCRBJ02-07*01
CTGAGCTCTCTGGAGCTGGGGGACTCAGCTTTGTATTTCTGTGCCAGCAGCGTAGCACCCGTCTCGGACGAGCAGTACTTCGGGCCG	CASSVAPVSDEQYF	1	9.93049e-05	TCRBV09-01	TCRBD02-01	TCRBJ02-07*01
AGCTCTCTGGAGCTGGGGGACTCAGCTTTGTATTTCTGTGCCAGCAGCGTAACCACAGGGACAAATGAAAAACTGTTTTTTGGCAGT	CASSVTTGTNEKLFF	1	9.93049e-05	TCRBV09-01	TCRBD01-01*01	TCRBJ01-04*01
AACCTGAGCTCTCTGGAGCTGGGGGACTCAGCTTTGTATTTCTGTGCCAGCAGCGTAGCTGCAGGGCTAGAGCAGTACTTCGGGCCG	CASSVAAGLEQYF	1	9.93049e-05	TCRBV09-01	TCRBD01-01*01	TCRBJ02-07*01
AGCTCTCTGGAGCTGGGGGACTCAGCTTTGTATTTCTGTGCCAGCAGCGGTCCGGGACAGGGACTGGTTGGCTACACCTTCGGTTCG	CASSGPGQGLVGYTF	1	9.93049e-05	TCRBV09-01	TCRBD01-01*01	TCRBJ01-02*01
AGCTCTCTGGAGCTGGGGGACTCAGCTTTGTATTTCTGTGCCAGCAGCGTAACAGGGTCCTATAATTCACCCCTCCACTTTGGGAAC	CASSVTGSYNSPLHF	1	9.93049e-05	TCRBV09-01	TCRBD01-01*01	TCRBJ01-06*01
AGCTCTCTGGAGCTGGGGGACTCAGCTTTGTATTTCTGTGCCAGCAGCGAGGGGGGGTGGCCAAAGGGTGGCTACACCTTCGGTTCG	CASSEGGWPKGGYTF	1	9.93049e-05	TCRBV09-01	TCRBD02-01*01	TCRBJ01-02*01
TCTCTGGAGCTGGGGGACTCAGCTTTGTATTTCTGTGCCAGCAGCCCTTCAGGCCAGGGGGTTTACAATGAGCAGTTCTTCGGGCCA	CASSPSGQGVYNEQFF	1	9.93049e-05	TCRBV09-01	TCRBD01-01*01	TCRBJ02-01*01
GAGCTGGGGGACTCAGCTTTGTATTTCTGTGCCAGCAGCGCCGGGACTAGCGGGGGATTACTCACAGATACGCAGTATTTTGGCCCA	CASSAGTSGGLLTDTQYF	1	9.93049e-05	TCRBV09-01	TCRBD02-01*01	TCRBJ02-03*01
AGCTCTCTGGAGCTGGGGGACTCAGCTTTGTATTTCTGTGCCAGCAGCCATACCTTACAGGGTCGAGAGACCCAGTACTTCGGGCCA	CASSHTLQGRETQYF	1	9.93049e-05	TCRBV09-01	TCRBD01-01*01	TCRBJ02-05*01
AGCTCTCTGGAGCTGGGGGACTCAGCTTTGTATTTCTGTGCCAGCAGCGTACAAGATATGGGAATGGGTGGCTACACCTTCGGTTCG	CASSVQDMGMGGYTF	1	9.93049e-05	TCRBV09-01		TCRBJ01-02*01
AGCTCTCTGGAGCTGGGGGACTCAGCTTTGTATTTCTGTGCCAGCAGCCAGCGGGGGCTCCTAACCGGGGAGCTGTTTTTTGGAGAA	CASSQRGLLTGELFF	1	9.93049e-05	TCRBV09-01	TCRBD02-01*01	TCRBJ02-02*01
CTGAGCTCTCTGGAGCTGGGGGACTCAGCTTTGTATTTCTGTGCCAGCAGTATACAGGGGGCGAATTCACCCCTCCACTTTGGGAAC	CASSIQGANSPLHF	1	9.93049e-05	TCRBV09-01	TCRBD01-01*01	TCRBJ01-06*01
CTGAGCTCTCTGGAGCTGGGGGACTCAGCTTTGTATTTCTGTGCCAGCAGCGCCCCAGGGGTCAAAAACATTCAGTACTTCGGCGCC	CASSAPGVKNIQYF	1	9.93049e-05	TCRBV09-01	TCRBD01-01*01	TCRBJ02-04*01
TCTCTGGAGCTGGGGGACTCAGCTTTGTATTTCTGTGCCAGCAGCGTAGGACAGGGGGTTAGGGCAGATACGCAGTATTTTGGCCCA	CASSVGQGVRADTQYF	1	9.93049e-05	TCRBV09-01	TCRBD01-01*01	TCRBJ02-03*01
TCTCTGGAGCTGGGGGACTCAGCTTTGTATTTCTGTGCCAGCAGCGTAGGGACCCCCCAGGAGGGTTACATTCAGTACTTCGGCGCC	CASSVGTPQEGYIQYF	1	9.93049e-05	TCRBV09-01	TCRBD02-01*02	TCRBJ02-04*01
CTAAACCTGAGCTCTCTGGAGCTGGGGGACTCAGCTTTGTATTTCTGTGCCAGCAGCGTAGGGAAAGATACGCAGTATTTTGGCCCA	CASSVGKDTQYF	1	9.93049e-05	TCRBV09-01		TCRBJ02-03*01
TCTCTGGAGCTGGGGGACTCAGCTTTGTATTTCTGTGCCAGCAGCGTCGGACAGGGTAGCTCCTACAATGAGCAGTTCTTCGGGCCA	CASSVGQGSSYNEQFF	1	9.93049e-05	TCRBV09-01	TCRBD01-01*01	TCRBJ02-01*01
TCTCTGGAGCTGGGGGACTCAGCTTTGTATTTCTGTGCCAGCAGCCCCGGACAGGGGGCTGTTACAGATACGCAGTATTTTGGCCCA	CASSPGQGAVTDTQYF	1	9.93049e-05	TCRBV09-01	TCRBD01-01*01	TCRBJ02-03*01
TCTCTGGAGCTGGGGGACTCAGCTTTGTATTTCTGTGCCAGCAGGACCCTAACTAGCGGGGGGCCCCATGAGCAGTTCTTCGGGCCA	CASRTLTSGGPHEQFF	1	9.93049e-05	TCRBV09-01	TCRBD02-01*01	TCRBJ02-01*01
TCTCTGGAGCTGGGGGACTCAGCTTTGTATTTCTGTGCCAGCAGCGGACCCGAGGGGGGCATCTACAATGAGCAGTTCTTCGGGCCA	CASSGPEGGIYNEQFF	1	9.93049e-05	TCRBV09-01		TCRBJ02-01*01
CCTGAGCTCTCTGGAGCTGGGGACTCAGCTTTGTATTTCTGTGCCAGCAGCGTAAGCGACAGTATGAATGAGCAGTTCTTCGGGCCA	CASSVSDSMNEQFF	1	9.93049e-05	TCRBV09-01	TCRBD01-01*01	TCRBJ02-01*01
TCTCTGGAGCTGGGGGACTCAGCTTTGTATTTCTGTGCCAGCAACCCTCTGGGAACACTCAACACCGGGGAGCTGTTTTTTGGAGAA	CASNPLGTLNTGELFF	1	9.93049e-05	TCRBV09-01		TCRBJ02-02*01
AAACCTGAGCTCTCTGGAGCTGGGGACTCAGCTTTGTATTTCTGTGCCATCGACCTTGGGGGGAACACTGAAGCTTTCTTTGGACAA	CAIDLGGNTEAFF	1	9.93049e-05	TCRBV09-01		TCRBJ01-01*01
CCTGAGCTCTCTGGAGCTGGGGACTCAGCTTTGTATTTCTGTGCCAGCAGCGTAGGAGGTAGCGGCAATGAGCAGTTCTTCGGGCCA	CASSVGGSGNEQFF	1	9.93049e-05	TCRBV09-01	TCRBD02-01	TCRBJ02-01*01
CTCTCTGGAGCTGGGGACTCAGCTTTGTATTTCTGTGCCAGCAGCAAACGACAGGGTCAGAACACCGGGGAGCTGTTTTTTGGAGAA	CASSKRQGQNTGELFF	1	9.93049e-05	TCRBV09-01	TCRBD01-01*01	TCRBJ02-02*01
CAGCCTGCAGAGCTTGGGGACTCGGCCATGTATCTCTGTGCCAGCAGTCCCCGGGACAGCCCCTCCTACGAGCAGTACTTCGGGCCG	CASSPRDSPSYEQYF	1	9.93049e-05	TCRBV11-01*01	TCRBD01-01*01	TCRBJ02-07*01
CCTGCAGAGCTTGGGGACTCGGCCATGTATCTCTGTGCCAGCAGCTTCACCGGTGGAGCAACTAATGAAAAACTGTTTTTTGGCAGT	CASSFTGGATNEKLFF	1	9.93049e-05	TCRBV11-01*01	TCRBD02-01*02	TCRBJ01-04*01
GAGCTTGGGGACTCGGCCATGTATCTCTGTGCCAGCAGCTCCCCTAGGGGGGGGGCTAGCGGTTACAATGAGCAGTTCTTCGGGCCA	CASSSPRGGASGYNEQFF	1	9.93049e-05	TCRBV11-01*01	TCRBD02-01	TCRBJ02-01*01
AAGATCCAGCCTGCAGAGCTTGGGGACTCGGCCATGTATCTCTGTGCCAGCAGCTTAGTTGGTGTCGGGGAGCTGTTTTTTGGAGAA	CASSLVGVGELFF	1	9.93049e-05	TCRBV11-01*01		TCRBJ02-02*01
CAGCCTGCAGAGCTTGGGGACTCGGCCATGTATCTCTGTGCCAGCAGCTCAATGCAGGAGATCCCCTACGAGCAGTACTTCGGGCCG	CASSSMQEIPYEQYF	1	9.93049e-05	TCRBV11-01*01		TCRBJ02-07*01
ATCCAGCCTGCAGAGCAGGGGGACTCGGCCATGTATCGCTGTGCCAGCAGCAACCGACAGGGTAACTACGAGCAGTACTTCGGGCCG	CASSNRQGNYEQYF	1	9.93049e-05	TCRBV11-01*01	TCRBD01-01*01	TCRBJ02-07*01
CAGCCTGCAGAGCTTGGGGACTCGGCCATGTATCTCTGTGCCAGCAGCGGCACAGGGTATGGAACAGATACGCAGTATTTTGGCCCA	CASSGTGYGTDTQYF	1	9.93049e-05	TCRBV11-01*01	TCRBD01-01*01	TCRBJ02-03*01
AAGATCCAGCCTGCAGAGCTTGGGGACTCGGCCATGTATCTCTGTGCCAGCAGCTTCCAGAGTAATGAAAAACTGTTTTTTGGCAGT	CASSFQSNEKLFF	1	9.93049e-05	TCRBV11-01*01		TCRBJ01-04*01
AAGATCCAGCCTGCAGAGCTTGGGGACTCGGCCATGTATCTCTGTGCCAGCAGCCCGGGACTAGCTAACGAGCAGTACTTCGGGCCG	CASSPGLANEQYF	1	9.93049e-05	TCRBV11-01*01	TCRBD02-01	TCRBJ02-07*01
CCTGCAGAGCTTGGGGACTCGGCCATGTATCTCTGTGCCAGCAGCACCCGGGACCCGAGCTCTGGAAACACCATATATTTTGGAGAG	CASSTRDPSSGNTIYF	1	9.93049e-05	TCRBV11-01*01		TCRBJ01-03*01
AAGATCCAGCCTGCAGAGCTTGGGGACTCGGCCATGTATCTCTGTGCCAGCAGCTTATGGGAGGACTATGGCTACACCTTCGGTTCG	CASSLWEDYGYTF	1	9.93049e-05	TCRBV11-01*01	TCRBD02-01*02	TCRBJ01-02*01
ATCCAGCCTGCAGAGCTTGGGGACTCGGCCATGTATCTCTGTGCCAGCAGCCCAAGGACCTCCTCCTACGAGCAGTACTTCGGGCCG	CASSPRTSSYEQYF	1	9.93049e-05	TCRBV11-01*01		TCRBJ02-07*01
CTGAAGATCCAGCCTGCAGAGCAGGGGGACTCGGCCATGTATCGCTGTGCCAGCAGCTTAGCAGGGGGCGAAGCTTTCTTTGGACAA	CASSLAGGEAFF	1	9.93049e-05	TCRBV11-01*01	TCRBD01-01*01	TCRBJ01-01*01
CAGCCTGCAGAGCTTGGGGACTCGGCCATGTATCTCTGTGCCAGCAGCACGCGTCGACAGGGGACAGATACGCAGTATTTTGGCCCA	CASSTRRQGTDTQYF	1	9.93049e-05	TCRBV11-01*01	TCRBD01-01*01	TCRBJ02-03*01
ATCCAGCCTGCAGAGCTTGGGGACTCGGCCATGTATCTCTGTGCCAGCAGCTTAACCGCCTACCCAGGGCAAGCTTTCTTTGGACAA	CASSLTAYPGQAFF	1	9.93049e-05	TCRBV11-01*01	TCRBD01-01*01	TCRBJ01-01*01
AAGATCCAGCCTGCAGAGCTTGGGGACTCGGCCATGTATCTCTGTGCCAGCAGCTTAGCTGCGGGCAATGAGCAGTTCTTCGGGCCA	CASSLAAGNEQFF	1	9.93049e-05	TCRBV11-01*01	TCRBD02-01	TCRBJ02-01*01
CAGCCTGCAGAGCTTGGGGACTCGGCCATGTATCTCTGTGCCAGCAGCTGGGGACTAGGGACCTACAATGAGCAGTTCTTCGGGCCA	CASSWGLGTYNEQFF	1	9.93049e-05	TCRBV11-01*01	TCRBD02-01	TCRBJ02-01*01
AAGATCCAGCCTGCAGAGCTTGGGGACTCGGCCATGTACCTCTGTGCCAGCAGAAGACAGGGCCAAGAGACCCAGTACTTCGGGCCA	CASRRQGQETQYF	1	9.93049e-05	TCRBV11-01*01	TCRBD01-01*01	TCRBJ02-05*01
CTCAAGATCCAGCCTGCAGAGCTTGGGGACTCGGCCATGTATCTCTGTGCCAGCAGCTTAGAGTTCGAAAAACTGTTTTTTGGCAGT	CASSLEFEKLFF	1	9.93049e-05	TCRBV11-01*01		TCRBJ01-04*01
CAGCCTGCAGAGCTTGGGGACTCGGCCATGTATCTCTGTGCCAGCAGCCCCTCACGGTTGCAGGGCTACGAGCAGTACTTCGGGCCG	CASSPSRLQGYEQYF	1	9.93049e-05	TCRBV11-01*01	TCRBD01-01*01	TCRBJ02-07*01
CTCAAGATCCAGCCTGCAGAGCTTGGGGACTCGGCCATGTATCTCTGTGCCAGCAGCTTATATGGGGGAGAGCAGTACTTCGGGCCG	CASSLYGGEQYF	1	9.93049e-05	TCRBV11-01*01		TCRBJ02-07*01
ATCCAGCCTGCAGAGCTTGGGGACTCGGCCATGTATCTCTGTGCCAGCAGCAACCGACAGGGTAACTACGAGCAGTACTTCGGGCCG	CASSNRQGNYEQYF	1	9.93049e-05	TCRBV11-01*01	TCRBD01-01*01	TCRBJ02-07*01
CTCAAGATCCAGCCTGCAGAGCTTGGGGACTCGGCCATGTATCTCTGTGCCAGCAGCTCGGAGGGGTACGAGCAGTACTTCGGGCCG	CASSSEGYEQYF	1	9.93049e-05	TCRBV11-01*01	TCRBD02-01*02	TCRBJ02-07*01
CTCAAGATCCAGCCTGCAGAGCTTGGGGACTCGGCCATGTATCTCTGTGCCAGCAGCTGGGCCACAGATACGCAGTATTTTGGCCCA	CASSWATDTQYF	1	9.93049e-05	TCRBV11-01*01	TCRBD01-01*01	TCRBJ02-03*01
CTGAAGGTGCAGCCTGCAGAACTGGAGGATTCTGGAGTTTATTTCTGTGCCAGCAGCGGCCAGGCTTGGAAGCAGTACTTCGGGCCG	CASSGQAWKQYF	1	9.93049e-05	TCRBV14-01*01	TCRBD01-01*01	TCRBJ02-07*01
CTGAAGGTGCAGCCTGCAGAACTGGAGGATTCTGGAGTTTATTTCTGTGCCAGCAGCCAAGATTTCCACGAGCAGTACTTCGGGCCG	CASSQDFHEQYF	1	9.93049e-05	TCRBV14-01*01		TCRBJ02-07*01
GTGCAGCCTGCAGAACTGGAGGATTCTGGAGTTTATTTCTGTGCCAGCAGCCCCTTCGTACGGACGAATGAGCAGTTCTTCGGGCCA	CASSPFVRTNEQFF	1	9.93049e-05	TCRBV14-01*01		TCRBJ02-01*01
GTGCAGCCTGCAGAACTGGAGGATTCTGGAGTTTATTTCTGTGCCAGCAGCCAAGGGGGGGCTTGGAGTGGCTACACCTTCGGTTCG	CASSQGGAWSGYTF	1	9.93049e-05	TCRBV14-01*01		TCRBJ01-02*01
CAGCCTGCAGAACTGGAGGATTCTGGAGTTTATTTCTGTGCCAGCAGCCCTGGGACAGGGGGCGGCTATGGCTACACCTTCGGTTCG	CASSPGTGGGYGYTF	1	9.93049e-05	TCRBV14-01*01	TCRBD01-01*01	TCRBJ01-02*01
CCTGCAGAACTGGAGGATTCTGGAGTTTATTTCTGTGCCAGCAGCCAAGATCCAGGGCGGCCTAACTATGGCTACACCTTCGGTTCG	CASSQDPGRPNYGYTF	1	9.93049e-05	TCRBV14-01*01	TCRBD01-01*01	TCRBJ01-02*01
GTGCAGCCTGCAGAACTGGAGGATTCTGGAGTTTATTTCTGTGCCAGCAGCCAAGCATTCGTTGGAAACACCATATATTTTGGAGAG	CASSQAFVGNTIYF	1	9.93049e-05	TCRBV14-01*01		TCRBJ01-03*01
CCTGCAGAACTGGAGGATTCTGGAGTTTATTTCTGTGCCAGCAGCCGAAGAGGGGGACCGCGGGTTCACGAGCAGTACTTCGGGCCG	CASSRRGGPRVHEQYF	1	9.93049e-05	TCRBV14-01*01	TCRBD01-01*01	TCRBJ02-07*01
AAGGTGCAGCCTGCAGAACTGGAGGATTCTGGAGTTTATTTCTGTGCCAGCAGCCTGGGGACCACAGATACGCAGTATTTTGGCCCA	CASSLGTTDTQYF	1	9.93049e-05	TCRBV14-01*01		TCRBJ02-03*01
GTGCAGCCTGCAGAACTGGAGGATTCTGGAGTTTATTTCTGTGCCAGCAGCCCTCTTGAAGGGTGGGAGACCCAGTACTTCGGGCCA	CASSPLEGWETQYF	1	9.93049e-05	TCRBV14-01*01		TCRBJ02-05*01
CTGAAGGTGCAGCCTGCAGAACTGGAGGATTCTGGAGTTTATTTCTGTGCCAGCAGCCTCTACCGGGCGGAGCAGTTCTTCGGGCCA	CASSLYRAEQFF	1	9.93049e-05	TCRBV14-01*01		TCRBJ02-01*01
GCAGAACTGGAGGATTCTGGAGTTTATTTCTGTGCCAGCAGCCCCAGATTTTCGGGGACAGGGGTCCACGAGCAGTACTTCGGGCCG	CASSPRFSGTGVHEQYF	1	9.93049e-05	TCRBV14-01*01	TCRBD01-01*01	TCRBJ02-07*01
GAACTGGAGGATTCTGGAGTTTATTTCTGTGCCAGCAGCCAGGCGGGGACTAGCGGGGGGACGGGCGGGGAGCTGTTTTTTGGAGAA	CASSQAGTSGGTGGELFF	1	9.93049e-05	TCRBV14-01*01	TCRBD02-01*01	TCRBJ02-02*01
CAGCCTGCAGAACTGGAGGATTCTGGAGTTTATTTCTGTGCCAGCAGCCAAGTTCCGGGTGCACCTCATACGCAGTATTTTGGCCCA	CASSQVPGAPHTQYF	1	9.93049e-05	TCRBV14-01*01	TCRBD02-01	TCRBJ02-03*01
GCAGAACTGGAGGATTCTGGAGTTTATTTCTGTGCCAGCAGCTCGGGGACTAGCGGGGGGCCTACCTACGAGCAGTACTTCGGGCCG	CASSSGTSGGPTYEQYF	1	9.93049e-05	TCRBV14-01*01	TCRBD02-01*01	TCRBJ02-07*01
CCTGCAGAACTGGAGGATTCTGGAGTTTATTTCTGTGCCAGCTCTAAACAGTTTAAAGTGGGCACAGATACGCAGTATTTTGGCCCA	CASSKQFKVGTDTQYF	1	9.93049e-05	TCRBV14-01*01	TCRBD01-01*01	TCRBJ02-03*01
GCAGAACTGGAGGATTCTGGAGTTTATTTCTGTGCCAGCAGCCTCGGGTCCCTCAGAGGGGAGAGGAACGAGCAGTACTTCGGGCCG	CASSLGSLRGERNEQYF	1	9.93049e-05	TCRBV14-01*01		TCRBJ02-07*01
AAGGTGCAGCCTGCAGAACTGGAGGATTCTGGAGTTTATTTCTGTGCCAGCAGCCATTTTGTGGGAGATACGCAGTATTTTGGCCCA	CASSHFVGDTQYF	1	9.93049e-05	TCRBV14-01*01		TCRBJ02-03*01
GAACTGGAGGATGCTGGAGTTTATTTCTGTGCCCCCAGCCAGGAGGGGACTCGCGGGGGGACGGGCGGGGAGCTGTTTTTTGGAGAA	CAPSQEGTRGGTGGELFF	1	9.93049e-05	TCRBV14-01*01	TCRBD02-01*01	TCRBJ02-02*01
ACTCTGAAGGTGCAGCCTGCAGAACTGGAGGATTCTGGAGTTTATTTCTGTGCCAGCAGCCAGGACAATGAGCAGTTCTTCGGGCCA	CASSQDNEQFF	1	9.93049e-05	TCRBV14-01*01		TCRBJ02-01*01
CAACTGGAGGATGCTGGAGTTTATTTCTGTGCCCGCAGCCCGGCGGGGACTAGCGGGGGGACGGGCGGGGAGCTGTTTTTTGGAGAA	CARSPAGTSGGTGGELFF	1	9.93049e-05	TCRBV14-01*01	TCRBD02-01*01	TCRBJ02-02*01
GAACTGGAGGATGCTGGCGTTTATTTCTGGCCCAGCAGCCAGGAGGGGACTAGCGGGGGGACGGGCGGGGAGCTGTTTTTTGGAGAA	WPSSQEGTSGGTGGELFF	1	9.93049e-05	TCRBV14-01*01	TCRBD02-01*01	TCRBJ02-02*01
GTGCAGCCTGCAGAACTGGAGGATTCTGGAGTTTATTTCTGTGCCAGCAGCCAAGTCGCTCATAATTCACCCCTCCACTTTGGGAAC	CASSQVAHNSPLHF	1	9.93049e-05	TCRBV14-01*01		TCRBJ01-06*01
CCTGCAGAACTGGAGGATTCTGGAGTTTATTTCTGTGCCAGCAGCCAAGACAGCTTATTATATACTTATGGCTACACCTTCGGTTCG	CASSQDSLLYTYGYTF	1	9.93049e-05	TCRBV14-01*01		TCRBJ01-02*01
GTGCAGCCTGCAGAACTGGAGGATTCTGGAGTTTATTTCTGTGCCAGCAGCCGTTCGAGCTCCTACAATGAGCAGTTCTTCGGGCCA	CASSRSSSYNEQFF	1	9.93049e-05	TCRBV14-01*01	TCRBD02-01*02	TCRBJ02-01*01
GTGCAGCCTGCAGAACTGGAGGATTCTGGAGTTTATTTCTGTGCCAGCAGCAGGAGCTTTGGGGACAATGAGCAGTTCTTCGGGCCA	CASSRSFGDNEQFF	1	9.93049e-05	TCRBV14-01*01		TCRBJ02-01*01
CCTGCAGAACTGGAGGATTCTGGAGTTTATTTCTGTGCCAGCAGCCACGCGGGTTTGACTCGGGGGGCTGGCTACACCTTCGGTTCG	CASSHAGLTRGAGYTF	1	9.93049e-05	TCRBV14-01*01	TCRBD02-01*01	TCRBJ01-02*01
CCTGCAGAACTGGAGGATTCTGGAGTTTATTTCTGTGCCAGCAGCCGACGACTAGCGGGGGGGCCAGATACGCAGTATTTTGGCCCA	CASSRRLAGGPDTQYF	1	9.93049e-05	TCRBV14-01*01	TCRBD02-01*01	TCRBJ02-03*01
GTGCAGCCTGCAGAACTGGAGGATTCTGGAGTTTATTTCTGTGCCAGCAGCCAATTGAGGGCTAGAGAGACCCAGTACTTCGGGCCA	CASSQLRARETQYF	1	9.93049e-05	TCRBV14-01*01	TCRBD02-01*02	TCRBJ02-05*01
CAGCCTGCAGAACTGGAGGATTCTGGAGTTTATTTCTGTGCCAGCAGCCAAGATACGCCCTCTGGAAACACCATATATTTTGGAGAG	CASSQDTPSGNTIYF	1	9.93049e-05	TCRBV14-01*01		TCRBJ01-03*01
CAGCCTGCAGAACTGGAGGATTCTGGAGTTTATTTCTGTGCCAGCAGGGAGTCAGGACAGGGGTCCTACGAGCAGTACTTCGGGCCG	CASRESGQGSYEQYF	1	9.93049e-05	TCRBV14-01*01	TCRBD01-01*01	TCRBJ02-07*01
GTGCAGCCTGCAGAACTGGAGGATTCTGGAGTTTATTTCTGTGCCAGCAGCCTGTTGATACAGGGAACTGAAGCTTTCTTTGGACAA	CASSLLIQGTEAFF	1	9.93049e-05	TCRBV14-01*01	TCRBD01-01*01	TCRBJ01-01*01
CAGCCTGCAGAACTGGAGGATTCTGGAGTTTATTTCTGTGCCAGCAGCCAAGACTGGGGGGTGACCTACGAGCAGTACTTCGGGCCG	CASSQDWGVTYEQYF	1	9.93049e-05	TCRBV14-01*01	TCRBD02-01*01	TCRBJ02-07*01
CTGAAGGTGCAGCCTGCAGAACTGGAGGATTCTGGAGTTTATTTCTGTGCCAGCAGCCGTGACTTCAACGAGCAGTACTTCGGGCCG	CASSRDFNEQYF	1	9.93049e-05	TCRBV14-01*01	TCRBD02-01	TCRBJ02-07*01
GAACTGGAGGATTCTGGAGTTTATTTCTGTGCCCGCAGCCAGGCGGGGACTAGCGGGGGGACGGGCGGGGAGCTGTTTTTTGGAGAA	CARSQAGTSGGTGGELFF	1	9.93049e-05	TCRBV14-01*01	TCRBD02-01*01	TCRBJ02-02*01
CCTGCAGAACTGGAGGATTCTGGAGTTTATTTCTGTGCCAGCAGCCAAGAGGACGGCGGGCCCACAGATACGCAGTATTTTGGCCCA	CASSQEDGGPTDTQYF	1	9.93049e-05	TCRBV14-01*01	TCRBD02-01	TCRBJ02-03*01
GCAGAACTGGAGGATTCTGGAGTTTATTTCTGTGCCAGCAGCCAAACTAGAGGGCAGGCTTCCGTTTCACCCCTCCACTTTGGGAAC	CASSQTRGQASVSPLHF	1	9.93049e-05	TCRBV14-01*01	TCRBD02-01	TCRBJ01-06*01
GAACTGGAGGATTCTGAAGTTTATTTCTGTGCCAGCAGCCAGGAGGGGACTAGCGAGGGGACGGGCGGGGAGCTGTTTTTTGGAGAA	CASSQEGTSEGTGGELFF	1	9.93049e-05	TCRBV14-01*01	TCRBD02-01	TCRBJ02-02*01
CTGGAGGATTCTGGAGTTTATTTCTGTGCCAGCAGCCAAGGGTCTCTCACACCGTTTTCTGGGGCCAACGTCCTGACTTTCGGGGCC	CASSQGSLTPFSGANVLTF	1	9.93049e-05	TCRBV14-01*01	TCRBD01-01*01	TCRBJ02-06*01
CCTGCAGAACTGGAGGATTCTGGAGTTTATTTCTGTGCCAGCAGCCATTCGGACTTCCACCTATACGATGAGCAGTTCTTCGGGCCA	CASSHSDFHLYDEQFF	1	9.93049e-05	TCRBV14-01*01	TCRBD02-01	TCRBJ02-01*01
GTGCAGCCTGCAGAACTGGAGGATTCTGGAGTTTATTTCTGTGCCAGCAGCCCTGGGACAGGGCGTTCACCCCTCCACTTTGGGAAC	CASSPGTGRSPLHF	1	9.93049e-05	TCRBV14-01*01	TCRBD01-01*01	TCRBJ01-06*01
AACGCCTTGTTGCTAGGGGACTCGGCCCTCTATCTCTGTGCCAGCAGCCACTCGGGGGGAGGTAATGAAAAACTGTTTTTTGGCAGT	CASSHSGGGNEKLFF	1	9.93049e-05	TCRBV05-07*01	TCRBD02-01*01	TCRBJ01-04*01
CTTCACCTACACACCCTGCAGCCAGAAGACTCGGCCCTGTATCTCTGCGCCAGCAGCCAGGGGGGCGGGGAGCTGTTTTTTGGAGAA	CASSQGGGELFF	1	9.93049e-05	TCRBV04-03*01	TCRBD02-01*01	TCRBJ02-02*01
ACCCTGCAGCCAGAAGACTCGGCCCTGTATCTCTGCGCCAGCAGCCAAGATGGACTAGCGGTCCGGAATGAGCAGTTCTTCGGGCCA	CASSQDGLAVRNEQFF	1	9.93049e-05	TCRBV04-03*01	TCRBD02-01	TCRBJ02-01*01
CACACCCTGCAGCCAGAAGACTCGGCCCTGTATCTCTGCGCCAGCAGCTTAACCGGGACCTCTGGAAACACCATATATTTTGGAGAG	CASSLTGTSGNTIYF	1	9.93049e-05	TCRBV04-03*01		TCRBJ01-03*01
CTACACACCCTGCAGCCAGAAGACTCGGCCCTGTATCTCTGCGCCAGCAGCCAAGAGGGACGGGGCTACGAGCAGTACTTCGGGCCG	CASSQEGRGYEQYF	1	9.93049e-05	TCRBV04-03*01		TCRBJ02-07*01
CTGCAGCCAGAAGACTCGGCCCTGTATCTCTGCGCCAGCAGCCAAGATAACCGGGGGGGAAACTACAATGAGCAGTTCTTCGGGCCA	CASSQDNRGGNYNEQFF	1	9.93049e-05	TCRBV04-03*01	TCRBD02-01*01	TCRBJ02-01*01
CTACACACCCTGCAGCCAGAAGACTCGGCCCTGTATCTCTGCGCCAGCAGCCGGCAACAGGGGGCGGATACGCAGTATTTTGGCCCA	CASSRQQGADTQYF	1	9.93049e-05	TCRBV04-03*01	TCRBD01-01*01	TCRBJ02-03*01
GAAGACTCGGCCCTGTATCTCTGCGCCAGCAGCCACCACCCCCGGACTAGCGGGGGGGCCTATACAGATACGCAGTATTTTGGCCCA	CASSHHPRTSGGAYTDTQYF	1	9.93049e-05	TCRBV04-03*01	TCRBD02-01*01	TCRBJ02-03*01
CTACACACCCTGCAGCCAGAAGACTCGGCCCTGTATCTCTGCGCCAGCAGCCTCTACTCCATCGGGTACGAGCAGTACTTCGGGCCG	CASSLYSIGYEQYF	1	9.93049e-05	TCRBV04-03*01	TCRBD02-01	TCRBJ02-07*01
CACACCCTGCAGCCAGAAGACTCGGCCCTGTATCTCTGCGCCAGCAGCCACTACCCGGAGGCGAAGTACGAGCAGTACTTCGGGCCG	CASSHYPEAKYEQYF	1	9.93049e-05	TCRBV04-03*01	TCRBD02-01*02	TCRBJ02-07*01
CTACACACCCTGCAGCCAGAAGACTCGGCCTTGTATCTCTGCGCCAGCAGCCAAGAGGGACGGGGCTACGAGCAGTACTTCGGGCCG	CASSQEGRGYEQYF	1	9.93049e-05	TCRBV04-03*01		TCRBJ02-07*01
CTGCAGCCAGAAGACTCGGCCCTGTATCTCTGCGCCAGCAGCCAAGCTAGCGGGGGCCTCTCCTACAATGAGCAGTTCTTCGGGCCA	CASSQASGGLSYNEQFF	1	9.93049e-05	TCRBV04-03*01	TCRBD02-01*01	TCRBJ02-01*01
CACCTACACACCCTGCAGCCAGAAGACTCGGCCCTGTATCTCTGCGCCAGCAGCTCCGGGACGGACTACGAGCAGTACTTCGGGCCG	CASSSGTDYEQYF	1	9.93049e-05	TCRBV04-03*01		TCRBJ02-07*01
ACCCTGCAGCCAGAAGACTCGGCCCTGTATCTCTGCGCCAGCAGCCCAGACGTAGCGGGGGGGTTAGGTGAGCAGTTCTTCGGGCCA	CASSPDVAGGLGEQFF	1	9.93049e-05	TCRBV04-03*01	TCRBD02-01*01	TCRBJ02-01*01
CACACCCTGCAGCCAGAAGACTCGGCCCTGTATCTCTGCGCCAGCAGCCAAGGGACAGGGGGTTTCTATGGCTACACCTTCGGTTCG	CASSQGTGGFYGYTF	1	9.93049e-05	TCRBV04-03*01	TCRBD01-01*01	TCRBJ01-02*01
CACACCCTGCAGCCAGAAGACTCGGCCCTGTATCTCTGCGCCAGCAAATCCGGGACCCCAGATCCCCACGAGCAGTACTTCGGGCCG	CASKSGTPDPHEQYF	1	9.93049e-05	TCRBV04-03*01		TCRBJ02-07*01
ACCCTGCAGCCAGAAGACTCGGCCCTGTATCTCTGCGCCAGCAGCCAAGAAGGGGCCGGAGAGAGTTCACCCCTCCACTTTGGGAAC	CASSQEGAGESSPLHF	1	9.93049e-05	TCRBV04-03*01	TCRBD01-01*01	TCRBJ01-06*01
CTACACACCCTGCAACCAGAAGACTCGGCCCTGTATCTCTGCGCCAGCAGCCAAGAGGGACGGGGCTACGAGCAGTACTTCGGGCCG	CASSQEGRGYEQYF	1	9.93049e-05	TCRBV04-03*01		TCRBJ02-07*01
CACACCCTGCAGCCAGAAGACTCGGCCCTGTATCTCTGCGCCAGCAGCCAAGATCAACACCCCAAAAACATTCAGTACTTCGGCGCC	CASSQDQHPKNIQYF	1	9.93049e-05	TCRBV04-03*01	TCRBD01-01*01	TCRBJ02-04*01
ACCCTGCAGCCAGAAGACTCGGCCCTGTATCTCTGCGCCAGCAGCCAAGATCCGGCCGCTTCGGGGTATGGCTACACCTTCGGTTCG	CASSQDPAASGYGYTF	1	9.93049e-05	TCRBV04-03*01	TCRBD02-01*01	TCRBJ01-02*01
ACCCTGCAGCCAGAAGACTCGGCCCTGTATCTCTGCGCCAGCAGCCTCCACAGGGGAAGCTCCTACAATGAGCAGTTCTTCGGGCCA	CASSLHRGSSYNEQFF	1	9.93049e-05	TCRBV04-03*01	TCRBD01-01*01	TCRBJ02-01*01
CACACCCTGCAGCCAGAAGACTCGGCCCTGTATCTCTGCGCCAGCAGCCGGACTTCGACCACCTACAATGAGCAGTTCTTCGGGCCA	CASSRTSTTYNEQFF	1	9.93049e-05	TCRBV04-03*01	TCRBD02-01	TCRBJ02-01*01
CTGCAGCCAGAAGACTCGGCCCTGTATCTCTGCGCCAGCAGCCAAGGGATGGGGGGAGAGGACACCGGGGAGCTGTTTTTTGGAGAA	CASSQGMGGEDTGELFF	1	9.93049e-05	TCRBV04-03*01	TCRBD02-01*01	TCRBJ02-02*01
CTGCAGCCAGAAGACTCGGCCCTGTATCTCTGCGCCAGCAGCCCTACCTTGACAGGCCCTAACACCGGGGAGCTGTTTTTTGGAGAA	CASSPTLTGPNTGELFF	1	9.93049e-05	TCRBV04-03*01	TCRBD01-01*01	TCRBJ02-02*01
ACCCTGCAGCCAGAAGACTCGGCCCTGTATCTCTGCGCCAGCAGCCAAGATTGGGGGGGCGGGTACAATGAGCAGTTCTTCGGGCCA	CASSQDWGGGYNEQFF	1	9.93049e-05	TCRBV04-03*01	TCRBD02-01*01	TCRBJ02-01*01
CACACCCTGCAGCCAGAAGACTCGGCCCTGTATCTCTGCGCCAGCAGCCAAGTAACAGGGAATACCTACGAGCAGTACTTCGGGCCG	CASSQVTGNTYEQYF	1	9.93049e-05	TCRBV04-03*01	TCRBD01-01*01	TCRBJ02-07*01
CACACCCTGCAGCCAGAAGACTCGGCCCTGTATCTCTGCGCCAGCAGCCAAGGGACAGGGTCTAATGAAAAACTGTTTTTTGGCAGT	CASSQGTGSNEKLFF	1	9.93049e-05	TCRBV04-03*01	TCRBD01-01*01	TCRBJ01-04*01
TTCCTTCACCTACACACCCTGCAGCCAGAAGACTCGGCCCTGTATCTCTGCGCCAGCACTCAAGGGACTGGCTACACCTTCGGTTCG	CASTQGTGYTF	1	9.93049e-05	TCRBV04-03*01		TCRBJ01-02*01
CACACCCTGCAGCCAGAAGACTCGGCCCTGTATCTCTGCGCCAGCAGCCACTACAGGGAGGACACCGGGGAGCTGTTTTTTGGAGAA	CASSHYREDTGELFF	1	9.93049e-05	TCRBV04-03*01		TCRBJ02-02*01
CACACCCTGCAGCCAGAAGACTCGGCCCTGTATCTCTGCGCCAGCAGCCAAGTGGACAGCAACACCGGGGAGCTGTTTTTTGGAGAA	CASSQVDSNTGELFF	1	9.93049e-05	TCRBV04-03*01	TCRBD01-01*01	TCRBJ02-02*01
CTACACACCCTGCAGCCAGAAGACTCGGCCCTGTATCTCTGCGCCAGCAGCCCCGGGACAGGGACCTACGAGCAGTACTTCGGGCCG	CASSPGTGTYEQYF	1	9.93049e-05	TCRBV04-03*01	TCRBD01-01*01	TCRBJ02-07*01
CTACACACCCTGCAGCCAGAAGACTCGGCCCTGTATCTCTGCGCCAGCAGCCAAGGTGGGCCCCTGAATGAGCAGTTCTTCGGGCCA	CASSQGGPLNEQFF	1	9.93049e-05	TCRBV04-03*01	TCRBD01-01*01	TCRBJ02-01*01
ACCCTGCAGCCAGAAGACTCGGCCCTGTATCTCTGCGCCAGCAGCCAAGAGGTGAGATCGAACACCGGGGAGCTGTTTTTTGGAGAA	CASSQEVRSNTGELFF	1	9.93049e-05	TCRBV04-03*01	TCRBD02-01*02	TCRBJ02-02*01
CTGCAGCCAGAAGACTCGGCCCTGTATCTCTGCGCCAGCAGCCAAGATGGGCCAGGACAGGGGTACTACGAGCAGTACTTCGGGCCG	CASSQDGPGQGYYEQYF	1	9.93049e-05	TCRBV04-03*01	TCRBD01-01*01	TCRBJ02-07*01
CACCTACACACCCTGCAGCCAGAAGACTCGGCCCTGTATCTCTGCGCCAGCAGCCCGACAGGATCCTGGGGTTACACCTTCGGTTCG	CASSPTGSWGYTF	1	9.93049e-05	TCRBV04-03*01	TCRBD01-01*01	TCRBJ01-02*01
ACCCTGCAGCCAGAAGACTCGGCCCTGTATCTCTGCGCCAGCAGCCAAGTGGGGATAGGACAGGGCACTGAAGCTTTCTTTGGACAA	CASSQVGIGQGTEAFF	1	9.93049e-05	TCRBV04-03*01	TCRBD01-01*01	TCRBJ01-01*01
CACACCCTGCAGCCAGAAGACTCGGCCCTGTATCTCTGCGCCAGCAGCCAAGATCGGGGCCCCTCCTACGAGCAGTACTTCGGGCCG	CASSQDRGPSYEQYF	1	9.93049e-05	TCRBV04-03*01		TCRBJ02-07*01
CTACACACCCTGCAGCCAGAAGACTCGGCCCTGTATCTCTGCGCCAGCAGCCAAGATTTAGGGGACACTGAAGCTTTCTTTGGACAA	CASSQDLGDTEAFF	1	9.93049e-05	TCRBV04-03*01	TCRBD01-01*01	TCRBJ01-01*01
CAGCCAGAAGACTCGGCCCTGTATCTCTGCGCCAGCAGCCAAGATCGGAGAAAGATACGGACTAACTATGGCTACACCTTCGGTTCG	CASSQDRRKIRTNYGYTF	1	9.93049e-05	TCRBV04-03*01	TCRBD02-01*02	TCRBJ01-02*01
ACCCTGCAGCCAGAAGACTCGGCCCTGTATCTCTGCGCCAGCAGCCAAGGTGGCGGGGGCCATATCAATGAGCAGTTCTTCGGGCCA	CASSQGGGGHINEQFF	1	9.93049e-05	TCRBV04-03*01	TCRBD02-01*01	TCRBJ02-01*01
CACACCCTGCAGCCAGAAGACTCGGCCCTGTATCTCTGCGCCAGCAGCCAAGTCTTCAGGGGCGGGGATACGCAGTATTTTGGCCCA	CASSQVFRGGDTQYF	1	9.93049e-05	TCRBV04-03*01	TCRBD01-01*01	TCRBJ02-03*01
CTACACACCCTGCAGCCAGAAGACTCGGCCCTGTATCTCTGCGCCAGCAGTCCGCTGGGGCCGAACACTGAAGCTTTCTTTGGACAA	CASSPLGPNTEAFF	1	9.93049e-05	TCRBV04-03*01	TCRBD01-01*01	TCRBJ01-01*01
CTACACACCCTGCAGCCAGAAGACTCGGCCCTGTATCTCTGCGCCAGCAGCCAAGGGGACAGATCCTACGAGCAGTACTTCGGGCCG	CASSQGDRSYEQYF	1	9.93049e-05	TCRBV04-03*01	TCRBD01-01*01	TCRBJ02-07*01
CTGCAGCCAGAAGACTCGGCCCTGTATCTCTGCGCCAGCAGCCAAGGTGGTAGTGGGACAGATAATGAAAAACTGTTTTTTGGCAGT	CASSQGGSGTDNEKLFF	1	9.93049e-05	TCRBV04-03*01	TCRBD01-01*01	TCRBJ01-04*01
CACCTACACACCCTGCAGCCAGAAGACTCGGCCCTGTATCTCTGCGCCAGCAGCCAATACGGGTTCAATGAGCAGTTCTTCGGGCCA	CASSQYGFNEQFF	1	9.93049e-05	TCRBV04-03*01	TCRBD02-01	TCRBJ02-01*01
CACACCCTGCAGCCAGAAGACTCGGCCCTGTATCTCTGCGCCAGCAGCCAAGATAACCGGGGGGGCAACACGCAGTATTTTGGCCCA	CASSQDNRGGNTQYF	1	9.93049e-05	TCRBV04-03*01	TCRBD02-01*01	TCRBJ02-03*01
CTGCAGCCAGAAGACTCGGCCCTGTATCTCTGCGCCAGCAGCCCAAGAGAGGGGTTCACGGGGGGCAATGAGCAGTTCTTCGGGCCA	CASSPREGFTGGNEQFF	1	9.93049e-05	TCRBV04-03*01	TCRBD02-01*01	TCRBJ02-01*01
ACCCTGCAGCCAGAAGACTCGGCCCTGTATCTCTGCGCCAGCAGTCTCGGACAGGGTCCAACTAATGAAAAACTGTTTTTTGGCAGT	CASSLGQGPTNEKLFF	1	9.93049e-05	TCRBV04-03*01	TCRBD01-01*01	TCRBJ01-04*01
CTGCAGCCAGAAGACTCGGCCCTGTATCTCTGCGCCAGCAGCCAAGATTCAAAGGCCAAACCCACAGATACGCAGTATTTTGGCCCA	CASSQDSKAKPTDTQYF	1	9.93049e-05	TCRBV04-03*01		TCRBJ02-03*01
ACCCTGCAGCCAGAAGACTCGGCCCTGTATCTCTGCGCCAGCAGCCGCGAAGGTACCAGGGGCTACAATGAGCAGTTCTTCGGGCCA	CASSREGTRGYNEQFF	1	9.93049e-05	TCRBV04-03*01	TCRBD01-01*01	TCRBJ02-01*01
CACACCCTGCAGCCAGAAGACTCGGCCCTGTATCTCTGCGCCAGCAGCCAAGATGGGGGCCGGGTGGGTACGCAGTATTTTGGCCCA	CASSQDGGRVGTQYF	1	9.93049e-05	TCRBV04-03*01	TCRBD01-01*01	TCRBJ02-03*01
CACACCCTGCAGCCAGAAGACTCGGCCCTGTATCTCTGCGCCAGCAGCCAGACGGTCGCGGGGGATCAGCCCCAGCATTTTGGTGAT	CASSQTVAGDQPQHF	1	9.93049e-05	TCRBV04-03*01	TCRBD02-01*01	TCRBJ01-05*01
CACACCCTGCAGCCAGAAGACTCGGCCCTGTATCTCTGCGCCAGCAGCGTGGGCAGGGGGGGAGGCACTGAAGCTTTCTTTGGACAA	CASSVGRGGGTEAFF	1	9.93049e-05	TCRBV04-03*01		TCRBJ01-01*01
CTACACACCCTGCAGCCAGAAGACTCGGCCCTGTATCTCTGCGCCAGCAGCCAAGGCAGGGGGTGGGCGGAAGCTTTCTTTGGACAA	CASSQGRGWAEAFF	1	9.93049e-05	TCRBV04-03*01	TCRBD01-01*01	TCRBJ01-01*01
ACCCTGCAGCCAGAAGACTCGGCCCTGTATCTCTGCGCCAGCAGCCAAGATAGTAGTGGAGCCTATCAGCCCCAGCATTTTGGTGAT	CASSQDSSGAYQPQHF	1	9.93049e-05	TCRBV04-03*01	TCRBD02-01*02	TCRBJ01-05*01
CACACCCTGCAGCCAGAAGACTCGGCCCTGTATCTCTGCGCCAGCAGCCAAGAGACAGGGGGCAATCAGCCCCAGCATTTTGGTGAT	CASSQETGGNQPQHF	1	9.93049e-05	TCRBV04-03*01	TCRBD01-01*01	TCRBJ01-05*01
TTCCTTCACCTACACACCCTGCAGCCAGAAGACTCGGCCCTGTATCTCTGCGCCAGCACTCAAGGGACTGGCTATACCTTCGGTTCG	CASTQGTGYTF	1	9.93049e-05	TCRBV04-03*01	TCRBD02-01	TCRBJ01-02*01
CCGCTCAGGCTGCTGTCGGCTGCTCCCTCCCAGACATCTGTGTACTTCTGTGCCAGCAGTTACTCGGGACAGGTGTACTTCGGGCCG	CASSYSGQVYF	1	9.93049e-05	TCRBV06-05*01	TCRBD01-01*01	TCRBJ02-07*01
AGGCTGCTGTCGGCTGCTCCCTCCCAGACATCTGTGTACTTCTGTGCCAGCAGTAGCGGGGGCACAGATACGCAGTATTTTGGCCCA	CASSSGGTDTQYF	1	9.93049e-05	TCRBV06-05*01	TCRBD02-01*01	TCRBJ02-03*01
CTGTCGGCTGCTCCCTCCCAGACATCTGTGTACTTCTGTGCCAGCAGAGTCAGGGGCTCCTATAATTCACCCCTCCACTTTGGGAAC	CASRVRGSYNSPLHF	1	9.93049e-05	TCRBV06-05*01	TCRBD01-01*01	TCRBJ01-06*01
CTGCTGTCGGCTGCTCCCTCCCAGACATCTGTGTACTTCTGTGCCAGCAGTTACCGGAGGGGGCAACGGACCCAGTACTTCGGGCCA	CASSYRRGQRTQYF	1	9.93049e-05	TCRBV06-05*01	TCRBD01-01*01	TCRBJ02-05*01
AGGCTGCTGTCGGCTGCTCCCTCCCAGACATCTGTGTACTTCTGTGCCAGCAGTTGGGACAGGGGGGAGCGGCTCCACTTTGGGAAC	CASSWDRGERLHF	1	9.93049e-05	TCRBV06-05*01	TCRBD01-01*01	TCRBJ01-06*01
CTGTCGGCTGCTCCCTCCCAGACATCTGTGTACTTCTGTGCCAGCAGTTACTCGAGGAGAGGTTCTGGTGGCTACACCTTCGGTTCG	CASSYSRRGSGGYTF	1	9.93049e-05	TCRBV06-05*01	TCRBD02-01*02	TCRBJ01-02*01
CTGCTGTCGGCTGCTCCCTCCCAGACATCTGTGTACTTCTGTGCCAGCAGTTACTCCGCTCGGAACACTGAAGCTTTCTTTGGACAA	CASSYSARNTEAFF	1	9.93049e-05	TCRBV06-05*01		TCRBJ01-01*01
AGGCTGCTGTCGGCTGCTCCCTCCCAGACATCTGTGTACTTCTGTGCCAGCAGCAGGGGCGGAAATTCACCCCTCCACTTTGGGAAC	CASSRGGNSPLHF	1	9.93049e-05	TCRBV06-05*01	TCRBD01-01*01	TCRBJ01-06*01
CTCAGGCTGCTGTCGGCTGCTCCCTCCCAGACATCTGTGTACTTCTGTGCCAGCCGGGACAGGGTATACGAGCAGTACTTCGGGCCG	CASRDRVYEQYF	1	9.93049e-05	TCRBV06-05*01	TCRBD01-01*01	TCRBJ02-07*01
CCGCTCAGGCTGCTGTCGGCTGCTCCCTCCCAGACATCTGTGTACTTCTGTGCCAGCAGTTGGGCAGATACGCAGTATTTTGGCCCA	CASSWADTQYF	1	9.93049e-05	TCRBV06-05*01		TCRBJ02-03*01
CTGCTGTCGGCTGCTCCCTCCCAGACATCTGTGTACTTCTGTGCCAGCAGTCAGGGCGCAGGAGCTTACGAGCAGTACTTCGGGCCG	CASSQGAGAYEQYF	1	9.93049e-05	TCRBV06-05*01	TCRBD01-01*01	TCRBJ02-07*01
AGGCTGCTGTCGGCTGCTCCCTCCCAGACATCTGTGTACTTCTGTGCCAGCACTTGGACAGGGAGCAATGAGCAGTTCTTCGGGCCA	CASTWTGSNEQFF	1	9.93049e-05	TCRBV06-05*01	TCRBD01-01*01	TCRBJ02-01*01
CTGCTGTCGGCTGCTCCCTCCCAGACATCTGTGTACTTCTGTGCCAGCAGGGCAGGGAATCTGGCAGATACGCAGTATTTTGGCCCA	CASRAGNLADTQYF	1	9.93049e-05	TCRBV06-05*01	TCRBD01-01*01	TCRBJ02-03*01
CTGCTGTCGGCTGCTCCCTCCCAGACATCTGTGTACTTCTGTGCCAGCAGACCGGACAGGGGGCGTTTTGGCTACACCTTCGGTTCG	CASRPDRGRFGYTF	1	9.93049e-05	TCRBV06-05*01	TCRBD01-01*01	TCRBJ01-02*01
CCGCTCAGGCTGCTGTCGGCTGCTCCCTCCCAGACATCTGTGTACTTCTGTGCCAGCAGGTGGGACGGTGGCTACACCTTCGGTTCG	CASRWDGGYTF	1	9.93049e-05	TCRBV06-05*01		TCRBJ01-02*01
CTGTCGGCTGCTCCCTCCCAGACATCTGTGTACTTCTGTGCCAGCAGTACGCGGGGGACGGCTAACTATGGCTACACCTTCGGTTCG	CASSTRGTANYGYTF	1	9.93049e-05	TCRBV06-05*01	TCRBD02-01*01	TCRBJ01-02*01
CTGTCGGCTGCTCCCTCCCAGACATCTGTGTACTTCTGTGCCAGCAGTTATCGGTTTTTAACTAATGAAAAACTGTTTTTTGGCAGT	CASSYRFLTNEKLFF	1	9.93049e-05	TCRBV06-05*01	TCRBD02-01	TCRBJ01-04*01
CTGTCGGCTGCTCCCTCCCAGACATCTGTGTACTTCTGTGCCAGCAGTCGAACAGGGGGCTCTGGAAACACCATATATTTTGGAGAG	CASSRTGGSGNTIYF	1	9.93049e-05	TCRBV06-05*01	TCRBD01-01*01	TCRBJ01-03*01
AGGCTGCTGTCGGCTGCTTCCTCCCAGACATCTGTGTACTTCTGTGCCAGCGGGGACAGAAGCAATCAGCCCCAGCATTTTGGTGAT	CASGDRSNQPQHF	1	9.93049e-05	TCRBV06-05*01	TCRBD01-01*01	TCRBJ01-05*01
CTGTCGGCTGCTCCCTCCCAGACATCTGTGTACTTCTGTGCCAGCAGCTCGGGCGGGACAGGGGCCACTGAAGCTTTCTTTGGACAA	CASSSGGTGATEAFF	1	9.93049e-05	TCRBV06-05*01	TCRBD01-01*01	TCRBJ01-01*01
CTGCTGTCGGCTGCTCCCTCCCAGACATCTGTGTACTTCTGTGCCAGCAGACCGGGACAGAGTAATGAAAAACTGTTTTTTGGCAGT	CASRPGQSNEKLFF	1	9.93049e-05	TCRBV06-05*01	TCRBD01-01*01	TCRBJ01-04*01
CTGCTGTCGGCTGCTCCCTCCCAGACATCTGTGTACTTCTGTGCCAGCAGAAACGGTCTTCCGCCCCGGGAGCAGTACTTCGGGCCG	CASRNGLPPREQYF	1	9.93049e-05	TCRBV06-05*01	TCRBD02-01	TCRBJ02-07*01
CTGTCGGCTGCTCCCTCCCAGACATCTGTGTACTTCTGTGCCAGCAGTTACGTCCAGGGGGTTTCCTACGAGCAGTACTTCGGGCCG	CASSYVQGVSYEQYF	1	9.93049e-05	TCRBV06-05*01	TCRBD01-01*01	TCRBJ02-07*01
AGGCTGCTGTCGGCTGCTCCCTCCCAGACATCTGTGTACTTCTGTGCCAGCAGTCCACGGGACAGGGGGTGGGTGTTCTTCGGGCCA	CASSPRDRGWVFF	1	9.93049e-05	TCRBV06-05*01	TCRBD01-01*01	TCRBJ02-01*01
AGGCTGCTGTCGGCTGCTCCCTCCCAGACATCTGTGTACTTCTGTGCCAGCAGTTTCTACAGGGGAGGCGAGCAGTACTTCGGGCCG	CASSFYRGGEQYF	1	9.93049e-05	TCRBV06-05*01	TCRBD01-01*01	TCRBJ02-07*01
AGGCTGCTGTCGGCTGCTCCCTCCCAGACATCTGTGTACTTCTGTGCCAGCAGTAAGGTCAGAAACACTGAAGCTTTCTTTGGACAA	CASSKVRNTEAFF	1	9.93049e-05	TCRBV06-05*01		TCRBJ01-01*01
CTGCTGTCGGCTGCTCCCTCCCAGACATCTGTGTACTTCTGTGCCAGCAGCCGCCACCAGGGCAATCAGCCCCAGCATTTTGGTGAT	CASSRHQGNQPQHF	1	9.93049e-05	TCRBV06-05*01	TCRBD01-01*01	TCRBJ01-05*01
CTGTCGGCTGCTCCCTCCCAGACATCTGTGCACTTCTGTGCCAGCAGTTACTCGGGGGAAGGAACCTATGGCTACACCTTCGGTTCG	CASSYSGEGTYGYTF	1	9.93049e-05	TCRBV06-05*01		TCRBJ01-02*01
AGGCTGCTGTCGGCTGCTCCCTCCCAGACATCTGTGTACTTCTGTGCCAGCAGACGCGACGGCTACAATGAGCAGTTCTTCGGGCCA	CASRRDGYNEQFF	1	9.93049e-05	TCRBV06-05*01		TCRBJ02-01*01
CTGTCGGCTGCTCCCTCCCAGACATCTGTGTACTTCTGTGCCAGCAGTTACTCGATAAGCGGTACCTACGAGCAGTACTTCGGGCCG	CASSYSISGTYEQYF	1	9.93049e-05	TCRBV06-05*01	TCRBD02-01	TCRBJ02-07*01
CTGTCGGCTGCTCCCTCCCAGACATCTGTGTACTTCTGTGCCAGCAGTTACTCATGGGGTCCTAATGAAAAACTGTTTTTTGGCAGT	CASSYSWGPNEKLFF	1	9.93049e-05	TCRBV06-05*01		TCRBJ01-04*01
TCGGCTGCTCCCTCCCAGACATCTGTGTACTTCTGTGCCAGCAGTTGGGGACAGGGGGCCGGCACAGATACGCAGTATTTTGGCCCA	CASSWGQGAGTDTQYF	1	9.93049e-05	TCRBV06-05*01	TCRBD01-01*01	TCRBJ02-03*01
CTGCTGTCGGCTGCTCCCTCCCAGACATCTGTGTACTTCTGTGCCAGCAGTTACTTACAGGGGAACACTGAAGCTTTCTTTGGACAA	CASSYLQGNTEAFF	1	9.93049e-05	TCRBV06-05*01	TCRBD01-01*01	TCRBJ01-01*01
CTGCTGTCGGCTGCTCCCTCCCAGACATCTGTGTACTTCTGTGCCAGCAGAGCGGGGGGTAACTTCAATGAGCAGTTCTTCGGGCCA	CASRAGGNFNEQFF	1	9.93049e-05	TCRBV06-05*01	TCRBD02-01*01	TCRBJ02-01*01
CTGCTGTCGGCTGCTCCCTCCCAGACATCTGTGTACTTCTGTGCCAGCACCCGGACTAGCGGGGGGGATGAGCAGTTCTTCGGGCCA	CASTRTSGGDEQFF	1	9.93049e-05	TCRBV06-05*01	TCRBD02-01*01	TCRBJ02-01*01
CTGTCGGCTGCTCCCTCCCAGACATCTGTGTACTTCTGTGCCAGCAGTTACGTACAGGGTGCGATCTACGAGCAGTACTTCGGGCCG	CASSYVQGAIYEQYF	1	9.93049e-05	TCRBV06-05*01	TCRBD01-01*01	TCRBJ02-07*01
TCGGCTGCTCCCTCCCAGACATCTGTGTACTTCTGTGCCAGCAGTTTTATTACAGGGGGTTTTAATGAAAAACTGTTTTTTGGCAGT	CASSFITGGFNEKLFF	1	9.93049e-05	TCRBV06-05*01	TCRBD01-01*01	TCRBJ01-04*01
CTGCTGTCGGCTGCTCCCTCCCAGACATCTGTGTACTTCTGTGCCAGCAGTTACTCGAGCCCACCAAGTGGCTACACCTTCGGTTCG	CASSYSSPPSGYTF	1	9.93049e-05	TCRBV06-05*01	TCRBD02-01	TCRBJ01-02*01
CTGCTGTCGGCTGCTCCCTCCCAGACATCTGTGTACTTCTGTGCCAGCAGTCGACAGGGTGGGTCCTACGAGCAGTACTTCGGGCCG	CASSRQGGSYEQYF	1	9.93049e-05	TCRBV06-05*01	TCRBD01-01*01	TCRBJ02-07*01
CTCAGGCTGCTGTCGGCTGCTCCCTCCCAGACATCTGTGTACTTCTGTGCCAGCAGGGGGACCTTAGGGGAGCAGTACTTCGGGCCG	CASRGTLGEQYF	1	9.93049e-05	TCRBV06-05*01		TCRBJ02-07*01
CTGTCGGCTGCTCCCTCCCAGACATCTGTGTACTTCTGTGCCAGCACCCCCGCGTTAGCGGGGGGCAATGAGCAGTTCTTCGGGCCA	CASTPALAGGNEQFF	1	9.93049e-05	TCRBV06-05*01	TCRBD02-01*01	TCRBJ02-01*01
CTGTCGGCTGCTCCCTCCCAGACATCTGTGTACTTCTGTGCCAGCAGCTTGGTACTTGGTTCGGGAAACACCATATATTTTGGAGAG	CASSLVLGSGNTIYF	1	9.93049e-05	TCRBV06-05*01	TCRBD02-01	TCRBJ01-03*01
CTGCTGTCGGCTGCTCCCTCCCAGACATCTGTGTACTTCTGTGCCAGCAGTAAAGACAGGGGTAACGAAAAACTGTTTTTTGGCAGT	CASSKDRGNEKLFF	1	9.93049e-05	TCRBV06-05*01	TCRBD01-01*01	TCRBJ01-04*01
CTGCTGTCGGCTGCTCCCTCCCAGACATCTGTGTACTTCTGTGCCAGCAGTTACGATTTTAGGTTCGATGGCTACACCTTCGGTTCG	CASSYDFRFDGYTF	1	9.93049e-05	TCRBV06-05*01		TCRBJ01-02*01
AGGCTGCTGTCGGCTGCTCCCTCCCAGACATCTGTGTACTTCTGTGCCAGCAGTTACTGGGGGGACACTGAAGCTTTCTTTGGACAA	CASSYWGDTEAFF	1	9.93049e-05	TCRBV06-05*01	TCRBD02-01*01	TCRBJ01-01*01
CTCAGGCTGCTGTCGGCTGCTCCCTCCCAGACATCTGTGTACTTCTGTGCCAGCAGTTACGGCTACAATGAGCAGTTCTTCGGGCCA	CASSYGYNEQFF	1	9.93049e-05	TCRBV06-05*01		TCRBJ02-01*01
CTGTCGGCTGCTCCCTCCCAGACATCTGTGTACTTCTGTGCCAGCAGTTACGGAGGGGGGAATAACTATGGCTACACCTTCGGTTCG	CASSYGGGNNYGYTF	1	9.93049e-05	TCRBV06-05*01		TCRBJ01-02*01
CTGTCGGCTGCTCCCTCCCAGACATCTGTGTACTTCTGTGCCAGCAGTTACTCGAGCAGGGGATGGGACGAGCAGTACTTCGGGCCG	CASSYSSRGWDEQYF	1	9.93049e-05	TCRBV06-05*01	TCRBD01-01*01	TCRBJ02-07*01
CTGTCGGCTGCTCCCTCCCAGACATCTGTGTACTTCTGTGCCAGCAGTTACTCCATCACCTCTGGAAACACCATATATTTTGGAGAG	CASSYSITSGNTIYF	1	9.93049e-05	TCRBV06-05*01		TCRBJ01-03*01
AGGCTGCTGTCGGCTGCTCCCTCCCAGACATCTGTGTACTTCTGTGCCAGCGCGCGTGGGTTGGGTTACGAGCAGTACTTCGGGCCG	CASARGLGYEQYF	1	9.93049e-05	TCRBV06-05*01		TCRBJ02-07*01
GAGTCGGCTGCTCCCTCCCAGACATCTGTGTACTTCTGTGCCAGCAGTTACGCCCGGACAGGGGGCGATGGCTACACCTTCGGTTCG	CASSYARTGGDGYTF	1	9.93049e-05	TCRBV06-05*01	TCRBD01-01*01	TCRBJ01-02*01
CTCAGGCTGCTGTCGGCTGCTCCCTCCCAGACATCTGTGTACTTCTGTGCCAGCAGTTACCGGGGGTCCGAGCAGTACTTCGGGCCG	CASSYRGSEQYF	1	9.93049e-05	TCRBV06-05*01	TCRBD02-01*01	TCRBJ02-07*01
AGGCTGCTGTCGGCTGCTCCCTCCCAGACATCTGTGTACTTCTGTGCCAGCAGAACGGCAGGGAATTCACCCCTCCACTTTGGGAAC	CASRTAGNSPLHF	1	9.93049e-05	TCRBV06-05*01	TCRBD01-01*01	TCRBJ01-06*01
CTGTCGGCTGCTCCCTCCCAGACATCTGTGTACTTCTGTGCCAGCAGTTATCAGTCTAGCGGGGGAGAGACCCAGTACTTCGGGCCA	CASSYQSSGGETQYF	1	9.93049e-05	TCRBV06-05*01	TCRBD02-01*01	TCRBJ02-05*01
AGGCTGCTGTCGGCTGCTCCCTCCCAGACATCTGTGTACTTCTGTGCCAGCGTGCGAGGGCGCGCCTACGAGCAGTACTTCGGGCCG	CASVRGRAYEQYF	1	9.93049e-05	TCRBV06-05*01	TCRBD02-01*02	TCRBJ02-07*01
CTGCTGTCGGCTGCTCCCTCCCAGACATCTGTGTACTTCTGTGCCAGCAGTGGAGGATGGGCGGGCGGGGAGCTGTTTTTTGGAGAA	CASSGGWAGGELFF	1	9.93049e-05	TCRBV06-05*01	TCRBD02-01	TCRBJ02-02*01
CTGTCGGCTGCTCCCTCCCAGACATCTGTGTACTTCTGTGCCAGCAGTACAACAGGGGGGTCTTCGAAAAAACTGTTTTTTGGCAGT	CASSTTGGSSKKLFF	1	9.93049e-05	TCRBV06-05*01	TCRBD01-01*01	TCRBJ01-04*01
CTCAGGCTGCTGTCGGCTGCTCCCTCCCAGACATCTGTGTACTTCTGTGCCAGCAGAAGTGCCAAAAACATTCAGTACTTCGGCGCC	CASRSAKNIQYF	1	9.93049e-05	TCRBV06-05*01		TCRBJ02-04*01
AGGCTGCTGTCGGCTGCTCCCTCCCAGACATCTGTGTACTTCTGTGCCAGCAGTCCTGTCCTCGTTTCTGAGCAGTTCTTCGGGCCA	CASSPVLVSEQFF	1	9.93049e-05	TCRBV06-05*01	TCRBD02-01	TCRBJ02-01*01
GTGTCGGCTGCTCCCTCCCAGACATCTGTGTACTTCTGTGCCAGCACCTCGTTGGCGCCCTCCTACAATGAGCAGTTCTTCGGGCCA	CASTSLAPSYNEQFF	1	9.93049e-05	TCRBV06-05*01		TCRBJ02-01*01
CTGTCGGCTGCTCCCTCCCAGACATCTGTGTACTTCTGTGCCAGCAGTTCAAAACCGGTAACCTACAATGAGCAGTTCTTCGGGCCA	CASSSKPVTYNEQFF	1	9.93049e-05	TCRBV06-05*01	TCRBD02-01	TCRBJ02-01*01
CTGCTGTCGGCTGCTCCCTCCCAGACATCTGTGTACTTCTGTGCCAGCAGTTTGGGTGAGCCGTGGGAGACCCAGTACTTCGGGCCA	CASSLGEPWETQYF	1	9.93049e-05	TCRBV06-05*01		TCRBJ02-05*01
AGGCTGCTGTCGGCTGCTCCCTCCCAGACATCTGTGTACTTCTGTGCCAGCAGTTCTTTTCAGGGCACTGAAGCTTTCTTTGGACAA	CASSSFQGTEAFF	1	9.93049e-05	TCRBV06-05*01	TCRBD01-01*01	TCRBJ01-01*01
CTGCTGTCGGCTGCTCCCTCCCAGACATCTGTGTACTTCTGTGCCAGCAGCTCGGGAGGTAGCAATCAGCCCCAGCATTTTGGTGAT	CASSSGGSNQPQHF	1	9.93049e-05	TCRBV06-05*01	TCRBD02-01*02	TCRBJ01-05*01
CTGTCGGCTGCTCCCTCCCAGACATCTGTGTACTTCTGTGCCAGCAGCATCAGGAGTATCGGGGACTATGGCTACACCTTCGGTTCG	CASSIRSIGDYGYTF	1	9.93049e-05	TCRBV06-05*01	TCRBD02-01*01	TCRBJ01-02*01
CTCAGGCTGCTGTCGGCTGCTCCCTCCCAGACATCTGTGTACTTCTGTGCCAGCAGTTATCTTGCCTACGAGCAGTACTTCGGGCCG	CASSYLAYEQYF	1	9.93049e-05	TCRBV06-05*01	TCRBD02-01	TCRBJ02-07*01
TCGGCTGCTCCCTCCCAGACATCTGTGTACCTCTGTGCCAGCAGTTACCCTAGCGTGGGGGGCACAGATACGCAGTATTTTGGCCCA	CASSYPSVGGTDTQYF	1	9.93049e-05	TCRBV06-05*01	TCRBD02-01	TCRBJ02-03*01
CTCAGGCTGCTGTCGGCTGCTCCCTCCCAGACATCTGTGTACTTCTGTGCCACCACAGGGAGGAACACTGAAGCTTTCTTTGGACAA	CATTGRNTEAFF	1	9.93049e-05	TCRBV06-05*01	TCRBD01-01*01	TCRBJ01-01*01
CTGTCGGCTGCTCCCTCCCAGACATCTGTGTACTTCTGTGCCAGCAGTCTGACAGCGGGGGTAAATCAGCGCCAGCATTTTGGTGAT	CASSLTAGVNQRQHF	1	9.93049e-05	TCRBV06-05*01	TCRBD02-01*01	TCRBJ01-05*01
AGGCTGCTGTCGGCTGCTCCCTCCCAGACATCTGTGTACTTCTGTGCCAGCAGTCCCGCTGCCTCCTACGAGCAGTACTTCGGGCCG	CASSPAASYEQYF	1	9.93049e-05	TCRBV06-05*01		TCRBJ02-07*01
CTGCTGTCGGCTGCTCCCTCCCAGACATCTGTGTACTTCTGTGCCACCACGGGACTAGCGGGGACTAATGAGCAGTTCTTCGGGCCA	CATTGLAGTNEQFF	1	9.93049e-05	TCRBV06-05*01	TCRBD02-01*01	TCRBJ02-01*01
AGGCTGCTGTCGGCTGCTCCCTCCCAGACATCTGTGTACTTCTGTGCCAGCAGACAGGGGGCGCGGACTGAAGCTTTCTTTGGACAA	CASRQGARTEAFF	1	9.93049e-05	TCRBV06-05*01	TCRBD01-01*01	TCRBJ01-01*01
CTGCTGTCGGCTGCTCCCTCCCAGACATCTGTGTACTTCTGTGCCAGCAGCCCAGGACAGTATAATTCACCCCTCCACTTTGGGAAC	CASSPGQYNSPLHF	1	9.93049e-05	TCRBV06-05*01	TCRBD01-01*01	TCRBJ01-06*01
CTGTCGGCTGCTCCCTCCCAGACATCTGTGTACTTCTGTGCCAGCAGTTACTCCAGCGGGGGGATCAGTGAGCAGTTCTTCGGGCCA	CASSYSSGGISEQFF	1	9.93049e-05	TCRBV06-05*01	TCRBD02-01*01	TCRBJ02-01*01
CTGCTGTCGGCTGCTCCCTCCCAGACATCTGTGTACTTCTGTGCCAGCTCCCGACTAGCGGGGGGTTATGAGCAGTTCTTCGGGCCA	CASSRLAGGYEQFF	1	9.93049e-05	TCRBV06-05*01	TCRBD02-01*01	TCRBJ02-01*01
CTGTCGGCTGCTCCCTCCCAGACATCTGTGTACTTCTGTGCCAGCAGGCAACAGGGCAACTATAATTCACCCCTCCACTTTGGGAAC	CASRQQGNYNSPLHF	1	9.93049e-05	TCRBV06-05*01	TCRBD01-01*01	TCRBJ01-06*01
CTGCTGTCGGCTGCTCCCTCCCAGACATCTGTGTACTTCTGTGCCAGCAGTTATCGACAGGGCAATCAGCCCCAGCATTTTGGTGAT	CASSYRQGNQPQHF	1	9.93049e-05	TCRBV06-05*01	TCRBD01-01*01	TCRBJ01-05*01
AGGCTGCTGTCGGCTGCTCCCTCCCAGACATCTGTGTACTTCTGTGCCAGCACCGCCACAGGGGTCAACGAGCAGTACTTCGGGCCG	CASTATGVNEQYF	1	9.93049e-05	TCRBV06-05*01	TCRBD01-01*01	TCRBJ02-07*01
CTGCTGTCGGCTGCTCCCTCCCAGACATCTGTGTACTTCTGTGCCAGCAGTTACTCGGGGGGTAATTCACCCCTCCACTTTGGGAAC	CASSYSGGNSPLHF	1	9.93049e-05	TCRBV06-05*01	TCRBD02-01*01	TCRBJ01-06*01
AGGCTGCTGTCGGCTGCTCCCTCCCAGACATCTGTGTACTTCTGTGCCAGCGGCCCCAACGGGAATCAGCCCCAGCATTTTGGTGAT	CASGPNGNQPQHF	1	9.93049e-05	TCRBV06-05*01	TCRBD02-01	TCRBJ01-05*01
AGGCTGCTGTCGGCTGCTCCCTCCCAGACATCTGTGTACTTCTGTGCCAGCATGGAAGCGGGAACCTACGAGCAGTACTTCGGGCCG	CASMEAGTYEQYF	1	9.93049e-05	TCRBV06-05*01	TCRBD02-01*02	TCRBJ02-07*01
AGGCTGCTGTCGGCTGCTCCCTCCCAGACATCTGTGTACTTCTGTGCCAGCAGTTACCCCGGGGACTATGGCTACACCTTCGGTTCG	CASSYPGDYGYTF	1	9.93049e-05	TCRBV06-05*01	TCRBD02-01*01	TCRBJ01-02*01
CTGTCGGCTGCTCCCTCCCAGACATCTGTGTACTTCTGTGCCAGCAGCCCGGCCACCGGGGGCACAGATACGCAGTATTTTGGCCCA	CASSPATGGTDTQYF	1	9.93049e-05	TCRBV06-05*01	TCRBD02-01*01	TCRBJ02-03*01
TCGGCTGCTCCCTCCCAGACATCTGTGTACTTCTGTGCCAGCAGTTTAGGGATCGGGGGCAGGAACACTGAAGCTTTCTTTGGACAA	CASSLGIGGRNTEAFF	1	9.93049e-05	TCRBV06-05*01		TCRBJ01-01*01
CTGCTGTCGGCTGCTCCCTCCCAGACATCTGTGTACTTCTGTGCCAGCAGTTACTCGCAGGGAACCTACGAGCAGTACTTCGGGCCG	CASSYSQGTYEQYF	1	9.93049e-05	TCRBV06-05*01	TCRBD01-01*01	TCRBJ02-07*01
CCGCTCAGGCTGCTGTCGGCTGCTCCCTCCCAGACATCTGTGTACTTCTGTGCCAGCGGGCAGTCCTATGGCTACACCTTCGGTTCG	CASGQSYGYTF	1	9.93049e-05	TCRBV06-05*01	TCRBD01-01*01	TCRBJ01-02*01
CTCAGGCTGCTGTCGGCTGCTCCCTCCCAGACATCTGTGTACTTCTGTGCCAGCCAGGACTCTGGAAACACCATATATTTTGGAGAG	CASQDSGNTIYF	1	9.93049e-05	TCRBV06-05*01	TCRBD01-01*01	TCRBJ01-03*01
CTGTCGGCTGCTCCCTCCCAGACATCTGTGTACTTCTGTGCCAGCAGTTACGATGGGACAGGGACCTACGAGCAGTACTTCGGGCCG	CASSYDGTGTYEQYF	1	9.93049e-05	TCRBV06-05*01	TCRBD01-01*01	TCRBJ02-07*01
CTGCTGTCGGCTGCTCCCTCCCAGACATCTGTGTACTTCTGTGCCAGCAGTCCCTACAGGGGTAATCAGCCCCAGCATTTTGGTGAT	CASSPYRGNQPQHF	1	9.93049e-05	TCRBV06-05*01	TCRBD01-01*01	TCRBJ01-05*01
CTGCTGTCGGCTGCTCCCTCCCAGACATCTGTGTACTTCTGTGCCAGCAGTTACTCCCAGGCCCCCTATGGCTACACCTTCGGTTCG	CASSYSQAPYGYTF	1	9.93049e-05	TCRBV06-05*01	TCRBD01-01*01	TCRBJ01-02*01
CTGTCGGCTGCTCCCTCCCAGACATCTGTGTACTTCTGTGCCAGCAGGCCTAGCGGGGGCACCTACAATGAGCAGTTCTTCGGGCCA	CASRPSGGTYNEQFF	1	9.93049e-05	TCRBV06-05*01	TCRBD02-01*01	TCRBJ02-01*01
TCGGCTGCTCCCTCCCAGACATCTGTGTACTTCTGTGCCAGCAGTTACCAGACAGGACCAATGAACACTGAAGCTTTCTTTGGACAA	CASSYQTGPMNTEAFF	1	9.93049e-05	TCRBV06-05*01	TCRBD01-01*01	TCRBJ01-01*01
CTGCTGTCGGCTGCTCCCTCCCAGACATCTGTGTACTTCTGTGCCAGCCGACCCGCCAGGGGATTAGATGGCTACACCTTCGGTTCG	CASRPARGLDGYTF	1	9.93049e-05	TCRBV06-05*01	TCRBD01-01*01	TCRBJ01-02*01
CTGCTGTCGGCTGCTCCCTCCCAGACATCTGTGTACTTCTGTGCCAGCAACAGGGAAGGTGTGAACACTGAAGCTTTCTTTGGACAA	CASNREGVNTEAFF	1	9.93049e-05	TCRBV06-05*01	TCRBD01-01*01	TCRBJ01-01*01
CTCAGGCTGCTGTCGGCTGCTCCCTCCCAGACATCTGTGTACTTCTGTGCCACCCGTGTACCTAATTCACCCCTCCACTTTGGGAAC	CATRVPNSPLHF	1	9.93049e-05	TCRBV06-05*01		TCRBJ01-06*01
CTGTCGGCTGCTCCCTCCCAGACATCTGTGTACTTCTGTGCCAGCAGTTACTCGTCGGGGCCCAATCAGCCCCAGCATTTTGGTGAT	CASSYSSGPNQPQHF	1	9.93049e-05	TCRBV06-05*01		TCRBJ01-05*01
CTGCTGTCGGCTGCTCCCTCCCAGACATCTGTGTATTTCTGTGCCAGCAGTTATAGGCAGGGGATCCCTTCGCTCCACTTTGGGAAC	CASSYRQGIPSLHF	1	9.93049e-05	TCRBV06-05*01	TCRBD01-01*01	TCRBJ01-06*01
CTCAGGCTGCTGTCGGCTGCTCCCTCCCAGACATCTGTGTACTTCTGTGCCAGCAGCAAGGCCGTGGAGACCCAGTACTTCGGGCCA	CASSKAVETQYF	1	9.93049e-05	TCRBV06-05*01		TCRBJ02-05*01
TCGGCTGCTCCCTCCCAGACATCTGTGTACTTCTGTGCCAGCAGTTACCAAGGACAGATTTATAATTCACCCCTCCACTTTGGGAAC	CASSYQGQIYNSPLHF	1	9.93049e-05	TCRBV06-05*01	TCRBD01-01*01	TCRBJ01-06*01
CTGTCGGCTGCTCCCTCCCAGACATCTGTGTACTTCTGTGCCAGCAGTAACCGGGACCCCATCCTCGGGGAGCTGTTTTTTGGAGAA	CASSNRDPILGELFF	1	9.93049e-05	TCRBV06-05*01		TCRBJ02-02*01
CCGCTCAGGCTGCTGTCGGCTGCTCCCTCCCAGACATCTGTGTACTTCTGTGCCAGCAGTTGGCGGGGGGAACTGTTTTTTGGCAGT	CASSWRGELFF	1	9.93049e-05	TCRBV06-05*01	TCRBD02-01*01	TCRBJ01-04*01
CTGCTGTCGGCTGCTCCCTCCCAGACATCTGTGTACTTCTGTGCCAGCAGTTACCGGGACAGTACCTACGAGCAGTACTTCGGGCCG	CASSYRDSTYEQYF	1	9.93049e-05	TCRBV06-05*01	TCRBD01-01*01	TCRBJ02-07*01
CTGCTGTCGGCTGCTCCCTCCCAGACATCTGTGTACTTCTGTGCCAGCCCGATGGGGGGTGTAAAAGATGGCTACACCTTCGGTTCG	CASPMGGVKDGYTF	1	9.93049e-05	TCRBV06-05*01	TCRBD02-01*01	TCRBJ01-02*01
CTGTCGGCTGCTCCCTCCCAGACATCTGTGTACTTCTGTGCCAGCAGATCGACTAGGGGCAGGTCCTACGAGCAGTACTTCGGGCCG	CASRSTRGRSYEQYF	1	9.93049e-05	TCRBV06-05*01	TCRBD02-01	TCRBJ02-07*01
CTCAGGCTGCTGTCGGCTGCTCCCTCCCAGACATCTGTGTACTTCTGTGCCAGCAGTCGACGCCACAATGAGCAGTTCTTCGGGCCA	CASSRRHNEQFF	1	9.93049e-05	TCRBV06-05*01		TCRBJ02-01*01
CTGTCGGCTGCTCCTTCCCAGACATCTGTGTACTTCTGTGCCAGCAGTTACTTGAGGAGAGGTTCTGGTGGCTACACCTTCGGTTCG	CASSYLRRGSGGYTF	1	9.93049e-05	TCRBV06-05*01	TCRBD02-01*02	TCRBJ01-02*01
CTGTCGGCTGCTCCCTCCCAGACATCTGTGTACTTCTGTGCCAGCAGTTACACGGACGGAACCTACAATGAGCAGTTCTTCGGGCCA	CASSYTDGTYNEQFF	1	9.93049e-05	TCRBV06-05*01		TCRBJ02-01*01
AGGCTGCTGTCGGCTGCTCCCTCCCAGACATCTGTGTACTTCTGTGCCAGCGGGGACAGAAGCAATCAGCCCCAGCATTTTGGTGAT	CASGDRSNQPQHF	1	9.93049e-05	TCRBV06-05*01	TCRBD01-01*01	TCRBJ01-05*01
CTGCTGTCGGCTGCTCCCTCCCAGACATCTGTGTACTTCTGTGCCAGCAGTCGCGGGGGGGCCGTTTACGAGCAGTACTTCGGGCCG	CASSRGGAVYEQYF	1	9.93049e-05	TCRBV06-05*01	TCRBD02-01*01	TCRBJ02-07*01
CTGCTGTCGGCTGCTCCCTCCCAGACATCTGTGTACTTCTGTGCCAGCAGTTCCAACAGGGGGCGCTATGGCTACACCTTCGGTTCG	CASSSNRGRYGYTF	1	9.93049e-05	TCRBV06-05*01	TCRBD01-01*01	TCRBJ01-02*01
CTGTCGGCTGCTCCCTCCCAGACATCTGTGTACTTCTGTGCCAGCAGAAGGAGGGGACAGGGGCTTTCACCCCTCCACTTTGGGAAC	CASRRRGQGLSPLHF	1	9.93049e-05	TCRBV06-05*01	TCRBD01-01*01	TCRBJ01-06*01
TCGGCTGCTCCCTCCCAGACATCTGTGTACTTCTGTGCCAGCAGTTACTCGACCCACAGGGCCAATTCACCCCTCCACTTTGGGAAC	CASSYSTHRANSPLHF	1	9.93049e-05	TCRBV06-05*01	TCRBD01-01*01	TCRBJ01-06*01
CTGCTGTCGGCTGCTCCCTCCCAGACATCTGTGTACTTCTGTGCCAGCACCAACGGACGGCGGCACACTGAAGCTTTCTTTGGACAA	CASTNGRRHTEAFF	1	9.93049e-05	TCRBV06-05*01		TCRBJ01-01*01
CTGTCGGCTGCTCCCTCCCAGACATCTGTGTACTTCTGTGCCAGCAGTTACGGGCCAGAAGCCAAAAACATTCAGTACTTCGGCGCC	CASSYGPEAKNIQYF	1	9.93049e-05	TCRBV06-05*01	TCRBD01-01*01	TCRBJ02-04*01
TCGGCTGCTCCCTCCCAGACATCTGTGTACTTCTGTGCCAGCAGTTACCGGGGGACGACAACTAATGAAAAACTGTTTTTTGGCAGT	CASSYRGTTTNEKLFF	1	9.93049e-05	TCRBV06-05*01	TCRBD02-01*01	TCRBJ01-04*01
CTGCTGTCTGCTGCTCCCTCCCAGACATCTGTGTACTTCTGTGCCAGCAGTTCCAACAGGGGGCGCTATGGCTACACCTTCGGTTCG	CASSSNRGRYGYTF	1	9.93049e-05	TCRBV06-05*01	TCRBD01-01*01	TCRBJ01-02*01
CTGCTGTCGGCTGCTCCCTCCCAGACATCTGTGTACTTCTGTGCCAGCAGTTCCGGGACAGGGATTCAGCCCCAGCATTTTGGTGAT	CASSSGTGIQPQHF	1	9.93049e-05	TCRBV06-05*01	TCRBD01-01*01	TCRBJ01-05*01
CTGCTGTCGGCTGCCCCCTCCCAGACATCTGTGTACTTCTGTGCCAGCCGACCCGCCAGGGGATTAGATGGCTACACCTTCGGTTCG	CASRPARGLDGYTF	1	9.93049e-05	TCRBV06-05*01	TCRBD01-01*01	TCRBJ01-02*01
CTGCTGTCGGCTGCTCCCTCCCAGACATCTGTGTACTTCTGTGCCAGCAGTTACTGGGGACCACAGACTGAAGCTTTCTTTGGACAA	CASSYWGPQTEAFF	1	9.93049e-05	TCRBV06-05*01		TCRBJ01-01*01
AGGCTGCTGTCGGCTGCTCCCTCCCAGACATCTGTGTACTTCTGTGCCAGCAGGTTGGGACTACCCTCCGAGCAGTTCTTCGGGCCA	CASRLGLPSEQFF	1	9.93049e-05	TCRBV06-05*01	TCRBD02-01	TCRBJ02-01*01
CTGTCGGCTGCTCCCTCCCAGACATCTGTGTACTTCTGTGCCAGCAGAAGGGACAGGGTTAGCAATCAGCCCCAGCATTTTGGTGAT	CASRRDRVSNQPQHF	1	9.93049e-05	TCRBV06-05*01	TCRBD01-01*01	TCRBJ01-05*01
GTGTCGGCTGCTCCCTCCCAGACATCTGTGTACTTCTGTGCCAGCAGCACATGGGGGGGCTTGAATCAGCCCCAGCATTTTGGTGAT	CASSTWGGLNQPQHF	1	9.93049e-05	TCRBV06-05*01	TCRBD02-01*01	TCRBJ01-05*01
AGGCTGCTGTCGGCTGCTCCCTCCCAGACATCTGTGTACTTCTGTGCCAGCAGTCAACAGGCGAACACTGAAGCTTTCTTTGGACAA	CASSQQANTEAFF	1	9.93049e-05	TCRBV06-05*01	TCRBD01-01*01	TCRBJ01-01*01
AGGCTGCTGTCGGCTGCTCCCTCCCAGACATCTGTGTACTTCTGTGCCAGCAGTCCTCCAGGCACAGATACGCAGTATTTTGGCCCA	CASSPPGTDTQYF	1	9.93049e-05	TCRBV06-05*01	TCRBD01-01*01	TCRBJ02-03*01
AGGCTGCTGTCGGCTGCTCCCTCCCAGACATCTGTGTACTTCTGTGCCAGCGGGGGACAGGACTACAATGAGCAGTTCTTCGGGCCA	CASGGQDYNEQFF	1	9.93049e-05	TCRBV06-05*01	TCRBD01-01*01	TCRBJ02-01*01
CTGTCGGCTGCTCCCTCCCAGACATCTGTGTACTTCTGTGCCAGCAGTTACGAAGGGACAGGGGTCACTGAAGCTTTCTTTGGACAA	CASSYEGTGVTEAFF	1	9.93049e-05	TCRBV06-05*01	TCRBD01-01*01	TCRBJ01-01*01
AGGCTGCTGTCGGCTGCTCCCTCCCAGACATCTGTGTACTTCTGTGCCAGCAGTCCTTTACAGAACACTGAAGCTTTCTTTGGACAA	CASSPLQNTEAFF	1	9.93049e-05	TCRBV06-05*01	TCRBD01-01*01	TCRBJ01-01*01
CTGCTGTCGGCTGCTCCCTCCCAGACATCTGTGTACTTCTGTGCCAGCAGTTATCTAGCGGCGGGCTACGAGCAGTACTTCGGGCCG	CASSYLAAGYEQYF	1	9.93049e-05	TCRBV06-05*01	TCRBD02-01	TCRBJ02-07*01
CTGTCGGCTGCTCCCTCTCAGACATCTGTGTACTTCTGTGCCAGCAGTTCCCGGGGGGACAGGGGGCGGCGAGCTCTCTTTGGACAA	CASSSRGDRGRRALF	1	9.93049e-05	TCRBV06-05*01	TCRBD01-01*01	TCRBJ01-01*01
CTGCTGTCGGCTGCTCCCTCCCAGACATCTGTGTACTTCTGTGCCAGCAGTTGGCTGGAGGAGGGTCAGCCCCAGCATTTTGGTGAT	CASSWLEEGQPQHF	1	9.93049e-05	TCRBV06-05*01	TCRBD02-01*02	TCRBJ01-05*01
CTCAGGCTGCTGTCGGCTGCTCCCTCCCAGACATCTGTGTACTTCTGTGCCAGCAGAGGGAGTCCAGAGACCCAGTACTTCGGGCCA	CASRGSPETQYF	1	9.93049e-05	TCRBV06-05*01	TCRBD02-01*02	TCRBJ02-05*01
AGGCTGCTGTCGGCTGCTCCCTCCCAGACATCTGTGTACTTCTGTGCCAGCAGTCCCGGACAGGGTAGGGAAGCTTTCTTTGGACAA	CASSPGQGREAFF	1	9.93049e-05	TCRBV06-05*01	TCRBD01-01*01	TCRBJ01-01*01
CTCAGGCTGCTGTCGGCTGCTCCCTCCCAGACATCTGTGTACTTCTGTGCCAGCAGCCGTTCGGGCGATGGCTACACCTTCGGTTCG	CASSRSGDGYTF	1	9.93049e-05	TCRBV06-05*01		TCRBJ01-02*01
CTGTCGGCTGCTCCCTCCCAGACATCTGTGTACTTCTGTGCCAGCATCCCAGAGGGGACGGGCTCCTACGAGCAGTACTTCGGGCCG	CASIPEGTGSYEQYF	1	9.93049e-05	TCRBV06-05*01		TCRBJ02-07*01
CTGCTGTCGGCTGCTCCCTCCCAGACATCTGTGTACTTCTGTGCCAGCAGTCCACAGGGAATGGCCTACGAGCAGTACTTCGGGCCG	CASSPQGMAYEQYF	1	9.93049e-05	TCRBV06-05*01	TCRBD01-01*01	TCRBJ02-07*01
AGGCTGCTGTCGGCTGCTCCCTCCCAGACATCTGTGTACTTCTGTGCCAGCAGTCCCGGGACCTTACGAGAGCAGTACTTCGGGCCG	CASSPGTLREQYF	1	9.93049e-05	TCRBV06-05*01		TCRBJ02-07*01
CTGCTGTCGGCTGCTCCCTCCCAGACATCTGTGTACTTCTGTGCCAGCAGTTTCAGAAATAGCAATCAGCCCCAGCATTTTGGTGAT	CASSFRNSNQPQHF	1	9.93049e-05	TCRBV06-05*01	TCRBD01-01*01	TCRBJ01-05*01
CTGTCGGCTGCTCCCTCCCAGACATCTGTGTACTTCTGTGCCAGCAGTTTACTAGCGGGGGGGCTCTCCGAGCAGTACTTCGGGCCG	CASSLLAGGLSEQYF	1	9.93049e-05	TCRBV06-05*01	TCRBD02-01*01	TCRBJ02-07*01
CTGTCGGCTGCTCCCTCCCAGACATCTGTGTACTTCTGTGCCAGCAGTTACGGGAGGGTCTCCTACAATGAGCAGTTCTTCGGGCCA	CASSYGRVSYNEQFF	1	9.93049e-05	TCRBV06-05*01	TCRBD02-01*02	TCRBJ02-01*01
CTGTCGGCTGCTCCCTCCCAGACATCTGTGTACTTCTGTGCCAGCACCTCGTTGGCGCCCTCCTACAATGAGCAGTTCTTCGGGCCA	CASTSLAPSYNEQFF	1	9.93049e-05	TCRBV06-05*01		TCRBJ02-01*01
TCGGCTGCTCCCTCCCAGACATCTGTGTACTTCTGTGCCAGCAGTTACTTTCCGGTCTCCCTCACAGATACGCAGTATTTTGGCCCA	CASSYFPVSLTDTQYF	1	9.93049e-05	TCRBV06-05*01	TCRBD02-01	TCRBJ02-03*01
CTGTCGGCTGCTCCCTCCCAGACATCTGTGTACTTCTGTGCCAGCAGTTCCCCGGGACAGGGGGTGAGTGAGCAGTACTTCGGGCCG	CASSSPGQGVSEQYF	1	9.93049e-05	TCRBV06-05*01	TCRBD01-01*01	TCRBJ02-07*01
AGGCTGCTGTCGGCTGCTCCCTCCCAGACATCTGTGTACTTCTGTGCCAGCGGCCGCAGGACAGCCTACGAGCAGTACTTCGGGCCG	CASGRRTAYEQYF	1	9.93049e-05	TCRBV06-05*01	TCRBD01-01*01	TCRBJ02-07*01
AGGCTGCTGTCGGCTGCTCCCTCCCAGACATCTGTGTACTTCTGTGCCAGCAGTTACTACGGGGGAGAGACCCAGTACTTCGGGCCA	CASSYYGGETQYF	1	9.93049e-05	TCRBV06-05*01	TCRBD02-01*01	TCRBJ02-05*01
AGGCTGCTGTCGGCTGCTCCCTCCCAGACATCTGTGTACTTCTGTGCCAGCAGTGAGTCTAGCACAGATACGCAGTATTTTGGCCCA	CASSESSTDTQYF	1	9.93049e-05	TCRBV06-05*01	TCRBD02-01*02	TCRBJ02-03*01
CTCAGGCTGCTGTCGGCTGCTCCCTCCCAGACATCTGTGTACTTCTGTGCCAGCAGCTTAGCAGGGGGCGAAGCTTTCTTTGGACAA	CASSLAGGEAFF	1	9.93049e-05	TCRBV06-05*01	TCRBD01-01*01	TCRBJ01-01*01
TCCACTCTGACAGTGACCAGTGCCCATCCTGAAGACAGCAGCTTCTACATCTGCAATGGGAGCACAGATACGCAGTATTTTGGCCCA	CNGSTDTQYF	1	9.93049e-05	TCRBV20-01*01		TCRBJ02-03*01
ACTCTGACAGTGACCAGTGCCCATCCTGAAGACAGCAGCTTCTACATCTGCAGTGCCCCCAGCGCAGATACGCAGTATTTTGGCCCA	CSAPSADTQYF	1	9.93049e-05	TCRBV20-01*01	TCRBD02-01	TCRBJ02-03*01
TCCACTCTGACAGTGACCAGTGCCCATCCTGAAGACAGCAGCTTCTACATCTGCAGTGCTAGAGACGATACGCAGTATTTTGGCCCA	CSARDDTQYF	1	9.93049e-05	TCRBV20-01*01		TCRBJ02-03*01
ACTCTGACAGTGACCAGTGCCCATCCTGAAGACAGCAGCTTCTACATCTGCAGTGCGTCGTGGGGGATAAGGCAGTACTTCGGGCCG	CSASWGIRQYF	1	9.93049e-05	TCRBV20-01*01		TCRBJ02-07*01
TCCACTCTGACAGTGACCAGTGCCCATCCTGAAGACAGCAGCTTCTACATCTGCAGTGCTGTCTGGGATGGCTACACCTTCGGTTCG	CSAVWDGYTF	1	9.93049e-05	TCRBV20-01*01		TCRBJ01-02*01
ACTCTGACAGTGACCAGTGCCCATCCTGAAGACAGCAGCTTCTACATCTGCAGTTCCCGGGGAGGCACTGAAGCTTTCTTTGGACAA	CSSRGGTEAFF	1	9.93049e-05	TCRBV20-01*01	TCRBD02-01*02	TCRBJ01-01*01
ACTCTGACAGTGACCAGTGCCCATCCTGAAGACAGCAGCTTCTACATCTGCAGTGCCAAGCTCCGGACAGGCTACACCTTCGGTTCG	CSAKLRTGYTF	1	9.93049e-05	TCRBV20-01*01	TCRBD01-01*01	TCRBJ01-02*01
ACTCTGACAGTGACCAGTGCCCATCCTGAAGACAGCAGCTTCTACATCTGCAGTGCTCCAGCTATAGCGGGGGAGTTCTTCGGGCCA	CSAPAIAGEFF	1	9.93049e-05	TCRBV20-01*01	TCRBD02-01*01	TCRBJ02-01*01
ACTCTGACAGTGACCAGTGCCCATCCTGAAGACAGCAGCTTCTACATCTGCAGTGCTACCAACCTCAATGAGCAGTTCTTCGGGCCA	CSATNLNEQFF	1	9.93049e-05	TCRBV20-01*01		TCRBJ02-01*01
ACTCTGACAGTGACCAGTGCCCATCCTGAAGACAGCAGCTTCTACATCTGCAGTGCTAGAAGGGCTCCCGAGCAGTTCTTCGGGCCA	CSARRAPEQFF	1	9.93049e-05	TCRBV20-01*01		TCRBJ02-01*01
ACTCTGACAGTGACCAGTGCCCATCCTGAAGACAGCAGCTTCTACATCTGCAGTGCTTGGGGAGCGAGAGGCTACACCTTCGGTTCG	CSAWGARGYTF	1	9.93049e-05	TCRBV20-01*01	TCRBD02-01*02	TCRBJ01-02*01
ACTCTGACAGTGACCAGTGCCCATCCTGAAGACAGCAGCTTCTACATCTGCAGTGCTAGTAAGGTCTACGAGCAGTACTTCGGGCCG	CSASKVYEQYF	1	9.93049e-05	TCRBV20-01*01		TCRBJ02-07*01
ACTCTGACAGTGACCAGTGCCCATCCTGAAGACAGCAGCTTCTACATCTGCAGCGTCAGGGGTAACACTGAAGCTTTCTTTGGACAA	CSVRGNTEAFF	1	9.93049e-05	TCRBV20-01*01	TCRBD01-01*01	TCRBJ01-01*01
ACTCTGACAGTGACCAGTGCCCATCCTGAAGACAGCAGCTTCTACATCTGCAGTGCCCTGGACAGCCTTGAAGCTTTCTTTGGACAA	CSALDSLEAFF	1	9.93049e-05	TCRBV20-01*01	TCRBD01-01*01	TCRBJ01-01*01
ACTCTGACAGTGACCAGTGCCCATCCTGAAGACAGCAGCTTCTACATCTGCAGTGCAGGGGGAACCTACGAGCAGTACTTCGGGCCG	CSAGGTYEQYF	1	9.93049e-05	TCRBV20-01*01	TCRBD01-01*01	TCRBJ02-07*01
ACTCTGACAGTGACCAGTGCCCATCCTGAAGACAGCAGCTTCTACATCTGCAGTGCTAGAGATGCGGTCGAAGCTTTCTTTGGACAA	CSARDAVEAFF	1	9.93049e-05	TCRBV20-01*01	TCRBD02-01	TCRBJ01-01*01
ACTCTGACAGTGACCAGTGCCCATCCTGAAGACAGCAGCTTCTACATCTGCAGTGCTAGAGATTCTCCTGAAGCTTTCTTTGGACAA	CSARDSPEAFF	1	9.93049e-05	TCRBV20-01*01	TCRBD02-01	TCRBJ01-01*01
ACTCTGACAGTGACCAGTGCCCATCCTGAAGACAGCAGCTTCTACATCTGCAGTGCTAGAACCGACTATGGCTACACCTTCGGTTCG	CSARTDYGYTF	1	9.93049e-05	TCRBV20-01*01		TCRBJ01-02*01
ACTCTGACAGTGACCAGTGCCCATCCTGAAGACAGCAGCTTCTACATCTGCAGTGCCAGCCGGGCGAAAGGGCAGTTCTTCGGGCCA	CSASRAKGQFF	1	9.93049e-05	TCRBV20-01*01		TCRBJ02-01*01
TCCACTCTGACAGTGACCAGTGCCCATCCTGAAGACAGCAGCTTCTACATCTGCAGTGCCCTGAACAATGAGCAGTTCTTCGGGCCA	CSALNNEQFF	1	9.93049e-05	TCRBV20-01*01		TCRBJ02-01*01
ACTCTGACAGTGACCAGTGCCCATCCTGAAGACAGCAGCTTCTACATCTGCAGTGCTCTTAAACGAGAGACCCAGTACTTCGGGCCA	CSALKRETQYF	1	9.93049e-05	TCRBV20-01*01		TCRBJ02-05*01
ACTCTGACAGTGACCAGTGCCCATCCTGAAGACAGCAGCTTCTACATCTGCAGTCCCTCTGTCAGGGGGAAACTGTTTTTTGGCAGT	CSPSVRGKLFF	1	9.93049e-05	TCRBV20-01*01	TCRBD01-01*01	TCRBJ01-04*01
ACTCTGACAGTGACCAGTGCCCATCCTGAAGACAGCAGCTTCTACATCTGCAGTGCTGGGGGACTGAACGGCTACACCTTCGGTTCG	CSAGGLNGYTF	1	9.93049e-05	TCRBV20-01*01	TCRBD02-01	TCRBJ01-02*01
ACTCTGACAGTGACCAGTGCCCATCCTGAAGACAGCAGCTTCTACATCTGCAGTGCTCGTACAAACACTGAAGCTTTCTTTGGACAA	CSARTNTEAFF	1	9.93049e-05	TCRBV20-01*01	TCRBD01-01*01	TCRBJ01-01*01
ACTCTGACAGTGACCAGTGCCCATCCTGAAGACAGCAGCTTCTACATCTGCAGTGCTAGGGACAGCTATGGCTACACCTTCGGTTCG	CSARDSYGYTF	1	9.93049e-05	TCRBV20-01*01	TCRBD01-01*01	TCRBJ01-02*01
ACTCTGACAGTGACCAGTGCCCATCCTGAAGACAGCAGCTTCTACATCTGCAGTGCTAGTCGAGGCACTGAAGCTTTCTTTGGACAA	CSASRGTEAFF	1	9.93049e-05	TCRBV20-01*01	TCRBD02-01*02	TCRBJ01-01*01
ACTCTGACAGTGACCAGTGCCCATCCTGAAGACAGCAGCTTCTACATCTGCAGTGCTCCAGGACCTCGGACCCAGTACTTCGGGCCA	CSAPGPRTQYF	1	9.93049e-05	TCRBV20-01*01		TCRBJ02-05*01
TCCACTCTGACAGTGACCAGTGCCCATCCTGAAGACAGCAGCTTCTACATCTGCAGTGCTGGACAAGGCGGCTACACCTTCGGTTCG	CSAGQGGYTF	1	9.93049e-05	TCRBV20-01*01	TCRBD01-01*01	TCRBJ01-02*01
GTGAATGCCTTGGAGCTGGAGGACTCGGCCCTGTATCTCTGTGCCAGCAGCACCGGACAGGGCACAGATACGCAGTATTTTGGCCCA	CASSTGQGTDTQYF	1	9.93049e-05	TCRBV05-08*01	TCRBD01-01*01	TCRBJ02-03*01
AATGTGAATGCCTTGGAGCTGGAGGACTCGGCCCTGTATCTCTGTGCCAGCAGCTTGATAGCGGGGGGCCGTACGTTCTTCGGGCCA	CASSLIAGGRTFF	1	9.93049e-05	TCRBV05-08*01	TCRBD02-01*01	TCRBJ02-01*01
AATGCCTTGGAGCTGGAGGACTCGGCCCTGTATCTCTGTGCCAGCAGCCGGACAGGGGGTGGTCAGGAGACCCAGTACTTCGGGCCA	CASSRTGGGQETQYF	1	9.93049e-05	TCRBV05-08*01	TCRBD01-01*01	TCRBJ02-05*01
GTGAATGCCTTGGAGCTGGAGGACTCGGCCCTGTATCTCTGTGCCAGCACGGGGGGGACATCCTACAATGAGCAGTTCTTCGGGCCA	CASTGGTSYNEQFF	1	9.93049e-05	TCRBV05-08*01	TCRBD02-01*01	TCRBJ02-01*01
AATGCCTTGGAGCTGGAGGACTCGGCCCTGTATCTCTGTGCCAGCAGCCGAGGGTCCTCGTACCAAGAGACCCAGTACTTCGGGCCA	CASSRGSSYQETQYF	1	9.93049e-05	TCRBV05-08*01	TCRBD02-01*02	TCRBJ02-05*01
AATGCCTTGGAGCTGGAGGACTCGGCCCTGTATCTCTGTGCCAGCAGTCGGGACAGCAGCTCCTACAATGAGCAGTTCTTCGGGCCA	CASSRDSSSYNEQFF	1	9.93049e-05	TCRBV05-08*01	TCRBD01-01*01	TCRBJ02-01*01
CTGGAGGACTCGGCCCTGTATCTCTGTGCCAGCAGCTTGGGCTGGGACTTTGCGGGGGGGAGCCACAATGAGCAGTTCTTCGGGCCA	CASSLGWDFAGGSHNEQFF	1	9.93049e-05	TCRBV05-08*01	TCRBD02-01*01	TCRBJ02-01*01
AATGTGAACGCCTTGGAGCTGGAGGACTCGGCCCTGTATCTCTGTGCCAGCAGCTTGGCAAGCTATCAGCCCCAGCATTTTGGTGAT	CASSLASYQPQHF	1	9.93049e-05	TCRBV05-08*01	TCRBD02-01	TCRBJ01-05*01
GCCTTGGAGCTGGAGGACTCGGCCCTGTATCTCTGTGCCAGCAGCTCCTCACTTGGATCTAGCACAGATACGCAGTATTTTGGCCCA	CASSSSLGSSTDTQYF	1	9.93049e-05	TCRBV05-08*01		TCRBJ02-03*01
GTGAACGCCTTGGAGCTGGAGGACTCGGCCCTGTATCTCTGTGCCAGCAGGGAACAGGGGGAGGATGAAAAACTGTTTTTTGGCAGT	CASREQGEDEKLFF	1	9.93049e-05	TCRBV05-08*01	TCRBD01-01*01	TCRBJ01-04*01
GTGAACGCCTTGGAGCTGGAGGACTCGGCCCTGTATCTCTGTGCCAGCAGCTTGACAGGGGGCAATTCACCCCTCCACTTTGGGAAC	CASSLTGGNSPLHF	1	9.93049e-05	TCRBV05-08*01	TCRBD01-01*01	TCRBJ01-06*01
GAGCTGAATGTGAATGCCTTGGAGCTGGAGGACTCGGCCCTGTATCTCTGTGCCAGCGGGGACTCCTACGAGCAGTACTTCGGGCCG	CASGDSYEQYF	1	9.93049e-05	TCRBV05-08*01		TCRBJ02-07*01
GAGCTGAATGTGAATGCCTTGGAGCTGGAGGACTCGGCCCTGTATCTCTGTGCCAGCAGCCCCGGAATGAGGGAGTTCTTCGGGCCA	CASSPGMREFF	1	9.93049e-05	TCRBV05-08*01	TCRBD02-01*02	TCRBJ02-01*01
CTGAATGTGAATGCCTTGGAGCTGGAGGATTCGGCCCTGTATCTCTGTGCCAGCTGCCGGGGATCCTACGAGCAGTACTTCGGGCCG	CASCRGSYEQYF	1	9.93049e-05	TCRBV05-08*01	TCRBD02-01*01	TCRBJ02-07*01
AATGCCTTGGAGCTGGAGGACTCGGCCCTGTATCTCTGTGCCAGCAGCTCCGGACTAGCGGGTCGCCACGAGCAGTACTTCGGGCCG	CASSSGLAGRHEQYF	1	9.93049e-05	TCRBV05-08*01	TCRBD02-01	TCRBJ02-07*01
GCCTTGGAGCTGGAGGACTCGGCCCTGTATCTCTGTGCCAGCAGCTTGTACGGCGGGGGGGCGGCTTACGAGCAGTACTTCGGGCCG	CASSLYGGGAAYEQYF	1	9.93049e-05	TCRBV05-08*01	TCRBD02-01*01	TCRBJ02-07*01
AATGCCTTGGAGCTGGAGGACTCGGCCCTGTATCTCTGTGCCAGCAGCCCCAGTGGGGTAAGAGGGACTGAAGCTTTCTTTGGACAA	CASSPSGVRGTEAFF	1	9.93049e-05	TCRBV05-08*01	TCRBD02-01*02	TCRBJ01-01*01
AATGCCTTGGAGCTGGAGGACTCGGCCCTGTATCTCTGTGCCAGCAGCTTGTTCGGAGCCCCTGAGACTGAAGCTTTCTTTGGACAA	CASSLFGAPETEAFF	1	9.93049e-05	TCRBV05-08*01	TCRBD02-01*02	TCRBJ01-01*01
AATGCCTTGGAGCTGGAGGACTCGGCCCTGTATCTCTGTGCCAGCAGCTGGAGGACGGACCTCACAGATACGCAGTATTTTGGCCCA	CASSWRTDLTDTQYF	1	9.93049e-05	TCRBV05-08*01	TCRBD02-01*02	TCRBJ02-03*01
AATGCTTTGGAGCTGGAGGACTCGGCCCTGTATCTCTGTGCCAGCAGCCGTTGGGGACAGGGGGCGGATGAGCAGTTCTTCGGGCCA	CASSRWGQGADEQFF	1	9.93049e-05	TCRBV05-08*01	TCRBD01-01*01	TCRBJ02-01*01
GTGAATGCCTTGGAGCTGGAGGACTCGGCCCTGTATCTCTGTGCCAGCAATGACCCGGGAAACACAGATACGCAGTATTTTGGCCCA	CASNDPGNTDTQYF	1	9.93049e-05	TCRBV05-08*01	TCRBD02-01*02	TCRBJ02-03*01
GTGAATGCCTTGGAGCTGGAGGACTCGGCCCTGTATCTCTGTGCCAGCAGCTTGGGGCTCGCTTACAATGAGCAGTTCTTCGGGCCA	CASSLGLAYNEQFF	1	9.93049e-05	TCRBV05-08*01	TCRBD01-01*01	TCRBJ02-01*01
AATGCCTTGGAGCTGGAGGACTCGGCCCTGTATCTCTGTGCCAGCAGCGGCACAGGGTATGGAACAGATACGCAGTATTTTGGCCCA	CASSGTGYGTDTQYF	1	9.93049e-05	TCRBV05-08*01	TCRBD01-01*01	TCRBJ02-03*01
AATGCCTTGGAGCTGGAGGACTCGGCCCTGTATCTCTGTGCCAGCAGCCCCAGTGGGGTAAGAGGGACCGAAGCTTTCTTTGGACAA	CASSPSGVRGTEAFF	1	9.93049e-05	TCRBV05-08*01		TCRBJ01-01*01
AAGTTCCAGCGCACACAGCAGGGGGACTTGGCTGTGTATCTCTGTGCCAGCAGACCGGACAGAAACACTGAAGCTTTCTTTGGACAA	CASRPDRNTEAFF	1	9.93049e-05	TCRBV07-01*01	TCRBD01-01*01	TCRBJ01-01*01
AAGTTCCAGCGCACACAGCAGGGGGACTTGGCTGTGTATCTCTGTGCCAGCAGCCCACAGGGTTACAATGAGCAGTTCTTCGGGCCA	CASSPQGYNEQFF	1	9.93049e-05	TCRBV07-01*01	TCRBD01-01*01	TCRBJ02-01*01
CAGCGCACAGAGCGGGGGGACTCAGCCGTGTATCTCTGTGCCAGCAGCTTAGCGGGGGGTAGCACAGATACGCAGTATTTTGGCCCA	CASSLAGGSTDTQYF	1	9.93049e-05	TCRBV07-03*01	TCRBD02-01*01	TCRBJ02-03*01
AAGATCCAGCGCACAGAGCGGGGGGACTCAGCCGTGTATCTCTGTGCCAGCAGCTTACATTCCACCGGGGAGCTGTTTTTTGGAGAA	CASSLHSTGELFF	1	9.93049e-05	TCRBV07-03*01	TCRBD01-01*01	TCRBJ02-02*01
ATCCAGCGCACAGAGCGGGGGGACTCAGCCGTGTATCTCTGTGCCAGCAGCCTAGGGTTAAACACCGGGGAGCTGTTTTTTGGAGAA	CASSLGLNTGELFF	1	9.93049e-05	TCRBV07-03*01		TCRBJ02-02*01
ATCCAGCGCACAGAGCGGGGGGACTCAGCCGTGTATCTCTGTGCCAGCGCGGCGGGACAGGGCGTTTCACCCCTCCACTTTGGGAAC	CASAAGQGVSPLHF	1	9.93049e-05	TCRBV07-03*01	TCRBD01-01*01	TCRBJ01-06*01
ATCCAGCGCACAGAGCGGGGGGACTCAGCCGTGTATCTCTGTGCCAGCAGCCCCACAGGGGGCCCCTATGGCTACACCTTCGGTTCG	CASSPTGGPYGYTF	1	9.93049e-05	TCRBV07-03*01	TCRBD01-01*01	TCRBJ01-02*01
CGCACAGAGCGGGGGGACTCAGCCGTGTATCTCTGTGCCAGCAGCTTAGCGACTGGACAGGACCACTATGGCTACACCTTCGGTTCG	CASSLATGQDHYGYTF	1	9.93049e-05	TCRBV07-03*01	TCRBD01-01*01	TCRBJ01-02*01
ATCCAGCGCACAGAGCGGGGGGACTCAGCCGTGTATCTCTGTGCCAGCAGCATAACAGAGAACACCGGGGAGCTGTTTTTTGGAGAA	CASSITENTGELFF	1	9.93049e-05	TCRBV07-03*01		TCRBJ02-02*01
AAGATCCAGCGCACAGAGCGGGGGGACTCAGCCGTGTATCTCTGTGCCAGCAGCCCATTTAGCACAGATACGCAGTATTTTGGCCCA	CASSPFSTDTQYF	1	9.93049e-05	TCRBV07-03*01	TCRBD01-01*01	TCRBJ02-03*01
AAGATCCAGCGCACAGAGCGGGGGGACTCAGCCGTGTATCTCTGTGCCAGCAGCTTATCTGGGGCCAACGTCCTGACTTTCGGGGCC	CASSLSGANVLTF	1	9.93049e-05	TCRBV07-03*01		TCRBJ02-06*01
ACAGAGCAGGGGGACTCAGCCGTGTATCTCCGTGCCAGCAGCTTACCGGGCCCTTTCGTATACCGCGGCGGCTACACCTTCGGTTCG	RASSLPGPFVYRGGYTF	1	9.93049e-05	TCRBV07-03*02		TCRBJ01-02*01
ATCCAGCGCACAGAGCGGGGGGACTCAGCCGTGTATCTCTGTGCCAGCAGCTTATTCGGTTCCCAAGAGACCCAGTACTTCGGGCCA	CASSLFGSQETQYF	1	9.93049e-05	TCRBV07-03*01	TCRBD02-01	TCRBJ02-05*01
CAGCGCACAGAGCGGGGGGACTCAGCCGTGTATCTCTGTGCCAGCAGCCTCTCTCTGGGGGACACCGGGGAGCTGTTTTTTGGAGAA	CASSLSLGDTGELFF	1	9.93049e-05	TCRBV07-03*01		TCRBJ02-02*01
ATCCAGCGCACAGAGCAGGGGGACTCAGCCGTGTATCTCCGTGCCAGCAACACGACAGTAATGAACACTGAAGCTTTCTTTGGACAA	RASNTTVMNTEAFF	1	9.93049e-05	TCRBV07-03*02	TCRBD01-01*01	TCRBJ01-01*01
AAGATCCAGCGCACAGAGCGGGGGGACTCAGCCGTGTATCTCTGTGCCAGCAGCGCCGGCGTCACAGATACGCAGTATTTTGGCCCA	CASSAGVTDTQYF	1	9.93049e-05	TCRBV07-03*01		TCRBJ02-03*01
AAGATCCAGCGCACAGAGCGGGGGGACTCAGCCGTATATCTCTGTGCCAGCAGCTTATCGGCGAACACTGAAGCTTTCTTTGGACAA	CASSLSANTEAFF	1	9.93049e-05	TCRBV07-03*01		TCRBJ01-01*01
ACAGAGCAGGGGGACTCAGCCGTGTATCTCCGTGCCAGCAGCTTAACCAAACGGGACAGGGAGTTCTATGGCTACACCTTCGGTTCG	RASSLTKRDREFYGYTF	1	9.93049e-05	TCRBV07-03*02	TCRBD01-01*01	TCRBJ01-02*01
ATCCAGCGCACAGAGCGGGGGGACTCAGCCGTGTATCTCTGTGCCAGCAGCTTAAGTCAGGGGGACAATGAGCAGTTCTTCGGGCCA	CASSLSQGDNEQFF	1	9.93049e-05	TCRBV07-03*01	TCRBD01-01*01	TCRBJ02-01*01
ATCCAGCGCACAGAGCGGGGGGACTCAGCCGTGTATCTCTGTGCCAGCAGCTTAAACTTGCACACCGGTACGCAGTATTTTGGCCCA	CASSLNLHTGTQYF	1	9.93049e-05	TCRBV07-03*01		TCRBJ02-03*01
ATCCAGCGCACAGAGCGGGGGGACTCAGCCGTGTATCTCTGTGCCAGCAGCTTAAGCGGGGGGGCGAATGAGCAGTTCTTCGGGCCA	CASSLSGGANEQFF	1	9.93049e-05	TCRBV07-03*01	TCRBD02-01*01	TCRBJ02-01*01
CGCACAGAGCGGGGGGACTCAGCCGTGTATCTCTGTGCCAGCAGCTTAACGCACAGGGCGGGTGACACTGAAGCTTTCTTTGGACAA	CASSLTHRAGDTEAFF	1	9.93049e-05	TCRBV07-03*01	TCRBD01-01*01	TCRBJ01-01*01
AAGATCCAGCGCACAGAGCGGGGGGACTCAGCCGTGTATCTCTGTGCCAGCAGCTTAGGAGGGGTAGAGACCCAGTACTTCGGGCCA	CASSLGGVETQYF	1	9.93049e-05	TCRBV07-03*01	TCRBD02-01*02	TCRBJ02-05*01
CTGAAGATCCAGCGCACAGAGCGGGGGGACTCAGCCGTGTATCTCTGTGCCAGCAGCGATGTTGTCGGGGAGCTGTTTTTTGGAGAA	CASSDVVGELFF	1	9.93049e-05	TCRBV07-03*01		TCRBJ02-02*01
ATCCAGCGCACAGAGCGGGGGGACTCAGCCGTGTATTTCTGTGCCAGCAGCTTATTCGGTTCCCAAGAGACCCAGTACTTCGGGCCA	CASSLFGSQETQYF	1	9.93049e-05	TCRBV07-03*01	TCRBD02-01	TCRBJ02-05*01
GAGCGGGGGGACTCAGCCGTGTATCTCTGTGCCAGCAGCTTAAATTCCCGAACCTCGCGGGGGGCGGGGGAGCAGTTCTTCGGGCCA	CASSLNSRTSRGAGEQFF	1	9.93049e-05	TCRBV07-03*01	TCRBD02-01*01	TCRBJ02-01*01
ACAGAGCGGGGGGACTCAGCCGTGTATCTCTGTGCCAGCAGCTTTTCCCGACTAGCGGGGGGTTCCTACGAGCAGTACTTCGGGCCG	CASSFSRLAGGSYEQYF	1	9.93049e-05	TCRBV07-03*01	TCRBD02-01*01	TCRBJ02-07*01
GAGCGGGGGGACTCAGCCGTGTATCTCTGTGCCAGCAGCCAGACCGGGACGGTTAACTCTGGGGCCAACGTCCTGACTTTCGGGGCC	CASSQTGTVNSGANVLTF	1	9.93049e-05	TCRBV07-03*01		TCRBJ02-06*01
ATCCAGCGCACAGAGCGGGGGGACTCAGCCGTGTATCTCTGTGCCAGCAGCTTAGGGGGTATCGGCGGTACGCAGTATTTTGGCCCA	CASSLGGIGGTQYF	1	9.93049e-05	TCRBV07-03*01		TCRBJ02-03*01
CAGCGCACAGAGCGGGGGGACTCAGCCGTGTATCTCTGTGCCAGCAGCTTAACGGGGGATTACACAGATACGCAGTATTTTGGCCCA	CASSLTGDYTDTQYF	1	9.93049e-05	TCRBV07-03*01		TCRBJ02-03*01
ATCCAGCGCACAGAGCGGGGGGACTCAGCCGTGTATCGCTGTGCCAGCAGCAACCGACAGGGTAACTACGAGCAGTACTTCGGGCCG	CASSNRQGNYEQYF	1	9.93049e-05	TCRBV07-03*01	TCRBD01-01*01	TCRBJ02-07*01
AAGATCCAGCGCACAGAGCGGGGGGACTCAGCCGTGTATCTCTGTGCCAGCAGCCCGGGACTAGCCTACGAGCAGTACTTCGGGCCG	CASSPGLAYEQYF	1	9.93049e-05	TCRBV07-03*01	TCRBD02-01	TCRBJ02-07*01
GATCCAGCGCACAGAGCGGGGGACTCAGCCGTGTATCTCTGTGCCAGCAGCTTCGGGGGGAAGGACGGTACGCAGTATTTTGGCCCA	CASSFGGKDGTQYF	1	9.93049e-05	TCRBV07-03*01	TCRBD02-01*01	TCRBJ02-03*01
AAGATCCAGCGCACAGAGCGGGGGGACTCAGCCGTGTATCTCTGTGCCAGCAGACCGGACAGAAACACTGAAGCTTTCTTTGGACAA	CASRPDRNTEAFF	1	9.93049e-05	TCRBV07-03*01	TCRBD01-01*01	TCRBJ01-01*01
ATCCAGCGCACAGAGCGGGGGGACTCAGCCGTGTATCTCTGTGCCAGCAGCCCGGGGGGACAGGGTTTTATGGAGTACTTCGGGCCG	CASSPGGQGFMEYF	1	9.93049e-05	TCRBV07-03*01	TCRBD01-01*01	TCRBJ02-07*01
CAGCGCACAGAGCGGGGGGACTCAGCCGTGTATCTCTGTGCCAGCAGCTTAGATATCTCCCCAGACTACGAGCAGTACTTCGGGCCG	CASSLDISPDYEQYF	1	9.93049e-05	TCRBV07-03*01	TCRBD01-01*01	TCRBJ02-07*01
CCAGCGCACAGAGCGGGGGACTCAGCCGTGTATCTCTGTGCCAGCAGCCTCTCTCTGGGGGACACCGGGGAGCTGTTTTTTGGAGAA	CASSLSLGDTGELFF	1	9.93049e-05	TCRBV07-03*01		TCRBJ02-02*01
ACAGAGCAGGGGGACTCAGCCGTGTATCTCCGTGCCAGCAGCTTAACGTCCGTTGGACAGGGGCATCAGCCCCAGCATTTTGGTGAT	RASSLTSVGQGHQPQHF	1	9.93049e-05	TCRBV07-03*02	TCRBD01-01*01	TCRBJ01-05*01
CGCACAGAGCGGGGGGACTCAGCCGTGTATCTCTGTGCCAGCAGTTATAGGCGGTGGGGAAGCAATCAGCCCCAGCATTTTGGTGAT	CASSYRRWGSNQPQHF	1	9.93049e-05	TCRBV07-03*01		TCRBJ01-05*01
CTGAAGATCCAGCGCACAGAGCGGGGGGACTCAGCCGTGTATCTCTGTGCCAGCAGCTTATGGGTCTACGAGCAGTACTTCGGGCCG	CASSLWVYEQYF	1	9.93049e-05	TCRBV07-03*01		TCRBJ02-07*01
ATCCAGCGCACAGAGCGGGGGGACTCAGCCGTGTATCTCTGTGCCAGCAATCAGGGTGCCAGGGGCGGGGAGCTGTTTTTTGGAGAA	CASNQGARGGELFF	1	9.93049e-05	TCRBV07-03*01	TCRBD01-01*01	TCRBJ02-02*01
AAGATCCAGCGCACAGAGCGGGGGGACTCAGCCGTGTATCTCTGTGCCAGCAGCTTAACAGGGGGCACTGAAGCTTTCTTTGGACAA	CASSLTGGTEAFF	1	9.93049e-05	TCRBV07-03*01	TCRBD01-01*01	TCRBJ01-01*01
CAGCGCACAGAGCGGGGGGACTCAGCCGTGTATCTCTGTGCCAGCAGCTTAAGAGCAGGGGATAATTCACCCCTCCACTTTGGGAAC	CASSLRAGDNSPLHF	1	9.93049e-05	TCRBV07-03*01	TCRBD01-01*01	TCRBJ01-06*01
CAGCGCACAGAGCGGGGGGACTCAGCCGTGTATCTCTGTGCCAGCAGCCGTACTACAAGTCACACCGGGGAGCTGTTTTTTGGAGAA	CASSRTTSHTGELFF	1	9.93049e-05	TCRBV07-03*01	TCRBD02-01	TCRBJ02-02*01
ATCCAGCGCACAGAGCGGGGGGACTCAGCCGTGTATCTCTGTGCCAGCAGTTCGACAGGAGTAAGCGGTACGCAGTATTTTGGCCCA	CASSSTGVSGTQYF	1	9.93049e-05	TCRBV07-03*01	TCRBD01-01*01	TCRBJ02-03*01
CAGCGCACAGAGCGGGGGGACTCAGCCGTGTATCTCTGTGCCAGCAGACTTGGAAGGGCTGGGGCCAACGTCCTGACTTTCGGGGCC	CASRLGRAGANVLTF	1	9.93049e-05	TCRBV07-03*01		TCRBJ02-06*01
CAGCGCACAGAGCGGGGGGACTCAGCCGTGTATCTCTGTGCCAGCAGCTTAGGGCGGGGCGGGGCAGATACGCAGTATTTTGGCCCA	CASSLGRGGADTQYF	1	9.93049e-05	TCRBV07-03*01	TCRBD02-01*01	TCRBJ02-03*01
AAGATCCAGCGCACAGAGCGGGGGGACTCAGCCGTGTATCTCTGTGCCAGCAGCCCATCGAACACCGGGGAGCTGTTTTTTGGAGAA	CASSPSNTGELFF	1	9.93049e-05	TCRBV07-03*01	TCRBD01-01*01	TCRBJ02-02*01
CAGCGCACAGAGCGGGGGGACTCAGCCGTGTATCTCTGTGCCAGCAGCTTAAGTCTAGCGGGGGCCGGGGAGCTGTTTTTTGGAGAA	CASSLSLAGAGELFF	1	9.93049e-05	TCRBV07-03*01	TCRBD02-01*01	TCRBJ02-02*01
CGCACAGAGCGGGGGGACTCAGCCGTGTATCTCTGTGCCAGCAGCCCCTTTAGCGGCTACTCCTACAATGAGCAGTTCTTCGGGCCA	CASSPFSGYSYNEQFF	1	9.93049e-05	TCRBV07-03*01	TCRBD02-01	TCRBJ02-01*01
CAGCGCACAGAGCGGGGGGACTCAGCCGTGTATCTCTGTGCCAGCAGCTTATACGGGGGCCCGAACACTGAAGCTTTCTTTGGACAA	CASSLYGGPNTEAFF	1	9.93049e-05	TCRBV07-03*01		TCRBJ01-01*01
ATCCAGCGCACAGAGCGGGGGGACTCAGCCGTGTATCTCTGTGCCAGCAGCCGTTCCGACAGGGTGCATGAGCAGTTCTTCGGGCCA	CASSRSDRVHEQFF	1	9.93049e-05	TCRBV07-03*01	TCRBD01-01*01	TCRBJ02-01*01
ACAGAGCGGGGGGACTCAGCCGTGTATCTCTGTGCCAGCAGCCCCAGTCGTGGACAGGGGACCTACAATGAGCAGTTCTTCGGGCCA	CASSPSRGQGTYNEQFF	1	9.93049e-05	TCRBV07-03*01	TCRBD01-01*01	TCRBJ02-01*01
CAGCGCACAGAGCGGGGGGACTCAGCCGTGTATCTCTGTGCCAGCAGCTTTGAGAGCTCCTATAATTCACCCCTCCACTTTGGGAAC	CASSFESSYNSPLHF	1	9.93049e-05	TCRBV07-03*01	TCRBD02-01*02	TCRBJ01-06*01
CGCACAGAGCGGGGGGACTCAGCCGTGTATCTCTGTGCCAGCAGCCGCCGGGGAGGAGCGGGGGAAGAGACCCAGTACTTCGGGCCA	CASSRRGGAGEETQYF	1	9.93049e-05	TCRBV07-03*01	TCRBD02-01*01	TCRBJ02-05*01
CTGAAGATCCAGCGCACAGAGCGGGGGGACTCAGCCGTGTATCTCTGTGCCAGCAGCTTAGCAGGGGGCGAAGCTTTCTTTGGACAA	CASSLAGGEAFF	1	9.93049e-05	TCRBV07-03*01	TCRBD01-01*01	TCRBJ01-01*01
ATCCAGCGCACAGAGCGGGGGGACTCAGCCGTGTATCTCTGTGCCAGCAGCTTAGGAGGCCCCACCTACGAGCAGTACTTCGGGCCG	CASSLGGPTYEQYF	1	9.93049e-05	TCRBV07-03*01	TCRBD02-01*02	TCRBJ02-07*01
AAGATCCAGCGCACAGAGCGGGGGGACTCAGCCGTGTATCTCTGTGCCAGCAGCCCCAACCCGTGGCCCACCGCATCCCTCGGGCCG	CASSPNPWPTASL	1	9.93049e-05	TCRBV07-03*01	TCRBD01-01*01	TCRBJ02-07*01
ACAGAGCGGGGGGACTCAGCCCTGTATCTCTGCGCCAGCAGCCACCAGCCCCAGGGGGCGTTGAATTCACCCCTCCACTTTGGGAAC	CASSHQPQGALNSPLHF	1	9.93049e-05	TCRBV07-03*01	TCRBD01-01*01	TCRBJ01-06*01
ATCCAGCGCACAGAGCGGGGGGACTCAGCCGTGTATCTCTGTGCCAGCAGCTACACAGTTCTCGGCGAGACCCAGTACTTCGGGCCA	CASSYTVLGETQYF	1	9.93049e-05	TCRBV07-03*01	TCRBD01-01*01	TCRBJ02-05*01
CAGCGCACACAGCAGGAGGACTCCGCCGTGTATCTCTGTGCCAGCAGCGAAGAGCGCCACAGCAAGGACGAGCAGTACTTCGGGCCG	CASSEERHSKDEQYF	1	9.93049e-05	TCRBV07-08*01		TCRBJ02-07*01
CTGAAGATCCAGCGCACACAGCAGGAGGACTCCGCCGTGTATCTCTGTGCCAGCAGCTTATGGGTCTACGAGCAGTACTTCGGGCCG	CASSLWVYEQYF	1	9.93049e-05	TCRBV07-08*01		TCRBJ02-07*01
ATCCAGCGCACACAGCAGGAGGACTCCGCCGTGTATCTCTGTGCCAGCAGCTTAGGTCTTAATAGTGAGACCCAGTACTTCGGGCCA	CASSLGLNSETQYF	1	9.93049e-05	TCRBV07-08*01	TCRBD02-01	TCRBJ02-05*01
ATCCAGCGCACACAGCAGGAGGACTCCGCCGTGTATCTCTGTGCCAGCAGCTTAGAGGGGGAAATGGCAGGCTACACCTTCGGTTCG	CASSLEGEMAGYTF	1	9.93049e-05	TCRBV07-08*01	TCRBD01-01*01	TCRBJ01-02*01
ATCCAGCGCACACAGCAGGAGGACTCCGCCGTGTATCTCTGTGCCAGCAGGCGGCAGGAAAATAACTATGGCTACACCTTCGGTTCG	CASRRQENNYGYTF	1	9.93049e-05	TCRBV07-08*01		TCRBJ01-02*01
ACACAGCAGGAGGACTCCGCCGTGTATCTCTGTGCCAGCAGCTTAGCGAGTTTACGGGGGGGAAGGGATGAGCAGTTCTTCGGGCCA	CASSLASLRGGRDEQFF	1	9.93049e-05	TCRBV07-08*01	TCRBD02-01*01	TCRBJ02-01*01
CGCACACAGCAGGAGGACTCCGCCGTGTATCTCTGTGCCAGCAGTTATAGGCGGTGGGGAAGCAATCAGCCCCAGCATTTTGGTGAT	CASSYRRWGSNQPQHF	1	9.93049e-05	TCRBV07-08*01		TCRBJ01-05*01
ATCCAGCGCACACAGCAGGAGGACTCCGCCGTGTATCTCTGTGCCAGCAGCTCCTTCGGGGGAATCGGGGAGCTGTTTTTTGGAGAA	CASSSFGGIGELFF	1	9.93049e-05	TCRBV07-08*01	TCRBD02-01*01	TCRBJ02-02*01
CAGCGCACACAGCAGGAGGACTCCGCCGTGTATCTCTGTGCCAGCAGCTTTGGATGGGCGGGGGCTCAGCCCCAGCATTTTGGTGAT	CASSFGWAGAQPQHF	1	9.93049e-05	TCRBV07-08*01	TCRBD02-01*01	TCRBJ01-05*01
CAGCGCACACAGCAGGAGGACTCCGCCGTGTATCTCTGTGCCAGCAGCTTGAGGGACAGGGTGGGAGAGACCCAGTACTTCGGGCCA	CASSLRDRVGETQYF	1	9.93049e-05	TCRBV07-08*01	TCRBD01-01*01	TCRBJ02-05*01
ACACAGCAGGAGGACTCCGCCGTGTATCTCTGTGCCAGCAGCTTAACGCCTAGCGGGACAGGCAATGAAAAACTGTTTTTTGGCAGT	CASSLTPSGTGNEKLFF	1	9.93049e-05	TCRBV07-08*01	TCRBD02-01*02	TCRBJ01-04*01
CAGCAGGAGGACTCCGCCGTGTATCTCTGTGCCAGCAGCCCGAGCGGCGGACAGGCTTCATCGATCTATGGCTACACCTTCGGTTCG	CASSPSGGQASSIYGYTF	1	9.93049e-05	TCRBV07-08*01	TCRBD01-01*01	TCRBJ01-02*01
CAGCGCACACAGCAGGAGGACTCCGCCGTGTATCTCTGTGCCAGCAGCTTAGGTGACAGGGGCGTGTGGCCCCAGCATTTTGGTGAT	CASSLGDRGVWPQHF	1	9.93049e-05	TCRBV07-08*01	TCRBD01-01*01	TCRBJ01-05*01
AAGATCCAGCGCACACAGCAGGAGGACTCCGCCGTGTATCTCTGTGCCAGCAGCTCGGACAGATCCTATGAGCAGTTCTTCGGGCCA	CASSSDRSYEQFF	1	9.93049e-05	TCRBV07-08*01	TCRBD01-01*01	TCRBJ02-01*01
CGCACACAGCAGGAGGACTCCGCCGTGTATCTCTGTGCCAGCAGCTTCCTATTAGCGGGGGAACCAGAGACCCAGTACTTCGGGCCA	CASSFLLAGEPETQYF	1	9.93049e-05	TCRBV07-08*01	TCRBD02-01*01	TCRBJ02-05*01
ACACAGCAGGAGGACTCCGCCGTGTATCTCTGTGCCAGCAGCCGAGGATTTTCCGGGACAGGAGATCAGCCCCAGCATTTTGGTGAT	CASSRGFSGTGDQPQHF	1	9.93049e-05	TCRBV07-08*01	TCRBD01-01*01	TCRBJ01-05*01
ATCCAGCGCACACAGCAGGAGGACTCCGCCGTGTATCTCTGTGCCAGCAGCTTCCAGGGGAATGGAAACACCATATATTTTGGAGAG	CASSFQGNGNTIYF	1	9.93049e-05	TCRBV07-08*01	TCRBD01-01*01	TCRBJ01-03*01
AAGATCCAGCGCACACAGCAGGAGGACTCCGCCGTGTATCTCTGTGCCAGCAGCCCCCAGGACAACTTGGGCTACACCTTCGGTTCG	CASSPQDNLGYTF	1	9.93049e-05	TCRBV07-08*01	TCRBD01-01*01	TCRBJ01-02*01
CAGCGCACACAGCAGGAGGACTCCGCCGTGTATCTCTGTGCCAGCAGCTTAGCGGCAAGGACGACCTACGAGCAGTACTTCGGGCCG	CASSLAARTTYEQYF	1	9.93049e-05	TCRBV07-08*01		TCRBJ02-07*01
CAGCGCACACAGCAGGAGGACTCCGCCGTGTATCTCTGTGCCAGCAGACCCCGGACAGTGAACACCGGGGAGCTGTTTTTTGGAGAA	CASRPRTVNTGELFF	1	9.93049e-05	TCRBV07-08*01	TCRBD01-01*01	TCRBJ02-02*01
ACACAGCAGGAGGACTCCGCCGTGTATCTCTGTGCCAGCAGCTCCTCCGGGACAGGGGGCTTTCCCGGGGAGCTGTTTTTTGGAGAA	CASSSSGTGGFPGELFF	1	9.93049e-05	TCRBV07-08*01	TCRBD01-01*01	TCRBJ02-02*01
ATCCAGCGCACACAGCAGGAGGACTCCGCCGTGTATCTCTGTGCCAGCAGCTTAGGGGGGGATTATGAAAAACTGTTTTTTGGCAGT	CASSLGGDYEKLFF	1	9.93049e-05	TCRBV07-08*01	TCRBD02-01*01	TCRBJ01-04*01
CAGCGCACACAGCAGGAGGACTCCGCCGTGTATCTCTGTGCCAGCAGCTCCCATGCGGGGGGGCCTTACGAGCAGTACTTCGGGCCG	CASSSHAGGPYEQYF	1	9.93049e-05	TCRBV07-08*01	TCRBD02-01*01	TCRBJ02-07*01
CAGCGCACACAGCAGGAGGACTCCGCCGTGTATCTCTGTGCCAGCAGCGTCGAGACAGGGTATAATTCACCCCTCCACTTTGGGAAC	CASSVETGYNSPLHF	1	9.93049e-05	TCRBV07-08*01	TCRBD01-01*01	TCRBJ01-06*01
ACTCTGAAGATCCAGCGCACACAGCAGGAGGACTCCGCCGTGTATCTCTGTGCCAGCAGCTTAGGGGGGGTTCAGTACTTCGGCGCC	CASSLGGVQYF	1	9.93049e-05	TCRBV07-08*01	TCRBD02-01*01	TCRBJ02-04*01
ATCCAGCGCACACAGCAGGAGGACTCCGCCGTGTATCTCTGTGCCAGCAGCAACCGACAGGGTAACTACGAGCAGTACTTCGGGCCG	CASSNRQGNYEQYF	1	9.93049e-05	TCRBV07-08*01	TCRBD01-01*01	TCRBJ02-07*01
CAGCGCACACAGCAGGAGGACTCCGCCGTGTATCTCTGTGCCAGCAGCGCCTACAGGGTTGCTAACTATGGCTACACCTTCGGTTCG	CASSAYRVANYGYTF	1	9.93049e-05	TCRBV07-08*01	TCRBD01-01*01	TCRBJ01-02*01
CAGCAGGAGGACTCCGCCGTGTATCTCTGTGCCAGCAGCTCCCCCCGAGCTAGCGGCCCTAGCACAGATACGCAGTATTTTGGCCCA	CASSSPRASGPSTDTQYF	1	9.93049e-05	TCRBV07-08*01	TCRBD02-01	TCRBJ02-03*01
ATCCAGCGCACACAGCAGGAGGACTCCGCCGTGTATCTCTGTGCCAGCAGCTTAGGTTTTAGGGGATCACCCCTCCACTTTGGGAAC	CASSLGFRGSPLHF	1	9.93049e-05	TCRBV07-08*01	TCRBD01-01*01	TCRBJ01-06*01
CTGAAGATCCAGCGCACACAGCAGGAGGACTCCGCCGTGTATCTCTGTGCCAGCAGCTTGGTACGAGGCGAGCAGTACTTCGGGCCG	CASSLVRGEQYF	1	9.93049e-05	TCRBV07-08*01	TCRBD02-01*02	TCRBJ02-07*01
ATCCAGCGCACACAGCAGGAGGACTCCGCCGTGTATCTCTGCGCCAGCAGCCGCCTACAGGGGTCCACTGAAGCTTTCTTTGGACAA	CASSRLQGSTEAFF	1	9.93049e-05	TCRBV07-08*01	TCRBD01-01*01	TCRBJ01-01*01
CGCACACAGCAGGAGGACTCCGCCGTGTATCTCTGTGCCAGCAGCCGCCGGGGAGGAGCGGGGGAAGAGACCCAGTACTTCGGGCCA	CASSRRGGAGEETQYF	1	9.93049e-05	TCRBV07-08*01	TCRBD02-01*01	TCRBJ02-05*01
CAGCGCACACAGCAGGAGGACTCCGCCGTGTATCTCTGTGCCAGCAGCTTTGAGAGCTCCTATAATTCACCCCTCCACTTTGGGAAC	CASSFESSYNSPLHF	1	9.93049e-05	TCRBV07-08*01	TCRBD02-01*02	TCRBJ01-06*01
CAGGAGGACTCCGCCGTGTATCTCTGTGCCAGCAGCTTAGCAATCCTTCTTACCCCCAGGACTCGCTATGGCTACACCTTCGGTTCG	CASSLAILLTPRTRYGYTF	1	9.93049e-05	TCRBV07-08*01	TCRBD02-01	TCRBJ01-02*01
ATCCAGCGCACACAGCAGGAGGACTCCGCCGTGTATCTCTGTGCCAGCAGGGCCAGCTCCTATAATTCACCCCTCCACTTTGGGAAC	CASRASSYNSPLHF	1	9.93049e-05	TCRBV07-08*01	TCRBD01-01*01	TCRBJ01-06*01
ATCCAGCGCACACAGCAGGAGGACTCCGCCGTGTATCTCTGTGCCAGCAGCTACACAGTTCTCGGCGAGACCCAGTACTTCGGGCCA	CASSYTVLGETQYF	1	9.93049e-05	TCRBV07-08*01	TCRBD01-01*01	TCRBJ02-05*01
ATCCAGCGCACACAGCAGGAGGACTCCGCCGTGTATCTCTGTGCCAGCAGCTTAGGCCGGGGTGCCGGGGAGCTGTTTTTTGGAGAA	CASSLGRGAGELFF	1	9.93049e-05	TCRBV07-08*01	TCRBD02-01*01	TCRBJ02-02*01
ATCCAGCGCACACAGCAGGAGGACTCCGCCGTGTATCTCTGTGCCAGCAGCTTAGGGCAGGGACCTTGGCCCCAGCATTTTGGTGAT	CASSLGQGPWPQHF	1	9.93049e-05	TCRBV07-08*01		TCRBJ01-05*01
AAGATCCAGCGCACACAGCAGGAGGACTCCGCCGTGTATCTCTGTGCCAGCAGCGCCGGGACTAGGGGCGAGCAGTACTTCGGGCCG	CASSAGTRGEQYF	1	9.93049e-05	TCRBV07-08*01	TCRBD02-01	TCRBJ02-07*01
CAGCGCACACAGCAGGAGGACTCCGCCGTGTATCTCTGTGCCAGCAGCCCATCCACGGGCTCCTACAATGAGCAGTTCTTCGGGCCA	CASSPSTGSYNEQFF	1	9.93049e-05	TCRBV07-08*01	TCRBD02-01	TCRBJ02-01*01
ACACAGCAGGAGGACTCCGCCGTGTATCTCTGTGCCAGCAGCTTACGGCTAGCGGGGGGCGGCACAGATACGCAGTATTTTGGCCCA	CASSLRLAGGGTDTQYF	1	9.93049e-05	TCRBV07-08*01	TCRBD02-01*01	TCRBJ02-03*01
ATCCAGCGCACACAGCAGGAGGACTCCGCCGTGTATCTCTGTGCCAGCAGCTTAGTGGGGGCGGGCACTGAAGCTTTCTTTGGACAA	CASSLVGAGTEAFF	1	9.93049e-05	TCRBV07-08*01	TCRBD01-01*01	TCRBJ01-01*01
ATCCAGCGCACACAGCAGGAGGACTCCGCCGTGTATCTCTGTGCCAGCAGCTTAAGGTCGAGCACAGATACGCAGTATTTTGGCCCA	CASSLRSSTDTQYF	1	9.93049e-05	TCRBV07-08*01		TCRBJ02-03*01
CGCACACAGCAGGAGGACTCCGCCGTGTATCTCTGTGCCAGCAGCTTAGCTAGTGGCCAGGGGGCTTACGAGCAGTACTTCGGGCCG	CASSLASGQGAYEQYF	1	9.93049e-05	TCRBV07-08*01	TCRBD01-01*01	TCRBJ02-07*01
CAGCGCACACAGCAGGAGGACTCCGCCGTGTATCTCTGTGCCAGCAGCTTAATATTGGGGGTGCAAGAGACCCAGTACTTCGGGCCA	CASSLILGVQETQYF	1	9.93049e-05	TCRBV07-08*01		TCRBJ02-05*01
CGCACACAGCAGGAGGACTCCGCCGTGTATCTCTGTGCCAGCAGCCAGTACAGGGTCGCGAACACCGGGGAGCTGTTTTTTGGAGAA	CASSQYRVANTGELFF	1	9.93049e-05	TCRBV07-08*01	TCRBD01-01*01	TCRBJ02-02*01
CAGCGCACACAGCAGGAGGACTCCGCCGTGTATCTCTGTGCCAGCAGCTTAGCCAGCTCTGGGGCCAACGTCCTGACTTTCGGGGCC	CASSLASSGANVLTF	1	9.93049e-05	TCRBV07-08*01	TCRBD01-01*01	TCRBJ02-06*01
CTGAAGATCCAGCGCACACAGCAGGAGGACTCCGCCGTGTATCTCTGTGCCAGCAGCTTGCATCTGACTCAGCAGTTCTTCGGGCCA	CASSLHLTQQFF	1	9.93049e-05	TCRBV07-08*01	TCRBD02-01	TCRBJ02-01*01
CAGCGCACACAGCAGGAGGACTCCGCCGTGTATCTCTGTGCCAGCAGCTTATATTCAGGTTCGAACACTGAAGCTTTCTTTGGACAA	CASSLYSGSNTEAFF	1	9.93049e-05	TCRBV07-08*01	TCRBD01-01*01	TCRBJ01-01*01
ACACAGCAGGAGGACTCCGCCGTGTATCTCTGTGCCAGCAGCTCCCGCCTCCGAGGACAGGGGAGGTACGAGCAGTACTTCGGGCCG	CASSSRLRGQGRYEQYF	1	9.93049e-05	TCRBV07-08*01	TCRBD01-01*01	TCRBJ02-07*01
CAGCAGGAGGACTCCGCCGTGTATCTCTGTGCCAGCAGCTCATACAGGGTGCTGACAGGGAATACCTACGAGCAGTACTTCGGGCCG	CASSSYRVLTGNTYEQYF	1	9.93049e-05	TCRBV07-08*01	TCRBD01-01*01	TCRBJ02-07*01
ACACAGCAGGAGGACTCCGCCGTGTATCTCTGTGCCAGCAGCTTAAGGCGCGGGGCAGGTACCCATGAAAAACTGTTTTTTGGCAGT	CASSLRRGAGTHEKLFF	1	9.93049e-05	TCRBV07-08*01	TCRBD02-01*01	TCRBJ01-04*01
CAGCGCACACAGCAGGAGGACTCCGCCGTGTATCTCTGTGCCAGCAGCCCCGCCGGGGGCAGGACAGATACGCAGTATTTTGGCCCA	CASSPAGGRTDTQYF	1	9.93049e-05	TCRBV07-08*01		TCRBJ02-03*01
CAGCGCACACAGCAGGAGGACTCCGCCGTGTATCTCTGTGCCAGCAGCCGACAGGGCGCCTATAATTCACCCCTCCACTTTGGGAAC	CASSRQGAYNSPLHF	1	9.93049e-05	TCRBV07-08*01	TCRBD01-01*01	TCRBJ01-06*01
ACACAGCAGGAGGACTCCGCCGTGTATCTCTGTGCCAGCAGCCACAACGCAAGGGGTCTAGCTCGGGAGACCCAGTACTTCGGGCCA	CASSHNARGLARETQYF	1	9.93049e-05	TCRBV07-08*01		TCRBJ02-05*01
ATCCAGCGCACACAGCAGGAGGACTCCGCCGTGTATCTCTGTGCCAGCAGCTTACAACAGGGGCACTACGAGCAGTACTTCGGGCCG	CASSLQQGHYEQYF	1	9.93049e-05	TCRBV07-08*01	TCRBD01-01*01	TCRBJ02-07*01
ATCCAGCGCACACAGCAGGAGGACTCCGCCGTGTATCTCTGTGCCAGCAGCTCCTTCGGGGGAACCGGGGAGCTGTTTTTTGGAGAA	CASSSFGGTGELFF	1	9.93049e-05	TCRBV07-08*01	TCRBD02-01*01	TCRBJ02-02*01
ACACAGCAGGAGGACTCCGCCGTGTATCTCTGTGCCAGCAGCAGCTCCCTTATGACGGGGGACTACAATGAGCAGTTCTTCGGGCCA	CASSSSLMTGDYNEQFF	1	9.93049e-05	TCRBV07-08*01	TCRBD02-01*01	TCRBJ02-01*01
AAGATCCAGCGCACACAGCAGGAGGACTCCGCCGTGTATCTCTGTGCCAGCACCAACCGGCAGGATGAAAAACTGTTTTTTGGCAGT	CASTNRQDEKLFF	1	9.93049e-05	TCRBV07-08*01	TCRBD01-01*01	TCRBJ01-04*01
AAGATCCAGCGCACACAGCAGGAGGACTCCGCCGTGTATCTCTGTGCCAGCAGCCGCACCGGGGGATACGAGCAGTACTTCGGGCCG	CASSRTGGYEQYF	1	9.93049e-05	TCRBV07-08*01	TCRBD02-01*01	TCRBJ02-07*01
AAGATCCAGCGCACACAGCAGGAGGACTCCGCCGTGTATCTCTGTGCCAGCAGTCTACAATCGGGGCAGACCCAGTTCTTCGGGCCA	CASSLQSGQTQFF	1	9.93049e-05	TCRBV07-08*01		TCRBJ02-01*01
CAGCGCACACAGCAGGAGGACTCCGCCGTGTATCTCTGTGCCAGCAGCGCAGCGGGGGGCCACACAGATACGCAGTATTTTGGCCCA	CASSAAGGHTDTQYF	1	9.93049e-05	TCRBV07-08*01	TCRBD02-01*01	TCRBJ02-03*01
ATCCAGCGCACACAGCAGGAGGACTCCGCCGTGTATCTCTGTGCCAGCAGTAGGGGGGGTTCGTACAATGAGCAGTTCTTCGGGCCA	CASSRGGSYNEQFF	1	9.93049e-05	TCRBV07-08*01	TCRBD02-01*01	TCRBJ02-01*01
CAGCGCACACAGCAGGAGGACTCCGCCGTGTATCTCTGTGCCAGCAGCCCCCGACAGCACCTTAACACTGAAGCTTTCTTTGGACAA	CASSPRQHLNTEAFF	1	9.93049e-05	TCRBV07-08*01	TCRBD01-01*01	TCRBJ01-01*01
AAGATCCAGCGCACACAGCAGGAGGACTCCGCCGTGTATCTCTGTGCCAGCAGCCCCCCTGGCACAGATACGCAGTATTTTGGCCCA	CASSPPGTDTQYF	1	9.93049e-05	TCRBV07-08*01	TCRBD02-01	TCRBJ02-03*01
AAGATCCAGCGCACACAGCAGGAGGACTCCGCCGTGTATCTCTGTGCCAGCAGCCTCGGGGGGGCCCTGGAGCAGTTCTTCGGGCCA	CASSLGGALEQFF	1	9.93049e-05	TCRBV07-08*01	TCRBD02-01*01	TCRBJ02-01*01
ATCCAGCGCACACAGCAGGAGGACTCCGCCGTGTATCTCTGTGCCAGCAGCCCGGACAGTTTTAATCAGCCCCAGCATTTTGGTGAT	CASSPDSFNQPQHF	1	9.93049e-05	TCRBV07-08*01	TCRBD01-01*01	TCRBJ01-05*01
ATCCAGCGCACACAGCAGGAGGACTCCGCCGTGTATCTCTGTGCCAGCAGCTTCTCGACGGTGAACACTGAAGCTTTCTTTGGACAA	CASSFSTVNTEAFF	1	9.93049e-05	TCRBV07-08*01		TCRBJ01-01*01
CGCACACAGCAGGAGGACTCCGCCGTGTATCTCTGTGCCAGCAGCCTCCAGTCCAGGGGCTCTGGAAACACCATATATTTTGGAGAG	CASSLQSRGSGNTIYF	1	9.93049e-05	TCRBV07-08*01	TCRBD01-01*01	TCRBJ01-03*01
ACACAGCAGGAGGACTCCGCCGTGTATCTCTGTGCCAGCAGTAGCTCCCTTATGACGGGGGACTACAATGAGCAGTTCTTCGGGCCA	CASSSSLMTGDYNEQFF	1	9.93049e-05	TCRBV07-08*01	TCRBD02-01*01	TCRBJ02-01*01
CAGCGCACACAGCAGGAGGACTCCGCCGTGTATCTCTGTGCCAGCAGCATAGGACAGGGGCCTTCCTACGAGCAGTACTTCGGGCCG	CASSIGQGPSYEQYF	1	9.93049e-05	TCRBV07-08*01	TCRBD01-01*01	TCRBJ02-07*01
AAGATCCAGCGCACACAGCAGGAGGACTCCGCCGTGTATCTCTGTGCCAGCAGCTTAACCAGGGGGGAGACCCAGTACTTCGGGCCA	CASSLTRGETQYF	1	9.93049e-05	TCRBV07-08*01	TCRBD01-01*01	TCRBJ02-05*01
ATCCAGCGCACACAGCAGGAGGACTCCGCCGTGTATCTCTGTGCCAGCAGCCGAGGGACGGGGAACACTGAAGCTTTCTTTGGACAA	CASSRGTGNTEAFF	1	9.93049e-05	TCRBV07-08*01		TCRBJ01-01*01
CAGCGCACACAGCAGGAGGACTCCGCCGTGTATCTCTGTGCCAGCAGCCTTGAGACAGGGTACAATTCACCCCTCCACTTTGGGAAC	CASSLETGYNSPLHF	1	9.93049e-05	TCRBV07-08*01	TCRBD01-01*01	TCRBJ01-06*01
CAGCGCACACAGCAGGAGGACTCCGCCGTGTATCTCTGTGCCAGCAGGACCGGGACTAGCGCCTACAATGAGCAGTTCTTCGGGCCA	CASRTGTSAYNEQFF	1	9.93049e-05	TCRBV07-08*01	TCRBD02-01	TCRBJ02-01*01
CAGCGCACACAGCAGGAGGACTCCGCCGTGTATCTCTGTGCCAGCAGCTTAGCCCGGGGGCGCGGGGAGACCCAGTACTTCGGGCCA	CASSLARGRGETQYF	1	9.93049e-05	TCRBV07-08*01		TCRBJ02-05*01
ACTCTGGAGTCAGCTACCCGCTCCCAGACATCTGTGTATTTCTGCGCCAGCAGTGTTCGGAGGGCAGATACGCAGTATTTTGGCCCA	CASSVRRADTQYF	1	9.93049e-05	TCRBV10-02*01	TCRBD02-01*02	TCRBJ02-03*01
GCTACCCGCTCCCAGACATCTGTGTATTTCTGCGCCAGCAGTGAGTTCGGACGGGGCTCTGGGGCCAACGTCCTGACTTTCGGGGCC	CASSEFGRGSGANVLTF	1	9.93049e-05	TCRBV10-02*01	TCRBD02-01*01	TCRBJ02-06*01
CTCACTCTGGAGTCAGCTACCCGCTCCCAGACATCTGTGTATTTCTGCGCCAGCAGCCGGGACAGCTATGGCTACACCTTCGGTTCG	CASSRDSYGYTF	1	9.93049e-05	TCRBV10-02*01	TCRBD01-01*01	TCRBJ01-02*01
CTCACTCTGGAGTCAGCTACCCGCTCCCAGACATCTGTGTATTTCTGCGCCAGCAGCTGGGGGCTGTACGAGCAGTACTTCGGGCCG	CASSWGLYEQYF	1	9.93049e-05	TCRBV10-02*01	TCRBD01-01*01	TCRBJ02-07*01
GAGTCAGCTACCCGCTCCCAGACATCTGTGTATTTCTGCGCCAGCAGTGAAGGACTAGCGGGGGGCAATGAGCAGTTCTTCGGGCCA	CASSEGLAGGNEQFF	1	9.93049e-05	TCRBV10-02*01	TCRBD02-01*01	TCRBJ02-01*01
GAGTCAGCTACCCGCTCCCAGACATCTGTGTATTTCTGCGCCAGCAGTGAGGGTAGGGTAGAGGGGGAGACCCAGTACTTCGGGCCA	CASSEGRVEGETQYF	1	9.93049e-05	TCRBV10-02*01		TCRBJ02-05*01
ACTCTGGAGTCAGCTACCCGCTCCCAGACATCTGTGTATTTCTGCGCCAGCAGGGACAGGGGGCGTCATGGCTACACCTTCGGTTCG	CASRDRGRHGYTF	1	9.93049e-05	TCRBV10-02*01	TCRBD01-01*01	TCRBJ01-02*01
ACTCTGGAGTCAGCTACCCGCTCCCAGACATCTGTGTATTTCTGCGCCAGCCGCGACAGGGGTCGCCAGGGCTACACCTTCGGTTCG	CASRDRGRQGYTF	1	9.93049e-05	TCRBV10-02*01	TCRBD01-01*01	TCRBJ01-02*01
TCAGCTACCCGCTCCCAGACATCTGTGTATTTCTGCGCCAGCAGTAGCGACCTACAGGGTGGTGGCACTGAAGCTTTCTTTGGACAA	CASSSDLQGGGTEAFF	1	9.93049e-05	TCRBV10-02*01	TCRBD01-01*01	TCRBJ01-01*01
GAGTCAGCTACCCGCTCCCAGACATCTGTGTATTTCTGCGCCAGCACCAACCTTGGGGGTTCCGGCTATGGCTACACCTTCGGTTCG	CASTNLGGSGYGYTF	1	9.93049e-05	TCRBV10-02*01		TCRBJ01-02*01
GAGTCAGCTACCCGCTCCCAGACATCTGTGTATTTCTGCGCCAGCAGAGAAATTAGCGGGGGAACAGATACGCAGTATTTTGGCCCA	CASREISGGTDTQYF	1	9.93049e-05	TCRBV10-02*01	TCRBD02-01*01	TCRBJ02-03*01
GAGTCAGCTACCCGCTCCCAGACATCTGTGTATTTCTGCGCCAGCAGTCCCCGAGCGGGGAGGACCGGGGAGCTGTTTTTTGGAGAA	CASSPRAGRTGELFF	1	9.93049e-05	TCRBV10-02*01	TCRBD02-01*01	TCRBJ02-02*01
CTCACTCTGGAGTCAGCTACCCGCTCCCAGACATCTGTGTATTTCTGCGCCAGCAGTTCCGAAAATCAGCCCCAGCATTTTGGTGAT	CASSSENQPQHF	1	9.93049e-05	TCRBV10-02*01		TCRBJ01-05*01
CTCACTCTGGAGTCAGCTACCCGCTCCCAGACATCTGTGTATTTCTGCGCCAGCCGGGACTTCACAGATACGCAGTATTTTGGCCCA	CASRDFTDTQYF	1	9.93049e-05	TCRBV10-02*01	TCRBD02-01	TCRBJ02-03*01
CTGGAGTCAGCTACCCGCTCCCAGACATCTGTGTATTTCTGCGCCAGCAGTGAGGGGGTAGCGGGGGCTACGCAGTATTTTGGCCCA	CASSEGVAGATQYF	1	9.93049e-05	TCRBV10-02*01	TCRBD02-01*01	TCRBJ02-03*01
GAGTCAGCTACCCGCTCCCAGACATCTGTGTATTTCTGCGCCACCAACCCCAGGGTTCGGCGCGGAAATGAGCAGTTCTTCGGGCCA	CATNPRVRRGNEQFF	1	9.93049e-05	TCRBV10-02*01	TCRBD01-01*01	TCRBJ02-01*01
ACTCTGGAGTCAGCTACCCGCTCCCAGACATCTGTGTATTTCTGCGCCAGCAGCCCGACAGGGGAATATGGCTACACCTTCGGTTCG	CASSPTGEYGYTF	1	9.93049e-05	TCRBV10-02*01	TCRBD01-01*01	TCRBJ01-02*01
AATTTCCCCCTCACTCTGGAGTCAGCTACCCGCTCCCAGACATCTGTGTATTTCTGCGCCGGAGTAACACCCCTCCACTTTGGGAAC	CAGVTPLHF	1	9.93049e-05	TCRBV10-02*01	TCRBD02-01*02	TCRBJ01-06*01
CTGGAGTCAGCTACCCGCTCCCAGACATCTGTGTATTTCTGCGCCAGCAGTAGGGATCCCCTCACAGATACGCAGTATTTTGGCCCA	CASSRDPLTDTQYF	1	9.93049e-05	TCRBV10-02*01		TCRBJ02-03*01
ACTCTGGAGTCAGCTACCCGCTCCCAGACATCTGTGTATTTCTGCGCCAGCGGTACCACCGAAAATCAGCCCCAGCATTTTGGTGAT	CASGTTENQPQHF	1	9.93049e-05	TCRBV10-02*01		TCRBJ01-05*01
CTGGAGTCAGCTACCCGCTCCCAGACATCTGTGTATTTCTGCGCCAGCAGTGAGTCGCAGGGCGGAGAGACCCAGTACTTCGGGCCA	CASSESQGGETQYF	1	9.93049e-05	TCRBV10-02*01	TCRBD01-01*01	TCRBJ02-05*01
ACTCTGGAGTCAGCTACCCGCTCCCAGACATCTGTGTATTTCTGCGCCAGCAGCCGACAAGGTTTCTATGGCTACACCTTCGGTTCG	CASSRQGFYGYTF	1	9.93049e-05	TCRBV10-02*01	TCRBD01-01*01	TCRBJ01-02*01
GCTACCCGCTCCCAGACATCTGTGTATTTCTGCGCCAGCAGACAAAGTGCGGGGGGCCTAAGCAATCAGCCCCAGCATTTTGGTGAT	CASRQSAGGLSNQPQHF	1	9.93049e-05	TCRBV10-02*01	TCRBD02-01*01	TCRBJ01-05*01
CTGGAGTCAGCTACCCGCTCCCAGACATCTGTGTATTTCTGCGCCAGCAGTGAGTCGACAGGGCGGGATACGCAGTATTTTGGCCCA	CASSESTGRDTQYF	1	9.93049e-05	TCRBV10-02*01	TCRBD01-01*01	TCRBJ02-03*01
GAGTCAGCTACCCGCTCCCAGACATCTGTGTATTTCTGCGCCAGCGGCGTAGCGGGGGGGCATTCAGATACGCAGTATTTTGGCCCA	CASGVAGGHSDTQYF	1	9.93049e-05	TCRBV10-02*01	TCRBD02-01*01	TCRBJ02-03*01
GAGTCAGCTACCCGCTCCCAGACATCTGTGTATTTCTGCGCCAGCAGTGTCCGAGCGGGGGGGCCTAGTGAGCAGTTCTTCGGGCCA	CASSVRAGGPSEQFF	1	9.93049e-05	TCRBV10-02*01	TCRBD02-01*01	TCRBJ02-01*01
ACTCTGGAGTCAGCTACCCGCTCCCAGACATCTGTGTATTTCTGCGCCAGCAGTGTTACAGGGGGAACTGAGGCTTTCTTTGGACAA	CASSVTGGTEAFF	1	9.93049e-05	TCRBV10-02*01	TCRBD01-01*01	TCRBJ01-01*01
ACTCTGGAGTCAGCTACCCGCTCCCAGACATCTGTGTATTTCTGCGCCACCGGACGACCTAGCACAGATACGCAGTATTTTGGCCCA	CATGRPSTDTQYF	1	9.93049e-05	TCRBV10-02*01		TCRBJ02-03*01
ACTCTGGAGTCAGCTACCCGCTCCCAGACATCTGTGTATTTCTGCGCCAGCAGGGACAGGGGAGACGGGGAGCTGTTTTTTGGAGAA	CASRDRGDGELFF	1	9.93049e-05	TCRBV10-02*01	TCRBD01-01*01	TCRBJ02-02*01
CCCCTCACTCTGGAGTCAGCTACCCGCTCCCAGACATCTGTGTATTTCTGCGCCAGCAGTGTTGCGGATACGCAGTATTTTGGCCCA	CASSVADTQYF	1	9.93049e-05	TCRBV10-02*01	TCRBD02-01	TCRBJ02-03*01
GAGTCAGCTACCCGCTCCCAGACATCTGTGTATTTCTGCGCTAGCAGTGAGCTTCCAGGGCAGAACTATGGCTACACCTTCGGTTCG	CASSELPGQNYGYTF	1	9.93049e-05	TCRBV10-02*01	TCRBD01-01*01	TCRBJ01-02*01
ACCCGCTCCCAGACATCTGTGTATTTCTGCGCCAGCAGCGCAGGAGGGACCGGGACAGGGTATAATTCACCCCTCCACTTTGGGAAC	CASSAGGTGTGYNSPLHF	1	9.93049e-05	TCRBV10-02*01	TCRBD01-01*01	TCRBJ01-06*01
GCTACCCGCTCCCAGACATCTGTGTATTTCTGCGCCAGCAGTGAGTTGTCTGAGGGGCTAAGCACAGATACGCAGTATTTTGGCCCA	CASSELSEGLSTDTQYF	1	9.93049e-05	TCRBV10-02*01		TCRBJ02-03*01
GAGTCCGCTACCAGCTCCCAGACATCTGTGTACTTCTGTGCCATCAGTGATCCCGGGACAGTTTCCTACGAGCAGTACTTCGGGCCG	CAISDPGTVSYEQYF	1	9.93049e-05	TCRBV10-03*01	TCRBD01-01*01	TCRBJ02-07*01
CTCACTCTGGAGTCCGCTACCAGCTCCCAGACATCTGTGTACTTCTGTGCCATCAGCCTAGGGAGGTATGGCTACACCTTCGGTTCG	CAISLGRYGYTF	1	9.93049e-05	TCRBV10-03*01	TCRBD02-01*02	TCRBJ01-02*01
CTGGAGTCCGCTACCAGCTCCCAGACATCTGTGTACTTCTGTGCCATCAGTGAGGGGCTAGCCAAAAACATTCAGTACTTCGGCGCC	CAISEGLAKNIQYF	1	9.93049e-05	TCRBV10-03*01	TCRBD01-01*01	TCRBJ02-04*01
GCTACCAGCTCCCAGACATCTGTGTACTTCTGTGCCATCAGGAAGGGCTCAACGGGACTCCCGCGGAATGAGCAGTTCTTCGGGCCA	CAIRKGSTGLPRNEQFF	1	9.93049e-05	TCRBV10-03*01	TCRBD02-01	TCRBJ02-01*01
CTCACTCTGGAGTCCGCTACCAGCTCCCAGACATCTGTGTACTTCTGTGCCATCAGTGAAAGGGGGGATGAGCAGTTCTTCGGGCCA	CAISERGDEQFF	1	9.93049e-05	TCRBV10-03*01		TCRBJ02-01*01
TCCGCTACCAGCTCCCAGACATCTGTGTACTTCTGTGCCATCAGTGAGCCGGGAGGACATTGGAACACTGAAGCTTTCTTTGGACAA	CAISEPGGHWNTEAFF	1	9.93049e-05	TCRBV10-03*01	TCRBD02-01*02	TCRBJ01-01*01
CTGGAGTCCGCTACCAGCTCCCAGACATCTGTGTACTTCTGTGCCATCAGTGAGTCGACAGGGAACACTGAAGCTTTCTTTGGACAA	CAISESTGNTEAFF	1	9.93049e-05	TCRBV10-03*01	TCRBD01-01*01	TCRBJ01-01*01
CTCACTCTGGAGTCCGCTACCAGCTCCCAGACATCTGTGTACTTCTGTGCCATCAGTGAGTCTGAGGATACGCAGTATTTTGGCCCA	CAISESEDTQYF	1	9.93049e-05	TCRBV10-03*01	TCRBD02-01*02	TCRBJ02-03*01
ACTCTGGAGTCCGCTACCAGCTCCCAGACATCTGTGTACTTCTGTGCCATCAGTGTGGGGGGGCGGACTGAAGCTTTCTTTGGACAA	CAISVGGRTEAFF	1	9.93049e-05	TCRBV10-03*01	TCRBD02-01*01	TCRBJ01-01*01
GAGTCCGCTACCAGCTCCCAGACATCTGTGTACTTCTGTGCCATCAGTGAGGACCTGAGCTCCTACAATGAGCAGTTCTTCGGGCCA	CAISEDLSSYNEQFF	1	9.93049e-05	TCRBV10-03*01		TCRBJ02-01*01
TCCGCTACCAGCTCCCAGACATCTGTGTACTTCTGTGCCATCAGTATAGCGGGGGGCTACCGGTACAATGAGCAGTTCTTCGGGCCA	CAISIAGGYRYNEQFF	1	9.93049e-05	TCRBV10-03*01	TCRBD02-01*01	TCRBJ02-01*01
GAGTCCGCTACCAGCTCCCAGACATCTGTGTACTTCTGTGCCATCAGTGAAGGTGGGGGCGCTAACTATGGCTACACCTTCGGTTCG	CAISEGGGANYGYTF	1	9.93049e-05	TCRBV10-03*01	TCRBD01-01*01	TCRBJ01-02*01
GAGTCCGCTACCAGCTCCCAGACATCTGTGTACTTCTGTGCCATCAGCCCAAGGGGGCTTGGGGCCAACGTCCTGACTTTCGGGGCC	CAISPRGLGANVLTF	1	9.93049e-05	TCRBV10-03*01	TCRBD01-01*01	TCRBJ02-06*01
CTCACTCTGGAGTCCGCTACCAGCTCCCAGACATCTGTGTACTTCTGTGCCATCAGTGAGAAGGGTAACGAGCAGTACTTCGGGCCG	CAISEKGNEQYF	1	9.93049e-05	TCRBV10-03*01		TCRBJ02-07*01
GCTACCAGCTCCCAGACATCTGTGTACTTCTGTGCCATCAGTGAGTTCGGGGGGGGTAGCTCCTACAATGAGCAGTTCTTCGGGCCA	CAISEFGGGSSYNEQFF	1	9.93049e-05	TCRBV10-03*01	TCRBD02-01*01	TCRBJ02-01*01
CTCACTCTGGAGTCCGCTACCAGCTCCCAGACATCTGTGTACTTCTGTGCCATCAGCCAAGTCCAGGGGGAGCAGTACTTCGGGCCG	CAISQVQGEQYF	1	9.93049e-05	TCRBV10-03*01	TCRBD01-01*01	TCRBJ02-07*01
ACTCTGGAGTCCGCTACCAGCTCCCAGACATCTGTGTACTTCTGTGCCATCAGTGAGTCCTCCGCATCTGAGCAGCATTTTGGTGAT	CAISESSASEQHF	1	9.93049e-05	TCRBV10-03*01	TCRBD02-01*02	TCRBJ01-05*01
CTCACTCTGGAGTCCGCTACCAGCTCCCAGACATCTGTGTACTTCTGTGCCATCAGTGAGAGGACAGATACGCAGTATTTTGGCCCA	CAISERTDTQYF	1	9.93049e-05	TCRBV10-03*01		TCRBJ02-03*01
ACTCTGGAGTCCGCTACCAGCTCCCAGACATCTGTGTACTTCTGTGCCATCAGTGAGTCTTATATGGAAAAACTGTTTTTTGGCAGT	CAISESYMEKLFF	1	9.93049e-05	TCRBV10-03*01	TCRBD02-01	TCRBJ01-04*01
GAGTCCGCTACCAGCTCCCAGACATCTGTGTACTTCTGTGCCATCAGCCTAAGGGGGCTTGGGGCCAACGTCCTGACTTTCGGGGCC	CAISLRGLGANVLTF	1	9.93049e-05	TCRBV10-03*01	TCRBD01-01*01	TCRBJ02-06*01
CTGGAGTCCGCTACCAGCTCCCAGACATCTGTGTACTTCTGTGCCATCAGGCAGGGATCGGACTCCTACGAGCAGTACTTCGGGCCG	CAIRQGSDSYEQYF	1	9.93049e-05	TCRBV10-03*01	TCRBD01-01*01	TCRBJ02-07*01
GAGTCCGCTACCAGCTCCCAGACATCTGTGTACTTCTGTGCCATCAGTGAAAGGCAGGGGGCTGGGGAGACCCAGTACTTCGGGCCA	CAISERQGAGETQYF	1	9.93049e-05	TCRBV10-03*01	TCRBD01-01*01	TCRBJ02-05*01
GAGTCCGCTACCAGCTCCCAGACATCTGTGTACTTCTGTGCCATCAGGACCGGGACAGGGGCCTACAATGAGCAGTTCTTCGGGCCA	CAIRTGTGAYNEQFF	1	9.93049e-05	TCRBV10-03*01	TCRBD01-01*01	TCRBJ02-01*01
TCCGCTACCAGCTCCCAGACATCTGTGTACTTCTGTGCCATCAGTGAGTACCGGGGAGGGGATGGTCAGCCCCAGCATTTTGGTGAT	CAISEYRGGDGQPQHF	1	9.93049e-05	TCRBV10-03*01	TCRBD02-01*02	TCRBJ01-05*01
ACTCTGGAGTCCGCTACCAGCTCCCAGACATCTGTGTACTTCTGTGCCATCAGTGAGTCGACAGGGTCTGGCTACACCTTCGGTTCG	CAISESTGSGYTF	1	9.93049e-05	TCRBV10-03*01	TCRBD01-01*01	TCRBJ01-02*01
CTCACTCTGGAGTCCGCTACCAGCTCCTAGACATCTGTGTACTTCTGTGCCATCAGCTCCGGGCTCTATGGCTACACCTTCGGTTCG	CAISSGLYGYTF	1	9.93049e-05	TCRBV10-03*01		TCRBJ01-02*01
CTGGAGTCCGCTACCAGCTCCCAGACATCTGTGTACTTCTGTGCCAGCAGACCGGGACAGGGGTCCTACGAGCAGTACTTCGGGCCG	CASRPGQGSYEQYF	1	9.93049e-05	TCRBV10-03*01	TCRBD01-01*01	TCRBJ02-07*01
CTCACTCTGGAGTCCGCTACCAGCTCCCAGACATCTGTGTACTTCTGTGCCACCGGTGACAGGGACTATGGCTACACCTTCGGTTCG	CATGDRDYGYTF	1	9.93049e-05	TCRBV10-03*01	TCRBD01-01*01	TCRBJ01-02*01
GAGTCCGCTACCAGCTCCCAGACATCTGTGTACTTCTGTGCCATTTCACCGGGACAGGGGGCCAGGGAGACCCAGTACTTCGGGCCA	CAISPGQGARETQYF	1	9.93049e-05	TCRBV10-03*01	TCRBD01-01*01	TCRBJ02-05*01
ACTCTGGAGTCCGCTACCAGCTCCCAGACATCTGTGTACTTCTGTGCCATCGCCACAGGGAACTCCTACGAGCAGTACTTCGGGCCG	CAIATGNSYEQYF	1	9.93049e-05	TCRBV10-03*01	TCRBD01-01*01	TCRBJ02-07*01
ACCAGCTCCCAGACATCTGTGTACTTCTGTGCCATCAGTGAGTCGGCGCTTAGCGGGGGGCAACGGGTTGAGCAGTTCTTCGGGCCA	CAISESALSGGQRVEQFF	1	9.93049e-05	TCRBV10-03*01	TCRBD02-01*01	TCRBJ02-01*01
GAGTCCGCTACCAGCTCCCAGACATCTGTGTACTTCTGTGCCATCAGATCATTGGATGTTCCATACAATGAGCAGTTCTTCGGGCCA	CAIRSLDVPYNEQFF	1	9.93049e-05	TCRBV10-03*01		TCRBJ02-01*01
CTGGAGTCCGCTACCAGCTCCCAGACATCTGTGTACTTCTGTGCCATCAGTGCCGGGACAGTAGGCAATGAGCAGTTCTTCGGGCCA	CAISAGTVGNEQFF	1	9.93049e-05	TCRBV10-03*01	TCRBD01-01*01	TCRBJ02-01*01
CTCACTCTGGAGTCCGCTACCAGCTCCCAGACATCTGTGTACTTCTGTGCCATCAGCCGGACAGACTACGAGCAGTACTTCGGGCCG	CAISRTDYEQYF	1	9.93049e-05	TCRBV10-03*01	TCRBD01-01*01	TCRBJ02-07*01
GAGTCCGCTACCAGCTCCCAGACATCTGTGTACTTCTGTGCCATCAGTGTGGCTAGCGGGGTCACAGATACGCAGTATTTTGGCCCA	CAISVASGVTDTQYF	1	9.93049e-05	TCRBV10-03*01	TCRBD02-01*01	TCRBJ02-03*01
GAGTCCGCTACCAGCTCCCAGACATCTGTGTACTTCTGTGCCATCAGCGCGACAGTTGGGTATCCTTTGGAGCAGTTCTTCGGGCCA	CAISATVGYPLEQFF	1	9.93049e-05	TCRBV10-03*01	TCRBD01-01*01	TCRBJ02-01*01
GCTACCAGCTCCCAGACATCTGTGTACTTCTGTGCCATCAGTGAGCCCGCCGGTTCTCGGACAGCCTACGAGCAGTACTTCGGGCCG	CAISEPAGSRTAYEQYF	1	9.93049e-05	TCRBV10-03*01	TCRBD01-01*01	TCRBJ02-07*01
TCCGCTACCAGCTCCCAGACATCTGTGTACTTCTGTGCCATCAGTGGTCGGGACAGGGGTTCACAAGAGACCCAGTACTTCGGGCCA	CAISGRDRGSQETQYF	1	9.93049e-05	TCRBV10-03*01	TCRBD01-01*01	TCRBJ02-05*01
CTCACTCTGGAGTCCGCTACCAGCTCCCAGACATCTGTGTACTTCTGTGCCATCAGTGGAGTAGCCGGTGAGCAGTTCTTCGGGCCA	CAISGVAGEQFF	1	9.93049e-05	TCRBV10-03*01	TCRBD02-01	TCRBJ02-01*01
GAGTCCGCTACCAGCTCCCAGACATCTGTGTACTTCTGTGCCATCAGTGAGGGCAGGGGGATTAGCTATGGCTACACCTTCGGTTCG	CAISEGRGISYGYTF	1	9.93049e-05	TCRBV10-03*01	TCRBD01-01*01	TCRBJ01-02*01
GCTACCAGCTCCCAGACATCTGTGTACTTCTGTGCCATCAGTGAGGCATCCAGACTAGCGGGGGCCAGTGAGCAGTTCTTCGGGCCA	CAISEASRLAGASEQFF	1	9.93049e-05	TCRBV10-03*01	TCRBD02-01*01	TCRBJ02-01*01
TCCGCTACCAGCTCCCAGACATCTGTGTACTTCTGTGCCATCAGTGAGTCAGGGCTCCGGGCAGCCGGGGAGCTGTTTTTTGGAGAA	CAISESGLRAAGELFF	1	9.93049e-05	TCRBV10-03*01		TCRBJ02-02*01
TCCGCTACCAGCTCCCAGACATCTGTGTACTTCTGTGCCATCAGTGAGTCGGACAGATATAGCAATCAGCCCCAGCATTTTGGTGAT	CAISESDRYSNQPQHF	1	9.93049e-05	TCRBV10-03*01	TCRBD01-01*01	TCRBJ01-05*01
TCCGCTACCAGCTCCCAGACATCTGTGTACTTCTGTGCCATCAGTGACCGACAGGGGGTAAGCTCCTACGAGCAGTACTTCGGGCCG	CAISDRQGVSSYEQYF	1	9.93049e-05	TCRBV10-03*01	TCRBD01-01*01	TCRBJ02-07*01
ACTCTGGAGTCCGCTACCAGCTCCCAGACATCTGTGTACTTCTGTGCCATCAGTGAACAGGGGGCGGGCGGCTACACCTTCGGTTCG	CAISEQGAGGYTF	1	9.93049e-05	TCRBV10-03*01	TCRBD01-01*01	TCRBJ01-02*01
GAGTCCGCTACCAACTCCCAGACATCTGTGTACTTCTGTGCCATCAGTGGGACGGGGGCCCTATCTCACGAGCAGTACTTCGGGCCG	CAISGTGALSHEQYF	1	9.93049e-05	TCRBV10-03*01		TCRBJ02-07*01
ACATCGGCCCAAAAGAACCCGACAGCTTTCTATCTCTGTGCCAGTAGTATATCAGCTTTAGGACCCTACGAGCAGTACTTCGGGCCG	CASSISALGPYEQYF	1	9.93049e-05	TCRBV19-01		TCRBJ02-07*01
TCGGCCCAAAAGAACCCGACAGCTTTCTATCTCTGTGCCAGTAGTTATGGGCGGGGTCTTCGGAACACTGAAGCTTTCTTTGGACAA	CASSYGRGLRNTEAFF	1	9.93049e-05	TCRBV19-01	TCRBD02-01*01	TCRBJ01-01*01
ACTGTGACATCGGCCCAAAAGAACCCGACAGCTTTCTATCTCTGTGCCAGTAGTAGCAGAAGGGACAATGAGCAGTTCTTCGGGCCA	CASSSRRDNEQFF	1	9.93049e-05	TCRBV19-01		TCRBJ02-01*01
GTGACATCGGCCCAAAAGAACCCGACAGCTTTCTATCTCTGTGTCAGTAGTATAGCGGTTCCCCACACTGAAGCTTTCTTTGGACAA	CVSSIAVPHTEAFF	1	9.93049e-05	TCRBV19-01	TCRBD02-01	TCRBJ01-01*01
ACATCGGCCCAAAAGAACCCGACAGCTTTCTATCTCTGTGCCAGTAGTACTACAGGGACTAGCAATCAGCCCCAGCATTTTGGTGAT	CASSTTGTSNQPQHF	1	9.93049e-05	TCRBV19-01	TCRBD01-01*01	TCRBJ01-05*01
ACATCGGCCCAAAAGAACCCGACAGCTTTCTATCTCTGTGCCAGTAGTCGGGGACTAAATCCCAATGAAAAACTGTTTTTTGGCAGT	CASSRGLNPNEKLFF	1	9.93049e-05	TCRBV19-01	TCRBD02-01	TCRBJ01-04*01
CTCACTGTGACATCGGCCCAAAAGAACCCGACAGCTTTCTATCTCTGTGCCACCCGAGCTAGCCTGGAGACCCAGTACTTCGGGCCA	CATRASLETQYF	1	9.93049e-05	TCRBV19-01	TCRBD02-01	TCRBJ02-05*01
GTGACATCGGCCCAAAAGAACCCGACAGCTTTCTATCTCTGTGCCAGTAGTCCGCAGGGGAACACCGGGGAGCTGTTTTTTGGAGAA	CASSPQGNTGELFF	1	9.93049e-05	TCRBV19-01	TCRBD01-01*01	TCRBJ02-02*01
GCCCAAAAGAACCCGACAGCTTTCTATCTCTGTGCCAGTAGCCCATGGGGTCGGTCAGCCAGCGGCGGGGAGCTGTTTTTTGGAGAA	CASSPWGRSASGGELFF	1	9.93049e-05	TCRBV19-01	TCRBD02-01	TCRBJ02-02*01
GTGACATCGGCCCAAAAGAACCCGACAGCTTTCTATCTCTGTGCCAGTAGTAATAAGGACAGATCTAATGGCTACACCTTCGGTTCG	CASSNKDRSNGYTF	1	9.93049e-05	TCRBV19-01	TCRBD01-01*01	TCRBJ01-02*01
CTCACTGTGACATCGGCCCAAAAGAACCCGACAGCTTTCTATCTCTGTGCCAGCCAACAGTCCCCTGGGCCCCAGCATTTTGGTGAT	CASQQSPGPQHF	1	9.93049e-05	TCRBV19-01	TCRBD01-01*01	TCRBJ01-05*01
TCGGCCCAAAAGAACCCGACAGCTTTCTATCTCTGTGCCAGTAGTACGTCGACAGTAGCCTATAATTCACCCCTCCACTTTGGGAAC	CASSTSTVAYNSPLHF	1	9.93049e-05	TCRBV19-01	TCRBD01-01*01	TCRBJ01-06*01
GCCCAAAAGAACCCGACAGCTTTCTATCTCTGTGCCAGTAGTATTGTAACCGGGACAGGGGGCGGCGAGACCCAGTACTTCGGGCCA	CASSIVTGTGGGETQYF	1	9.93049e-05	TCRBV19-01	TCRBD01-01*01	TCRBJ02-05*01
TTTCCTCTCACTGTGACATCGGCCCAAAAGAACCCGACAGCTTTCTATCTCTGTGCCAGTAGTAAGGCCGAGCAGTACTTCGGGCCG	CASSKAEQYF	1	9.93049e-05	TCRBV19-01		TCRBJ02-07*01
CTCACTGTGACATCGGCCCAAAAGAACCCGACAGCTTTCTATCTCTGTGCCAGCAGGCAGCCCCCCGGGGAGCAGTACTTCGGGCCG	CASRQPPGEQYF	1	9.93049e-05	TCRBV19-01		TCRBJ02-07*01
ACATCGGCCCAAAAGAACCCGACAGCTTTCTATCTCTGTGCCAGTAGTATCGACAGGGCGGACTACAATGAGCAGTTCTTCGGGCCA	CASSIDRADYNEQFF	1	9.93049e-05	TCRBV19-01	TCRBD01-01*01	TCRBJ02-01*01
TCGGCCCAAAAGAACCCGACAGCTTTCTATCTCTGTGCCAGCCGGGATCTGAGCGGGGGAAACTACAATGAGCAGTTCTTCGGGCCA	CASRDLSGGNYNEQFF	1	9.93049e-05	TCRBV19-01	TCRBD02-01*01	TCRBJ02-01*01
ACTGTGACATCGGCCCAAAAGAACCCGACAGCTTTCTATCTCTGTGCCAGTCGGAGGGACTATAATTCACCCCTCCACTTTGGGAAC	CASRRDYNSPLHF	1	9.93049e-05	TCRBV19-01	TCRBD02-01*02	TCRBJ01-06*01
TCGGCCCAAAAGAACCCGACAGCTTTCTATCTCTGTGCCAGTACCCCCTACTCAGCAGTCACCAATCAGCCCCAGCATTTTGGTGAT	CASTPYSAVTNQPQHF	1	9.93049e-05	TCRBV19-01		TCRBJ01-05*01
GCCCAAAAGAACCCGACAGCTTTCTATCTCTGTGCCAGTAGTAGACGAGGTTTGCGGGGGGGCTTTGTGACCCAGTACTTCGGGCCA	CASSRRGLRGGFVTQYF	1	9.93049e-05	TCRBV19-01	TCRBD02-01*01	TCRBJ02-05*01
TCGGCCCAAAAGAACCCGACAGCTTTCTATCTCTGTGCCAGTAGTCCGCCTACCTGGACAGGACATTCACCCCTCCACTTTGGGAAC	CASSPPTWTGHSPLHF	1	9.93049e-05	TCRBV19-01	TCRBD01-01*01	TCRBJ01-06*01
ACATCGGCCCAAAAGAACCCGACAGCTTTCTATCTCTGTGCCAGTTCAACCGAAGGTTACTCCTACAATGAGCAGTTCTTCGGGCCA	CASSTEGYSYNEQFF	1	9.93049e-05	TCRBV19-01		TCRBJ02-01*01
ACATCGGCCCAAAAGAACCCGACAGCTTTCTATCTCTGTGCCAGTAGTAGGAGCGCGGCCCCTGGGTACGAGCAGTACTTCGGGCCG	CASSRSAAPGYEQYF	1	9.93049e-05	TCRBV19-01	TCRBD02-01	TCRBJ02-07*01
ACTGTGACATCGGCCCAAAAGAACCCGACAGCTTTCTATCTCTGTGCCAGTAGTATAGTGTTGCGGGATGAGCAGTTCTTCGGGCCA	CASSIVLRDEQFF	1	9.93049e-05	TCRBV19-01	TCRBD02-01	TCRBJ02-01*01
TCGGCCCAAAAGAACCCGACAGCTTTCTATCTCTGTGCCAGTAGTCACCCGGGACAGGGGAGGGCAGATACGCAGTATTTTGGCCCA	CASSHPGQGRADTQYF	1	9.93049e-05	TCRBV19-01	TCRBD01-01*01	TCRBJ02-03*01
TCGGCCCAAAAGAACCCGACAGCTTTCTATCTCTGTGCCAGTAGCCCGACAGTTTCCGCAACTAATGAAAAACTGTTTTTTGGCAGT	CASSPTVSATNEKLFF	1	9.93049e-05	TCRBV19-01	TCRBD01-01*01	TCRBJ01-04*01
ACATCGGCCCAAAAGAACCCGACAGCTTTCTATCTCTGTGCCAGTAGTACGAACTGGGGACAGGGCTATGGCTACACCTTCGGTTCG	CASSTNWGQGYGYTF	1	9.93049e-05	TCRBV19-01	TCRBD01-01*01	TCRBJ01-02*01
ACATCGGCCCAAAAGAACCCGACAGCTTTCTATCTCTGTGCCAGTAGTACTCCGACTAGCGGGGTCTACGAGCAGTACTTCGGGCCG	CASSTPTSGVYEQYF	1	9.93049e-05	TCRBV19-01	TCRBD02-01*01	TCRBJ02-07*01
AAGAACCCGACAGCTTTCTATCTCTGTGCCAGTAGTATGGCGGGACTAGCGGGGGGGCGCCCCCGGGAGACCCAGTACTTCGGGCCA	CASSMAGLAGGRPRETQYF	1	9.93049e-05	TCRBV19-01	TCRBD02-01*01	TCRBJ02-05*01
CTCACTGTGACATCGGCCCAAAAGAACCCGACAGCTTTCTATCTCTGTGCCAGTGCGGACCCCGTGGCTGAAGCTTTCTTTGGACAA	CASADPVAEAFF	1	9.93049e-05	TCRBV19-01		TCRBJ01-01*01
ACTGTGACATCGGCCCAAAAGAACCCGACAGCTTTCTATCTCTGTGCCAGTAGTATCGCAGGGCTCTACGAGCAGTACTTCGGGCCG	CASSIAGLYEQYF	1	9.93049e-05	TCRBV19-01	TCRBD01-01*01	TCRBJ02-07*01
GTGACATCGGCCCAAAAGAACCCGACAGCTTTCTATCTCTGTGCCAGTAAAAAACAGGGGATGAACACTGAAGCTTTCTTTGGACAA	CASKKQGMNTEAFF	1	9.93049e-05	TCRBV19-01	TCRBD01-01*01	TCRBJ01-01*01
TCGGCCCAAAAGAACCCGACAGCTTTCTATCTCTGTGCCAGTAGTAAACAGGGCCCATATAGCAATCAGCCCCAGCATTTTGGTGAT	CASSKQGPYSNQPQHF	1	9.93049e-05	TCRBV19-01	TCRBD01-01*01	TCRBJ01-05*01
GTGACATCGGCCCAAAAGAACCCGACAGCTTTCTATCTCTGTGCCAGTCGCGACAGGGCGGGCGCCTACGAGCAGTACTTCGGGCCG	CASRDRAGAYEQYF	1	9.93049e-05	TCRBV19-01	TCRBD01-01*01	TCRBJ02-07*01
ACATCGGCCCAAAAGAACCCGACAGCTTTCTATCTCTGTGCCAGTAGAAGGGGACTAGCGACCCCCGGTGAGCAGTTCTTCGGGCCA	CASRRGLATPGEQFF	1	9.93049e-05	TCRBV19-01	TCRBD02-01	TCRBJ02-01*01
TCGGCCCAAAAGAACCCGACAGCTTTCTATCTCTGTGCCAGTAGTTCCTCCCGGGGGACTGGTGGAAACACCATATATTTTGGAGAG	CASSSSRGTGGNTIYF	1	9.93049e-05	TCRBV19-01	TCRBD02-01	TCRBJ01-03*01
ACATCGGCCCAAAAGAACCCGACAGCTTTCTATCTCTGTGCCAGTAGCGACCCGGGACTAGCAACCCATGAGCAGTTCTTCGGGCCA	CASSDPGLATHEQFF	1	9.93049e-05	TCRBV19-01	TCRBD02-01	TCRBJ02-01*01
GTGACATCGGCCCAAAAGAACCCGACAGCTTTCTATCTCTGTGCCAGTAGTGTCGGACAGGGGATTGAAAAACTGTTTTTTGGCAGT	CASSVGQGIEKLFF	1	9.93049e-05	TCRBV19-01	TCRBD01-01*01	TCRBJ01-04*01
GTGACATCGGCCCAAAAGAACCCGACAGCTTTCTATCTCTGTGCCAGTAGCCCCAGGGGCAGGGCCACTGAAGCTTTCTTTGGACAA	CASSPRGRATEAFF	1	9.93049e-05	TCRBV19-01	TCRBD01-01*01	TCRBJ01-01*01
GCCCAAAAGAACCCGACAGCTTTCTATCTCTGTGCCAGTAGTATAGCGCGCCACAGGGGGGTTCACAATGAGCAGTTCTTCGGGCCA	CASSIARHRGVHNEQFF	1	9.93049e-05	TCRBV19-01	TCRBD01-01*01	TCRBJ02-01*01
AAGAACCCGACAGCTTTCTATCTCTGTGCCAGTAGTGTACGGAAGCGGGGGTATCAGAATTTATACAATGAGCAGTTCTTCGGGCCA	CASSVRKRGYQNLYNEQFF	1	9.93049e-05	TCRBV19-01	TCRBD02-01*01	TCRBJ02-01*01
GTGACATCGGCCCAAAAGAACCCGACAGCTTTCTATCTCTGTGCCAGTAGACCCGGACGGACGAACACTGAAGCTTTCTTTGGACAA	CASRPGRTNTEAFF	1	9.93049e-05	TCRBV19-01		TCRBJ01-01*01
GTGACATCGGCCCAAAAGAACCCGACAGCTTTCTATCTCTGTGCCAGCGAGGGTGGCGCGGGGGTCGAAAAACTGTTTTTTGGCAGT	CASEGGAGVEKLFF	1	9.93049e-05	TCRBV19-01	TCRBD02-01*01	TCRBJ01-04*01
CCTCTCACTGTGACATCGGCCCAAAAGAACCCGACAGCTTTCTATCTCTGTGCCAGCACCCTCTTCTGGGACCAGTACTTCGGGCCG	CASTLFWDQYF	1	9.93049e-05	TCRBV19-01		TCRBJ02-07*01
ACATCGGCCCAAAAGAACCCGACAGCTTTCTATCTCTGTGCCAGTAGTCTCTCGGTGGCTAACACCGGGGAGCTGTTTTTTGGAGAA	CASSLSVANTGELFF	1	9.93049e-05	TCRBV19-01		TCRBJ02-02*01
ACTGTGACATCGGCCCAAAAGAACCCGACAGCTTTCTATCTCTGTGCCAGTAGTATCGGTTCGAATCTGGGCTACACCTTCGGTTCG	CASSIGSNLGYTF	1	9.93049e-05	TCRBV19-01	TCRBD02-01	TCRBJ01-02*01
TCGGCCCAAAAGAACCCGACAGCTTTCTATCTCTGTGCCAGTAGTATAGTTCGAGCGGGGAACACCGGGGAGCTGTTTTTTGGAGAA	CASSIVRAGNTGELFF	1	9.93049e-05	TCRBV19-01	TCRBD02-01	TCRBJ02-02*01
ACATCGGCCCAAAAGAACCCGACAGCTTTCTATCTCTGTGCCAGTAGTACTGGAGGGACGGGAGGGAACGAGCAGTACTTCGGGCCG	CASSTGGTGGNEQYF	1	9.93049e-05	TCRBV19-01	TCRBD02-01*02	TCRBJ02-07*01
ACATCGGCCCAAAAGAACCCGACAGCTTTCTATCTCTGTGCCAGTACCTCTTCTCAGGGGAGCAATCAGCCCCAGCATTTTGGTGAT	CASTSSQGSNQPQHF	1	9.93049e-05	TCRBV19-01	TCRBD01-01*01	TCRBJ01-05*01
ACATCGGCCCAAAAGAACCCGACAGCTTTCTATCTCTGTGCCAGTAGTATTCAGTCAGTCTCTGGAAACACCATATATTTTGGAGAG	CASSIQSVSGNTIYF	1	9.93049e-05	TCRBV19-01	TCRBD01-01*01	TCRBJ01-03*01
GTGACATCGGCCCAAAAGAACCCGACAGCTTTCTATCTCTGTGCCAGTAGGGGAACAGGGGCATGGACTGAAGCTTTCTTTGGACAA	CASRGTGAWTEAFF	1	9.93049e-05	TCRBV19-01	TCRBD01-01*01	TCRBJ01-01*01
ACATCGGCCCAAAAGAACCCGACAGCTTTCTATCTCTGTGCCAGTAGTATAGGTGGCCCTAGAGCAGATACGCAGTATTTTGGCCCA	CASSIGGPRADTQYF	1	9.93049e-05	TCRBV19-01	TCRBD02-01	TCRBJ02-03*01
GTGACATCGGCCCAAAAGAACCCGACAGCTTTCTATCTCTGTGCCAGTAGTATAGCGGTTCCCCACACTGAAGCTTTCTTTGGACAA	CASSIAVPHTEAFF	1	9.93049e-05	TCRBV19-01	TCRBD02-01	TCRBJ01-01*01
GTGACATCGGCCCAAAAGAACCCGACAGCTTTCTATCTCTGTGCCAGTAACCCCAAGGGCTGGAATCAGCCCCAGCATTTTGGTGAT	CASNPKGWNQPQHF	1	9.93049e-05	TCRBV19-01		TCRBJ01-05*01
ACTGTGACATCGGCCCAAAAGAACCCGACAGCTTTCTATCTCTGTGCCAGTAGTTTTTGGGGAGTCGCTGAAGCTTTCTTTGGACAA	CASSFWGVAEAFF	1	9.93049e-05	TCRBV19-01	TCRBD02-01*02	TCRBJ01-01*01
ACATCGGCCCAAAAGAACCCGACAGCTTTCTATCTCTGTGCCAGTAGAGATAGGTTAGGGGGGAATCAGCCCCAGCATTTTGGTGAT	CASRDRLGGNQPQHF	1	9.93049e-05	TCRBV19-01		TCRBJ01-05*01
GTGACATCGGCCCAAAAGAACCCGACAGCTTTCTATCTCTGTGCCAGTAGTTTCGGGACCCGTCAAGAAAAACTGTTTTTTGGCAGT	CASSFGTRQEKLFF	1	9.93049e-05	TCRBV19-01		TCRBJ01-04*01
GTGACATCGGCCCAAAAGAACCCGACAGCTTTCTATCTCTGTGCCAGTAGTAAGGGGACAGGGTTGGGCGAGCAGTACTTCGGGCCG	CASSKGTGLGEQYF	1	9.93049e-05	TCRBV19-01	TCRBD01-01*01	TCRBJ02-07*01
ACATCGGCCCAAAAGAACCCGACAGCTTTCTATCTCTGTGCCAGTACCCCTAGTCTGCAAACCTACAATGAGCAGTTCTTCGGGCCA	CASTPSLQTYNEQFF	1	9.93049e-05	TCRBV19-01	TCRBD02-01	TCRBJ02-01*01
GTGACATCGGCCCAAAAGAACCCGACAGCTTTCTATCTCTGTGCCAGTAGCCCGGTGACAGGGTCCGGGGAGCTGTTTTTTGGAGAA	CASSPVTGSGELFF	1	9.93049e-05	TCRBV19-01	TCRBD01-01*01	TCRBJ02-02*01
GTGACATCGGCCCAAAAGAACCCGACAGCTTTCTATCTCTGTGCCAGTAGTATTGGAATGGGTCTCTACGAGCAGTACTTCGGGCCG	CASSIGMGLYEQYF	1	9.93049e-05	TCRBV19-01		TCRBJ02-07*01
ACATCGGCCCAAAAGAACCCGACAGCTTTCTATCTCTGTGCCAGTAGTAAGACTAGCACGGACCTCTACGAGCAGTACTTCGGGCCG	CASSKTSTDLYEQYF	1	9.93049e-05	TCRBV19-01	TCRBD02-01	TCRBJ02-07*01
GTGACATCGGCCCAAAAGAACCCGACAGCTTTCTATCTCTGTGCCAGTACCCGGGACAGCTCCTACAATGAGCAGTTCTTCGGGCCA	CASTRDSSYNEQFF	1	9.93049e-05	TCRBV19-01	TCRBD01-01*01	TCRBJ02-01*01
ACTGTGACATTGGCCCAAAAGAACCCGACAGCTTTCTATCTCTGTGCCAGTAGTATAGTATCCGGGCGGCCCCAGCATTTTGGTGAT	CASSIVSGRPQHF	1	9.93049e-05	TCRBV19-01		TCRBJ01-05*01
ACATCGGCCCAAAAGAACCCGACAGCTTTCTATCTCTGTGCCAGTAGTATCGGGAAGCAGGGTCGGTCACCCCTCCACTTTGGGAAC	CASSIGKQGRSPLHF	1	9.93049e-05	TCRBV19-01		TCRBJ01-06*01
ACATCGGCCCAAAAGAACCCGACAGCTTTCTATCTCTGTGCCAGTAGTGGGCCGGGACAGAGTGGCAATGAGCAGTTCTTCGGGCCA	CASSGPGQSGNEQFF	1	9.93049e-05	TCRBV19-01	TCRBD01-01*01	TCRBJ02-01*01
GCCCAAAAGAACCCGACAGCTTTCTATCTCTGTGCCAGTAGTATGTTGGGGACAGGGTCCTATAATTCACCCCTCCACTTTGGGAAC	CASSMLGTGSYNSPLHF	1	9.93049e-05	TCRBV19-01	TCRBD01-01*01	TCRBJ01-06*01
ACATCGGCCCAAAAGAACCCGACAGCTTTCTATCTCTGTGCCAGTAGTATTGACGGGGGGGCTACCGGGGAGCTGTTTTTTGGAGAA	CASSIDGGATGELFF	1	9.93049e-05	TCRBV19-01	TCRBD02-01*01	TCRBJ02-02*01
CAAAAGAACCCGACAGCCTTCTATCTCTGTGCCAGTAGTATTCTCGGGACAGGTTCTGCAACTAATGAAAAACTGTTTTTTGGCAGT	CASSILGTGSATNEKLFF	1	9.93049e-05	TCRBV19-01	TCRBD01-01*01	TCRBJ01-04*01
GTGACATCGGCCCAAAAGAACCCGACAGCTTTCTATCTCTGTGCCAGTAGTTTCGGGACGAGGACTGAAAAACTGTTTTTTGGCAGT	CASSFGTRTEKLFF	1	9.93049e-05	TCRBV19-01		TCRBJ01-04*01
CCGACAGCTTTCTATCTCTGTGCCAGTAGTTCGCCCCGACAGCCGCTCGCCGGTCAAGTATTGCGTGAAAAACTGTTTTTTGGCAGT	CASSSPRQPLAGQVLREKLFF	1	9.93049e-05	TCRBV19-01	TCRBD01-01*01	TCRBJ01-04*01
GTGACATCGGCCCAAAAGAACCCGACAGCTTTCTATCTCTGTGCCAGTAGTCAGGGGGCCACTGGAAACACCATATATTTTGGAGAG	CASSQGATGNTIYF	1	9.93049e-05	TCRBV19-01	TCRBD01-01*01	TCRBJ01-03*01
ACATTGGCCCAAAAGAACCCGACAGCTTTCTATCTCTGTGCCAGTAGTATAGCGGGGGGGCACACCGGGGAGCTGTTTTTTGGAGAA	CASSIAGGHTGELFF	1	9.93049e-05	TCRBV19-01	TCRBD02-01*01	TCRBJ02-02*01
GTGACATCGGCCCAAAAGAACCCGACAGCTTTCTATCTCTGTGCCAGTAGTCTAATTCAGGGAACCGGGGAGCTGTTTTTTGGAGAA	CASSLIQGTGELFF	1	9.93049e-05	TCRBV19-01	TCRBD01-01*01	TCRBJ02-02*01
CCTCTCACTGTGACATCGGCCCAAAAGAACCCGACAGCTTTCTATCTCTGTGCCAGTTCTCAAGTTGAAAAACTGTTTTTTGGCAGT	CASSQVEKLFF	1	9.93049e-05	TCRBV19-01		TCRBJ01-04*01
TCGGCCCAAAAGAACCCGACAGCTTTCTATCTCTGTGCCAGTAACCCCACTCTAGGGGGGCGCGGCTATGGCTACACCTTCGGTTCG	CASNPTLGGRGYGYTF	1	9.93049e-05	TCRBV19-01		TCRBJ01-02*01
GTGACATCGGCCCAAAAGAACCCGACAGCTTTCTATCTCTGTGCCAGTAGTATAGATGGGGAAATTGGGGAGCAGTACTTCGGGCCG	CASSIDGEIGEQYF	1	9.93049e-05	TCRBV19-01		TCRBJ02-07*01
GTGACATCGGCCCAAAAGAACCCGACAGCTTTCTATCTCTGTGCCAGTAGTACGGGACTAGCAACCTACGAGCAGTACTTCGGGCCG	CASSTGLATYEQYF	1	9.93049e-05	TCRBV19-01	TCRBD02-01	TCRBJ02-07*01
GTGACATCGGCCCAAAAGAACCCGACAGCTTTCTATCTCTGTGCCAGTAGTATGGGCCGCTTGAACACTGAAGCTTTCTTTGGACAA	CASSMGRLNTEAFF	1	9.93049e-05	TCRBV19-01	TCRBD01-01*01	TCRBJ01-01*01
ACATCGGCCCAAAAGAACCCGACAGCTTTCTATCTCTGTGCCAGTAGTATACTACAGGAGGCCAATCAGCCCCAGCATTTTGGTGAT	CASSILQEANQPQHF	1	9.93049e-05	TCRBV19-01		TCRBJ01-05*01
ACTGTGACATCGGCCCAAAAGAACCCGACAGCTTTCTATCTCTGTGCCAGTAGTAGAGGGTTTGGAAACACCATATATTTTGGAGAG	CASSRGFGNTIYF	1	9.93049e-05	TCRBV19-01	TCRBD02-01*02	TCRBJ01-03*01
GTGACATCGGCCCAAAAGAACCCGACAGCTTTCTATCTCTGTGCCAGTAGTATTGGTGGCTTGAACACTGAAGCTTTCTTTGGACAA	CASSIGGLNTEAFF	1	9.93049e-05	TCRBV19-01	TCRBD01-01*01	TCRBJ01-01*01
GTGACATCGGCCCAAAAGAACCCGACAGCTTTCTATCTCTGTGCCAGTAGTATAGTAACAGGGAGACAGCCCCAGCATTTTGGTGAT	CASSIVTGRQPQHF	1	9.93049e-05	TCRBV19-01	TCRBD01-01*01	TCRBJ01-05*01
ACTGTGACATCGGCCCAAAAGAACCCGACAGCTTTCTATCTCTGTGCCAGTAGTATAGATAAGGGGAACATTCAGTACTTCGGCGCC	CASSIDKGNIQYF	1	9.93049e-05	TCRBV19-01	TCRBD01-01*01	TCRBJ02-04*01
GTGACATCGGCCCAAAAGAACCCGACAGCTTTCTATCTCTGTGCCAGTACAGAATGGGGGAACACCGGGGAGCTGTTTTTTGGAGAA	CASTEWGNTGELFF	1	9.93049e-05	TCRBV19-01		TCRBJ02-02*01
ACTGTGACATCGGCCCAAAAGAACCCGACAGCTTTCTATCTCTGTGCCAGTTCGGTGGCAGGTGGGACTGAAGCTTTCTTTGGACAA	CASSVAGGTEAFF	1	9.93049e-05	TCRBV19-01	TCRBD01-01*01	TCRBJ01-01*01
ACATCGGCCCAAAAGAACCCGACAGCTTTCTATCTCTGTGCCAGTACTGCCTCGGACGCAAATACAGATACGCAGTATTTTGGCCCA	CASTASDANTDTQYF	1	9.93049e-05	TCRBV19-01		TCRBJ02-03*01
GTGACATCGGCCCAAAAGAACCCGACAGCTTTCTATCTCTGTGCCAGTAGATCGGACAGGCTGAACTATGGCTACACCTTCGGTTCG	CASRSDRLNYGYTF	1	9.93049e-05	TCRBV19-01	TCRBD01-01*01	TCRBJ01-02*01
GTGACATCGGCCCAAAAGAACCCGACAGCTTTCTATCTCTGTGCCAGTAGTATACAGAGATTCAATCAGCCCCAGCATTTTGGTGAT	CASSIQRFNQPQHF	1	9.93049e-05	TCRBV19-01		TCRBJ01-05*01
GTGACATCGGCCCAAAAGAACCCGACAGCTTTCTATCTCTGTGCCAGTAGGGGACAGGGGGCGCAGGAGACCCAGTACTTCGGGCCA	CASRGQGAQETQYF	1	9.93049e-05	TCRBV19-01	TCRBD01-01*01	TCRBJ02-05*01
CCTCTCACTGTGACATCGGCCCAAAAGAACCCGACAGCTTTCTATCTCTGTGCCAGTAGGCGACTTGCTGAAGCTTTCTTTGGACAA	CASRRLAEAFF	1	9.93049e-05	TCRBV19-01	TCRBD02-01	TCRBJ01-01*01
TCGGCCCAAAAGAACCCGACAGCTTTCTATCTCTGTGCCAGTAGTAGGGACAGGGCGGGCGGCAATCAGCCCCAGCATTTTGGTGAT	CASSRDRAGGNQPQHF	1	9.93049e-05	TCRBV19-01	TCRBD01-01*01	TCRBJ01-05*01
ACTGTGACATCGGCCCAAAAGAACCCGACAGCTTTCTATCTCTGTGCCAGTAGAGCATCAGGCGACACTGAAGCTTTCTTTGGACAA	CASRASGDTEAFF	1	9.93049e-05	TCRBV19-01	TCRBD01-01*01	TCRBJ01-01*01
GTGACATCGGCCCAAAAGAACCCGACAGCTTTCTATCTCTGTGCCAGTAGTATAGGGAACCTCCCCAGCGAGCAGTACTTCGGGCCG	CASSIGNLPSEQYF	1	9.93049e-05	TCRBV19-01		TCRBJ02-07*01
ACTGTGACATCGGCCCAAAAGAACCCGACAGCTTTCTATCTCTGTGCCAGTAGTCGAAGGGGGAACACTGAAGCTTTCTTTGGACAA	CASSRRGNTEAFF	1	9.93049e-05	TCRBV19-01	TCRBD01-01*01	TCRBJ01-01*01
TCGGCCCAAAAGAACCCGACAGCTTTCTATCTCTGTGCCAGTAATACCCAATGGGGACAGTTAATCTACGAGCAGTACTTCGGGCCG	CASNTQWGQLIYEQYF	1	9.93049e-05	TCRBV19-01	TCRBD01-01*01	TCRBJ02-07*01
CTCACTGTGACATCGGCCCAAAAGAACCCGACAGCTTTCTATCTCTGTGCCAGTAGCCGAACAGGGATGGGCTACACCTTCGGTTCG	CASSRTGMGYTF	1	9.93049e-05	TCRBV19-01	TCRBD01-01*01	TCRBJ01-02*01
ACATCGGCCCAAAAGAACCCGACAGCTTTCTATCTCTGTGCCAGTAGTGTGATAGCCTCATTAGGGTACGAGCAGTACTTCGGGCCG	CASSVIASLGYEQYF	1	9.93049e-05	TCRBV19-01		TCRBJ02-07*01
GCCCAAAAGAACCCGACAGCTTTCTATCTCTGTGCCAGTAGCAAGGCCCGCCCCGGACACCAACTGCTTGAGCAGTTCTTCGGGCCA	CASSKARPGHQLLEQFF	1	9.93049e-05	TCRBV19-01	TCRBD01-01*01	TCRBJ02-01*01
GTGACATCGGCCCAAAAAAACCCGACAGCTTTCTATCTCTGTGCCAGTAGGCGGCAGGTAGGATCCTACGAGCAGTACTTCGGGCCG	CASRRQVGSYEQYF	1	9.93049e-05	TCRBV19-01		TCRBJ02-07*01
TCGGCCCAAAAGAACCCGACAGCTTTCTATCTCTGTGCCAGTAGTGCTCCCCGGACTAGCGGAGGGGAGACCCAGTACTTCGGGCCA	CASSAPRTSGGETQYF	1	9.93049e-05	TCRBV19-01	TCRBD02-01	TCRBJ02-05*01
GTGACATCGGCCCAAAAGAACCCGACAGCTTTCTATCTCTGTGCCAGTAGTATGGGCCAGGGGGGAACTGAAGCTTTCTTTGGACAA	CASSMGQGGTEAFF	1	9.93049e-05	TCRBV19-01	TCRBD01-01*01	TCRBJ01-01*01
TCGGCCCAAAAGAACCCGACAGCTTTCTATCTCTGTGCCAGTAGTATAGTGGGGGGCGCTAGCAATCAGCCCCAGCATTTTGGTGAT	CASSIVGGASNQPQHF	1	9.93049e-05	TCRBV19-01		TCRBJ01-05*01
GTGACATCGGCCCAAAAGAACCCGACAGCTTTCTATCTCTGTGCCAGTAGTATAGGTCGGGGAGGCGAGACCCAGTACTTCGGGCCA	CASSIGRGGETQYF	1	9.93049e-05	TCRBV19-01	TCRBD02-01*02	TCRBJ02-05*01
ACATCGGCCCAAAAGAACCCGACAGCTTTCTATCTCTGTGCCAGTACGGTGGTGGGGCCCTCTAACTATGGCTACACCTTCGGTTCG	CASTVVGPSNYGYTF	1	9.93049e-05	TCRBV19-01	TCRBD01-01*01	TCRBJ01-02*01
CTCACTGTGACATCGGCCCAAAAGAACCCGACAGCTTTCTATCTCTGTGCCAGCAGGGGTTTTAATCAGCCCCAGCATTTTGGTGAT	CASRGFNQPQHF	1	9.93049e-05	TCRBV19-01	TCRBD01-01*01	TCRBJ01-05*01
GTGACATCGGCCCAAAAGAACCCGACAGCTTTCTATCTCTGTGCCAGTAGTTCCCGGGGGCTAGCGGAGACCCAGTACTTCGGGCCA	CASSSRGLAETQYF	1	9.93049e-05	TCRBV19-01		TCRBJ02-05*01
TCGGCCCAAAAGAACCCGACAGCTTTCTATCTCTGTGCCAGTAGTAAGGCGGGGGGGCGTCGCACAGATACGCAGTATTTTGGCCCA	CASSKAGGRRTDTQYF	1	9.93049e-05	TCRBV19-01	TCRBD02-01*01	TCRBJ02-03*01
ACATCGGCCCAAAAGAACCCGACAGCTTTCTATCTCTGTGCCAGTAGTACCCGACAGGGGGCGGTGGAGACCCAGTACTTCGGGCCA	CASSTRQGAVETQYF	1	9.93049e-05	TCRBV19-01	TCRBD01-01*01	TCRBJ02-05*01
GTGACATCGGCCCAAAAGAACCCGACAGCTTTCTATCTCTGTGCCAGTAGTATCCAGGGAGGCCCCTATGGCTACACCTTCGGTTCG	CASSIQGGPYGYTF	1	9.93049e-05	TCRBV19-01	TCRBD02-01*02	TCRBJ01-02*01
GTGACATCGGCCCAAAAGAACCCGACAGCTTTCTATCTCTGTGCCAGTAGTCGCCGGACAGGGAAACACGAGCAGTACTTCGGGCCG	CASSRRTGKHEQYF	1	9.93049e-05	TCRBV19-01	TCRBD01-01*01	TCRBJ02-07*01
ACTGTGACATCGGCCCAAAAGAACCCGACAGCTTTCTATCTCTGTGCCACCCAGGTTATGCGGGGTCAGCCCCAGCATTTTGGTGAT	CATQVMRGQPQHF	1	9.93049e-05	TCRBV19-01	TCRBD02-01*01	TCRBJ01-05*01
GTGACATCGGCCCAAAAGAACCCGACAGCTTTCTATCTCTGTGCCAGTAGTCAAGGACTTATCTACAATGAGCAGTTCTTCGGGCCA	CASSQGLIYNEQFF	1	9.93049e-05	TCRBV19-01	TCRBD02-01	TCRBJ02-01*01
GTGACATCGGCCCAAAAGAACCCGACAGCTTTCTATCTCTGTGCCAGTACCGCAGGGAACTCCTACAATGAGCAGTTCTTCGGGCCA	CASTAGNSYNEQFF	1	9.93049e-05	TCRBV19-01	TCRBD01-01*01	TCRBJ02-01*01
ACATCGGCCCAAAAGAACCCGACAGCTTTCTATCTCTGTGCCAGTAGTATAGTTCCTGGACAGGGGCACGAGCAGTACTTCGGGCCG	CASSIVPGQGHEQYF	1	9.93049e-05	TCRBV19-01	TCRBD01-01*01	TCRBJ02-07*01
ACATCGGCCCAAAAGAACCCGACAGCTTTCTATCTCTGTGCCACTCTTCGGGGGGGCAGTGGGGCCAACGTCCTGACTTTCGGGGCC	CATLRGGSGANVLTF	1	9.93049e-05	TCRBV19-01	TCRBD02-01*01	TCRBJ02-06*01
ACTGTGACATCGGCCCAAAAGAACCCGACAGCTTTCTATCTCTGTGCCAGTAGTATCAGACAAAACACTGAAGCTTTCTTTGGACAA	CASSIRQNTEAFF	1	9.93049e-05	TCRBV19-01	TCRBD01-01*01	TCRBJ01-01*01
GTGACATCGGCCCAAAAGAACCCGACAGCTTTCTATCTCTGTGCCAGTAGTATAGCGACCCTTTCCTACGAGCAGTACTTCGGGCCG	CASSIATLSYEQYF	1	9.93049e-05	TCRBV19-01		TCRBJ02-07*01
ACATCGGCCCAAAAGAACCCGACAGCTTTCTATCTCTGTGCCAGTAGTACCCTAGCTGCCCGGGGGAACACCATATATTTTGGAGAG	CASSTLAARGNTIYF	1	9.93049e-05	TCRBV19-01	TCRBD02-01*01	TCRBJ01-03*01
CTCACTGTGACATCGGCCCAAAAGAACCCGACAGCTTTCTATCTCTGTGCCAGTGGACAGGGGGCGTACGAGCAGTACTTCGGGCCG	CASGQGAYEQYF	1	9.93049e-05	TCRBV19-01	TCRBD01-01*01	TCRBJ02-07*01
GTGACATCGGCCCAAAAGAACCCGACAGCTTTCTATCTCTGTGCCACCAATCGGGCGGGTACTAATGAAAAACTGTTTTTTGGCAGT	CATNRAGTNEKLFF	1	9.93049e-05	TCRBV19-01	TCRBD02-01	TCRBJ01-04*01
ACTGTGACATCGGCCCAAAAGAACCCGACAGCTTTCTATCTCTGTGCCAGTAGTTCCAGGGTTAACTATGGCTACACCTTCGGTTCG	CASSSRVNYGYTF	1	9.93049e-05	TCRBV19-01	TCRBD01-01*01	TCRBJ01-02*01
GTGACATCGGCCCAAAAGAACCCGACAGCTTTCTATCTCTGTGCCAGTACCTCGACAGGGGAGGCTTCACCCCTCCACTTTGGGAAC	CASTSTGEASPLHF	1	9.93049e-05	TCRBV19-01	TCRBD01-01*01	TCRBJ01-06*01
ACATCGGCCCAAAAGAACCCGACAGCTTTCTATCTCTGTGCCAGTAGTATAGACCAGGGCGGGGCAGATACGCAGTATTTTGGCCCA	CASSIDQGGADTQYF	1	9.93049e-05	TCRBV19-01	TCRBD02-01*01	TCRBJ02-03*01
GTGACATCGGCCCAAAAGAACCCGACAGCTTTCTATCTCTGTGCCAGCAGGCTTGGGGGACAATACAATGAGCAGTTCTTCGGGCCA	CASRLGGQYNEQFF	1	9.93049e-05	TCRBV19-01	TCRBD01-01*01	TCRBJ02-01*01
ACATCGGCCCAAAAGAACCCGACAGCTTTCTATCTCTGTGCCAGTACTAGGCTCGGGGGTTCTAACTATGGCTACACCTTCGGTTCG	CASTRLGGSNYGYTF	1	9.93049e-05	TCRBV19-01	TCRBD02-01*01	TCRBJ01-02*01
ACATCGGCCCAAAAGAACCCGACAGCTTTCTATCTCTGTGCCAGTAGTATCCAGACAGGGGATGGTTCACCCCTCCACTTTGGGAAC	CASSIQTGDGSPLHF	1	9.93049e-05	TCRBV19-01	TCRBD01-01*01	TCRBJ01-06*01
ACATCGGCCCAAAAGAACCCGACAGCTTTCTATTTCTGTGCCAGTAGTCCCTCAATCGGAGGGAATTCACCCCTCCACTTTGGGAAC	CASSPSIGGNSPLHF	1	9.93049e-05	TCRBV19-01	TCRBD02-01*02	TCRBJ01-06*01
GTGACATCGGCCCAAAAGAACCCGACAGCTTTCTATCTCTGTGCCAGTAGTCGGCGGGGGGGAACCGGGGAGCTGTTTTTTGGAGAA	CASSRRGGTGELFF	1	9.93049e-05	TCRBV19-01	TCRBD02-01*01	TCRBJ02-02*01
ACTGTGACATCGGCCCAAAAGAACCCGACAGCTTTCTATCTCTGTGCCAGCCGCACAGGGGGCAACGGGGAGCTGTTTTTTGGAGAA	CASRTGGNGELFF	1	9.93049e-05	TCRBV19-01	TCRBD01-01*01	TCRBJ02-02*01
CTCACTGTGACATCGGCCCAAAAGAACCCGACAGCTTTCTATCTCTGTGCCAGTAGTAAAGTGAGCGGGGAGCTGTTTTTTGGAGAA	CASSKVSGELFF	1	9.93049e-05	TCRBV19-01	TCRBD02-01*02	TCRBJ02-02*01
TCGGCCCAAAAGAACCCGACAGCTTTCTATCTCTGTGCCAGTAGTTCAAGGACCGGGTATAGCAATCAGCCCCAGCATTTTGGTGAT	CASSSRTGYSNQPQHF	1	9.93049e-05	TCRBV19-01		TCRBJ01-05*01
ACATCGGCCCAAAAGAACCCGACAGCTTTCTATCTCTGTGCCAGTAGTATATCCCAGGGGCTTAATGAAAAACTGTTTTTTGGCAGT	CASSISQGLNEKLFF	1	9.93049e-05	TCRBV19-01	TCRBD01-01*01	TCRBJ01-04*01
TCGGCCCAAAAGAACCCGACAGCTTTCTATCTCTGTGCCAGTAGTATAGATAGGACAGGGCTTCGGAATGGCTACACCTTCGGTTCG	CASSIDRTGLRNGYTF	1	9.93049e-05	TCRBV19-01	TCRBD01-01*01	TCRBJ01-02*01
GCCCAAAAGAACCCGACAGCTTTCTATCTCTGTGCCAGTAGTGGGCGACTAGCGGGGGGACGGATAGATACGCAGTATTTTGGCCCA	CASSGRLAGGRIDTQYF	1	9.93049e-05	TCRBV19-01	TCRBD02-01*01	TCRBJ02-03*01
CAAAAGAACCCGACAGCTTTCTATCTCTGTGCCAGGGACTTCGACCGGGACAGGGGAAAGGCTGGAAACACCATATATTTTGGAGAG	CARDFDRDRGKAGNTIYF	1	9.93049e-05	TCRBV19-01	TCRBD01-01*01	TCRBJ01-03*01
TCGGCCCAAAAGAACCCGACAGCTTTCTATCTCTGTGCCAGTAGTAGGGTAAGGCACCTGTGGTACACTGAAGCTTTCTTTGGACAA	CASSRVRHLWYTEAFF	1	9.93049e-05	TCRBV19-01		TCRBJ01-01*01
GCCCAAAAGAACCCGACAGCTTTCTATCTCTGTGCCAGTAGTATTTCGACGGGTCGACCTAGCAATCAGCCCCAGCATTTTGGTGAT	CASSISTGRPSNQPQHF	1	9.93049e-05	TCRBV19-01	TCRBD02-01	TCRBJ01-05*01
GTGACATCGGCCCAAAAGAACCCGACAGCTTTCTATCTCTGTGCCAGCCGCGCGCCTTATACAGGGGCTGAGCAGTTCTTCGGGCCA	CASRAPYTGAEQFF	1	9.93049e-05	TCRBV19-01	TCRBD01-01*01	TCRBJ02-01*01
ACATCGGCCCAAAAGAACCCGACAGCTTTCTATCTCTGTGCCAGTAGTCCCGACGGGAGCTCCTACAATGAGCAGTTCTTCGGGCCA	CASSPDGSSYNEQFF	1	9.93049e-05	TCRBV19-01	TCRBD02-01*02	TCRBJ02-01*01
TCGGCCCAAAAGAACCCGACAGCTTTCTATCTCTGTGCCAGTATCGATGAGGGACAGTCTGGAAACAATGAGCAGTTCTTCGGGCCA	CASIDEGQSGNNEQFF	1	9.93049e-05	TCRBV19-01	TCRBD01-01*01	TCRBJ02-01*01
TCGGCCCAAAAGAACCCGACAGCTTTCTATCTCTGTGCCAGTAGTTCGCGCGGATTCTCTGGGGCCAACGTCCTGACTTTCGGGGCC	CASSSRGFSGANVLTF	1	9.93049e-05	TCRBV19-01	TCRBD02-01	TCRBJ02-06*01
GCCCAAAAGAACCCGACAGCTTTCTATCTCTGTGCCAGTAGAGCCGGCCCCGGGACACCGAACACCGGGGAGCTGTTTTTTGGAGAA	CASRAGPGTPNTGELFF	1	9.93049e-05	TCRBV19-01	TCRBD01-01*01	TCRBJ02-02*01
GTGACATCGGCCCAAAAGAACCCGACAGCTTTCTATCTCTGTGCCAGTACCCCGGAGGTCCGAAACACTGAAGCTTTCTTTGGACAA	CASTPEVRNTEAFF	1	9.93049e-05	TCRBV19-01	TCRBD02-01*02	TCRBJ01-01*01
GTGACATCGGCCCAAAAGAACCCGACAGCCTTCTATCTCTGTGCCAGTACCGCAGGGAACTCCTACAATGAGCAGTTCTTCGGGCCA	CASTAGNSYNEQFF	1	9.93049e-05	TCRBV19-01	TCRBD01-01*01	TCRBJ02-01*01
ACATCGGCCCAAAAGAACCCGACAGCTTTCTATCTCTGTGCCAGTAGTATAGCGGGGATAAACACCGGGGAGCTGTTTTTTGGAGAA	CASSIAGINTGELFF	1	9.93049e-05	TCRBV19-01	TCRBD02-01*01	TCRBJ02-02*01
TCGGCCCAAAAGAACCCGACAGCTTTCTATCTCTGTGCCAGTAGTATCGGCCTAGCGGGGGGGCAAGAGACCCAGTACTTCGGGCCA	CASSIGLAGGQETQYF	1	9.93049e-05	TCRBV19-01	TCRBD02-01*01	TCRBJ02-05*01
ACATCGGCCCAAAAGAACCCGACAGCTTTCTATCTCTGTGCCAGTAGTACAGGGGTGGCAAATAATGAAAAACTGTTTTTTGGCAGT	CASSTGVANNEKLFF	1	9.93049e-05	TCRBV19-01	TCRBD01-01*01	TCRBJ01-04*01
ACATCGGCCCAAAAGAACCCGACAGCTTTCTATCTCTGTGCCAGTAGTACGACAGGGGGCGGCAATCAGCCCCAGCATTTTGGTGAT	CASSTTGGGNQPQHF	1	9.93049e-05	TCRBV19-01	TCRBD01-01*01	TCRBJ01-05*01
ACTGTGACATCGGCCCAAAAGAACCCGACAGCTTTCTATCTCTGTGCCAGTAGTCACCCTCAGGGAAACACCATATATTTTGGAGAG	CASSHPQGNTIYF	1	9.93049e-05	TCRBV19-01	TCRBD01-01*01	TCRBJ01-03*01
GTGACATCGGCCCAAAAGAACCCGACAGCTTTCTATCTCTGTGCCAGTAGTATGCAGGGGGTCAACACTGAAGCTTTCTTTGGACAA	CASSMQGVNTEAFF	1	9.93049e-05	TCRBV19-01	TCRBD01-01*01	TCRBJ01-01*01
ACATCGGCCCAAAAGAACCCGACAGCTTTCTATCTCTGTGCCAGTAGTAGCGGGGGTGCGTCCTACAATGAGCAGTTCTTCGGGCCA	CASSSGGASYNEQFF	1	9.93049e-05	TCRBV19-01	TCRBD02-01*01	TCRBJ02-01*01
TCGGCCCAAAAGAACCCGACAGCTTTCTATCTCTGTGCCAGTAGTTCAGGGGCGGGGGGGCCCTACAATGAGCAGTTCTTCGGGCCA	CASSSGAGGPYNEQFF	1	9.93049e-05	TCRBV19-01	TCRBD02-01*01	TCRBJ02-01*01
GCCCAAAAGAACCCGACAGCTTTCTATCTCTGTGCCAGTAGTACCGGGACAGGATTCTCTGGGGCCAACGTCCTGACTTTCGGGGCC	CASSTGTGFSGANVLTF	1	9.93049e-05	TCRBV19-01	TCRBD01-01*01	TCRBJ02-06*01
CAAAAGAACCCGACAGCTTTCTATCTCTGTGCCAGTAGTATGGGACTAGCGGGGGCCTCTGGCGATAATGAGCAGTTCTTCGGGCCA	CASSMGLAGASGDNEQFF	1	9.93049e-05	TCRBV19-01	TCRBD02-01*01	TCRBJ02-01*01
ACTGTGACATCGGCCCAAAAGAACCCGACAGCTTTCTATCTCTGTGCCAGTAGCTGGACAGAGGACACTGAAGCTTTCTTTGGACAA	CASSWTEDTEAFF	1	9.93049e-05	TCRBV19-01	TCRBD01-01*01	TCRBJ01-01*01
TCGGCCCAAAAGAACCCGACAGCTTTCTATCTCTGTGCCAGTAGTGCCCGGACAGCGAGCTCCTACAATGAGCAGTTCTTCGGGCCA	CASSARTASSYNEQFF	1	9.93049e-05	TCRBV19-01	TCRBD01-01*01	TCRBJ02-01*01
ACATCGGCCCAAAAGAACCCGACAGCTTTCTATCTCTGTGCCAGTAGTATTTGGGGGCAGTACCAAGAGACCCAGTACTTCGGGCCA	CASSIWGQYQETQYF	1	9.93049e-05	TCRBV19-01	TCRBD01-01*01	TCRBJ02-05*01
ACATCGGCCCAAAAGAACCCGACAGCTTTCTATCTCTGTGCCAGTAGTATCAGCTGGTATAGCAATCAGCCCCAGCATTTTGGTGAT	CASSISWYSNQPQHF	1	9.93049e-05	TCRBV19-01		TCRBJ01-05*01
ACATCGGCCCAAAAGAACCCGACAGCTTTCTATCTCTGTGCCAGCTCCTCGGGCAGATCCTACAATCAGCCCCAGCATTTTGGTGAT	CASSSGRSYNQPQHF	1	9.93049e-05	TCRBV19-01		TCRBJ01-05*01
ACATCGGCCCAAAAGAACCCGACAACTTTCCATCTCTGTGCCAGTAGTAGTTCCGGGACACAGAGGAACACCATATATTTTGGAGAG	CASSSSGTQRNTIYF	1	9.93049e-05	TCRBV19-01	TCRBD01-01*01	TCRBJ01-03*01
ACATCGGCCCAAAAGAACCCGACAGCTTTCTATCTCTGTGCCAGTAGTATCGCGGGGGGCTCCTACAATGAGCAGTTCTTCGGGCCA	CASSIAGGSYNEQFF	1	9.93049e-05	TCRBV19-01	TCRBD02-01*01	TCRBJ02-01*01
TCGGCCCAAAAGAACCCGACAGCTTTCTATCTCTGTGCCAGTAGTACCCCGACAGGGAGTAATCTTGGTGAGCAGTTCTTCGGGCCA	CASSTPTGSNLGEQFF	1	9.93049e-05	TCRBV19-01	TCRBD01-01*01	TCRBJ02-01*01
TCGGCCCAAAAGAATCCGACAGCTTTCTATCTCTGTGCCAGTAGTGCTTACAGGGGACGCTCCTACAATGAGCAGTTCTTCGGGCCA	CASSAYRGRSYNEQFF	1	9.93049e-05	TCRBV19-01	TCRBD01-01*01	TCRBJ02-01*01
GTGACATCGGCCCAAAAGAACCCGACAGCTTTCTATCTCTGTGCCAGTAGGCGGCGGGGGGGAACCGGGGAGCTGTTTTTTGGAGAA	CASRRRGGTGELFF	1	9.93049e-05	TCRBV19-01	TCRBD02-01*01	TCRBJ02-02*01
TCGGCCCAAAAGAACCCGACAGCTTTCTATCTCTGTGCCAGTAGTGCCGTACTAGCGGGGGGCCTGTACGAGCAGTACTTCGGGCCG	CASSAVLAGGLYEQYF	1	9.93049e-05	TCRBV19-01	TCRBD02-01*01	TCRBJ02-07*01
ACTGTGACATCGGCCCAAAAGAACCCGACAGCTTTCTATCTCTGTGCCAGTAGTGGTACAGGGGTCAATGAGCAGTTCTTCGGGCCA	CASSGTGVNEQFF	1	9.93049e-05	TCRBV19-01	TCRBD01-01*01	TCRBJ02-01*01
TCGGCCCAAAAGAACCCGACAGCTTTCTATCTCTGTGCCAGTAGTATAGGGAGACAGGGCGTCGGTGAAAAACTGTTTTTTGGCAGT	CASSIGRQGVGEKLFF	1	9.93049e-05	TCRBV19-01	TCRBD01-01*01	TCRBJ01-04*01
ACTGTGACATCGGCCCAAAAGAACCCGACAGCTTTCTATCTCTGTGCCAGTACCTTCGGGTCCGATTCACCCCTCCACTTTGGGAAC	CASTFGSDSPLHF	1	9.93049e-05	TCRBV19-01	TCRBD02-01	TCRBJ01-06*01
GTGACATCGGCCCAAAAGAACCCGACAGCTTTCTATCTCTGTGCCAGTAGTCAGAGCTCCTATAATTCACCCCTCCACTTTGGGAAC	CASSQSSYNSPLHF	1	9.93049e-05	TCRBV19-01		TCRBJ01-06*01
GTGACATCGGCCCAAAAGAACCCGACAGCTTTCTATCTCTGTGCCAGTAGCCTCGGGACTAGCGTAGAGACCCAGTACTTCGGGCCA	CASSLGTSVETQYF	1	9.93049e-05	TCRBV19-01	TCRBD02-01	TCRBJ02-05*01
ACCCTGGAGTCTGCCAGGCCCTCACATACCTCTCAGTACCTCTGTGCCAGCAGTGTGGAGGGGTTCGGTGGCTACACCTTCGGTTCG	CASSVEGFGGYTF	1	9.93049e-05	TCRBV25-01*01	TCRBD02-01*02	TCRBJ01-02*01
CTGGAGTCTGCCAGGCCCTCACATACCTCTCAGTACCTCTGTGCCAGCAGTGAAGACGGGCAGGAGTACGAGCAGTACTTCGGGCCG	CASSEDGQEYEQYF	1	9.93049e-05	TCRBV25-01*01		TCRBJ02-07*01
GAGTCTGCCAGGCCCTCACATACCTCTCAGTACCTCTGTGCCAGCAGTGGGGGTGGGGCAACTAATGAAAAACTGTTTTTTGGCAGT	CASSGGGATNEKLFF	1	9.93049e-05	TCRBV25-01*01		TCRBJ01-04*01
ACCCTGGAGTCTGCCAGGCCCTCACATACCTCTCAGTACCTCTGTGCCAGCAGTGCCGGGGCGGGCACTGAAGCTTTCTTTGGACAA	CASSAGAGTEAFF	1	9.93049e-05	TCRBV25-01*01		TCRBJ01-01*01
GCCAGGCCCTCACATACCTCTCAGTACCTCTGTGCCAGCAGCATTAGCCCAGGGGGCGATGAGACAGATACGCAGTATTTTGGCCCA	CASSISPGGDETDTQYF	1	9.93049e-05	TCRBV25-01*01	TCRBD01-01*01	TCRBJ02-03*01
TCTGCCAGGCCCTCACATACCTCTCAGTACCTCTGTGCCAGCAGTGAATCCCAGGGGGCCTATAATTCACCCCTCTACTTTGGGAAC	CASSESQGAYNSPLYF	1	9.93049e-05	TCRBV25-01*01	TCRBD01-01*01	TCRBJ01-06*01
GAGTCTGCCAGGCCCTCACATACCTCTCAGTACCTCTGTGCCAGCAGTGATCCCGGGACAGGGAATCTCGAGCAGTTCTTCGGGCCA	CASSDPGTGNLEQFF	1	9.93049e-05	TCRBV25-01*01	TCRBD01-01*01	TCRBJ02-01*01
ACCCTGGAATCTGCCAGGCCCTCACATACCTCTCAGTACCTCTGTGCCAGCAGTGAAAGCCCGGCCTATGGCTACACCTTCGGTTCG	CASSESPAYGYTF	1	9.93049e-05	TCRBV25-01*01		TCRBJ01-02*01
CTGGAGTCTGCCAGGCCCTCACATACCTCTCAGTACCTCTGTGCCAGCAGTGACCCCAGGGGGGCAGATGGCTACACCTTCGGTTCG	CASSDPRGADGYTF	1	9.93049e-05	TCRBV25-01*01	TCRBD01-01*01	TCRBJ01-02*01
CTGACCCTGGAGTCTGCCAGGCCCTCACATACCTCTCAGTACCTCTGTGCCAGCAGTGAGGGATTCGACGAGCAGTACTTCGGGCCG	CASSEGFDEQYF	1	9.93049e-05	TCRBV25-01*01		TCRBJ02-07*01
TCTGCCAGGCCCTCACATACCTCTCAGTACCTCTGTGCCAGCAGTGAATCCCAGGGGGCCTATAATTCACCCCTCCACTTTGGGAAC	CASSESQGAYNSPLHF	1	9.93049e-05	TCRBV25-01*01	TCRBD01-01*01	TCRBJ01-06*01
GAGTCTGCCAGGCCCTCACATACCTCTCAGTACCTCTGTGCCAGCAGTGAACAGGGCGCCAGCTTGGGGGGCTACACCTTCGGTTCG	CASSEQGASLGGYTF	1	9.93049e-05	TCRBV25-01*01	TCRBD01-01*01	TCRBJ01-02*01
GAGTCTGCCAGGCCCTCACATACCTCTCAGTACCTCTGTGCCAGCAGTGATGGACAGGGACGGTACAATGAGCAGTTCTTCGGGCCA	CASSDGQGRYNEQFF	1	9.93049e-05	TCRBV25-01*01	TCRBD01-01*01	TCRBJ02-01*01
ACCCTGGAGTCTGCCAGGCCCTCACATACCTCTCAGTACCTCTGTGCCAGCATGCGAGGTCAGAATTCACCCCTCCACTTTGGGAAC	CASMRGQNSPLHF	1	9.93049e-05	TCRBV25-01*01	TCRBD02-01*02	TCRBJ01-06*01
TTTCCCCTGACCCTGGAGTCTGCCAGGCCCTCACATACCTCTCAGTACCTCTGTGCCAGCAGTGATGGGACCCAGTACTTCGGGCCA	CASSDGTQYF	1	9.93049e-05	TCRBV25-01*01		TCRBJ02-05*01
CTGGAGTCTGCCAGGCCCTCACATACCTCTCAGTACCTCTGTGCCAGCAGTCACTATGGGATGGCCGATGAGCAGTTCTTCGGGCCA	CASSHYGMADEQFF	1	9.93049e-05	TCRBV25-01*01		TCRBJ02-01*01
CTGGAGTCTGCCAGGCCCTCACATACCTCTCAGTACCTCTGTGCCAGCAGTGACCACCTCAGTTATTCACCCCTCCACTTTGGGAAC	CASSDHLSYSPLHF	1	9.93049e-05	TCRBV25-01*01	TCRBD01-01*01	TCRBJ01-06*01
GAGTCTGCCAGGCCCTCACATACCTCTCAGTACCTCTGTGCCAGCAGTGCTTGGGGACAGGGCCACACTGAAGCTTTCTTTGGACAA	CASSAWGQGHTEAFF	1	9.93049e-05	TCRBV25-01*01	TCRBD01-01*01	TCRBJ01-01*01
ACCCTGGAGTCTGCCAGGCCCTCACATACCTCTCAGTACCTCTGTGCCAGCAACAGGGGGGGTGCCGGGGAGCTGTTTTTTGGAGAA	CASNRGGAGELFF	1	9.93049e-05	TCRBV25-01*01	TCRBD01-01*01	TCRBJ02-02*01
CTGGAGTCTGCCAGGCCCTCACATACCTCTCAGTACCTCTGTGCCAGCAGTAAATACACGGGTGAAGATACGCAGTATTTTGGCCCA	CASSKYTGEDTQYF	1	9.93049e-05	TCRBV25-01*01	TCRBD02-01	TCRBJ02-03*01
TCTGCCAGGCCCTCACATACCTCTCAGTACCTCTGTGCCAGCGAGGGGCGGGGAGATAAAAACACCGGGGAGCTGTTTTTTGGAGAA	CASEGRGDKNTGELFF	1	9.93049e-05	TCRBV25-01*01	TCRBD02-01*01	TCRBJ02-02*01
CTGGAGTCTGCCAGGCCCTCACATACCTCTCAGTACCTCTGTGCCAGCGCCCGGACAGGGTCCTCCTACGAGCAGTACTTCGGGCCG	CASARTGSSYEQYF	1	9.93049e-05	TCRBV25-01*01	TCRBD01-01*01	TCRBJ02-07*01
GAGTCTGCCAGGCCCTCACATACCTCTCAGTACCTCTGTGCCAGCAGTGAGACAGGGGGAAGGTACAATGAGCAGTTCTTCGGGCCA	CASSETGGRYNEQFF	1	9.93049e-05	TCRBV25-01*01	TCRBD01-01*01	TCRBJ02-01*01
CTGGAGTCTGCCAGGCCCTCACATACCTCTCAGTACCTCTGTGCCAGCGGAAAGCGGGGGGGGCTAGATACGCAGTATTTTGGCCCA	CASGKRGGLDTQYF	1	9.93049e-05	TCRBV25-01*01	TCRBD02-01*01	TCRBJ02-03*01
ACCCTGGAGGCTGCCAGGCCCTCACATACCTCTCAGTACCTCTGTGCCAGCAACAGGGGGGGTGCCGGGGAGCTGTTTTTTGGAGAA	CASNRGGAGELFF	1	9.93049e-05	TCRBV25-01*01	TCRBD01-01*01	TCRBJ02-02*01
ACCCTGGAGTCTGCCAGGCCCTCACATACCTCTCAGTACCTCTGTGCCAGCAGTGAAAGGGACACCGGGGAGCTGTTTTTTGGAGAA	CASSERDTGELFF	1	9.93049e-05	TCRBV25-01*01		TCRBJ02-02*01
ATGAATGTGAGCACCTTGGAGCTGGGGGACTCGGCCCTTTATCTTTGCGCCAGCAGGGGTCAGGGTAACGAGCAGTACTTCGGGCCG	CASRGQGNEQYF	1	9.93049e-05	TCRBV05-01*01	TCRBD01-01*01	TCRBJ02-07*01
TTGGAGCTGGGGGACTCGGCCCTTTATCTTTGCGCCAGCAACCGCGGGGCCGGGACAGGGGTTAGTGGTGGCTACACCTTCGGTTCG	CASNRGAGTGVSGGYTF	1	9.93049e-05	TCRBV05-01*01	TCRBD01-01*01	TCRBJ01-02*01
GTGAGCACCTTGGAGCTGGGGGACTCGGCCCTTTATCTTTGCGCCAGCAGCTCCGGGGGGGCGGTGGAGACCCAGTACTTCGGGCCA	CASSSGGAVETQYF	1	9.93049e-05	TCRBV05-01*01	TCRBD02-01*01	TCRBJ02-05*01
ACCTTGGAGCTGGGGGACTCGGCCCTTTATCTTTGCGCCAGCAGCTTGGAAGGGGGTGGATTCCAAGAGACCCAGTACTTCGGGCCA	CASSLEGGGFQETQYF	1	9.93049e-05	TCRBV05-01*01	TCRBD01-01*01	TCRBJ02-05*01
GTGAGCACCTTGGAGCTGGGGGACTCGGCCCTTTATCTTTGCGCCAGCAGCTTGGAACGGACAGGGAGTGGCTACACCTTCGGTTCG	CASSLERTGSGYTF	1	9.93049e-05	TCRBV05-01*01	TCRBD01-01*01	TCRBJ01-02*01
ATGAATGTGAGCACCTTGGAGCTGGGGGACTCGGCCCTTTATCTTTGCGCCAGCAGCTTGGTAGGGAAAGGCTACACCTTCGGTTCG	CASSLVGKGYTF	1	9.93049e-05	TCRBV05-01*01		TCRBJ01-02*01
AGCACCTTGGAGCTGGGGGACTCGGCCCTTTATCTTTGCGCCAGCAGCGCCCTACAGGGCCGGAACACTGAAGCTTTCTTTGGACAA	CASSALQGRNTEAFF	1	9.93049e-05	TCRBV05-01*01	TCRBD01-01*01	TCRBJ01-01*01
ACCTTGGAGCTGGGGGACTCGGCCCTTTATCTTTGCGCCAGCAGCCGCCTCGCTAGCGGGGTCACAGATACGCAGTATTTTGGCCCA	CASSRLASGVTDTQYF	1	9.93049e-05	TCRBV05-01*01	TCRBD02-01*01	TCRBJ02-03*01
GTGAGCACCTTGGAGCTGGGGGACTCGGCCCTTTATCTTTGCGCCAGCAGCTTGGCGGGCTCCCACACTGAAGCTTTCTTTGGACAA	CASSLAGSHTEAFF	1	9.93049e-05	TCRBV05-01*01		TCRBJ01-01*01
GTGAGCACCTTGGAGCTGGGGGACTCGGCCCTTTATCTTTGCGCCAGCAGCCCCCTCGGGTCGTCAGAGACCCAGTACTTCGGGCCA	CASSPLGSSETQYF	1	9.93049e-05	TCRBV05-01*01	TCRBD02-01	TCRBJ02-05*01
GAGATGAATGTGAGCACCTTGGAGCTGGGGGACTCGGCCCTTTATCTTTGCGCCAGCGGATCTCATGACGAGCAGTACTTCGGGCCG	CASGSHDEQYF	1	9.93049e-05	TCRBV05-01*01		TCRBJ02-07*01
ACCTTGGAGTTGGGGGACTCGGCCCTTTATCTTTGCGCCAGCAGCTTGGTCCCGACAGGGGGCCTTCGTGAAGCTTTCTTTGGACAA	CASSLVPTGGLREAFF	1	9.93049e-05	TCRBV05-01*01	TCRBD01-01*01	TCRBJ01-01*01
TTGGAGCTGGGGGACTCGGCCCTTTATCTTTGCGCCAGCAGCTTGGGATCCCTTGGCAGGGCTCGGGACGAGCAGTACTTCGGGCCG	CASSLGSLGRARDEQYF	1	9.93049e-05	TCRBV05-01*01	TCRBD01-01*01	TCRBJ02-07*01
AGCACCTTGGAGCTGGGGGACTCGGCCCTTTATCTTTGCGCCAGCACCTTACTAGCGGGGGACCTTAATGAGCAGTTCTTCGGGCCA	CASTLLAGDLNEQFF	1	9.93049e-05	TCRBV05-01*01	TCRBD02-01*01	TCRBJ02-01*01
AGCACCTTGGAGCTGGGGGACTCGGCCCTTTATCTTTGCGCCAGCAGCTTGGCCTGGGGGCCGAGGGCTGAAGCTTTCTTTGGACAA	CASSLAWGPRAEAFF	1	9.93049e-05	TCRBV05-01*01	TCRBD01-01*01	TCRBJ01-01*01
GAGATGAATGTGAGCACCTTGGAGCTGGGGGACTCGGCCCTTTATCTTTGCGCCAGCAGACTGACAGATACGCAGTATTTTGGCCCA	CASRLTDTQYF	1	9.93049e-05	TCRBV05-01*01	TCRBD02-01	TCRBJ02-03*01
AATGTGAGCACCTTGGAGCTGGGGGACTCGGCCCTTTATCTTTGCGCCAGCAGCTTGGCCGGGAACACTGAAGCTTTCTTTGGACAA	CASSLAGNTEAFF	1	9.93049e-05	TCRBV05-01*01	TCRBD02-01	TCRBJ01-01*01
ACCTTGGAGCTGGGGGACTCGGCCCTTTATCTTTGCGCCAGCAGCCTAGGCTGGACGGCTTTGAATTCACCCCTCCACTTTGGGAAC	CASSLGWTALNSPLHF	1	9.93049e-05	TCRBV05-01*01		TCRBJ01-06*01
AATGTGAGCACCTTGGAGCTGGGGGACTCGGCCCTTTATCTTTGCGCCAGCAGCATAGCGGGGGACAATGAGCAGTTCTTCGGGCCA	CASSIAGDNEQFF	1	9.93049e-05	TCRBV05-01*01	TCRBD02-01*01	TCRBJ02-01*01
GTGAGCACCTTGGAGCTGGGGGACTCGGCCCTTTATCTTTGCGCCAGCAGCAAGGTCACTAGCGCCGGGGAGCTGTTTTTTGGAGAA	CASSKVTSAGELFF	1	9.93049e-05	TCRBV05-01*01	TCRBD02-01	TCRBJ02-02*01
ACCTTGGAGCTGGGGGACTCGGCCCTTTATCTTTGCGCCAGCAGCCCGGAGGGCGGTTTGCGAGGGTCACCCCTCCACTTTGGGAAC	CASSPEGGLRGSPLHF	1	9.93049e-05	TCRBV05-01*01	TCRBD02-01*02	TCRBJ01-06*01
GTGAGCACCTTGGAGCTGGGGGACTCGGCCCTTTATCTTTGCGCCAGCAGCCCCCGGGGCAGACAAGAGACCCAGTACTTCGGGCCA	CASSPRGRQETQYF	1	9.93049e-05	TCRBV05-01*01		TCRBJ02-05*01
GGGGACTCGGCCCTTTATCTTTGCGCCAGCAGCCCATACCGGAGGCGGGGGGCTGTAAGAACTAATGAAAAACTGTTTTTTGGCAGT	CASSPYRRRGAVRTNEKLFF	1	9.93049e-05	TCRBV05-01*01	TCRBD02-01*01	TCRBJ01-04*01
AGCACCTTGGAGCTGGGGGACTCGGCCCTTTATCTTTGCGCCAGCAGCTTCTACCCACAGGGCGAGGACGAGCAGTACTTCGGGCCG	CASSFYPQGEDEQYF	1	9.93049e-05	TCRBV05-01*01	TCRBD01-01*01	TCRBJ02-07*01
AATGTGAGCACCTTGGAGCTGGGGGACTCGGCCCTTTATCTTTGCGCCAGCAGCTTGGGCGGTTCCTACGAGCAGTACTTCGGGCCG	CASSLGGSYEQYF	1	9.93049e-05	TCRBV05-01*01	TCRBD02-01	TCRBJ02-07*01
TTGGAGCTGGGGGACTCGGCCCTTTATCTTTGCGCCAGCACCCTGACGGGAGGGGCAATAAGAACAGATACGCAGTATTTTGGCCCA	CASTLTGGAIRTDTQYF	1	9.93049e-05	TCRBV05-01*01	TCRBD02-01*02	TCRBJ02-03*01
GTGAGCACCTTGGAGCTGGGGGACTCGGCCCTTTATCTTTGCGCCAGCAGCCAGGGACTAGTCACAGATACGCAGTATTTTGGCCCA	CASSQGLVTDTQYF	1	9.93049e-05	TCRBV05-01*01	TCRBD02-01	TCRBJ02-03*01
GTGAGCACCTTGGAGCTGGGGGACTCGGCCCTTTATCTTTGCGCCAGCAGCTTGGGACATAGCCAAGAGACCCAGTACTTCGGGCCA	CASSLGHSQETQYF	1	9.93049e-05	TCRBV05-01*01	TCRBD01-01*01	TCRBJ02-05*01
AGCACCTTGGAGCTGGGGGACTCGGCCCTTTATCTTTGCGCCAGCAGCTTGGAGCAGGGTGCCGGAGGGGAGCTGTTTTTTGGAGAA	CASSLEQGAGGELFF	1	9.93049e-05	TCRBV05-01*01	TCRBD01-01*01	TCRBJ02-02*01
TTGGAGCTGGGGGACTCGGCCCTTTATCTTTGCGCCAGCAGCCAATCAACCCCGGGACAGGGAGGCCACGAGCAGTACTTCGGGCCG	CASSQSTPGQGGHEQYF	1	9.93049e-05	TCRBV05-01*01	TCRBD01-01*01	TCRBJ02-07*01
GTGAGCACCTTGGAGCTGGGGGACTCGGCCCTTTATCTTTGCGCCAGCAGGGCCGGACAGTCTGGAAACACCATATATTTTGGAGAG	CASRAGQSGNTIYF	1	9.93049e-05	TCRBV05-01*01	TCRBD01-01*01	TCRBJ01-03*01
ACCTTGGAGCTGGGGGACTCGGCCCTTTATCTTTGCGCCAGCAGCCTGGGGGGGACTAGCGGAACAGATACGCAGTATTTTGGCCCA	CASSLGGTSGTDTQYF	1	9.93049e-05	TCRBV05-01*01	TCRBD02-01	TCRBJ02-03*01
ATGAATGTGAGCACCTTGGAGCTGGGGGACTCGGCCCTTTATCTTTGCGCCAGCAGCTTTGGAGGCTACGAGCAGTACTTCGGGCCG	CASSFGGYEQYF	1	9.93049e-05	TCRBV05-01*01	TCRBD02-01*02	TCRBJ02-07*01
GTGAGCACCTTGGAGCTGGGGGACTCGGCCCTTTATCTTTGCGCCAGCAGTACAGGGACCTCTAACTATGGCTACACCTTCGGTTCG	CASSTGTSNYGYTF	1	9.93049e-05	TCRBV05-01*01	TCRBD01-01*01	TCRBJ01-02*01
AGCACCTTGGAGCTGGGGGACTCGGCCCTTTATCTTTGCGCCAGCAGCTTGGTTGGTAGCGGGACAGATACGCAGTATTTTGGCCCA	CASSLVGSGTDTQYF	1	9.93049e-05	TCRBV05-01*01	TCRBD02-01	TCRBJ02-03*01
GTGAGCACCTTGGAGCTGGGGGACTCGGCCCTTTATCTTTGCGCCAGCAGCCCCGGATCCGGGAACTATGGCTACACCTTCGGTTCG	CASSPGSGNYGYTF	1	9.93049e-05	TCRBV05-01*01	TCRBD02-01	TCRBJ01-02*01
TTGGAGCTGGGGGACTCGGCCCTTTATCTTTGCGCCAGCAGCGGAGGAACAGGCCGGGTAAATCGAGAGACCCAGTACTTCGGGCCA	CASSGGTGRVNRETQYF	1	9.93049e-05	TCRBV05-01*01		TCRBJ02-05*01
AGCACCTTGGAGCTGGGGGACTCGGCCCTTTATCTTTGCGCCAGCAGCACAGACACAACACTAGCCGGGGAGCAGTTCTTCGGGCCA	CASSTDTTLAGEQFF	1	9.93049e-05	TCRBV05-01*01	TCRBD02-01	TCRBJ02-01*01
GGGGACTCGGCCCTTTATCTTTGCGCCAGCAGCCCCACCGGGACTAGCGGGGGTGGGAGCTCCTACAATGAGCAGTTCTTCGGGCCA	CASSPTGTSGGGSSYNEQFF	1	9.93049e-05	TCRBV05-01*01	TCRBD02-01*01	TCRBJ02-01*01
AGCACCTTGGAGCTGGGGGACTCGGCCCTTTATCTTTGCGCCAGCAGCTTGGGGGGCCGGGCCACCGGGGAGCTGTTTTTTGGAGAA	CASSLGGRATGELFF	1	9.93049e-05	TCRBV05-01*01	TCRBD01-01*01	TCRBJ02-02*01
GTGAGCACCTTGGAGCTGGGGGACTCGGCCCTTTATCTTTGCGCCAGCAGCCCTGTCCAGTCTGGAAACACCATATATTTTGGAGAG	CASSPVQSGNTIYF	1	9.93049e-05	TCRBV05-01*01	TCRBD01-01*01	TCRBJ01-03*01
AGCACCTTGGAGCTGGGGGACTCGGCCCTTTATCTTTGCGCCAGCAGCTTACAGGGATTTGAAAACACTGAAGCTTTCTTTGGACAA	CASSLQGFENTEAFF	1	9.93049e-05	TCRBV05-01*01	TCRBD01-01*01	TCRBJ01-01*01
ACCTTGGAGCTGGGGGACTCGGCCCTTTATCTTTGCGCCAGCAGCTTGAGGATAGGGACAGGTAGCTACGAGCAGTACTTCGGGCCG	CASSLRIGTGSYEQYF	1	9.93049e-05	TCRBV05-01*01	TCRBD01-01*01	TCRBJ02-07*01
GTGAGCACCTTGGAGCTGGGGGACTCGGCCCTTTATCTTTGCGCCAGCAGCTTGGGAGGGAACATCCACGAGCAGTACTTCGGGCCG	CASSLGGNIHEQYF	1	9.93049e-05	TCRBV05-01*01	TCRBD02-01*02	TCRBJ02-07*01
GTGAGCACCTTGGAGCTGGGGGACTCGGCCCTTTATCTTTGCGCCAGCAGCTCTGGGACACGTAACACTGAAGCTTTCTTTGGACAA	CASSSGTRNTEAFF	1	9.93049e-05	TCRBV05-01*01	TCRBD01-01*01	TCRBJ01-01*01
ACCTTGGAGCTGGGGGACTCGGCCCTTTATCTTTGCGCCAGCAGCTTTGTGAGACTAGCGGGATTGGGAACCCAGTACTTCGGGCCA	CASSFVRLAGLGTQYF	1	9.93049e-05	TCRBV05-01*01	TCRBD02-01*02	TCRBJ02-05*01
AGCACCTTGGAGCTGGGGGACTCGGCCCTTTATCTTTGCGCCAGCAGCTTCTCGGACTACAAACAAGAGACCCAGTACTTCGGGCCA	CASSFSDYKQETQYF	1	9.93049e-05	TCRBV05-01*01	TCRBD02-01	TCRBJ02-05*01
GAGCTGGGGGACTCGGCCCTTTATCTTTGCGCCAGCAGCCCGAGGACTAGCGGGAAAACTTCCTACAATGAGCAGTTCTTCGGGCCA	CASSPRTSGKTSYNEQFF	1	9.93049e-05	TCRBV05-01*01	TCRBD02-01*02	TCRBJ02-01*01
AGCACCTTGGAGCTGGGGGACTCGGCCCTTTATCTTTGCGCCAGCAGCGCAGGGAGTACAGGGATTTACGAGCAGTACTTCGGGCCG	CASSAGSTGIYEQYF	1	9.93049e-05	TCRBV05-01*01	TCRBD01-01*01	TCRBJ02-07*01
ATGAATGTGAGCACCTTGGAGCTGGGGGACTCGGCCCTTTATCTTTGCGCCAGCAGTGCAACTAGCTATGAGCAGTTCTTCGGGCCA	CASSATSYEQFF	1	9.93049e-05	TCRBV05-01*01	TCRBD02-01	TCRBJ02-01*01
AATGTGAGCACCTTGGAGCTGGGGGACTCGGCCCTTTATCTTTGCGCCAGCAGCCCCTCGACGGAAAATGAGCAGTTCTTCGGGCCA	CASSPSTENEQFF	1	9.93049e-05	TCRBV05-01*01		TCRBJ02-01*01
AGCACCTTGGAGCTGGGGGACTCGGCCCTTTATCTTTGCGCCAGCAGCTCCGTAGCGGGGGGGGCTTTTACGCAGTATTTTGGCCCA	CASSSVAGGAFTQYF	1	9.93049e-05	TCRBV05-01*01	TCRBD02-01*01	TCRBJ02-03*01
GTGAGCACCTTGGAGCTGGGGGACTCGGCCCTTTATCTTTGCGCCAGCAGCTTGGGACAGGGATCAGATACGCAGTATTTTGGCCCA	CASSLGQGSDTQYF	1	9.93049e-05	TCRBV05-01*01	TCRBD01-01*01	TCRBJ02-03*01
TTGGAGCTGGGGGACTCGGCCCTTTATCTTTGCGCCAGCAGCTGGGACTCCGGCGGGGGCCCCTGGGATGAGCAGTTCTTCGGGCCA	CASSWDSGGGPWDEQFF	1	9.93049e-05	TCRBV05-01*01	TCRBD02-01*01	TCRBJ02-01*01
GAGCTGGGGGACTCGGCCCTTTATCTTTGCGCCAGCAGCCCGCGGGCCCCACAGGGGGTCTCAGGAAACACCATATATTTTGGAGAG	CASSPRAPQGVSGNTIYF	1	9.93049e-05	TCRBV05-01*01	TCRBD01-01*01	TCRBJ01-03*01
GTGAGCACCTTGGAGCTGGGGGACTCGGCCCTTTATCTTTGCGCCAGCGGACTAGCGGCGAACACCGGGGAGCTGTTTTTTGGAGAA	CASGLAANTGELFF	1	9.93049e-05	TCRBV05-01*01	TCRBD02-01	TCRBJ02-02*01
AGCACCTTGGAGCTGGGGGACTCGGCCCTTTATCTTTGCGCCAGCAGCAAAAGCGAGGGATGGAACACTGAAGCTTTCTTTGGACAA	CASSKSEGWNTEAFF	1	9.93049e-05	TCRBV05-01*01	TCRBD02-01*02	TCRBJ01-01*01
GTGAGCACCTTGGAGCGGGGGGACTCGGCCCTTTATCTTTGCGCCAGCAGCTTGGACAGGGGGGACGGGGAGCTGTTTTTTGGAGAA	CASSLDRGDGELFF	1	9.93049e-05	TCRBV05-01*01	TCRBD01-01*01	TCRBJ02-02*01
TTGGAGCTGGGGGACTCGGCCCTTTATCTTTGCGCCAGCGCTAAAGGTGGAGGGGGAGTTTTCGGGGTTACGCAGTATTTTGGCCCA	CASAKGGGGVFGVTQYF	1	9.93049e-05	TCRBV05-01*01		TCRBJ02-03*01
ACCTTGGAGCTGGGGGACTCGGCCCTTTATCTTTGCGCCAGCAGCTTAGCTAGCGGGACAGGTTTGGCTGAAGCTTTCTTTGGACAA	CASSLASGTGLAEAFF	1	9.93049e-05	TCRBV05-01*01	TCRBD02-01*02	TCRBJ01-01*01
ATGAATGTGAGCACCTTGGAGCTGGGGGACTCGGCCCTTTATCTTTGCGCCAGCAGCGGCCAGGGGAACGAGCAGTACTTCGGGCCG	CASSGQGNEQYF	1	9.93049e-05	TCRBV05-01*01	TCRBD01-01*01	TCRBJ02-07*01
AGCACCTTGGAGCTGGGGGACTCGGCCCTTTATCTTTGCGCCAGCAGCTTGGGTAGCGGACCCTACAATGAGCAGTTCTTCGGGCCA	CASSLGSGPYNEQFF	1	9.93049e-05	TCRBV05-01*01	TCRBD02-01	TCRBJ02-01*01
AATGTGAGCACCTTGGAGCTGGGGGACTCGGCCCTTTATCTTTGCGCCAGCAGTGACAGAATGAACACTGAAGCTTTCTTTGGACAA	CASSDRMNTEAFF	1	9.93049e-05	TCRBV05-01*01	TCRBD01-01*01	TCRBJ01-01*01
ACCTTGGAGCTGGGGGACTCGGCCCTTTATCTTTGCGCCAGCAGCCCCCGGACTAGAGTAGCCCTAGAGACCCAGTACTTCGGGCCA	CASSPRTRVALETQYF	1	9.93049e-05	TCRBV05-01*01	TCRBD02-01	TCRBJ02-05*01
ATGAATGTGAGCACCTTGGAGCTGGGGGACTCGGCCCTTTATCTTTGCGCCAGCAGCCTAAAAAGGGAGACCCAGTACTTCGGGCCA	CASSLKRETQYF	1	9.93049e-05	TCRBV05-01*01		TCRBJ02-05*01
ATGAATGTGAGCACCTTGGAGCTGGGGGACTCGGCCCTTTATCTTTGCGCCAGCAGCTTGGACACAGATACGCAGTATTTTGGCCCA	CASSLDTDTQYF	1	9.93049e-05	TCRBV05-01*01		TCRBJ02-03*01
ACCTTGGAGCTGGGGGACTCGGCCCTTTATCTTTGCGCCAGCAGCCTGACAGGGAGCTCCTATAATTCACCCCTCCACTTTGGGAAC	CASSLTGSSYNSPLHF	1	9.93049e-05	TCRBV05-01*01	TCRBD01-01*01	TCRBJ01-06*01
ACCTTGGAGCTGGGGGACTCGGCCCTTTATCTTTGCGCCAGCAGCTTGGCTGGCGGGGGGGCCTCCGATACGCAGTATTTTGGCCCA	CASSLAGGGASDTQYF	1	9.93049e-05	TCRBV05-01*01	TCRBD02-01*01	TCRBJ02-03*01
ACCTTGGAGCTGGGGGACTCGGCCCTTTATCTTTGCGCCAGCAGCTGGGGGCTGGGAGTCGGTACAGATACGCAGTATTTTGGCCCA	CASSWGLGVGTDTQYF	1	9.93049e-05	TCRBV05-01*01	TCRBD01-01*01	TCRBJ02-03*01
GTGAGCACCTTGGAGCTGGGGGACTCGGCCCTTTATCTTTGCGCCAGCAGCTTCGGGGGGCCTCGGGACGAGCAGTACTTCGGGCCG	CASSFGGPRDEQYF	1	9.93049e-05	TCRBV05-01*01	TCRBD02-01*01	TCRBJ02-07*01
AGCACCTTGGAGCTGGGGGACTCGGCCCTTTATCTTTGCGCCAGCAGCTCCATGGGACAGGGGATTACTGAAGCTTTCTTTGGACAA	CASSSMGQGITEAFF	1	9.93049e-05	TCRBV05-01*01	TCRBD01-01*01	TCRBJ01-01*01
GTGAGCACCTTGGAGCTGGGGGACTCGGCCCTTTATCTTTGCGCCAGCAGCTTGCGACAGGGGTGGTACGAGCAGTACTTCGGGCCG	CASSLRQGWYEQYF	1	9.93049e-05	TCRBV05-01*01	TCRBD01-01*01	TCRBJ02-07*01
GTGAGCACCTTGGAGCTGGGGGACTCGGCCCTTTATCTTTGCGCCAGCAGCTTGGACGGATCCTACAATGAGCAGTTCTTCGGGCCA	CASSLDGSYNEQFF	1	9.93049e-05	TCRBV05-01*01		TCRBJ02-01*01
GAGATGAATGTGAGCACCTTGGAGCTGGGGGACTCGGCCCTTTATCTTTGCGCCAGCAGCCCCGGAGAGACCCAGTACTTCGGGCCA	CASSPGETQYF	1	9.93049e-05	TCRBV05-01*01	TCRBD02-01	TCRBJ02-05*01
AGCACCTTGGAGCTGGGGGACTCGGCCCTTTATCTTTGCGCCAGCAGCTTGGGAAGCGCGAACACCGGGGAGCTGTTTTTTGGAGAA	CASSLGSANTGELFF	1	9.93049e-05	TCRBV05-01*01	TCRBD02-01	TCRBJ02-02*01
GAGATGAATGTGAGCACCTTGGAGCTGGGGGACTCGGCCCTTTATCTTTGCGCCAGCAGCTCACACAATGAGCAGTTCTTCGGGCCA	CASSSHNEQFF	1	9.93049e-05	TCRBV05-01*01		TCRBJ02-01*01
ACCTTGGAGCTGGGGGACTCGGCCCTTTATCTTTGCGCCAGCAGCTTGGGTTGGACAGCCATGAACACTGAAGCTTTCTTTGGACAA	CASSLGWTAMNTEAFF	1	9.93049e-05	TCRBV05-01*01	TCRBD01-01*01	TCRBJ01-01*01
ACCTTGGAGCTGGGGGACTCGGCCCTTTATCTTTGCGCCAGCAGCTTGAGAGGGGGCCTAAGCACAGATACGCAGTATTTTGGCCCA	CASSLRGGLSTDTQYF	1	9.93049e-05	TCRBV05-01*01	TCRBD01-01*01	TCRBJ02-03*01
AGCACCTTGGAGCTGGGGGACTCGGCCCTTTATCTTTGCGCCAGCAGCTTGCAGCGGGGGGTAGACGGGGAGCTGTTTTTTGGAGAA	CASSLQRGVDGELFF	1	9.93049e-05	TCRBV05-01*01	TCRBD02-01*01	TCRBJ02-02*01
GAGCTGGGGGACTCGGCCCTTTATCTTTGCGCCAGCAGCTGGGCCACAGGGGGCAGTATCATGAACACTGAAGCTTTCTTTGGACAA	CASSWATGGSIMNTEAFF	1	9.93049e-05	TCRBV05-01*01	TCRBD01-01*01	TCRBJ01-01*01
AGCACCTTGGAGCTGGGGGACTCGGCCCTTTATCTTTGCGCCAGCAGCTTCAGGGACAGGGGTCGGGATACGCAGTATTTTGGCCCA	CASSFRDRGRDTQYF	1	9.93049e-05	TCRBV05-01*01	TCRBD01-01*01	TCRBJ02-03*01
TTGGAGCTGGGGGACTCGGCCCTTTATCTTTGCGCCAGCAGCCAAATAGCGGGGGGGCCGTCCCGTTACGAGCAGTACTTCGGGCCG	CASSQIAGGPSRYEQYF	1	9.93049e-05	TCRBV05-01*01	TCRBD02-01*01	TCRBJ02-07*01
GTGAGCACCTTGGAGCTGGGGGACTCGGCCCTTTATTTTTGCGCCAGCAGGGTCTCAGGACAGAACACTGAAGCTTTCTTTGGACAA	CASRVSGQNTEAFF	1	9.93049e-05	TCRBV05-01*01	TCRBD01-01*01	TCRBJ01-01*01
AATGTGAGCACCTTGGAGCTGGGGGACTCGGCCCTTTATCTTTGCGCCAGCAGCCGGGACCCCGGGGATACGCAGTATTTTGGCCCA	CASSRDPGDTQYF	1	9.93049e-05	TCRBV05-01*01		TCRBJ02-03*01
AATGTGAGCACCTTGGAGCTGGGGGACTCGGCCCTTTATCTTTGCGCCAGCAGCTTTACAGGGGGCACTGAAGCTTTCTTTGGACAA	CASSFTGGTEAFF	1	9.93049e-05	TCRBV05-01*01	TCRBD01-01*01	TCRBJ01-01*01
ACCTTGGAGCTGGGGGACTCGGCCCTTTATCTTTGCGCCAGCGGATGGACAGGGGGCTCTGGGGCCAACGTCCTGACTTTCGGGGCC	CASGWTGGSGANVLTF	1	9.93049e-05	TCRBV05-01*01	TCRBD01-01*01	TCRBJ02-06*01
ACCTTGGAGCTGGGGGACTCGGCCCTTTATCTTTGCGCCAGCAGCTTGGGGGGGACTAGCGGGGCAGATACGCAGTATTTTGGCCCA	CASSLGGTSGADTQYF	1	9.93049e-05	TCRBV05-01*01	TCRBD02-01*01	TCRBJ02-03*01
AGCACCTTGGAGCTGGGGGACTCGGCCCTTTATCTTTGCGCCAGCAGCTTACAGGGATTTGAGAACACTGAAGCTTTCTTTGGACAA	CASSLQGFENTEAFF	1	9.93049e-05	TCRBV05-01*01	TCRBD01-01*01	TCRBJ01-01*01
AGCACCTTGGAGCTGGGGGACTCGGCCCTTTATCTTTGCGCCAGCAGCTTATGGGGGTCCGGGGCCAACGTCCTGACTTTCGGGGCC	CASSLWGSGANVLTF	1	9.93049e-05	TCRBV05-01*01		TCRBJ02-06*01
AGCACCTTGGAGCTGGGGGACTCGGCCCTTTATCTTTGCGCCAGCAGCTTAACGGGAAGCGATTACAATGAGCAGTTCTTCGGGCCA	CASSLTGSDYNEQFF	1	9.93049e-05	TCRBV05-01*01	TCRBD02-01*02	TCRBJ02-01*01
GTGAGCACCTTGGAGCTGGGGGACTCGGCCCTTTATCTTTGCGCCAGCAGCTTGGCGGAGCGGAGCACTGAAGCTTTCTTTGGACAA	CASSLAERSTEAFF	1	9.93049e-05	TCRBV05-01*01	TCRBD02-01	TCRBJ01-01*01
GTGAGCACCTTGGAGCTGGGGGACTCGGCCCTTTATCTTTGCGCCAGCAGCGGGGGGAACACTAACTATGGCTACACCTTCGGTTCG	CASSGGNTNYGYTF	1	9.93049e-05	TCRBV05-01*01	TCRBD02-01*01	TCRBJ01-02*01
TTGGAGCTGGGGGACTCGGCCCTTTATCTTTGCGCCAGCAGCCCGACCCCCGGGGCGGGGGAGAAGAATGAGCAGTTCTTCGGGCCA	CASSPTPGAGEKNEQFF	1	9.93049e-05	TCRBV05-01*01	TCRBD02-01*01	TCRBJ02-01*01
GAGCTGGGGGACTCGGCCCTTTATCTTTGCGCCAGCAGCTTGGGCCCTACTATGCGACAGGCCAGCACTGAAGCTTTCTTTGGACAA	CASSLGPTMRQASTEAFF	1	9.93049e-05	TCRBV05-01*01	TCRBD01-01*01	TCRBJ01-01*01
[truncated: 2,818 more rows]
[truncated: 3 more columns]
