# Supplementary material for: Immunization With the CSF-470 Vaccine Plus BCG and rhGM-CSF Induced in a Cutaneous Melanoma Patient a TCRβ Repertoire Found at Vaccination Site and Tumor Infiltrating Lymphocytes That Persisted in Blood
Source: Front Immunol. 2019 Sep 18;10:2213. doi: 10.3389/fimmu.2019.02213 (PMC6759869; doi:10.3389/fimmu.2019.02213)
Supplement: Supplementary Table 6 — PBMC-PRE-IV productive rearrangements. [file Table_6.XLSX]

## Sheet: PBMC-PRE-IV
Rearrangement	Amino acid	Productive frequency	Templates	v_resolved	d_resolved	j_resolved
ATCCAGCCCTCAGAACCCAGGGACTCAGCTGTGTACTTCTGTGCCAGCAGTTTGACAGGCACTAACTATGGCTACACCTTCGGTTCG	CASSLTGTNYGYTF	0.0324055	5049	TCRBV12	TCRBD01-01*01	TCRBJ01-02*01
CTACACGCCCTGCAGCCAGAAGACTCAGCCCTGTATCTCTGCGCCAGCAGCCAGTTCGGGGGGGCTTACGAGCAGTACTTCGGGCCG	CASSQFGGAYEQYF	0.0256343	3994	TCRBV04-01*01	TCRBD02-01*01	TCRBJ02-07*01
ATCCGCTCACCAGGCCTGGGGGACGCAGCCATGTACCTGTGTGCCACCAGCAGAGGACAGGGCCGTACACCCCTCCACTTTGGGAAC	CATSRGQGRTPLHF	0.0230798	3596	TCRBV15-01*01	TCRBD01-01*01	TCRBJ01-06*01
GTGACATCGGCCCAAAAGAACCCGACAGCTTTCTATCTCTGTGCCAGTAGTATGGGCCAGGGGGGAACTGAAGCTTTCTTTGGACAA	CASSMGQGGTEAFF	0.00784304	1222	TCRBV19-01	TCRBD01-01*01	TCRBJ01-01*01
ACGTTGGCGTCTGCTGTACCCTCTCAGACATCTGTGTACTTCTGTGCCAGCAGTGAGTCTAGCACAGATACGCAGTATTTTGGCCCA	CASSESSTDTQYF	0.00467887	729	TCRBV06-04	TCRBD02-01	TCRBJ02-03*01
CACGCCCTGCAGCCAGAAGACTCAGCCCTGTATCTCTGCGCCGGAACTGAACCAGGGTTGGAGAGGACTGAAGCTTTCTTTGGACAA	CAGTEPGLERTEAFF	0.00461468	719	TCRBV04-01*01	TCRBD01-01*01	TCRBJ01-01*01
AATGTGAACGCCTTGTTGCTGGGGGACTCGGCCCTGTATCTCTGTGCCAGCAGCTTATTGGGGAGGCCACCCCTCCACTTTGGGAAC	CASSLLGRPPLHF	0.00449274	700	TCRBV05-05*01	TCRBD02-01*02	TCRBJ01-06*01
CTCAAGATCCAGCCTGCAAAGCTTGAGGACTCGGCCGTGTATCTCTGTGCCAGCAGCTTATATGGGGGAGAGCAGTACTTCGGGCCG	CASSLYGGEQYF	0.00419108	653	TCRBV11-02*02	unknown	TCRBJ02-07*01
GTGAGCACCTTGGAGCTGGGGGACTCGGCCCTTTATCTTTGCGCCAGCAGCTGGGGACAGGGGGCCGGGGAGCTGTTTTTTGGAGAA	CASSWGQGAGELFF	0.00347224	541	TCRBV05-01*01	TCRBD01-01*01	TCRBJ02-02*01
ACATCGGCCCAAAAGAACCCGACAGCTTTCTATCTCTGTGCCAGTAGTGAGACAGGGGGCGTTAGTCAGCCCCAGCATTTTGGTGAT	CASSETGGVSQPQHF	0.00332463	518	TCRBV19-01	TCRBD01-01*01	TCRBJ01-05*01
CCTGCAGAACTGGAGGATTCTGGAGTTTATTTCTGTGCCAGCAGCCAAGAGGACGGCGGGCCCACAGATACGCAGTATTTTGGCCCA	CASSQEDGGPTDTQYF	0.00288819	450	TCRBV14-01*01	TCRBD02-01	TCRBJ02-03*01
CTGGAGTCGGCTGCTCCCTCCCAGACATCTGTGTACTTCTGTGCCAGCAGCTCCGGGACAGGGATTTCACCCCTCCACTTTGGGAAC	CASSSGTGISPLHF	0.00288177	449	TCRBV06-01*01	TCRBD01-01*01	TCRBJ01-06*01
CTGGAGTCGCCCAGCCCCAACCAGACCTCTCTGTACTTCTGTGCCAGCAGTGTGGACAGGGGGCCCAATGAGCAGTTCTTCGGGCCA	CASSVDRGPNEQFF	0.00280475	437	TCRBV27-01*01	TCRBD01-01*01	TCRBJ02-01*01
ACAGAGCAGGGGGACTCGGCCATGTATCTCTGTGCCAGCAGCTTAGTTGGACAGGGGGCGTCTAACTATGGCTACACCTTCGGTTCG	CASSLVGQGASNYGYTF	0.00274699	428	TCRBV07-09	TCRBD01-01*01	TCRBJ01-02*01
CTGGAGTCGCCCAGCCCCAACCAGACCTCTCTGTACTTCTGTGCCAGCAGTTTCGGCGGGGATAATGAAAAACTGTTTTTTGGCAGT	CASSFGGDNEKLFF	0.00268922	419	TCRBV27-01*01	TCRBD02-01*01	TCRBJ01-04*01
CAGCAGGTAGTGCGAGGAGATTCGGCAGCTTATTTCTGTGCCAGCTCCCCCCTAGGGGGGTGGGGATACGAGCAGTACTTCGGGCCG	CASSPLGGWGYEQYF	0.0026443	412	TCRBV18-01*01	unknown	TCRBJ02-07*01
AATGCCTTGGAGCTGGAGGACTCGGCCCTGTATCTCTGTGCCAGCAGCTTGTTCGGAGCCCCTGAGACTGAAGCTTTCTTTGGACAA	CASSLFGAPETEAFF	0.0025031	390	TCRBV05-08*01	TCRBD02-01*02	TCRBJ01-01*01
CCTGCAGAACTGGAGGATTCTGGAGTTTATTTCTGTGCCAGCAGCCAAGAGGTCGGGGCTTTGGGCTACGAGCAGTACTTCGGGCCG	CASSQEVGALGYEQYF	0.0021501	335	TCRBV14-01*01	unknown	TCRBJ02-07*01
CAGCCCTCAGAACCCAGGGACTCAGCTGTGTACTTCTGTGCCAGCAGCCGGACAGGGGCGGGAGGAAACACCATATATTTTGGAGAG	CASSRTGAGGNTIYF	0.00212442	331	TCRBV12	TCRBD01-01*01	TCRBJ01-03*01
CCCAGCCCCAACCAGACCTCTCTGTACTTCTGTGCCAGCAGTTTATCTCGTACAGGACAGGGGGCGCGGGAGCAGTACTTCGGGCCG	CASSLSRTGQGAREQYF	0.00208591	325	TCRBV27-01*01	TCRBD01-01*01	TCRBJ02-07*01
ATCCAGCCCTCAGAACCCAGGGACTCAGCTGTGTATTTTTGTGCTAGTGGTGAGCTGGGGGGGGCGACTGAAGCTTTCTTTGGACAA	CASGELGGATEAFF	0.00188053	293	TCRBV12-05*01	TCRBD02-01*01	TCRBJ01-01*01
CTGTCGGCTGCTCCCTCCCAGACATCTGTGTACTTCTGTGCCAGCAGATCCCCGGGACAGGGGAACACTGAAGCTTTCTTTGGACAA	CASRSPGQGNTEAFF	0.0018356	286	TCRBV06-05*01	TCRBD01-01*01	TCRBJ01-01*01
AATGTGAGCACCTTGGAGCTGGGGGACTCGGCCCTTTATCTTTGCGCCAGCAGCGACCGTATGAACACTGAAGCTTTCTTTGGACAA	CASSDRMNTEAFF	0.00180993	282	TCRBV05-01*01	unknown	TCRBJ01-01*01
GCCCAAAAGAACCCGACAGCTTTCTATCTCTGTGCCAGTAGTATAGGGGCCGGGGGCCCGAACACCGGGGAGCTGTTTTTTGGAGAA	CASSIGAGGPNTGELFF	0.00170082	265	TCRBV19-01	unknown	TCRBJ02-02*01
ACGTTGGCGTCTGCTGTACCCTCTCAGACATCTGTGTACTTCTGTGCCAGCAGTGACTCGGGGACAGATACGCAGTATTTTGGCCCA	CASSDSGTDTQYF	0.00144409	225	TCRBV06-04	unknown	TCRBJ02-03*01
CGCACAGAGCAGGGGGACTCGGCCATGTATCTCTGTGCCAGCAGCTTGGGAAGCGGGGGGACCACCGGGGAGCTGTTTTTTGGAGAA	CASSLGSGGTTGELFF	0.00143126	223	TCRBV07-09	TCRBD02-01*01	TCRBJ02-02*01
CCCTCAGAACCCAGGGACTCAGCTGTGTATTTTTGTGCTAGTGGTTTGGGTGGCGACAGGGGGAAGTACGAGCAGTACTTCGGGCCG	CASGLGGDRGKYEQYF	0.00137349	214	TCRBV12-05*01	TCRBD01-01*01	TCRBJ02-07*01
AACGCCTTGGAGCTGGACGACTCGGCCCTGTATCTCTGTGCCAGCAGCTTGCAGACTAGCGGGTTCTACGAGCAGTACTTCGGGCCG	CASSLQTSGFYEQYF	0.00127722	199	TCRBV05-04*01	TCRBD02-01	TCRBJ02-07*01
TTGGAGCTGGGGGACTCGGCCCTTTATCTTTGCGCCAGCAGCTCCGCTCTAGCGGGGGAACGCTCCTACGAGCAGTACTTCGGGCCG	CASSSALAGERSYEQYF	0.00121304	189	TCRBV05-01*01	TCRBD02-01*01	TCRBJ02-07*01
AGCTCTCTGGAGCTGGGGGACTCAGCTTTGTATTTCTGTGCCAGCAGCGCCGACAGGGCTACCTACAATGAGCAGTTCTTCGGGCCA	CASSADRATYNEQFF	0.00119378	186	TCRBV09-01	TCRBD01-01*01	TCRBJ02-01*01
AGGATCCAGCAGGTAGTGCGAGGAGATTCGGCAGCTTATTTCTGTGCCAGCTCACCGGTAGTACGTCATGGCTACACCTTCGGTTCG	CASSPVVRHGYTF	0.00116169	181	TCRBV18-01*01	TCRBD02-01	TCRBJ01-02*01
GCCCTGCAGCCAGAAGACTCAGCCCTGTATCTCTGCGCCAGCAGCCAAGACCGAGGTAGCGGGACAGATACGCAGTATTTTGGCCCA	CASSQDRGSGTDTQYF	0.0011296	176	TCRBV04-01*01	TCRBD02-01	TCRBJ02-03*01
ACAGTGACCAGTGCCCATCCTGAAGACAGCAGCTTCTACATCTGCAGTGCTAGGGGTAGGGATAGAGTAGGCTACACCTTCGGTTCG	CSARGRDRVGYTF	0.00107826	168	TCRBV20	unknown	TCRBJ01-02*01
ATCCTGGAGTCGCCCAGCCCCAACCAGACCTCTCTGTACTTCTGTGCCAGCAGTTTCGGCGGGAGAACTGAAGCTTTCTTTGGACAA	CASSFGGRTEAFF	0.00105258	164	TCRBV27-01*01	TCRBD02-01*02	TCRBJ01-01*01
ATCCAGCGCACAGAGCAGGGGGACTCGGCCATGTATCTCTGTGCCAGCAGGGACTCCTTGGGGACCTATGGCTACACCTTCGGTTCG	CASRDSLGTYGYTF	0.00102691	160	TCRBV07-09	unknown	TCRBJ01-02*01
TCCCTGGAGCTTGGTGACTCTGCTGTGTATTTCTGTGCCAGCAGCCCATGGGTGGGGGGGGCCAAGAATGAGCAGTTCTTCGGGCCA	CASSPWVGGAKNEQFF	0.00102049	159	TCRBV03	TCRBD02-01*01	TCRBJ02-01*01
CAGCAGGTAGTGCGAGGAGATTCGGCAGCTTATTTCTGTGCCAGCTCACCTACAGGGTGGGGAAACACTGAAGCTTTCTTTGGACAA	CASSPTGWGNTEAFF	0.00100766	157	TCRBV18-01*01	TCRBD01-01*01	TCRBJ01-01*01
ACAGTGACCAGTGCCCATCCTGAAGACAGCAGCTTCTACATCTGCAGTGCTAGAGATTCGACGGACTATGGCTACACCTTCGGTTCG	CSARDSTDYGYTF	0.000975566	152	TCRBV20	unknown	TCRBJ01-02*01
AGTGCCCATCCTGAAGACAGCAGCTTCTACATCTGCAGTGCTAGTAGGGGACGGGGGGGCCTTAACTATGGCTACACCTTCGGTTCG	CSASRGRGGLNYGYTF	0.000885711	138	TCRBV20	TCRBD02-01*01	TCRBJ01-02*01
ACCAGTGCCCATCCTGAAGACAGCAGCTTCTACATCTGCAGTGCTATTCCCGGGACAGGGATGAACACTGAAGCTTTCTTTGGACAA	CSAIPGTGMNTEAFF	0.000879293	137	TCRBV20	TCRBD01-01*01	TCRBJ01-01*01
ACTGTGACATCGGCCCAAAAGAACCCGACAGCTTTCTATCTCTGTGCCACCCGGGGGACAGGGGATGAAAAACTGTTTTTTGGCAGT	CATRGTGDEKLFF	0.000879293	137	TCRBV19-01	TCRBD01-01*01	TCRBJ01-04*01
GTGACCAGTGCCCATCCTGAAGACAGCAGCTTCTACATCTGCAGTGCTAGAGATCTGCAGGGGGCTAGAGAGCAGTACTTCGGGCCG	CSARDLQGAREQYF	0.000866457	135	TCRBV20	TCRBD01-01*01	TCRBJ02-07*01
GCGTCTGCTGTACCCTCTCAGACATCTGTGTACTTCTGTGCCAGCAGTGACGGGGCAGGAACGTACAATGAGCAGTTCTTCGGGCCA	CASSDGAGTYNEQFF	0.000860038	134	TCRBV06-04	TCRBD01-01*01	TCRBJ02-01*01
CACGCCCTGCAGCCAGAAGACTCAGCCCTGTATCTCTGCGCCAGCAGCCAAGCTGCGACTAGCGGCTACGAGCAGTACTTCGGGCCG	CASSQAATSGYEQYF	0.000821529	128	TCRBV04-01*01	TCRBD02-01	TCRBJ02-07*01
ACTCTGGAGTCCGCTACCAGCTCCCAGACATCTGTGTACTTCTGTGCCATCAGTGGGGACAGCTCCAATGAGCAGTTCTTCGGGCCA	CAISGDSSNEQFF	0.000789438	123	TCRBV10-03*01	TCRBD01-01*01	TCRBJ02-01*01
GTGAGCACCTTGGAGCTGGGGGACTCGGCCCTTTATCTTTGCGCCAGCAGCTTGGGGCGGGGGATGAATACGCAGTATTTTGGCCCA	CASSLGRGMNTQYF	0.000770184	120	TCRBV05-01*01	TCRBD02-01*01	TCRBJ02-03*01
CTGAGCTCTCTGGAGCTGGGGGACTCAGCTTTGTATTTCTGTGCCAGCAGCCCCAGGGGGGAAAACACTGAAGCTTTCTTTGGACAA	CASSPRGENTEAFF	0.000750929	117	TCRBV09-01	TCRBD01-01*01	TCRBJ01-01*01
TCCCTGGAGCTTGGTGACTCTGCTGTGTATTTCTGTGCCAGCAGCCCTTGGAGCGGGGGGGCGAAAAACGAGCAGTACTTCGGGCCG	CASSPWSGGAKNEQYF	0.000738093	115	TCRBV03	TCRBD02-01*01	TCRBJ02-07*01
CCTGCAAAGCTTGAGGACTCGGCCGTGTATCTCTGTGCCAGCAGCACCCGGGACCCGAGCTCTGGAAACACCATATATTTTGGAGAG	CASSTRDPSSGNTIYF	0.00071242	111	TCRBV11-02*02	unknown	TCRBJ01-03*01
ATCCAGCCCTCAGAACCCAGGGACTCAGCTGTGTACTTCTGTGCCAGCAGCCTCGGGAAGGGGCCATCGCCCCAGCATTTTGGTGAT	CASSLGKGPSPQHF	0.000699583	109	TCRBV12	unknown	TCRBJ01-05*01
AGGCTGCTGTCGGCTGCTCCCTCCCAGACATCTGTGTACTTCTGTGCCAGCAGTTACTCCTATCAAGAGACCCAGTACTTCGGGCCA	CASSYSYQETQYF	0.000693165	108	TCRBV06-05*01	TCRBD02-01	TCRBJ02-05*01
AACGCCTTGGAGCTGGACGACTCGGCCCTGTATCTCTGTGCCAGCAGCCGCGTTGGCGGGGGGGCCTACGAGCAGTACTTCGGGCCG	CASSRVGGGAYEQYF	0.000680329	106	TCRBV05-04*01	TCRBD02-01*01	TCRBJ02-07*01
CGGTCCACAAAGCTGGAGGACTCAGCCATGTACTTCTGTGCCAGCAGTGAGGGCAGGGGGCATTACTATGGCTACACCTTCGGTTCG	CASSEGRGHYYGYTF	0.000673911	105	TCRBV02-01*01	TCRBD01-01*01	TCRBJ01-02*01
CGCACACAGCAGGAGGACTCGGCCGTGTATCTCTGTGCCAGCAGCTTAGCCCCTGGAGCGCCGGGTGGGGAGCAGTACTTCGGGCCG	CASSLAPGAPGGEQYF	0.000667492	104	TCRBV07-02*01	TCRBD02-01	TCRBJ02-07*01
GTGAGTGCCTTGGAGCTGGGGGACTCGGCCCTGTATCTCTGTGCCAGAAGCTGCCGGGACAGGATCTCCGAGCAGTACTTCGGGCCG	CARSCRDRISEQYF	0.000667492	104	TCRBV05-03	TCRBD01-01*01	TCRBJ02-07*01
CGCACAGAGCAGCGGGACTCGGCCATGTATCGCTGTGCCAGCAGCTTCGGGGCTTCAACCTCTGGAAACACCATATATTTTGGAGAG	CASSFGASTSGNTIYF	0.000628983	98	TCRBV07-06*01	unknown	TCRBJ01-03*01
ACGTTGGCGTCTGCTGTACCCTCTCAGACATCTGTGTACTTCTGTGCCAGCAGTGAGTATAGCAATCAGCCCCAGCATTTTGGTGAT	CASSEYSNQPQHF	0.000628983	98	TCRBV06-04	TCRBD02-01	TCRBJ01-05*01
ATCCAGCGCACAGAGCAGGGGGACTCGGCCATGTATCTCTGTGCCAGCAGCCCCGTCTCTGGGGCCAACGTCCTGACTTTCGGGGCC	CASSPVSGANVLTF	0.000622565	97	TCRBV07-09	TCRBD02-01	TCRBJ02-06*01
ACCAGTGCCCATCCTGAAGACAGCAGCTTCTACATCTGCAGTGCTAGATTATGGGAGGGGGGGGACCACGAGCAGTACTTCGGGCCG	CSARLWEGGDHEQYF	0.000622565	97	TCRBV20	TCRBD02-01	TCRBJ02-07*01
AAGATCCAGCCTGCAAAGCTTGAGGACTCGGCCGTGTATCTCTGTGCCAGCAGCTTAGGGTTTGCTGCTGAAGCTTTCTTTGGACAA	CASSLGFAAEAFF	0.000622565	97	TCRBV11-02*02	unknown	TCRBJ01-01*01
ATCCTGGAGTCGCCCAGCCCCAACCAGACCTCTCTGTACTTCTGTGCCAGCAGTTACGGACTCGGTGAAAAACTGTTTTTTGGCAGT	CASSYGLGEKLFF	0.000609729	95	TCRBV27-01*01	TCRBD02-01	TCRBJ01-04*01
CTGCAGCCAGAAGACTCGGCCCTGTATCTCTGTGCCAGCAGCCAACAAGCAGGACAGGCCTATAATTCACCCCTCCACTTTGGGAAC	CASSQQAGQAYNSPLHF	0.000609729	95	TCRBV04-02*01	TCRBD01-01*01	TCRBJ01-06*01
TTGGCGTCTGCTGTACCCTCTCAGACATCTGTGTACTTCTGTGCCAGCAGTGACTCTCAGGGCACAGATACGCAGTATTTTGGCCCA	CASSDSQGTDTQYF	0.000596892	93	TCRBV06-04	TCRBD01-01*01	TCRBJ02-03*01
ACAGTGACCAGTGCCCATCCTGAAGACAGCAGCTTCTACATCTGCAGTGCCATCTGGACAGGGGGCGATGGCTACACCTTCGGTTCG	CSAIWTGGDGYTF	0.000584056	91	TCRBV20	TCRBD01-01*01	TCRBJ01-02*01
AACGCCTTGGAGCTGGACGACTCGGCCCTGTATCTCTGTGCCAGCAGCTTTAAGGGAGCGGGCACAGATACGCAGTATTTTGGCCCA	CASSFKGAGTDTQYF	0.000577638	90	TCRBV05-04*01	TCRBD02-01	TCRBJ02-03*01
GTGACCAGTGCCCATCCTGAAGACAGCAGCTTCTACATCTGCAGTGCTTCTCCGACTAGCGGGATAAAGACCCAGTACTTCGGGCCA	CSASPTSGIKTQYF	0.000564801	88	TCRBV20	TCRBD02-01*02	TCRBJ02-05*01
ATCAATTCCCTGGAGCTTGGTGACTCTGCTGTGTATTTCTGTGCCAGCAGCCTGGCCGGGACTCCCTACGAGCAGTACTTCGGGCCG	CASSLAGTPYEQYF	0.000564801	88	TCRBV03	TCRBD02-01	TCRBJ02-07*01
GAGATCCAGCGCACAGAGCAGGGGGACTCGGCCATGTATCTCTGTGCCAGCAGCTTTTTGGAGGGTGGGGGAGCTTTCTTTGGACAA	CASSFLEGGGAFF	0.000564801	88	TCRBV07-09	TCRBD02-01*02	TCRBJ01-01*01
CTGAGCTCTCTGGAGCTGGGGGACTCAGCTTTGTATTTCTGTGCCAGCAGCGTAGCTACGGCTAACTATGGCTACACCTTCGGTTCG	CASSVATANYGYTF	0.000564801	88	TCRBV09-01	TCRBD02-01	TCRBJ01-02*01
CTGGAGTCGGCTGCTCCCTCCCAGACATCTGTGTACTTCTGTGCCAGCAGTGAGACCCCGGACACCGGGGAGCTGTTTTTTGGAGAA	CASSETPDTGELFF	0.000564801	88	TCRBV06-01*01	unknown	TCRBJ02-02*01
GAGTCGGCTGCTCCCTCCCAAACATCTGTGTACTTCTGTGCCAGCAGTTACAGGGGCTCTGGGGCCAACGTCCTGACTTTCGGGGCC	CASSYRGSGANVLTF	0.000558383	87	TCRBV06	TCRBD01-01*01	TCRBJ02-06*01
ACAGTGACCAGTGCCCATCCTGAAGACAGCAGCTTCTACATCTGCAGTGCTAGAGGGGTGGTGGACACTGAAGCTTTCTTTGGACAA	CSARGVVDTEAFF	0.000558383	87	TCRBV20	unknown	TCRBJ01-01*01
ATCCAGCCTGCAGAGCTTGGGGACTCGGCCATGTATCTCTGTGCCAGCAGCCACAGGGGGAATAATTCACCCCTCCACTTTGGGAAC	CASSHRGNNSPLHF	0.000545547	85	TCRBV11-01*01	TCRBD01-01*01	TCRBJ01-06*01
CTACACACCCTGCAGCCAGAAGACTCGGCCCTGTATCTCTGTGCCAGCAGCCAAGGGGGGGTCACAGATACGCAGTATTTTGGCCCA	CASSQGGVTDTQYF	0.00053271	83	TCRBV04-02*01	TCRBD02-01*01	TCRBJ02-03*01
GAGTCGGCTGCTCCCTCCCAGACATCTGTGTACTTCTGTGCCAGCAGTGAACTAGCGGGGGGCACCGGGGAGCTGTTTTTTGGAGAA	CASSELAGGTGELFF	0.00053271	83	TCRBV06-01*01	TCRBD02-01*01	TCRBJ02-02*01
CAGCCAGAAGACTCGGCCCTGTATCTCTGTGCCAGCAGCCTCGGAGGGATAGCGGGGGCTGGCTCCTACGAGCAGTACTTCGGGCCG	CASSLGGIAGAGSYEQYF	0.00053271	83	TCRBV04-02*01	TCRBD02-01*01	TCRBJ02-07*01
CTGTCGGCTGCTCCCTCCCAGACATCTGTGTACTTCTGTGCCAGCAGTTACGGGCCAGAAGCCAAAAACATTCAGTACTTCGGCGCC	CASSYGPEAKNIQYF	0.00053271	83	TCRBV06-05*01	TCRBD01-01*01	TCRBJ02-04*01
ACCAGTGCCCATCCTGAAGACAGCAGCTTCTACATCTGCAGTGCTAGCCGGAGTAGATTCGAGAATTCACCCCTCCACTTTGGGAAC	CSASRSRFENSPLHF	0.000519874	81	TCRBV20	TCRBD02-01*02	TCRBJ01-06*01
GTGAACGCCTTGGAGCTGGACGACTCGGCCCTGTATCTCTGTGCCAGCAGCTTGGACAGGGGTGCCTACGAGCAGTACTTCGGGCCG	CASSLDRGAYEQYF	0.000519874	81	TCRBV05-04*01	TCRBD01-01*01	TCRBJ02-07*01
ACATCGGCCCAAAAGAACCCGACAGCTTTCTATCTCTGTGCCAGTAGTATAGCGGGGGGGCACACCGGGGAGCTGTTTTTTGGAGAA	CASSIAGGHTGELFF	0.000519874	81	TCRBV19-01	TCRBD02-01*01	TCRBJ02-02*01
CTGAAGGTGCAGCCTGCAGAACTGGAGGATTCTGGAGTTTATTTCTGTGCCAGCAGCCACAGGGGAAACACCATATATTTTGGAGAG	CASSHRGNTIYF	0.000519874	81	TCRBV14-01*01	TCRBD01-01*01	TCRBJ01-03*01
CACACCCTGCAGCCAGAAGACTCGGCCCTGTATCTCTGCGCCAGCAGCCAAGATCGGGGCCCCTCCTACGAGCAGTACTTCGGGCCG	CASSQDRGPSYEQYF	0.000513456	80	TCRBV04-03*01	unknown	TCRBJ02-07*01
AGTGCCCATCCTGAAGACAGCAGCTTCTACATCTGCAGTGCTAGGCCTGTGGGCCCCGTCCTCAATCAGCCCCAGCATTTTGGTGAT	CSARPVGPVLNQPQHF	0.000513456	80	TCRBV20	TCRBD01-01*01	TCRBJ01-05*01
TCGGCCCAAAAGAACCCGACAGCTTTCTATCTCTGTGCCAGTAGTATGGTAGGGACAGGGGACACCGGGGAGCTGTTTTTTGGAGAA	CASSMVGTGDTGELFF	0.000513456	80	TCRBV19-01	TCRBD01-01*01	TCRBJ02-02*01
GCCCATCCTGAAGACAGCAGCTTCTACATCTGCAGTGCCGGAAGACCGGGGGTGGCGATGGGCAATCAGCCCCAGCATTTTGGTGAT	CSAGRPGVAMGNQPQHF	0.000507038	79	TCRBV20	TCRBD02-01*01	TCRBJ01-05*01
GCCCTGCAGCCAGAAGACTCAGCCCTGTATCTCTGCGCCAGCAGCCAAGGACAGGGTGGGATGTACTACGAGCAGTACTTCGGGCCG	CASSQGQGGMYYEQYF	0.000500619	78	TCRBV04-01*01	TCRBD01-01*01	TCRBJ02-07*01
ATGAGCTCCTTGGAGCTGGGGGACTCAGCCCTGTACTTCTGTGCCAGCAGCTTAGGTGGGACTTGGGGCGAGCAGTACTTCGGGCCG	CASSLGGTWGEQYF	0.000500619	78	TCRBV13-01*01	TCRBD02-01	TCRBJ02-07*01
ACGATCCAGCGCACACAGCAGGAGGACTCGGCCGTGTATCTCTGTGCCAGCAGTGCCTGGGAAAACTATGGCTACACCTTCGGTTCG	CASSAWENYGYTF	0.000494201	77	TCRBV07-02*01	unknown	TCRBJ01-02*01
CTGTCGGCTGCTCCCTCCCAGACATCTGTGTACTTCTGTGCCAGCAGTTACGTTCAGGGGGTTTCCTACGAGCAGTACTTCGGGCCG	CASSYVQGVSYEQYF	0.000481365	75	TCRBV06-05*01	TCRBD01-01*01	TCRBJ02-07*01
ACCAGTGCCCATCCTGAAGACAGCAGCTTCTACATCTGCAGTGCTAGGGCCTTAGCGGGGGACTCCTACGAGCAGTACTTCGGGCCG	CSARALAGDSYEQYF	0.000481365	75	TCRBV20	TCRBD02-01*01	TCRBJ02-07*01
CCCAGCCCCAACCAGACCTCTCTGTACTTCTGTGCCAGCATCACGGGGACTAGCGGGGGCTCGTGCTACGAGCAGTACTTCGGGCCG	CASITGTSGGSCYEQYF	0.000481365	75	TCRBV27-01*01	TCRBD02-01*01	TCRBJ02-07*01
GCAAAGCTTGAGGACTCGGCCGTGTATCTCTGTGCCAGCAGCTTAGGTCGGACAGGTCGGCTTGGCGACGAGCAGTACTTCGGGCCG	CASSLGRTGRLGDEQYF	0.000474947	74	TCRBV11-02*02	TCRBD01-01*01	TCRBJ02-07*01
GAGTCTGCCATCCCCAACCAGACAGCTCTTTACTTCTGTGCCACCAGGACGGGGGACAGGGACCTCAGTGAGCAGTTCTTCGGGCCA	CATRTGDRDLSEQFF	0.000468528	73	TCRBV24	TCRBD01-01*01	TCRBJ02-01*01
CTGCTGTCGGCTGCTCCCTCCCAGACATCTGTGTACTTCTGTGCCAGCAGTTCCCGGACTCAAATCTACGAGCAGTACTTCGGGCCG	CASSSRTQIYEQYF	0.000468528	73	TCRBV06-05*01	TCRBD02-01	TCRBJ02-07*01
GTGACCAGTGCCCATCCTGAAGACAGCAGCTTCTACATCTGCAGTGCTAGATCTTTGAGGGAAATAGATACGCAGTATTTTGGCCCA	CSARSLREIDTQYF	0.00046211	72	TCRBV20	TCRBD02-01*02	TCRBJ02-03*01
CAGCCTGCAAAGCTTGAGGACTCGGCCGTGTATCTCTGTGCCAGCAGCTTAGAACAGGGGAAGAATTCACCCCTCCACTTTGGGAAC	CASSLEQGKNSPLHF	0.00046211	72	TCRBV11-02*02	TCRBD01-01*01	TCRBJ01-06*01
CTGAACATGAGCTCCTTGGAGCTGGGGGACTCAGCCCTGTACTTCTGTGCCAGCAGCTCTGACAGTACGGTCCACACCTTCGGTTCG	CASSSDSTVHTF	0.000449274	70	TCRBV13-01*01	TCRBD01-01*01	TCRBJ01-02*01
CTGGAGTCCGCCAGCACCAACCAGACATCTATGTACCTCTGTGCCAGCAGATCAGACCTTACGGGCACTGAAGCTTTCTTTGGACAA	CASRSDLTGTEAFF	0.000436437	68	TCRBV28-01*01	TCRBD02-01	TCRBJ01-01*01
TTGGCGTCTGCTGTACCCTCTCAGACATCTGTGTACTTCTGTGCCAGCAGTGAACAGGGGGACACAGATACGCAGTATTTTGGCCCA	CASSEQGDTDTQYF	0.000436437	68	TCRBV06-04	TCRBD01-01*01	TCRBJ02-03*01
AGCTCTCTGGAGCTGGGGGACTCAGCTTTGTATTTCTGTGCCAGCAGCGAGGGACAGGGACGTTCCTACGAGCAGTACTTCGGGCCG	CASSEGQGRSYEQYF	0.000436437	68	TCRBV09-01	TCRBD01-01*01	TCRBJ02-07*01
ATCCAGCGCACACAGCAGGAGGACTCGGCCGTGTATCTCTGTGCCAGCAGCTTACAGGCCGGGGGGCGGGAGCAGTACTTCGGGCCG	CASSLQAGGREQYF	0.000423601	66	TCRBV07-02*01	TCRBD02-01*01	TCRBJ02-07*01
ATCCGGTCCACAAAGCTGGAGGACTCAGCCATGTACTTCTGTGCCAGCAGCAATCTGAATAGCAATCAGCCCCAGCATTTTGGTGAT	CASSNLNSNQPQHF	0.000423601	66	TCRBV02-01*01	unknown	TCRBJ01-05*01
ATCCAGCGCACAGAGCAGGGGGACTCGGCCATGTATCTCTGTGCCAGCAGCTTATATGGGGGGGATCAGCCCCAGCATTTTGGTGAT	CASSLYGGDQPQHF	0.000417183	65	TCRBV07-09	TCRBD02-01*01	TCRBJ01-05*01
CCCTCAGAACCCAGGGACTCAGCTGTGTACTTCTGTGCCAGCAGACCTGACGCCGGGGGGGCGCGCACTGAAGCTTTCTTTGGACAA	CASRPDAGGARTEAFF	0.000410765	64	TCRBV12	TCRBD02-01*01	TCRBJ01-01*01
GCTCCCTCCCAAACATCTGTGTACTTCTGTGCCAGCAGTTACTCGAGTGGGACAGGGGGCCTGAACACTGAAGCTTTCTTTGGACAA	CASSYSSGTGGLNTEAFF	0.000404346	63	TCRBV06	TCRBD01-01*01	TCRBJ01-01*01
CCTGCAAAGCTTGAGGACTCGGCCGTGTATCTCTGTGCCAGCAGCCCTCAGGGGCGGGGGAGCCAAGAGACCCAGTACTTCGGGCCA	CASSPQGRGSQETQYF	0.000397928	62	TCRBV11-02*02	TCRBD02-01*01	TCRBJ02-05*01
GCAGAACTGGAGGATTCTGGAGTTTATTTCTGTGCCAGCAGCCCCAGATTTTCGGGGACAGGGGTCCACGAGCAGTACTTCGGGCCG	CASSPRFSGTGVHEQYF	0.000397928	62	TCRBV14-01*01	TCRBD01-01*01	TCRBJ02-07*01
AACCTGAGCTCTCTGGAGCTGGGGGACTCAGCTTTGTATTTCTGTGCCATCGACCTTGGGGGGAACACTGAAGCTTTCTTTGGACAA	CAIDLGGNTEAFF	0.000397928	62	TCRBV09-01	unknown	TCRBJ01-01*01
CAGGTAGTGCGAGGAGATTCGGCAGCTTATTTCTGTGCCAGCTCACCCCTCATAACTAGAGCCCAAGAGACCCAGTACTTCGGGCCA	CASSPLITRAQETQYF	0.00039151	61	TCRBV18-01*01	TCRBD02-01	TCRBJ02-05*01
TTGGAGATCCAGCGCACAGAGCAGGGGGACTCGGCCATGTATCTCTGTGCCAGCAGCTTAACAAGCGGTGAGCAGTTCTTCGGGCCA	CASSLTSGEQFF	0.00039151	61	TCRBV07-09	TCRBD02-01	TCRBJ02-01*01
CTGTCGGCTGCTCCCTCCCAGACATCTGTGTACTTCTGTGCCAGCAGGCAACAGGGCAACTATAATTCACCCCTCCACTTTGGGAAC	CASRQQGNYNSPLHF	0.00039151	61	TCRBV06-05*01	TCRBD01-01*01	TCRBJ01-06*01
ACTGTGACATCGGCCCAAAAGAACCCGACAGCTTTCTATCTCTGTGCCAGCCTAGACAGAGTGAACACTGAAGCTTTCTTTGGACAA	CASLDRVNTEAFF	0.00039151	61	TCRBV19-01	TCRBD01-01*01	TCRBJ01-01*01
CTGCTGTCGGCTGCTCCCTCCCAGACATCTGTGTACTTCTGTGCCAGCAGACCCGACACCTACACCGGGGAGCTGTTTTTTGGAGAA	CASRPDTYTGELFF	0.00039151	61	TCRBV06-05*01	TCRBD01-01*01	TCRBJ02-02*01
AATTCCCTGGAGCTTGGTGACTCTGCTGTGTATTTCTGTGCCAGCAGCCAAGGGGACAGGGGAGCGTACGAGCAGTACTTCGGGCCG	CASSQGDRGAYEQYF	0.000385092	60	TCRBV03	TCRBD01-01*01	TCRBJ02-07*01
ATCCAGCCCTCAGAACCCAGGGACTCAGCTGTGTACTTCTGTGCCAGCAGTCCAGGGCTCTCTGGAAACACCATATATTTTGGAGAG	CASSPGLSGNTIYF	0.000372255	58	TCRBV12	TCRBD01-01*01	TCRBJ01-03*01
TCCCTGGAGCTTGGTGACTCTGCTGTGTATTTCTGTGCCAGCAGCCAAGACAGACTAGCGGGGGGGGAGACCCAGTACTTCGGGCCA	CASSQDRLAGGETQYF	0.000372255	58	TCRBV03	TCRBD02-01*01	TCRBJ02-05*01
GTGAGCACCTTGGAGCTGGGGGACTCGGCCCTTTATCTTTGCGCCAGCAGCAGGACAGGGGAGGTCTACGAGCAGTACTTCGGGCCG	CASSRTGEVYEQYF	0.000372255	58	TCRBV05-01*01	TCRBD01-01*01	TCRBJ02-07*01
CAGCCTGCAGAACTGGAGGATTCTGGAGTTTATTTCTGTGCCAGCAGCCAAAGGGTTAACGGTAATGAAAAACTGTTTTTTGGCAGT	CASSQRVNGNEKLFF	0.000359419	56	TCRBV14-01*01	unknown	TCRBJ01-04*01
ACTCTGAAGATCCGGTCCACAAAGCTGGAGGACTCAGCCATGTACTTCTGTGCCAGCAGCCCATCAGACGAGCAGTACTTCGGGCCG	CASSPSDEQYF	0.000359419	56	TCRBV02-01*01	TCRBD01-01*01	TCRBJ02-07*01
ACGTTGGCGTCTGCTGTACCCTCTCAGACATCTGTGTACTTCTGTGCCAGCAGTGACACTAGCACAGATACGCAGTATTTTGGCCCA	CASSDTSTDTQYF	0.000353001	55	TCRBV06-04	TCRBD02-01	TCRBJ02-03*01
ATCCAGCGCACACAGCAGGAGGACTCGGCCGTGTATCTCTGTGCCAGCAGCCCGCCAGGGAGGGGCACTGAAGCTTTCTTTGGACAA	CASSPPGRGTEAFF	0.000353001	55	TCRBV07-02*01	TCRBD02-01*02	TCRBJ01-01*01
AAGATCCAGCCCTCAGAACCCAGGGACTCAGCTGTGTATTTTTGTGCTAGTGGTTTGGTTGGGGACACTGAAGCTTTCTTTGGACAA	CASGLVGDTEAFF	0.000346583	54	TCRBV12-05*01	unknown	TCRBJ01-01*01
CTGGAGCTGGGGGACTCAGCTTTGTATTTCTGTGCCAGCAGCGTGGCCAGAGGGACTAGCGGGGCAGATACGCAGTATTTTGGCCCA	CASSVARGTSGADTQYF	0.000346583	54	TCRBV09-01	TCRBD02-01*01	TCRBJ02-03*01
GCCCAAAAGAACCCGACAGCTTTCTATCTCTGTGCCAGTAGTATGGCTGGGACAGGGGTAGGGAATTCACCCCTCCACTTTGGGAAC	CASSMAGTGVGNSPLHF	0.000346583	54	TCRBV19-01	TCRBD01-01*01	TCRBJ01-06*01
CACATCAATTCCCTGGAGCTTGGTGACTCTGCTGTGTATTTCTGTGCCAGCAGCCGGACTAACTCCTACGAGCAGTACTTCGGGCCG	CASSRTNSYEQYF	0.000346583	54	TCRBV03	TCRBD02-01	TCRBJ02-07*01
CTGAAGATCCGGTCCACAAAGCTGGAGGACTCAGCCATGTACTTCTGTGCCAGCAGTGATCCCGGGTTCGGCTACACCTTCGGTTCG	CASSDPGFGYTF	0.000340164	53	TCRBV02-01*01	TCRBD02-01	TCRBJ01-02*01
ACTGTGACATCGGCCCAAAAGAACCCGACAGCTTTCTATCTCTGTGCCACCACCCCGGGGGCGGCCGGGGAGCTGTTTTTTGGAGAA	CATTPGAAGELFF	0.000340164	53	TCRBV19-01	unknown	TCRBJ02-02*01
TTGGAGTCGGCTGCTCCCTCCCAAACATCTGTGTACTTCTGTGCCAGCAGTTATCTCCAGTTAAACTATGGCTACACCTTCGGTTCG	CASSYLQLNYGYTF	0.000340164	53	TCRBV06	TCRBD01-01*01	TCRBJ01-02*01
TCGGCTGCTCCCTCCCAGACATCTGTGTACTTCTGTGCCAGCAGTGAAGCAGGACAGGCGGGTTCCTACGAGCAGTACTTCGGGCCG	CASSEAGQAGSYEQYF	0.000333746	52	TCRBV06-01*01	TCRBD01-01*01	TCRBJ02-07*01
CTGAAGATCCAGCCCTCAGAACCCAGGGACTCAGCTGTGTACTTCTGTGCCAGCACCCCTGGGGGGTACGAGCAGTACTTCGGGCCG	CASTPGGYEQYF	0.000333746	52	TCRBV12	TCRBD02-01*01	TCRBJ02-07*01
CTGAGCTCTCTGGAGCTGGGGGACTCAGCTTTGTATTTCTGTGCCAGCAGCGTAGTGGTTCCGGTGCACGAGCAGTACTTCGGGCCG	CASSVVVPVHEQYF	0.000333746	52	TCRBV09-01	TCRBD02-01	TCRBJ02-07*01
CTGCTGTCGGCTGCTCCCTCCCAGACATCTGTGTACTTCTGTGCCAGCAGAAACGGTCTTCCGCCCCGGGAGCAGTACTTCGGGCCG	CASRNGLPPREQYF	0.000327328	51	TCRBV06-05*01	TCRBD02-01	TCRBJ02-07*01
GTAGTGCGAGGAGATTCGGCAGCTTATTTCTGTGCCAGCTCACCGAAAAACTTCCCGACAGGGAACTATGGCTACACCTTCGGTTCG	CASSPKNFPTGNYGYTF	0.000327328	51	TCRBV18-01*01	TCRBD01-01*01	TCRBJ01-02*01
ACTGTGACATCGGCCCAAAAGAACCCGACAGCTTTCTATCTCTGTGCCAGTAGTATAGTGTTGCGGGATGAGCAGTTCTTCGGGCCA	CASSIVLRDEQFF	0.000327328	51	TCRBV19-01	TCRBD02-01	TCRBJ02-01*01
ATCCGGTCCACAAAGCTGGAGGACTCAGCCATGTACTTCTGTGCCAGCAGTGGAGGGGTTATTAATGAAAAACTGTTTTTTGGCAGT	CASSGGVINEKLFF	0.00032091	50	TCRBV02-01*01	unknown	TCRBJ01-04*01
GTGACCAGTGCCCATCCTGAAGACAGCAGCTTCTACATCTGCAGTGTTTCCAGGGGGATTAGGAACACTGAAGCTTTCTTTGGACAA	CSVSRGIRNTEAFF	0.00032091	50	TCRBV20	TCRBD01-01*01	TCRBJ01-01*01
GCCCTGCAGCCAGAAGACTCAGCCCTGTATCTCTGCGCCAGCAGCCCGGGACAGGCGAGCTCCTACAATGAGCAGTTCTTCGGGCCA	CASSPGQASSYNEQFF	0.00032091	50	TCRBV04-01*01	TCRBD01-01*01	TCRBJ02-01*01
AATTCCCTGGAGCTTGGTGACTCTGCTGTGTATTTCTGTGCCAGCAGCCCTGACAGGGCTGCCGGAAACACCATATATTTTGGAGAG	CASSPDRAAGNTIYF	0.000308073	48	TCRBV03	TCRBD01-01*01	TCRBJ01-03*01
ATCCAGCAGGTAGTGCGAGGAGATTCGGCAGCTTATTTCTGTGCCAGCTCACCACCGGCCAGGGTCCACGAGCAGTACTTCGGGCCG	CASSPPARVHEQYF	0.000308073	48	TCRBV18-01*01	TCRBD01-01*01	TCRBJ02-07*01
TCGGCTGCTCCCTCCCAGACATCTGTGTACTTCTGTGCCAGCAGTTACTCGAACAGTATGGGGGCCGGGGAGCTGTTTTTTGGAGAA	CASSYSNSMGAGELFF	0.000308073	48	TCRBV06-05*01	unknown	TCRBJ02-02*01
CAGCAGGTAGTGCGAGGAGATTCGGCAGCTTATTTCTGTGCCAGCTCACCAACAAGGGGAGCAGCCTACGAGCAGTACTTCGGGCCG	CASSPTRGAAYEQYF	0.000308073	48	TCRBV18-01*01	unknown	TCRBJ02-07*01
CTGAGCTCTCTGGAGCTGGGGGACTCAGCTTTGTATTTCTGTGCCAGCAGCGTAGGAAGCCGGGCGCATGGCTACACCTTCGGTTCG	CASSVGSRAHGYTF	0.000308073	48	TCRBV09-01	unknown	TCRBJ01-02*01
CAGCGCACAGAGCAGGGGGACTCGGCCATGTATCTCTGTGCCAGCAGTTGGGGACAGGGGGTAAAAAATGAGCAGTTCTTCGGGCCA	CASSWGQGVKNEQFF	0.000301655	47	TCRBV07-09	TCRBD01-01*01	TCRBJ02-01*01
ACGATTCAGCGCACAGAGCAGCGGGACTCAGCCATGTATCGCTGTGCCAGCAGCGTAGACAGGGACTCTGAAGCTTTCTTTGGACAA	CASSVDRDSEAFF	0.000301655	47	TCRBV07-07*01	unknown	TCRBJ01-01*01
TTGGAGCTGGGGGACTCGGCCCTTTATCTTTGCGCCAGCAGCACCTCTACCGGGGCCCAGGGAACCTACGAGCAGTACTTCGGGCCG	CASSTSTGAQGTYEQYF	0.000301655	47	TCRBV05-01*01	unknown	TCRBJ02-07*01
ATCCAGCCCTCAGAACCCAGGGACTCAGCTGTGTACTTCTGTGCCAGCAGTCGGACAGGCCTGGGCTACGAGCAGTACTTCGGGCCG	CASSRTGLGYEQYF	0.000301655	47	TCRBV12	TCRBD01-01*01	TCRBJ02-07*01
ACCAGTGCCCATCCTGAAGACAGCAGCTTCTACATCTGCAGTGCTAGAGATCTCCGACAAGCCGAAGAGACCCAGTACTTCGGGCCA	CSARDLRQAEETQYF	0.000301655	47	TCRBV20	TCRBD01-01*01	TCRBJ02-05*01
CTGAGCTCTCTGGAGCTGGGGGACTCAGCTTTGTATTTCTGTGCCAGCAGCGTAGATGGCGCTAATCAGCCCCAGCATTTTGGTGAT	CASSVDGANQPQHF	0.000301655	47	TCRBV09-01	unknown	TCRBJ01-05*01
CAGCCTGCAAAGCTTGAGGACTCGGCCGTGTATCTCTGTGCCAGCAGCTTAGATCATCACGGACTCTACGAGCAGTACTTCGGGCCG	CASSLDHHGLYEQYF	0.000301655	47	TCRBV11-02*02	TCRBD02-01	TCRBJ02-07*01
GTGACATCGGCCCAAAAGAACCCGACAGCTTTCTATCTCTGTGCCAGTACCTCGACAGGGGAGGCTTCACCCCTCCACTTTGGGAAC	CASTSTGEASPLHF	0.000295237	46	TCRBV19-01	TCRBD01-01*01	TCRBJ01-06*01
AACGCCTTGTTGCTGGGGGACTCGGCCCTGTATCTCTGTGCCAGCACCGTCGGACAGGGGATTTCCTACGAGCAGTACTTCGGGCCG	CASTVGQGISYEQYF	0.000295237	46	TCRBV05-05*01	TCRBD01-01*01	TCRBJ02-07*01
ACCTTGGAGATCCAGTCCACGGAGTCAGGGGACACAGCACTGTATTTCTGTGCCAGCAGCAACAACTACGAGCAGTACTTCGGGCCG	CASSNNYEQYF	0.000295237	46	TCRBV21-01*01	TCRBD01-01*01	TCRBJ02-07*01
TCAGAACCCAGGGACTCAGCTGTGTACTTCTGTGCCAGCAGTTTGAGGACAGATCCCACATTGAGGGATGGCTACACCTTCGGTTCG	CASSLRTDPTLRDGYTF	0.000295237	46	TCRBV12	TCRBD01-01*01	TCRBJ01-02*01
AACCTGAGCTCTCTGGAGCTGGGGGACTCAGCTTTGTATTTCTGTGCCAGCAGCGCGGGTCGGAACACTGAAGCTTTCTTTGGACAA	CASSAGRNTEAFF	0.000295237	46	TCRBV09-01	TCRBD02-01	TCRBJ01-01*01
CAGCAGGTAGTGCGAGGAGATTCGGCAGCTTATTTCTGTGCCAGCTCACCACGGCGGACAGGGGATGAAAAACTGTTTTTTGGCAGT	CASSPRRTGDEKLFF	0.000288819	45	TCRBV18-01*01	TCRBD01-01*01	TCRBJ01-04*01
GCGTCTGCTGTACCCTCTCAGACATCTGTGTACTTCTGTGCCAGCAGTGGACTAGCGGGGGGGCTCAATGAGCAGTTCTTCGGGCCA	CASSGLAGGLNEQFF	0.000282401	44	TCRBV06-04	TCRBD02-01*01	TCRBJ02-01*01
AGCTCTCTGGAGCTGGGGGACTCAGCTTTGTATTTCTGTGCCAGCAGCGTAGGCTCGAGCTCCTACAATGAGCAGTTCTTCGGGCCA	CASSVGSSSYNEQFF	0.000282401	44	TCRBV09-01	TCRBD02-01*02	TCRBJ02-01*01
CTGGAGTCGCCCAGCCCCAACCAGACCTCTCTGTACTTCTGTGCCAGCAGCCCTGGGACAGGGGGCTCTGAAGCTTTCTTTGGACAA	CASSPGTGGSEAFF	0.000282401	44	TCRBV27-01*01	TCRBD01-01*01	TCRBJ01-01*01
AGGCTGCTGTCGGCTGCTCCCTCCCAGACATCTGTGTACTTCTGTGCCAGCAGTTCTTTTCAGGGCACTGAAGCTTTCTTTGGACAA	CASSSFQGTEAFF	0.000282401	44	TCRBV06-05*01	TCRBD01-01*01	TCRBJ01-01*01
ACCCTGGAGTCTGCCAGGCCCTCACATACCTCTCAGTACCTCTGTGCCAGCAGGGGGGAGTATAATTCACCCCTCCACTTTGGGAAC	CASRGEYNSPLHF	0.000282401	44	TCRBV25-01*01	unknown	TCRBJ01-06*01
GTGAGCACCTTGGAGCTGGGGGACTCGGCCCTTTATCTTTGCGCCAGCAGCTTGGTAGTTTCCCCCTACGAGCAGTACTTCGGGCCG	CASSLVVSPYEQYF	0.000275982	43	TCRBV05-01*01	TCRBD02-01	TCRBJ02-07*01
ATCCTGGAGTCGCCCAGCCCCAACCAGACCTCTCTGTACTTCTGTGCCAGCAGTTTAGCCCCATCTTACGAGCAGTACTTCGGGCCG	CASSLAPSYEQYF	0.000275982	43	TCRBV27-01*01	unknown	TCRBJ02-07*01
ACAGTGACCAGTGCCCATCCTGAAGACAGCAGCTTCTACATCTGCAGTGCTAGTCTGTTAGTCACAGATACGCAGTATTTTGGCCCA	CSASLLVTDTQYF	0.000275982	43	TCRBV20	TCRBD02-01	TCRBJ02-03*01
AAGAACCCGACAGCTTTCTATCTCTGTGCCAGTAGTATAGCCCCACGGACAGGCCGGGACCTTCCCTACGAGCAGTACTTCGGGCCG	CASSIAPRTGRDLPYEQYF	0.000275982	43	TCRBV19-01	TCRBD01-01*01	TCRBJ02-07*01
ACAAAGCTGGAGGACTCAGCCATGTACTTCTGTGCCAGCAGTGAATTCCGGGGGACAGGTTCTGATTCACCCCTCCACTTTGGGAAC	CASSEFRGTGSDSPLHF	0.000275982	43	TCRBV02-01*01	TCRBD01-01*01	TCRBJ01-06*01
AGTGCCCATCCTGAAGACAGCAGCTTCTACATCTGCAGTGCTAGTTACGGGACAGCTACTAGCACAGATACGCAGTATTTTGGCCCA	CSASYGTATSTDTQYF	0.000275982	43	TCRBV20	TCRBD01-01*01	TCRBJ02-03*01
GTGACCAGTGCCCATCCTGAAGACAGCAGCTTCTACATCTGCAGTGCTAGAGGCGACGGGTTATCCTACGAGCAGTACTTCGGGCCG	CSARGDGLSYEQYF	0.000275982	43	TCRBV20	TCRBD02-01	TCRBJ02-07*01
AACATGAGCCCTGAAGACAGCAGCATATATCTCTGCAGCGTTGTAAAAAGGGACAGAGTTAACACCGGGGAGCTGTTTTTTGGAGAA	CSVVKRDRVNTGELFF	0.000269564	42	TCRBV29-01*01	TCRBD01-01*01	TCRBJ02-02*01
AATGTGAGCACCTTGGAGCTGGGGGACTCGGCCCTTTATCTTTGCGCCAGCAGCTTGGTCGGAGCCTACGAGCAGTACTTCGGGCCG	CASSLVGAYEQYF	0.000269564	42	TCRBV05-01*01	TCRBD02-01*02	TCRBJ02-07*01
CTGACAGTGACCAGTGCCCATCCTGAAGACAGCAGCTTCTACATCTGCAGTGCTGCTCGGACAGACACTGAAGCTTTCTTTGGACAA	CSAARTDTEAFF	0.000269564	42	TCRBV20	TCRBD01-01*01	TCRBJ01-01*01
CTGACCCTGGAGTCTGCCAGGCCCTCACATACCTCTCAGTACCTCTGTGCCAGCAGTGATTCGACAGTTTTCCAGTACTTCGGGCCG	CASSDSTVFQYF	0.000263146	41	TCRBV25-01*01	TCRBD01-01*01	TCRBJ02-07*01
AAGATCCAGCGCACACAGCAGGAGGACTCCGCCGTGTATCTCTGTGCCAGCAGCTTATCGGGCCCCGCCGAGCAGTACTTCGGGCCG	CASSLSGPAEQYF	0.000263146	41	TCRBV07-08*01	unknown	TCRBJ02-07*01
GCGTCTGCTGTACCCTCTCAGACATCTGTGTACTTCTGTGCCAGCAGTGACTCGAGGAGTCATAATTCACCCCTCCACTTTGGGAAC	CASSDSRSHNSPLHF	0.000263146	41	TCRBV06-04	TCRBD02-01*02	TCRBJ01-06*01
ATCCAGCGCACAGAGCAGGGGGACTCGGCCATGTATCTCTGTGCCAGCAGCTTAGATGGCTGGAGAGCCGAAGCTTTCTTTGGACAA	CASSLDGWRAEAFF	0.000263146	41	TCRBV07-09	TCRBD02-01*02	TCRBJ01-01*01
CAGCCCTCAGAACCCAGGGACTCAGCTGTGTACTTCTGTGCCAGCAGTAGAAGCGGGGGGAAATACAATGAGCAGTTCTTCGGGCCA	CASSRSGGKYNEQFF	0.000263146	41	TCRBV12	TCRBD02-01*01	TCRBJ02-01*01
CCCTCAGAACCCAGGGACTCAGCTGTGTACTTCTGTGCCAGCAGTTTTTTTCCAGGGGGGAACACCGGGGAGCTGTTTTTTGGAGAA	CASSFFPGGNTGELFF	0.000263146	41	TCRBV12	TCRBD01-01*01	TCRBJ02-02*01
CTTCACCTACACACCCTGCAGCCAGAAGACTCGGCCCTGTATCTCTGTGCCAGCAGCCAAGTTGGGGATACGCAGTATTTTGGCCCA	CASSQVGDTQYF	0.000263146	41	TCRBV04-02*01	unknown	TCRBJ02-03*01
CTGGAGTCAGCTGCTCCCTCCCAGACATCTGTGTACTTCTGTGCCAGCAGTTTCCACACCCGCGGTGGGGGCTACACCTTCGGTTCG	CASSFHTRGGGYTF	0.000263146	41	TCRBV06-09*01	TCRBD02-01	TCRBJ01-02*01
CAGCCCTCAGAACCCAGGGACTCAGCTGTGTACTTCTGTGCCAGCACCATTTACATAGGACAGGGGGATGGCTACACCTTCGGTTCG	CASTIYIGQGDGYTF	0.000263146	41	TCRBV12	TCRBD01-01*01	TCRBJ01-02*01
TCGGCCCAAAAGAACCCGACAGCTTTCTATCTCTGTGCCAGTAGTATAACCGGGACTAGCGGGGCGGATGAGCAGTTCTTCGGGCCA	CASSITGTSGADEQFF	0.000256728	40	TCRBV19-01	TCRBD02-01*01	TCRBJ02-01*01
GCTGCTCCCTCCCAAACATCTGTGTACTTCTGTGCCAGCAGTCGCGCAATCGGCGGGGGGGCCTTAAACGAGCAGTACTTCGGGCCG	CASSRAIGGGALNEQYF	0.000256728	40	TCRBV06	TCRBD02-01*01	TCRBJ02-07*01
AATTCCCTGGAGCTTGGTGACTCTGCTGTGTATTTCTGTGCCAGCAGCCAAATCGAGGGGATGAACTATGGCTACACCTTCGGTTCG	CASSQIEGMNYGYTF	0.000256728	40	TCRBV03	unknown	TCRBJ01-02*01
ACAGTGACCAGTGCCCATCCTGAAGACAGCAGCTTCTACATCTGCAGTGCCAAAGGGGCGGGGGACACTGAAGCTTTCTTTGGACAA	CSAKGAGDTEAFF	0.000256728	40	TCRBV20	TCRBD02-01*01	TCRBJ01-01*01
ACGTTGGCGTCTGCTGTACCCTCTCAGACATCTGTGTACTTCTGTGCCAGCAGTGACTCGACAAATTCACCCCTCCACTTTGGGAAC	CASSDSTNSPLHF	0.000256728	40	TCRBV06-04	TCRBD01-01*01	TCRBJ01-06*01
TCCACAAAGCTGGAGGACTCAGCCATGTACTTCTGTGCCAGCAGACAACAGGGGGCCGGCATCAATCAGCCCCAGCATTTTGGTGAT	CASRQQGAGINQPQHF	0.000256728	40	TCRBV02-01*01	TCRBD01-01*01	TCRBJ01-05*01
AAGATCCAGCGCACAGAGCGGGGGGACTCAGCCGTGTATCTCTGTGCCAGCAGCTTATCGGCGAACACTGAAGCTTTCTTTGGACAA	CASSLSANTEAFF	0.000256728	40	TCRBV07-03*01	unknown	TCRBJ01-01*01
CAGGTAGTGCGAGGAGATTCGGCAGCTTATTTCTGTGCCAGCTCTCCTTCCAGGAGGGACCATAAGTATGGCTACACCTTCGGTTCG	CASSPSRRDHKYGYTF	0.000256728	40	TCRBV18-01*01	TCRBD02-01*02	TCRBJ01-02*01
CTGGAGTTGGCTGCTCCCTCCCAGACATCTGTGTACTTCTGTGCCAGCAGAACCCCGTCGGAGGGAAATGGCTACACCTTCGGTTCG	CASRTPSEGNGYTF	0.000256728	40	TCRBV06-06	TCRBD02-01*02	TCRBJ01-02*01
GTGACCAGTGCCCATCCTGAAGACAGCAGCTTCTACATCTGCAGTGCTAGAGATGTGAATAGCAATCAGCCCCAGCATTTTGGTGAT	CSARDVNSNQPQHF	0.000256728	40	TCRBV20	unknown	TCRBJ01-05*01
CTGAGCTCTCTGGAGCTGGGGGACTCAGCTTTGTATTTCTGTGCCAGCAGCGTAGGGGACAGCGGCGGGGAGCTGTTTTTTGGAGAA	CASSVGDSGGELFF	0.000256728	40	TCRBV09-01	TCRBD01-01*01	TCRBJ02-02*01
ATCCGCTCACCAGGCCTGGGGGACGCAGCCATGTACCTGTGTGCCACCAGCTTGGGAAGGGGAGACACTGAAGCTTTCTTTGGACAA	CATSLGRGDTEAFF	0.000256728	40	TCRBV15-01*01	unknown	TCRBJ01-01*01
ACTCTGACAGTGACCAGTGCCCATCCTGAAGACAGCAGCTTCTACATCTGCAGTTTGAGGACAGTGTATGGCTACACCTTCGGTTCG	CSLRTVYGYTF	0.00025031	39	TCRBV20-01*01	TCRBD01-01*01	TCRBJ01-02*01
CGCTCACCAGGCCTGGGGGACGCAGCCATGTACCTGTGTGCCACCAGCAGTGACAAGGGGGTCAATCAGCCCCAGCATTTTGGTGAT	CATSSDKGVNQPQHF	0.00025031	39	TCRBV15-01*01	TCRBD01-01*01	TCRBJ01-05*01
AACGCCTTGGAGCTGGACGACTCGGCCCTGTATCTCTGTGCCAGCATCGGGACAGGGGGCGAACCTTCACCCCTCCACTTTGGGAAC	CASIGTGGEPSPLHF	0.00025031	39	TCRBV05-04*01	TCRBD01-01*01	TCRBJ01-06*01
CTACACGCCCTGCAGCCAGAAGACTCAGCCCTGTATCTCTGCGCCAGCAGCCAAGGTGGGCCCCTGAATGAGCAGTTCTTCGGGCCA	CASSQGGPLNEQFF	0.00025031	39	TCRBV04-01*01	TCRBD01-01*01	TCRBJ02-01*01
GAGATCCAGCGCACAGAGCAGGGGGACTCGGCCATGTATCTCTGTGCCAGTTCGGGACTCTCGAACACTGAAGCTTTCTTTGGACAA	CASSGLSNTEAFF	0.00025031	39	TCRBV07-09	TCRBD02-01	TCRBJ01-01*01
CGCACACAGCAGGAGGACTCGGCCGTGTATCTCTGTGCCAGCAGCTACGGACTAGCGGGGAATGCAGATACGCAGTATTTTGGCCCA	CASSYGLAGNADTQYF	0.00025031	39	TCRBV07-02*01	TCRBD02-01*01	TCRBJ02-03*01
ACGATCCAGCGCACAGAGCAGCGGGACTCGGCCATGTATCGCTGTGCCAGCAGCCCCCGGGCGGGTTATGGCTACACCTTCGGTTCG	CASSPRAGYGYTF	0.000243891	38	TCRBV07-06*01	TCRBD02-01	TCRBJ01-02*01
GTGAGCAACATGAGCCCTGAAGACAGCAGCATATATCTCTGCAGCGTTGATACAGGGGAGACTAACTATGGCTACACCTTCGGTTCG	CSVDTGETNYGYTF	0.000243891	38	TCRBV29-01*01	TCRBD01-01*01	TCRBJ01-02*01
ATCCAGCGCACACAGCAGGAGGACTCGGCCGTGTATCTCTGTGCCAGCAGTCCTCTTCGGACAGGGACAGGCTACACCTTCGGTTCG	CASSPLRTGTGYTF	0.000243891	38	TCRBV07-02*01	TCRBD01-01*01	TCRBJ01-02*01
CTGCTGTCGGCTGCTCCCTCCCAGACATCTGTGTACTTCTGTGCCAGCAGAGCCGACAGCTACACCGGGGAGCTGTTTTTTGGAGAA	CASRADSYTGELFF	0.000243891	38	TCRBV06-05*01	TCRBD01-01*01	TCRBJ02-02*01
TCCACAAAGCTGGAGGACTCAGCCATGTACTTCTGTGCCAGCAGGGCACAGGGGTCCGGGGTCAATCAGCCCCAGCATTTTGGTGAT	CASRAQGSGVNQPQHF	0.000243891	38	TCRBV02-01*01	TCRBD01-01*01	TCRBJ01-05*01
ATCAATTCCCTGGAGCTTGGTGACTCTGCTGTGTATTTCTGTGCCAGCAGCAGAGGGGACCGAGCCTACGAGCAGTACTTCGGGCCG	CASSRGDRAYEQYF	0.000237473	37	TCRBV03	unknown	TCRBJ02-07*01
CAGCCTGCAGAGCTTGGGGACTCGGCCGTGTATCTCTGTGCCAGCAGCCGAACGACAGACTTCGGAGATACGCAGTATTTTGGCCCA	CASSRTTDFGDTQYF	0.000237473	37	TCRBV11-03*01	TCRBD01-01*01	TCRBJ02-03*01
CTGGGGTTGGAGTCGGCTGCTCCCTCCCAAACATCTGTGTACTTCTGTGCCAGCAGCACAGGGGTCTCACCCCTCCACTTTGGGAAC	CASSTGVSPLHF	0.000237473	37	TCRBV06	TCRBD01-01*01	TCRBJ01-06*01
GAGATCCAGCGCACAGAGCAGGGGGACTCGGCCATGTATCTCTGTGCCACCTCGGGGGCGAAGGGTAATGAGCAGTTCTTCGGGCCA	CATSGAKGNEQFF	0.000237473	37	TCRBV07-09	unknown	TCRBJ02-01*01
ACAGTGACCAGTGCCCATCCTGAAGACAGCAGCTTCTACATCTGCAGTGCTAGAGCTAGTCAGGTGAAAAGCTACACCTTCGGTTCG	CSARASQVKSYTF	0.000237473	37	TCRBV20	unknown	TCRBJ01-02*01
CTGACAGTGACCAGTGCCCATCCTGAAGACAGCAGCTTCTACATCTGCAGTGCTAGAGATCTTTCAGATACGCAGTATTTTGGCCCA	CSARDLSDTQYF	0.000237473	37	TCRBV20	TCRBD02-01	TCRBJ02-03*01
ATCCAGCAGGTAGTGCGAGGAGATTCGGCAGCTTATTTCTGTGCCAGCTCACGACGTGGGGGGCTTACTGAAGCTTTCTTTGGACAA	CASSRRGGLTEAFF	0.000237473	37	TCRBV18-01*01	unknown	TCRBJ01-01*01
AAGATCCAGCCTGCAAAGCTTGAGGACTCGGCCGTGTATCTCTGTGCCAGCAGCTTGATAGGCAACTATGGCTACACCTTCGGTTCG	CASSLIGNYGYTF	0.000237473	37	TCRBV11-02*02	unknown	TCRBJ01-02*01
CTCAAGATCCAGCCTGCAGAGCTTGGGGACTCGGCCGTGTATCTCTGTGCCAGCAGCTCAGTCACCGGGGAGCTGTTTTTTGGAGAA	CASSSVTGELFF	0.000237473	37	TCRBV11-03*01	TCRBD01-01*01	TCRBJ02-02*01
CTGACAGTGACCAGTGCCCATCCTGAAGACAGCAGCTTCTACATCTGCAGTGCTAGAGAGTCGTATTCACCCCTCCACTTTGGGAAC	CSARESYSPLHF	0.000237473	37	TCRBV20	TCRBD02-01	TCRBJ01-06*01
AATGTGAACGCCTTGTTGCTGGGGGACTCGGCCCTCTATCTCTGTGCCAGCAGCTTAAGCGGCTCCTACGAGCAGTACTTCGGGCCG	CASSLSGSYEQYF	0.000237473	37	TCRBV05-06*01	TCRBD02-01	TCRBJ02-07*01
ACTGTGACATCGGCCCAAAAGAACCCGACAGCTTTCTATCTCTGTGCCAGTAGTCCTGGGTCTAACTATGGCTACACCTTCGGTTCG	CASSPGSNYGYTF	0.000237473	37	TCRBV19-01	unknown	TCRBJ01-02*01
CTCACGTTGGCGTCTGCTGTACCCTCTCAGACATCTGTGTACTTCTGTGCCAGCAGTGAAGGGACAGATACGCAGTATTTTGGCCCA	CASSEGTDTQYF	0.000231055	36	TCRBV06-04	unknown	TCRBJ02-03*01
AGCACCTTGGAGCTGGGGGACTCGGCCCTTTATCTTTGCGCCAGCAGCTTGGGGACTTACGCGAACTATGGCTACACCTTCGGTTCG	CASSLGTYANYGYTF	0.000231055	36	TCRBV05-01*01	TCRBD02-01	TCRBJ01-02*01
TCTGCTGCCTCCTCCCAGACATCTGTATATTTCTGCGCCAGCAGTGACCTTCCGAGGGAGGGCACAGATACGCAGTATTTTGGCCCA	CASSDLPREGTDTQYF	0.000231055	36	TCRBV10-01	TCRBD02-01*02	TCRBJ02-03*01
TCGCCCAGCCCCAACCAGACCTCTCTGTACTTCTGTGCCAGCAGTTTGTGGTATCCCTCCTATAATTCACCCCTCCACTTTGGGAAC	CASSLWYPSYNSPLHF	0.000231055	36	TCRBV27-01*01	unknown	TCRBJ01-06*01
CTGGAGTCGGCTGCTCCCTCCCAGACATCTGTGTACTTCTGTGCCAGCAGTGGGGACAGTGGGAATTCACCCCTCCACTTTGGGAAC	CASSGDSGNSPLHF	0.000231055	36	TCRBV06-01*01	TCRBD01-01*01	TCRBJ01-06*01
CTCAGGCTGCTGTCGGCTGCTCCCTCCCAGACATCTGTGTACTTCTGTGCCAGCCGGGACAGGGTATACGAGCAGTACTTCGGGCCG	CASRDRVYEQYF	0.000231055	36	TCRBV06-05*01	TCRBD01-01*01	TCRBJ02-07*01
ACTCTGGAGTCCGCTACCAGCTCCCAGACATCTGTGTACTTCTGTGCCATCAGGGACGATCTAAGAAACACCATATATTTTGGAGAG	CAIRDDLRNTIYF	0.000231055	36	TCRBV10-03*01	unknown	TCRBJ01-03*01
CAGCGCACACAGCAGGAGGACTCGGCCGTGTATCTCTGTGCCAGCAGCTCTGGGACAGGGGGTAGGTCACCCCTCCACTTTGGGAAC	CASSSGTGGRSPLHF	0.000231055	36	TCRBV07-02*01	TCRBD01-01*01	TCRBJ01-06*01
AGCTCTCTGGAGCTGGGGGACTCAGCTTTGTATTTCTGTGCCAGCAGCATGGGACAGGGGATTGCAGAGACCCAGTACTTCGGGCCA	CASSMGQGIAETQYF	0.000231055	36	TCRBV09-01	TCRBD01-01*01	TCRBJ02-05*01
ACTCTGGAGTCCGCTACCAGCTCCCAGACATCTGTGTACTTCTGTGCCATCAGTGAGTCGTCCCCCCACGAGCAGTACTTCGGGCCG	CAISESSPHEQYF	0.000231055	36	TCRBV10-03*01	unknown	TCRBJ02-07*01
ATCCAGCGCACAGAGCAGGGGGACTCGGCCATGTATCTCTGTGCCAGCAGCTTCCGGGACAACGCCTACGAGCAGTACTTCGGGCCG	CASSFRDNAYEQYF	0.000231055	36	TCRBV07-09	TCRBD01-01*01	TCRBJ02-07*01
GTGAGCACCTTGGAGCTGGGGGACTCGGCCCTTTATCTTTGCGCCAGCAGCAAGGTCACTAGCGCCGGGGAGCTGTTTTTTGGAGAA	CASSKVTSAGELFF	0.000231055	36	TCRBV05-01*01	TCRBD02-01	TCRBJ02-02*01
ACCAGTGCCCATCCTGAAGACAGCAGCTTCTACATCTGCAGTGCTAGAGATGGGGACTCTTTCTCCTACGAGCAGTACTTCGGGCCG	CSARDGDSFSYEQYF	0.000224637	35	TCRBV20	TCRBD02-01	TCRBJ02-07*01
CTGACAGTGACCAGTGCCCATCCTGAAGACAGCAGCTTCTACATCTGCAGTGCGCAGGTATTTTCTGACGAGCAGTACTTCGGGCCG	CSAQVFSDEQYF	0.000224637	35	TCRBV20	TCRBD01-01*01	TCRBJ02-07*01
CTACACACCCTGCAGCCAGAAGACTCGGCCCTGTATCTCTGCGCCAGCAGCCAGTTCGGGGGGGCTTACGAGCAGTACTTCGGGCCG	CASSQFGGAYEQYF	0.000224637	35	TCRBV04-03*01	TCRBD02-01*01	TCRBJ02-07*01
CTGGAGTCGGCTGCTCCCTCCCAGACATCTGTGTACTTCTGTGCCAGCAGTGATGGGGGAGGCAATCAGCCCCAGCATTTTGGTGAT	CASSDGGGNQPQHF	0.000224637	35	TCRBV06-01*01	unknown	TCRBJ01-05*01
AAGATCCAGCGCACACAGCAGGAGGACTCCGCCGTGTATCTCTGTGCCAGCAGCTTAACAGGGGGCACTGAAGCTTTCTTTGGACAA	CASSLTGGTEAFF	0.000224637	35	TCRBV07-08*01	TCRBD01-01*01	TCRBJ01-01*01
CTCACTGTGACATCGGCCCAAAAGAACCCGACAGCTTTCTATCTCTGTGCCAGTAGCGGGGACAAAGGGAGGCAGTATTTTGGCCCA	CASSGDKGRQYF	0.000224637	35	TCRBV19-01	TCRBD01-01*01	TCRBJ02-03*01
CAGCCTGCAAAGCTTGAGGACTCGGCCGTGTATCTCTGTGCCAGCAGCTTAGGAGCTTCTGTCTCCTACGAGCAGTACTTCGGGCCG	CASSLGASVSYEQYF	0.000224637	35	TCRBV11-02*02	TCRBD02-01	TCRBJ02-07*01
CGGTCCACAAAGCTGGAGGACTCAGCCATGTACTTCTGTGCCAGCAGTGTTCGGACAGGGGCGCGCTATGGCTACACCTTCGGTTCG	CASSVRTGARYGYTF	0.000218219	34	TCRBV02-01*01	TCRBD01-01*01	TCRBJ01-02*01
TTGGAGTCGGCTGCTCCCTCCCAAACATCTGTGTACTTCTGTGCCAGCAGCTGGACAGGGGGAAGCTATGGCTACACCTTCGGTTCG	CASSWTGGSYGYTF	0.000218219	34	TCRBV06	TCRBD01-01*01	TCRBJ01-02*01
CTGGAGTCCGCCAGCACCAACCAGACATCTATGTACCTCTGTGCCAGCAGTTTATTACAGAGCAATCAGCCCCAGCATTTTGGTGAT	CASSLLQSNQPQHF	0.000218219	34	TCRBV28-01*01	TCRBD01-01*01	TCRBJ01-05*01
CGGTCCACAAAGCTGGAGGACTCAGCCATGTACTTCTGTGCCAGCCTACCTACTAGCGACATCTACAATGAGCAGTTCTTCGGGCCA	CASLPTSDIYNEQFF	0.000218219	34	TCRBV02-01*01	TCRBD02-01	TCRBJ02-01*01
AAGATCCGGTCCACAAAGCTGGAGGACTCAGCCATGTACTTCTGTGCCAGCAAGCAGGACAGCTCCTACGAGCAGTACTTCGGGCCG	CASKQDSSYEQYF	0.000218219	34	TCRBV02-01*01	TCRBD01-01*01	TCRBJ02-07*01
AAGATCCAGCCCTCAGAACCCAGGGACTCAGCTGTGTACTTCTGTGCCAGCAGTTTCTTGGGAGCCGGGGAGCTGTTTTTTGGAGAA	CASSFLGAGELFF	0.000218219	34	TCRBV12	TCRBD02-01*02	TCRBJ02-02*01
CGCTCACCAGGCCTGGGGGACGCAGCCATGTACCTGTGTGCCACCAGCAGAGGTAGCGGGGGGGCAGATACGCAGTATTTTGGCCCA	CATSRGSGGADTQYF	0.000218219	34	TCRBV15-01*01	TCRBD02-01*01	TCRBJ02-03*01
ATCAATTCCCTGGAGCTTGGTGACTCTGCTGTGTATTTCTGTGCCAGCAGCCGATCTAGCGGGGGGGATACGCAGTATTTTGGCCCA	CASSRSSGGDTQYF	0.000218219	34	TCRBV03	TCRBD02-01*01	TCRBJ02-03*01
ACTCTGACAGTGACCAGTGCCCATCCTGAAGACAGCAGCTTCTACATCTGCAGTGCTAGACCCACAGGGGAAGCTTTCTTTGGACAA	CSARPTGEAFF	0.000218219	34	TCRBV20-01*01	TCRBD01-01*01	TCRBJ01-01*01
ATCCTGGAGTCGCCCAGCCCCAACCAGACCTCTCTGTACTTCTGTGCCAGCAGGGGACAGCCCAATCAGCCCCAGCATTTTGGTGAT	CASRGQPNQPQHF	0.0002118	33	TCRBV27-01*01	TCRBD01-01*01	TCRBJ01-05*01
GAGCAGGGGGACTCGGCCATGTATCTCTGTGCCAGCAGCTCAACGTACTACACCCCCCGAGCGGTCTATGGCTACACCTTCGGTTCG	CASSSTYYTPRAVYGYTF	0.0002118	33	TCRBV07-09	TCRBD02-01	TCRBJ01-02*01
AATTCCCTGGAGCTTGGTGACTCTGCTGTGTATTTCTGTGCCAGCAGCCAAAGGACAGGGGTGTACTACGAGCAGTACTTCGGGCCG	CASSQRTGVYYEQYF	0.0002118	33	TCRBV03	TCRBD01-01*01	TCRBJ02-07*01
ACAGAGCAGGGGGACTCGGCCATGTATCTCTGTGCCAGCAGCTTAGCGGGGACGACCTCCTATAATTCACCCCTCCACTTTGGGAAC	CASSLAGTTSYNSPLHF	0.0002118	33	TCRBV07-09	unknown	TCRBJ01-06*01
ATTCTGGAGTCCGCCAGCACCAACCAGACATCTATGTACCTCTGTGCCAGCACCGGGGATCTCAATCAGCCCCAGCATTTTGGTGAT	CASTGDLNQPQHF	0.0002118	33	TCRBV28-01*01	TCRBD02-01*01	TCRBJ01-05*01
GAGTCGCCCAGCCCCAACCAGACCTCTCTGTACTTCTGTGCCAGCATGCCGGGAGTGGGTTGGTACAATGAGCAGTTCTTCGGGCCA	CASMPGVGWYNEQFF	0.0002118	33	TCRBV27-01*01	TCRBD02-01*02	TCRBJ02-01*01
CTTGACATCCGCTCACCAGGCCTGGGGGACGCAGCCATGTACCTGTGTGCCACCGGCGGGCCATTCTATGGCTACACCTTCGGTTCG	CATGGPFYGYTF	0.0002118	33	TCRBV15-01*01	TCRBD02-01	TCRBJ01-02*01
GCGTCTGCTGTACCCTCTCAGACATCTGTGTACTTCTGTGCCAGCAGTGACTCAGCGGGGGGCACAGATACGCAGTATTTTGGCCCA	CASSDSAGGTDTQYF	0.0002118	33	TCRBV06-04	TCRBD02-01*01	TCRBJ02-03*01
CGCACAGAGCAGGGGGACTCGGCCATGTATCTCTGTGCCAGCAGCTCCTCCCTCGACATCCTCGCCGGGGAGCTGTTTTTTGGAGAA	CASSSSLDILAGELFF	0.0002118	33	TCRBV07-09	TCRBD01-01*01	TCRBJ02-02*01
CAGCCTGCAAAGCTTGAGGACTCGGCCGTGTATCTCTGTGCCAGCAGCTTAGATCCTGGGGCTAACTATGGCTACACCTTCGGTTCG	CASSLDPGANYGYTF	0.0002118	33	TCRBV11-02*02	unknown	TCRBJ01-02*01
CTTCACATCAATTCCCTGGAGCTTGGTGACTCTGCTGTGTATTTCTGTGCCAGCAGTTTCGGGGACACTGAAGCTTTCTTTGGACAA	CASSFGDTEAFF	0.000205382	32	TCRBV03	TCRBD02-01*01	TCRBJ01-01*01
ACATCGGCCCAAAAGAACCCGACAGCTTTCTATCTCTGTGCCAGTAGTATTGCGGGGGGGCACACCGGGGAGCTGTTTTTTGGAGAA	CASSIAGGHTGELFF	0.000205382	32	TCRBV19-01	TCRBD02-01*01	TCRBJ02-02*01
AGTGCCCATCCTGAAGACAGCAGCTTCTACATCTGCAGTGCTAGAGATCGGGACGGGGGTTCCCAAGAGACCCAGTACTTCGGGCCA	CSARDRDGGSQETQYF	0.000205382	32	TCRBV20	TCRBD02-01*01	TCRBJ02-05*01
GAGTCGGCTGCTCCCTCCCAGACATCTGTGTACTTCTGTGCCAGCATCATCTCGGCCACCTCCTACAATGAGCAGTTCTTCGGGCCA	CASIISATSYNEQFF	0.000205382	32	TCRBV06-01*01	unknown	TCRBJ02-01*01
ACAGTGACCAGTGCCCATCCTGAAGACAGCAGCTTCTACATCTGCAGTGCCCGGAGACAGGTGAACACTGAAGCTTTCTTTGGACAA	CSARRQVNTEAFF	0.000205382	32	TCRBV20	TCRBD01-01*01	TCRBJ01-01*01
ATCCAGCCCTCAGAACCCAGGGACTCAGCTGTGTACTTCTGTGCCAGCAGTAGGACTAGCAGCACCGGGGAGCTGTTTTTTGGAGAA	CASSRTSSTGELFF	0.000205382	32	TCRBV12	TCRBD02-01	TCRBJ02-02*01
GAGTCCGCCAGCACCAACCAGACATCTATGTACCTCTGTGCCAGCAGTGGCTGGGTGAACTCTGGAAACACCATATATTTTGGAGAG	CASSGWVNSGNTIYF	0.000205382	32	TCRBV28-01*01	unknown	TCRBJ01-03*01
ATCCTGAGGATCCAGCAGGTAGTGCGAGGAGATTCGGCAGCTTATTTCTGTGCCAGCTCAAGCGGAGACGGCTACACCTTCGGTTCG	CASSSGDGYTF	0.000205382	32	TCRBV18-01*01	TCRBD02-01	TCRBJ01-02*01
AGGCTGCTGTCGGCTGCTCCCTCCCAGACATCTGTGTACTTCTGTGCCAGCAAATTAGAAGGACACACTGAAGCTTTCTTTGGACAA	CASKLEGHTEAFF	0.000205382	32	TCRBV06-05*01	unknown	TCRBJ01-01*01
ACCCTGCAGCCAGAAGACTCGGCCCTGTATCTCTGTGCCAGCAGCCAAGATGAAGACAGAATCACAGATACGCAGTATTTTGGCCCA	CASSQDEDRITDTQYF	0.000205382	32	TCRBV04-02*01	TCRBD01-01*01	TCRBJ02-03*01
CGGTCCACAAAGCTGGAGGACTCAGCCATGTACTTCTGTGCCAGCAGTGGGACAGGGAGGGTCCATCAGCCCCAGCATTTTGGTGAT	CASSGTGRVHQPQHF	0.000205382	32	TCRBV02-01*01	TCRBD01-01*01	TCRBJ01-05*01
ATCCAGCGCACAGAGCAGGGGGACTCGGCCATGTATCTCTGTGCCAGCAGCCCTGGTGTAGGAATAGATACGCAGTATTTTGGCCCA	CASSPGVGIDTQYF	0.000198964	31	TCRBV07-09	unknown	TCRBJ02-03*01
ATCCTGGAGTCGCCCAGCCCCAACCAGACCTCTCTGTACTTCTGTGCCAGCAGTTTCCAAGGTCCGGAAGGCTACACCTTCGGTTCG	CASSFQGPEGYTF	0.000198964	31	TCRBV27-01*01	unknown	TCRBJ01-02*01
GTGACATCGGCCCAAAAGAACCCGACAGCTTTCTATCTCTGTGCCAGTAGGCCGGAGGGGGCGACTCAGCCCCAGCATTTTGGTGAT	CASRPEGATQPQHF	0.000198964	31	TCRBV19-01	TCRBD01-01*01	TCRBJ01-05*01
GAGTCGGCTGCTCCCTCCCAGACATCTGTGTACTTCTGTGCCAGCAGTGAAGAGGTAGCGGGGGGCTACGAGCAGTACTTCGGGCCG	CASSEEVAGGYEQYF	0.000198964	31	TCRBV06-01*01	TCRBD02-01*01	TCRBJ02-07*01
ACCAGTGCCCATCCTGAAGACAGCAGCTTCTACATCTGCAGTGCTAGAGAAATCAGCAACGATAATTCACCCCTCCACTTTGGGAAC	CSAREISNDNSPLHF	0.000198964	31	TCRBV20	unknown	TCRBJ01-06*01
CAGCCTGCAAAGCTTGAGGACTCGGCCGTGTATCTCTGTGCCAGCAGCTTCGCGGGACTAGCGGGGGTCGAGCAGTACTTCGGGCCG	CASSFAGLAGVEQYF	0.000192546	30	TCRBV11-02*02	TCRBD02-01*01	TCRBJ02-07*01
ACAGTGACCAGTGCCCATCCTGAAGACAGCAGCTTCTACATCTGCAGTGCTAGGACGGGGGGCCGTCAGCCCCAGCATTTTGGTGAT	CSARTGGRQPQHF	0.000192546	30	TCRBV20	TCRBD02-01*01	TCRBJ01-05*01
GTGAGCACCTTGGAGCTGGGGGACTCGGCCCTTTATCTTTGCGCCAGCAGCTCCAAAGTCGAGAACACTGAAGCTTTCTTTGGACAA	CASSSKVENTEAFF	0.000192546	30	TCRBV05-01*01	unknown	TCRBJ01-01*01
CTGTCGGCTGCTCCCTCCCAGACATCTGTGTACTTCTGTGCCAGCAGTTACTCTCACGATAGCAATCAGCCCCAGCATTTTGGTGAT	CASSYSHDSNQPQHF	0.000192546	30	TCRBV06-05*01	unknown	TCRBJ01-05*01
TCCCTAGAGTCTGCCATCCCCAACCAGACAGCTCTTTACTTCTGTGCCACCAGTGAGGGGGGAAATCAGCCCCAGCATTTTGGTGAT	CATSEGGNQPQHF	0.000192546	30	TCRBV24	TCRBD02-01*01	TCRBJ01-05*01
CTGACTGTGAGCAACATGAGCCCTGAAGACAGCAGCATATATCTCTGCAGTATTAGGAGATTGGAGATTGGCTACACCTTCGGTTCG	CSIRRLEIGYTF	0.000192546	30	TCRBV29-01*01	TCRBD02-01*02	TCRBJ01-02*01
AATTCCCTGGAGCTTGGTGACTCTGCTGTGTATTTCTGTGCCAGCAGCCCGACCGGGACTAGCACAGATACGCAGTATTTTGGCCCA	CASSPTGTSTDTQYF	0.000192546	30	TCRBV03	TCRBD02-01	TCRBJ02-03*01
GTGACCAGTGCCCATCCTGAAGACAGCAGCTTCTACATCTGCAGTGCTAGACTAGCGGGGGGGCAAGAGACCCAGTACTTCGGGCCA	CSARLAGGQETQYF	0.000192546	30	TCRBV20	TCRBD02-01*01	TCRBJ02-05*01
ACTCTGACAGTGACCAGTGCCCATCCTGAAGACAGCAGCTTCTACATCTGCAGTGCTGACGAACGGGAGACCCAGTACTTCGGGCCA	CSADERETQYF	0.000192546	30	TCRBV20-01*01	unknown	TCRBJ02-05*01
GTAGTGCGAGGAGATTCGGCAGCTTATTTCTGTGCCAGCTCACCCCCCGGCAGCGGGGGGTCCACAGATACGCAGTATTTTGGCCCA	CASSPPGSGGSTDTQYF	0.000192546	30	TCRBV18-01*01	TCRBD02-01*01	TCRBJ02-03*01
ACTCTGGAGTCTGCTGCCTCCTCCCAGACATCTGTATATTTCTGCGCCAGCAGTGAGTCGGCGGTCACTGAAGCTTTCTTTGGACAA	CASSESAVTEAFF	0.000192546	30	TCRBV10-01	TCRBD02-01	TCRBJ01-01*01
AACGCCTTGGAGCTGGACGACTCGGCCCTGTATCTCTGTGCCAGCAGAAGACAGGGACAAGGAGGCTCACCCCTCCACTTTGGGAAC	CASRRQGQGGSPLHF	0.000192546	30	TCRBV05-04*01	TCRBD01-01*01	TCRBJ01-06*01
CTGGAGCTTGGTGACTCTGCTGTGTATTTCTGTGCCAGCAGGAACACAGGGATAGGATCCTATAATTCACCCCTCCACTTTGGGAAC	CASRNTGIGSYNSPLHF	0.000192546	30	TCRBV03	TCRBD01-01*01	TCRBJ01-06*01
CAGCCCTCAGAACCCAGGGACTCAGCTGTGTACTTCTGTGCCAGCCATAGAGCCGGGATACATGGCGATGGCTACACCTTCGGTTCG	CASHRAGIHGDGYTF	0.000192546	30	TCRBV12	TCRBD02-01*02	TCRBJ01-02*01
CCCCTGATCCTGGAGTCGCCCAGCCCCAACCAGACCTCTCTGTACTTCTGTGCCAGCAGTCGGGGGCGCGAACAGCATTTTGGTGAT	CASSRGREQHF	0.000192546	30	TCRBV27-01*01	unknown	TCRBJ01-05*01
GTGAACGCCTTGTTGCTGGGGGACTCGGCCCTCTATCTCTGTGCCAGCAGCTCAACCAATCTGAACACTGAAGCTTTCTTTGGACAA	CASSSTNLNTEAFF	0.000192546	30	TCRBV05-06*01	unknown	TCRBJ01-01*01
CAGCAGGTAGTGCGAGGAGATTCGGCAGCTTATTTCTGTGCCAGCTCACCACCGGGACAAGCTGGAAACACCATATATTTTGGAGAG	CASSPPGQAGNTIYF	0.000192546	30	TCRBV18-01*01	TCRBD01-01*01	TCRBJ01-03*01
AGGCTGCTGTCGGCTGCTCCCTCCCAGACATCTGTGTACTTCTGTGCCAGCACCAGTCCGGGCAGCGAGACCATATATTTTGGAGAG	CASTSPGSETIYF	0.000186128	29	TCRBV06-05*01	unknown	TCRBJ01-03*01
ACCAGTGCCCATCCTGAAGACAGCAGCTTCTACATCTGCAGTGCTCCGGGACAGGGTACAATGAACACTGAAGCTTTCTTTGGACAA	CSAPGQGTMNTEAFF	0.000186128	29	TCRBV20	TCRBD01-01*01	TCRBJ01-01*01
ACCAGTGCCCATCCTGAAGACAGCAGCTTCTACATCTGCAGTGCTAGAGATCCCAGGGGCTCTGGAAACACCATATATTTTGGAGAG	CSARDPRGSGNTIYF	0.000186128	29	TCRBV20	TCRBD01-01*01	TCRBJ01-03*01
CGCACAGAGCAGGGGGACTCGGCCATGTATCTCTGTGCCAGCAGCTTAGCATTGGTACAGGGGGCTGGAAAACTGTTTTTTGGCAGT	CASSLALVQGAGKLFF	0.000186128	29	TCRBV07-09	TCRBD01-01*01	TCRBJ01-04*01
ACCAGTGCCCATCCTGAAGACAGCAGCTTCTACATCTGCAGTGCTGGACTAGCGGGGGGGCCGGGGAATGAGCAGTTCTTCGGGCCA	CSAGLAGGPGNEQFF	0.000186128	29	TCRBV20	TCRBD02-01*01	TCRBJ02-01*01
CTCAAGATCCAGCCTGCAAAGCTTGAGGACTCGGCCGTGTATCTCTGTGCCAGCGCGGGGGACGACTCCGAGCAGTACTTCGGGCCG	CASAGDDSEQYF	0.000186128	29	TCRBV11-02*02	TCRBD02-01*01	TCRBJ02-07*01
AAGATCCGGTCCACAAAGCTGGAGGACTCAGCCATGTACTTCTGTGCCAGCAGTCAAGGGGAGAACACTGAAGCTTTCTTTGGACAA	CASSQGENTEAFF	0.000186128	29	TCRBV02-01*01	unknown	TCRBJ01-01*01
CCCCTCAAGCTGGAGTCAGCTGCTCCCTCTCAGACTTCTGTTTACTTCTGTGCCAGCAGTTACTCTGAAAAACTGTTTTTTGGCAGT	CASSYSEKLFF	0.000186128	29	TCRBV06-07*01	unknown	TCRBJ01-04*01
GAGTCAGCTACCCGCTCCCAGACATCTGTGTATTTCTGCGCCAGCAGTGAGCGGGTCAGCTTGAACACTGAAGCTTTCTTTGGACAA	CASSERVSLNTEAFF	0.000186128	29	TCRBV10-02*01	TCRBD02-01	TCRBJ01-01*01
AGTGCCCATCCTGAAGACAGCAGCTTCTACATCTGCAGTGCTAGAGATCCCGACAGGGGAGACTCCTCACCCCTCCACTTTGGGAAC	CSARDPDRGDSSPLHF	0.000186128	29	TCRBV20	TCRBD01-01*01	TCRBJ01-06*01
TCGGCTGCTCCCTCCCAGACATCTGTGTACTTCTGTGCCAGCAGTGAAAAACAGAGCTCCTATAATTCACCCCTCCACTTTGGGAAC	CASSEKQSSYNSPLHF	0.000186128	29	TCRBV06-01*01	TCRBD01-01*01	TCRBJ01-06*01
ATTCAGCGCACAGAGCAGCGGGACTCAGCCATGTATCGCTGTGCCAGCAGCTGGACAGGGGGCGGCGGGGAGCTGTTTTTTGGAGAA	CASSWTGGGGELFF	0.000186128	29	TCRBV07-07*01	TCRBD01-01*01	TCRBJ02-02*01
AATGTGAACGCCTTGGAGCTGGACGACTCGGCCCTGTATCTCTGTGCCAGCAGCGCGGGGACAGCGGTTGGCTACACCTTCGGTTCG	CASSAGTAVGYTF	0.00017971	28	TCRBV05-04*01	TCRBD01-01*01	TCRBJ01-02*01
ATCAATTCCCTGGAGCTTGGTGACTCTGCTGTGTATTTCTGTGCCAGCAGCCACAGGGGGCTGGGCACTGAAGCTTTCTTTGGACAA	CASSHRGLGTEAFF	0.00017971	28	TCRBV03	TCRBD01-01*01	TCRBJ01-01*01
TCGGCTGCTCCCTCCCAGACATCTGTGTACTTCTGTGCCAGCAGAGAGACAGACATCGGTACCAATCAGCCCCAGCATTTTGGTGAT	CASRETDIGTNQPQHF	0.00017971	28	TCRBV06	TCRBD01-01*01	TCRBJ01-05*01
ATCCAGCCCTCAGAACCCAGGGACTCAGCTGTGTACTTCTGTGCCAGCGGGGGGTCAACGGGGCTTAATGAGCAGTTCTTCGGGCCA	CASGGSTGLNEQFF	0.00017971	28	TCRBV12	TCRBD02-01*01	TCRBJ02-01*01
ACCCTGGAGTCTGCCAGGCCCTCACATACCTCTCAGTACCTCTGTGCCAGCAGTGAGGGCGGAAACTATGGCTACACCTTCGGTTCG	CASSEGGNYGYTF	0.00017971	28	TCRBV25-01*01	unknown	TCRBJ01-02*01
GTGAACGCCTTGTTGCTGGGGGACTCGGCCCTCTATCTCTGTGCCAGCAGCCCTGGACAGGGGTGGCGGGAGCAGTACTTCGGGCCG	CASSPGQGWREQYF	0.00017971	28	TCRBV05-06*01	TCRBD01-01*01	TCRBJ02-07*01
AGTGCCCATCCTGAAGACAGCAGCTTCTACATCTGCAGTGCTAGAGATGAGGGGCGGGGTGACGCCGGGGAGCTGTTTTTTGGAGAA	CSARDEGRGDAGELFF	0.00017971	28	TCRBV20	TCRBD02-01*01	TCRBJ02-02*01
GTGACATCGGCCCAAAAGAACCCGACAGCTTTCTATCTCTGTGCCAGTAGCCGACAGGGAGGTGGTCAGCCCCAGCATTTTGGTGAT	CASSRQGGGQPQHF	0.00017971	28	TCRBV19-01	TCRBD01-01*01	TCRBJ01-05*01
AGTGCCCATCCTGAAGACAGCAGCTTCTACATCTGCAGTGCTAGAGATGAAGGACAGGGTGTTACCGGGGAGCTGTTTTTTGGAGAA	CSARDEGQGVTGELFF	0.00017971	28	TCRBV20	TCRBD01-01*01	TCRBJ02-02*01
GTAGTGCGAGGAGATTCGGCAGCTTATTTCTGTGCCAGCTCACCGTGGGCCACCGGGACAGCGAAAAACACCATATATTTTGGAGAG	CASSPWATGTAKNTIYF	0.00017971	28	TCRBV18-01*01	TCRBD01-01*01	TCRBJ01-03*01
ATCCGGTCCACAAAGCTGGAGGACTCAGCCATGTACTTCTGTGCCAGCAGTGTTCAGCTTAGCAATCAGCCCCAGCATTTTGGTGAT	CASSVQLSNQPQHF	0.00017971	28	TCRBV02-01*01	unknown	TCRBJ01-05*01
AGGCTGCTGTCGGCTGCTCCCTCCCAGACATCTGTGTACTTCTGTGCCAGCGGGGACAGAAGCAATCAGCCCCAGCATTTTGGTGAT	CASGDRSNQPQHF	0.00017971	28	TCRBV06-05*01	TCRBD01-01*01	TCRBJ01-05*01
ATCCAGCAGGTAGTGCGAGGAGATTCGGCAGCTTATTTCTGTGCCAGCTCACCGGACAGGGCGATCAACGAGCAGTACTTCGGGCCG	CASSPDRAINEQYF	0.00017971	28	TCRBV18-01*01	TCRBD01-01*01	TCRBJ02-07*01
CTACACGCCCTGCAGCCAGAAGACTCAGCCCTGTATCTCTGCGCCAGCAGCCGTCAGGGTAAACAAGAGACCCAGTACTTCGGGCCA	CASSRQGKQETQYF	0.00017971	28	TCRBV04-01*01	TCRBD01-01*01	TCRBJ02-05*01
CTCACTGTGACATCGGCCCAAAAGAACCCGACAGCTTTCTATCTCTGTGCCAGTAGTATTGCTAGGACTGAAGCTTTCTTTGGACAA	CASSIARTEAFF	0.00017971	28	TCRBV19-01	TCRBD02-01	TCRBJ01-01*01
CAGCGCACACAGCAGGAGGACTCCGCCGTGTATCTCTGTGCCAGCAGCCCTAGAAATTGGAGGCTCTATGGCTACACCTTCGGTTCG	CASSPRNWRLYGYTF	0.00017971	28	TCRBV07-08*01	TCRBD02-01*02	TCRBJ01-02*01
ACTCTCAAGATCCAGCCTGCAGAGCTTGGGGACTCGGCCATGTATCTCTGTGCCAGCAGCGAAACGGGGGCCAAGTTCTTCGGGCCA	CASSETGAKFF	0.00017971	28	TCRBV11-01*01	unknown	TCRBJ02-01*01
CAGGTAGTGCGAGGAGATTCGGCAGCTTATTTCTGTGCCAGCTCACCCATCTGGACGGACCGAATTTCACCCCTCCACTTTGGGAAC	CASSPIWTDRISPLHF	0.000173291	27	TCRBV18-01*01	unknown	TCRBJ01-06*01
AATGTGAGCACCTTGGAGCTGGGGGACTCGGCCCTTTATCTTTGCGCCAGCAGCGTGGGACAGGGCTACGAGCAGTACTTCGGGCCG	CASSVGQGYEQYF	0.000173291	27	TCRBV05-01*01	TCRBD01-01*01	TCRBJ02-07*01
ACCTTGGAGCTGGGGGACTCGGCCCTTTATCTTTGCGCCAGCAGCTTGGGGGACACCTTCTCTGGAAACACCATATATTTTGGAGAG	CASSLGDTFSGNTIYF	0.000173291	27	TCRBV05-01*01	TCRBD01-01*01	TCRBJ01-03*01
ATCCAGCGCACACAGCAGGAGGACTCGGCCGTGTATCTCTGTGCCAGCAGCGTAGGACTAAGCACAGATACGCAGTATTTTGGCCCA	CASSVGLSTDTQYF	0.000173291	27	TCRBV07-02*01	TCRBD02-01	TCRBJ02-03*01
GACATCCGCTCACCAGGCCTGGGGGACGCAGCCATGTACCTGTGTGCCACCGCGATGGGGGAGCACACTGAAGCTTTCTTTGGACAA	CATAMGEHTEAFF	0.000173291	27	TCRBV15-01*01	unknown	TCRBJ01-01*01
CTCAGGCTGCTGTCGGCTGCTCCCTCCCAGACATCTGTGTACTTCTGTGCCAGCAGTTATGATCGGAATGAGCAGTTCTTCGGGCCA	CASSYDRNEQFF	0.000173291	27	TCRBV06-05*01	TCRBD02-01	TCRBJ02-01*01
CTGGAGTCCGCCAGCACCAACCAGACATCTATGTACCTCTGTGCCAGCAGCAAAACAGGGGGAAGTACTGAAGCTTTCTTTGGACAA	CASSKTGGSTEAFF	0.000173291	27	TCRBV28-01*01	TCRBD01-01*01	TCRBJ01-01*01
AACCTGAGCTCTCTGGAGCTGGGGGACTCAGCTTTGTATTTCTGTGCCAGCAGCGTAGAGGCCAGTTACGAGCAGTACTTCGGGCCG	CASSVEASYEQYF	0.000173291	27	TCRBV09-01	unknown	TCRBJ02-07*01
CTGCAGCCAGAAGACTCAGCCCTGTATCTCTGCGCCAGCAGCCAAGATCAGGCGGGGGGACTCTCCTACGAGCAGTACTTCGGGCCG	CASSQDQAGGLSYEQYF	0.000173291	27	TCRBV04-01*01	TCRBD02-01*01	TCRBJ02-07*01
GTGACCAGTGCCCATCCTGAAGACAGCAGCTTCTACATCTGCAGTGCTAGGGAACAGGTGGGCGGTGAAAAACTGTTTTTTGGCAGT	CSAREQVGGEKLFF	0.000173291	27	TCRBV20	TCRBD01-01*01	TCRBJ01-04*01
GCCCAAAAGAACCCGACAGCTTTCTATCTCTGTGCCAGTAGTATAGATCGGGCTGGCTTGTCGGTAGATACGCAGTATTTTGGCCCA	CASSIDRAGLSVDTQYF	0.000173291	27	TCRBV19-01	unknown	TCRBJ02-03*01
ACCAACCAGACATCTATGTACCTCTGTGCCAGCAGTCCCACGCGACAGCGGGGGGGTTGGCCGTACAATGAGCAGTTCTTCGGGCCA	CASSPTRQRGGWPYNEQFF	0.000173291	27	TCRBV28-01*01	TCRBD02-01*01	TCRBJ02-01*01
ACCCTGCAGCCAGAAGACTCGGCCCTGTATCTCTGTGCCAGCAGCCAAGATCTTGGGGGACAGGGCCAGCCCCAGCATTTTGGTGAT	CASSQDLGGQGQPQHF	0.000173291	27	TCRBV04-02*01	TCRBD01-01*01	TCRBJ01-05*01
GTGACATCGGCCCAAAAGAACCCGACAGCTTTCTATCTCTGTGCCAGTAGGACGGAGGGGGCAACTCAGCCCCAGCATTTTGGTGAT	CASRTEGATQPQHF	0.000173291	27	TCRBV19-01	TCRBD01-01*01	TCRBJ01-05*01
ACTGTGACATCGGCCCAAAAGAACCCGACAGCTTTCTATCTCTGTGCCACCCAGGTTATGCGGGGTCAGCCCCAGCATTTTGGTGAT	CATQVMRGQPQHF	0.000173291	27	TCRBV19-01	TCRBD02-01*01	TCRBJ01-05*01
CTGACAGTGACCAGTGCCCATCCTGAAGACAGCAGCTTCTACATCTGCAGTGCTCAGACAGGAAATCAGCCCCAGCATTTTGGTGAT	CSAQTGNQPQHF	0.000173291	27	TCRBV20	TCRBD01-01*01	TCRBJ01-05*01
AAGATCCAGCCTGCAGAGCTTGGGGACTCGGCCGTGTATCTCTGTGCCAGCAGCGTCGTTGGGGGAACTGAAGCTTTCTTTGGACAA	CASSVVGGTEAFF	0.000173291	27	TCRBV11-03*01	unknown	TCRBJ01-01*01
CTGAAGATCCGGTCCACAAAGCTGGAGGACTCAGCCATGTACTTCTGTGCCAGCCACCCGGGGGCCTACGAGCAGTACTTCGGGCCG	CASHPGAYEQYF	0.000166873	26	TCRBV02-01*01	TCRBD02-01*01	TCRBJ02-07*01
CTACACACCCTGCAGCCAGAAGACTCGGCCCTGTATCTCTGCGCCAGCAGCCAAGATTTAGGGGACACTGAAGCTTTCTTTGGACAA	CASSQDLGDTEAFF	0.000166873	26	TCRBV04-03*01	TCRBD01-01*01	TCRBJ01-01*01
AAGGTGCAGCCTGCAGAACTGGAGGATTCTGGAGTTTATTTCTGTGCCAGCAGCCCCTGGGGGTTTTGGGGCTACACCTTCGGTTCG	CASSPWGFWGYTF	0.000166873	26	TCRBV14-01*01	unknown	TCRBJ01-02*01
TCCCTGGAGCTTGGTGACTCTGCTGTGTATTTCTGTGCCAGCAGCCGTACTAGCGGGGGGGCCACCGGGGAGCTGTTTTTTGGAGAA	CASSRTSGGATGELFF	0.000166873	26	TCRBV03	TCRBD02-01*01	TCRBJ02-02*01
ATCCGCTCACCAGGCCTGGGGGACGCAGCCATGTACCTGTGTGCCACCAGCGGCGACACCTACACCGGGGAGCTGTTTTTTGGAGAA	CATSGDTYTGELFF	0.000166873	26	TCRBV15-01*01	TCRBD01-01*01	TCRBJ02-02*01
CTGAAGATCCAGCCCTCAGAACCCAGGGACTCAGCTGTGTACTTCTGTGCCAGCACCCCCGCGGCAGATACGCAGTATTTTGGCCCA	CASTPAADTQYF	0.000166873	26	TCRBV12	TCRBD02-01	TCRBJ02-03*01
GCCCTGCAGCCAGAAGACTCAGCCCTGTATCTCTGCGCCAGCAGCCAAGCACCGACAGGGGTCACCGGGGAGCTGTTTTTTGGAGAA	CASSQAPTGVTGELFF	0.000166873	26	TCRBV04-01*01	TCRBD01-01*01	TCRBJ02-02*01
ACCTTGGAGATCCAGCGCACAGAGCAGGGGGACTCGGCCATGTATCTCTGTGCCAGCAGCTTAAACAATGAGCAGTTCTTCGGGCCA	CASSLNNEQFF	0.000166873	26	TCRBV07-09	unknown	TCRBJ02-01*01
CAGCGCACAGAGCAGGGGGACTCGGCCATGTATCTCTGTGCCAGCAGCTTTCGAGGGCAAGCTAATGAAAAACTGTTTTTTGGCAGT	CASSFRGQANEKLFF	0.000166873	26	TCRBV07-09	TCRBD02-01*02	TCRBJ01-04*01
ACCTTGGAGATCCAGCGCACAGAGCAGGGGGACTCGGCCATGTATCTCTGTGCCAGCAGCCAGAGCTACGAGCAGTACTTCGGGCCG	CASSQSYEQYF	0.000166873	26	TCRBV07-09	unknown	TCRBJ02-07*01
ACCTTGGAGCTGGGGGACTCGGCCCTTTATCTTTGCGCCAGCAGCTTGGGACAGGGAAATAGCAATCAGCCCCAGCATTTTGGTGAT	CASSLGQGNSNQPQHF	0.000166873	26	TCRBV05-01*01	TCRBD01-01*01	TCRBJ01-05*01
ACGATCCAGCGCACACAGCAGGAGGACTCGGCCGTGTATCTCTGTGCCAGCAGCTTTTCGTGGAACACTGAAGCTTTCTTTGGACAA	CASSFSWNTEAFF	0.000166873	26	TCRBV07-02*01	TCRBD02-01	TCRBJ01-01*01
CTGGAGGATTCTGGAGTTTATTTCTGTGCCAGCAGCCAAGGGTCTCTCACACCGTTTTCTGGGGCCAACGTCCTGACTTTCGGGGCC	CASSQGSLTPFSGANVLTF	0.000166873	26	TCRBV14-01*01	TCRBD01-01*01	TCRBJ02-06*01
ACAGTGACCAGTGCCCATCCTGAAGACAGCAGCTTCTACATCTGCAGTGCTCCCTTTGGAAGCAATGAAAAACTGTTTTTTGGCAGT	CSAPFGSNEKLFF	0.000166873	26	TCRBV20	unknown	TCRBJ01-04*01
ATCCAGCCTGCAGAGCTTGGGGACTCGGCCATGTATCTCTGTGCCAGCAGCCGGACAGGGAATAGCGCTGAAGCTTTCTTTGGACAA	CASSRTGNSAEAFF	0.000166873	26	TCRBV11-01*01	TCRBD01-01*01	TCRBJ01-01*01
CACACCCTGCAGCCAGAAGACTCGGCCCTGTATCTCTGTGCCAGCAGCCAAGAGCGGGGGGGCCAAGAGACCCAGTACTTCGGGCCA	CASSQERGGQETQYF	0.000166873	26	TCRBV04-02*01	TCRBD02-01*01	TCRBJ02-05*01
AATGTGAGCACCTTGGAGCTGGGGGACTCGGCCCTTTATCTTTGCGCCAGCAGCCCCTCCGGGTGGAATGGCTACACCTTCGGTTCG	CASSPSGWNGYTF	0.000166873	26	TCRBV05-01*01	TCRBD02-01	TCRBJ01-02*01
CTGAATGTGAACGCCTTGGAGCTGGACGACTCGGCCCTGTATCTCTGTGCCAGCAGCTGGGACTTCAATGAGCAGTTCTTCGGGCCA	CASSWDFNEQFF	0.000166873	26	TCRBV05-04*01	TCRBD02-01	TCRBJ02-01*01
TCGGCTGCTCCCTCCCAGACATCTGTGTACTTCTGTGCCAGCAGTTACCGGAAGAGATCATCGAACACTGAAGCTTTCTTTGGACAA	CASSYRKRSSNTEAFF	0.000166873	26	TCRBV06-05*01	unknown	TCRBJ01-01*01
CTCACTCTGGAGTCAGCTACCCGCTCCCAGACATCTGTGTATTTCTGCGCCAGCAGTTCCGAAAATCAGCCCCAGCATTTTGGTGAT	CASSSENQPQHF	0.000166873	26	TCRBV10-02*01	unknown	TCRBJ01-05*01
GAGCAGGGGGACTCGGCCATGTATCTCTGTGCCAGCAGCTTAGCGGGGACTAGCGGGGGTTTATCCTACGAGCAGTACTTCGGGCCG	CASSLAGTSGGLSYEQYF	0.000166873	26	TCRBV07-09	TCRBD02-01*01	TCRBJ02-07*01
ACCAGTGCCCATCCTGAAGACAGCAGCTTCTACATCTGCAGTGCTAGAGCCCCGGGGACGGACACCGGGGAGCTGTTTTTTGGAGAA	CSARAPGTDTGELFF	0.000166873	26	TCRBV20	unknown	TCRBJ02-02*01
GAGTCGGCTGCTCCCTCCCAAACATCTGTGTACTTCTGTGCCAGCAGTCCCGATCCGACTAGCACAGATACGCAGTATTTTGGCCCA	CASSPDPTSTDTQYF	0.000160455	25	TCRBV06	TCRBD02-01	TCRBJ02-03*01
GTGAACGCCTTGGAGCTGGACGACTCGGCCCTGTATCTCTGTGCCAGCAGCTTCGGGACAGGGTCCTACGAGCAGTACTTCGGGCCG	CASSFGTGSYEQYF	0.000160455	25	TCRBV05-04*01	TCRBD01-01*01	TCRBJ02-07*01
TTGGAGATCCAGCGCACAGAGCAGGGGGACTCGGCCATGTATCTCTGTGCCAGCAGCGTCGACAATCAGCCCCAGCATTTTGGTGAT	CASSVDNQPQHF	0.000160455	25	TCRBV07-09	unknown	TCRBJ01-05*01
AGCTCTCTGGAGCTGGGGGACTCAGCTTTGTATTTCTGTGCCAGCAGCGTAGTAGCGGGGGGCACAGATACGCAGTATTTTGGCCCA	CASSVVAGGTDTQYF	0.000160455	25	TCRBV09-01	TCRBD02-01*01	TCRBJ02-03*01
TTCACTCTGAAGATCCGGTCCACAAAGCTGGAGGACTCAGCCATGTACTTCTGTGCCAGCAGTGGGGGTGAGCAGTTCTTCGGGCCA	CASSGGEQFF	0.000160455	25	TCRBV02-01*01	unknown	TCRBJ02-01*01
GTGAGCAACATGAGCCCTGAAGACAGCAGCATATATCTCTGCAGCGTTGATTTCGGGGTAGTTAATTCACCCCTCCACTTTGGGAAC	CSVDFGVVNSPLHF	0.000160455	25	TCRBV29-01*01	TCRBD02-01*01	TCRBJ01-06*01
ACCAGTGCCCATCCTGAAGACAGCAGCTTCTACATCTGCAGTGCCCCGAGACAGGGAAGCATGCGCACTGAAGCTTTCTTTGGACAA	CSAPRQGSMRTEAFF	0.000160455	25	TCRBV20	TCRBD01-01*01	TCRBJ01-01*01
CAGCAGGTAGTGCGAGGAGATTCGGCAGCTTATTTCTGTGCCAGCTCACCACCGGCTGAGACTGGAAACACCATATATTTTGGAGAG	CASSPPAETGNTIYF	0.000160455	25	TCRBV18-01*01	unknown	TCRBJ01-03*01
AAGATCCAGCCTGCAAAGCTTGAGGACTCGGCCGTGTATCTCTGTGCCAGCAGCTTATGGGAGGACTATGGCTACACCTTCGGTTCG	CASSLWEDYGYTF	0.000160455	25	TCRBV11-02*02	TCRBD02-01*02	TCRBJ01-02*01
TCTGAACTAAACCTGAGCTCTCTGGAGCTGGGGGACTCAGCTTTGTATTTCTGTGCCAGCAGCGTAGAGACCCAGTACTTCGGGCCA	CASSVETQYF	0.000160455	25	TCRBV09-01	unknown	TCRBJ02-05*01
GTGAGCAACATGAGCCCTGAAGACAGCAGCATATATCTCTGCAGCGTCCAGCCCGGGACAGTCTCCTACGAGCAGTACTTCGGGCCG	CSVQPGTVSYEQYF	0.000160455	25	TCRBV29-01*01	TCRBD01-01*01	TCRBJ02-07*01
ACCTTGGAGATCCAGCGCACAGAGCAGGGGGACTCGGCCATGTATCTCTGTGCCAGCAGCTTCAAGGGTGAAGCTTTCTTTGGACAA	CASSFKGEAFF	0.000160455	25	TCRBV07-09	unknown	TCRBJ01-01*01
CCGCTCAGGCTGGAGTTGGCTGCTCCCTCCCAGACATCTGTGTACTTCTGTGCCAGCCTTGCTGGCAATGAGCAGTTCTTCGGGCCA	CASLAGNEQFF	0.000160455	25	TCRBV06-06	unknown	TCRBJ02-01*01
GTGAGTGCCTTGGAGCTGGGGGACTCGGCCCTGTATCTCTGTGCCAGAAGCTGGTCCAGGAAGGGGAGTGGCTACACCTTCGGTTCG	CARSWSRKGSGYTF	0.000160455	25	TCRBV05-03	unknown	TCRBJ01-02*01
CGGTCCACAAAGCTGGAGGACTCAGCCATGTACTTCTGTGCCAGCATGCCCGGGTCGTCTTATCGCGGGGAGCTGTTTTTTGGAGAA	CASMPGSSYRGELFF	0.000160455	25	TCRBV02-01*01	TCRBD02-01	TCRBJ02-02*01
GCCCTGCAGCCAGAAGACTCAGCCCTGTATCTCTGCGCCAGCAGCCCAGCTGGGACCGCCACTAATGAAAAACTGTTTTTTGGCAGT	CASSPAGTATNEKLFF	0.000160455	25	TCRBV04-01*01	unknown	TCRBJ01-04*01
CTGGAGTCGCCCAGCCCCAACCAGACCTCTCTGTACTTCTGTGCCAGCAGTCGTCTAGCGGGGGATGATTCTCAGTATTTTGGCCCA	CASSRLAGDDSQYF	0.000160455	25	TCRBV27-01*01	TCRBD02-01*01	TCRBJ02-03*01
TCGGCTGCTCCCTCCCAGACATCTGTGTACTTCTGTGCCAGCAGTTATGTCAGGACAGGGGGCAACTATGGCTACACCTTCGGTTCG	CASSYVRTGGNYGYTF	0.000160455	25	TCRBV06-05*01	TCRBD01-01*01	TCRBJ01-02*01
ACTGTGAGCAACATGAGCCCTGAAGACAGCAGCATATATCTCTGCAGCGTTACGGACTCTGGGGCCAACGTCCTGACTTTCGGGGCC	CSVTDSGANVLTF	0.000160455	25	TCRBV29-01*01	unknown	TCRBJ02-06*01
AGCACCTTGGAGCTGGGGGACTCGGCCCTTTATCTTTGCGCCAGCAGCGTTTCAGGGTACTCCCAAGAGACCCAGTACTTCGGGCCA	CASSVSGYSQETQYF	0.000160455	25	TCRBV05-01*01	TCRBD01-01*01	TCRBJ02-05*01
CTGACAGTGACCAGTGCCCATCCTGAAGACAGCAGCTTCTACATCTGCAGTGCAGGGGTCAAACAAGAGACCCAGTACTTCGGGCCA	CSAGVKQETQYF	0.000160455	25	TCRBV20	TCRBD01-01*01	TCRBJ02-05*01
AATGTGAATGCCTTGGAGCTGGAGGACTCGGCCCTGTATCTCTGTGCCAGCAGCCCTCGGTTCACCGGGGAGCTGTTTTTTGGAGAA	CASSPRFTGELFF	0.000160455	25	TCRBV05-08*01	TCRBD02-01	TCRBJ02-02*01
CAGCGCACAGAGCAGCGGGACTCAGCCATGTATCGCTGTGCCAGCAGCTTACCCGGACAGATTAATCAGCCCCAGCATTTTGGTGAT	CASSLPGQINQPQHF	0.000160455	25	TCRBV07-07*01	TCRBD01-01*01	TCRBJ01-05*01
CTGACTGTGAGCAACATGAGCCCTGAAGACAGCAGCATATATCTCTGCAGCGTTGATCTACAGCAGAACGAGCAGTACTTCGGGCCG	CSVDLQQNEQYF	0.000160455	25	TCRBV29-01*01	TCRBD01-01*01	TCRBJ02-07*01
CCTGCAGAGCTTGGGGACTCGGCCGTGTATCTCTGTGCCAGCAGCCGACGGAGTGTCAGACCTAACTATGGCTACACCTTCGGTTCG	CASSRRSVRPNYGYTF	0.000160455	25	TCRBV11-03*01	TCRBD02-01*02	TCRBJ01-02*01
ATCCGGTCCACAAAGCTGGAGGACTCAGCCATGTACTTCTGTGCCAGGCAACAGGGGCAGGCGAACACTGAAGCTTTCTTTGGACAA	CARQQGQANTEAFF	0.000160455	25	TCRBV02-01*01	TCRBD01-01*01	TCRBJ01-01*01
GAGCTGGGGGACTCAGCTTTGTATTTCTGTGCCAGCAGCGTAGCGGACGGGACTAGCGGGCACACAGATACGCAGTATTTTGGCCCA	CASSVADGTSGHTDTQYF	0.000160455	25	TCRBV09-01	TCRBD02-01	TCRBJ02-03*01
ACGATCCAGCGCACACAGCAGGAGGACTCGGCCGTGTATCTCTGTGCCAGCAGCGTAGGACCTAATTCACCCCTCCACTTTGGGAAC	CASSVGPNSPLHF	0.000154037	24	TCRBV07-02*01	unknown	TCRBJ01-06*01
ATGAATGTGAGCACCTTGGAGCTGGGGGACTCGGCCCTTTATCTTTGCGCCAGCAGCTTTGTTCCCGGGGAGCTGTTTTTTGGAGAA	CASSFVPGELFF	0.000154037	24	TCRBV05-01*01	unknown	TCRBJ02-02*01
CGCACACAGCAGGAGGACTCGGCCGTGTATCTCTGTGCCAGCAACCCGGCTAGCGGGGGGGCGGGCGGGGAGCTGTTTTTTGGAGAA	CASNPASGGAGGELFF	0.000154037	24	TCRBV07-02*01	TCRBD02-01*01	TCRBJ02-02*01
AAGATCCAGCGCACACAGCAGGAGGACTCCGCCGTGTATCTCTGTGCCAGCAGACCGGACAGAAACACTGAAGCTTTCTTTGGACAA	CASRPDRNTEAFF	0.000154037	24	TCRBV07-08*01	TCRBD01-01*01	TCRBJ01-01*01
TTGGAGCTGGGGGACTCGGCCCTTTATCTTTGCGCCAGCAGCTTTGGCACCGGGACAGGGATGGACAATGAGCAGTTCTTCGGGCCA	CASSFGTGTGMDNEQFF	0.000154037	24	TCRBV05-01*01	TCRBD01-01*01	TCRBJ02-01*01
ATCCGGTCCACAAAGCTGGAGGACTCAGCCATGTACTTCTGTGCCAGCGGTGCAGGGGCGCAGGTTGAAAAACTGTTTTTTGGCAGT	CASGAGAQVEKLFF	0.000154037	24	TCRBV02-01*01	TCRBD01-01*01	TCRBJ01-04*01
ATCCAGCGCACACAGCAGGAGGACTCGGCCGTGTATCTCTGTGCCAGCAGCTCCGATCACTCAGAACAGCCCCAGCATTTTGGTGAT	CASSSDHSEQPQHF	0.000154037	24	TCRBV07-02*01	unknown	TCRBJ01-05*01
TTGGAGTCGGCTGCTCCCTCCCAAACATCTGTGTACTTCTGTGCCAGCAGCCCCAGGGCTTTGGGGACTGAAGCTTTCTTTGGACAA	CASSPRALGTEAFF	0.000154037	24	TCRBV06	TCRBD01-01*01	TCRBJ01-01*01
TCGGCTGCTCCCTCCCAGACATCTGTGTACTTCTGTGCCAGCAGTTACTCGAATAGGGTCCATAATTCACCCCTCCACTTTGGGAAC	CASSYSNRVHNSPLHF	0.000154037	24	TCRBV06-05*01	unknown	TCRBJ01-06*01
CACGCCCTGCAGCCAGAAGACTCAGCCCTGTATCTCTGCGCCAGCAGCCCGTCGGGACAGAGCTCCTACGAGCAGTACTTCGGGCCG	CASSPSGQSSYEQYF	0.000154037	24	TCRBV04-01*01	TCRBD01-01*01	TCRBJ02-07*01
TCTGAGCTGAATGTGAACGCCTTGGAGCTGGACGACTCGGCCCTGTATCTCTGTGCCAGCAGCTTTGGGGTAGCTTTCTTTGGACAA	CASSFGVAFF	0.000154037	24	TCRBV05-04*01	unknown	TCRBJ01-01*01
ACGATCCAGCGCACACAGCAGGAGGACTCGGCCGTGTATCTCTGTGCCAGCAGCTTAGGACCCTCAACTGAAGCTTTCTTTGGACAA	CASSLGPSTEAFF	0.000154037	24	TCRBV07-02*01	unknown	TCRBJ01-01*01
CTTCACCTACACACCCTGCAGCCAGAAGACTCGGCCCTGTATCTCTGTGCCAGCAGCCAATGGGGGGAGACCCAGTACTTCGGGCCA	CASSQWGETQYF	0.000154037	24	TCRBV04-02*01	unknown	TCRBJ02-05*01
CTGCAGCCAGAAGACTCGGCCCTGTATCTCTGCGCCAGCAGCCAAGATACCCAGAGGGCTCTAAACACTGAAGCTTTCTTTGGACAA	CASSQDTQRALNTEAFF	0.000154037	24	TCRBV04-03*01	TCRBD02-01*02	TCRBJ01-01*01
AACCTTCACCTACACGCCCTGCAGCCAGAAGACTCAGCCCTGTATCTCTGCGCCAGCACTCAAGGGACTGGCTACACCTTCGGTTCG	CASTQGTGYTF	0.000154037	24	TCRBV04-01*01	unknown	TCRBJ01-02*01
CAGCCCTCAGAACCCAGGGACTCAGCTGTGTACTTCTGTGCCAGCAGTTTACCAGGGTTGACCACCGGGGAGCTGTTTTTTGGAGAA	CASSLPGLTTGELFF	0.000154037	24	TCRBV12	TCRBD01-01*01	TCRBJ02-02*01
AAGATCCAGCGCACACAGCAGGAGGACTCCGCCGTGTATCTCTGTGCCAGCAGCACTCAGGGAACCGGTGGCTACACCTTCGGTTCG	CASSTQGTGGYTF	0.000154037	24	TCRBV07-08*01	TCRBD01-01*01	TCRBJ01-02*01
CTACACACCCTGCAGCCAGAAGACTCGGCCCTGTATCTCTGTGCCAGCAGCCAAGACGAAGAGGCTCGGCCCCAGTACTTCGGGCCA	CASSQDEEARPQYF	0.000154037	24	TCRBV04-02*01	TCRBD02-01*02	TCRBJ02-05*01
ACCAGTGCCCATCCTGAAGACAGCAGCTTCTACATCTGCAGTGCTAGAGTAGCGGGGGCCAGCCGCTACGAGCAGTACTTCGGGCCG	CSARVAGASRYEQYF	0.000154037	24	TCRBV20	TCRBD02-01*01	TCRBJ02-07*01
ACGATCCAGCGCACACAGCAGGAGGACTCGGCCGTGTATCTCTGTGCCAGCAGCTACAGCTCTGGAAACACCATATATTTTGGAGAG	CASSYSSGNTIYF	0.000154037	24	TCRBV07-02*01	TCRBD01-01*01	TCRBJ01-03*01
CAGCGCACAGAGCGGGGGGACTCAGCCGTGTATCTCTGTGCCAGCAGCTTATCCGCCAGGGGGAACACTGAAGCTTTCTTTGGACAA	CASSLSARGNTEAFF	0.000154037	24	TCRBV07-03*01	TCRBD01-01*01	TCRBJ01-01*01
AGTGCCCATCCTGAAGACAGCAGCTTCTACATCTGCAGTCCTCAGGTGGGGGGGGTAAGATGGAACACTGAAGCTTTCTTTGGACAA	CSPQVGGVRWNTEAFF	0.000154037	24	TCRBV20	TCRBD02-01*01	TCRBJ01-01*01
TCTGAGATGAATGTGAGCACCTTGGAGCTGGGGGACTCGGCCCTTTATCTTTGCGCCAGGCACCCCCCCTGCCACACCTTCGGTTCG	CARHPPCHTF	0.000154037	24	TCRBV05-01*01	unknown	TCRBJ01-02*01
ATCCAGCGCACACAGCAGGAGGACTCGGCCGTGTATCTCTGTGCCAGCAGCTACCCGCCGGGTCAGTCACCCCTCCACTTTGGGAAC	CASSYPPGQSPLHF	0.000154037	24	TCRBV07-02*01	TCRBD02-01	TCRBJ01-06*01
GTGACCAGTGCCCATCCTGAAGACAGCAGCTTCTACATCTGCAGTGCCAGTCGCCAGGGTCGCAATCAGCCCCAGCATTTTGGTGAT	CSASRQGRNQPQHF	0.000154037	24	TCRBV20	TCRBD01-01*01	TCRBJ01-05*01
GTGAACGCCTTGTTGCTGGGGGACTCGGCCCTCTATCTCTGTGCCAGCAGCTACGGACAGGGTAGGGAGACCCAGTACTTCGGGCCA	CASSYGQGRETQYF	0.000147619	23	TCRBV05-06*01	TCRBD01-01*01	TCRBJ02-05*01
AAGATCCAGCCCTCAGAACCCAGGGACTCAGCTGTGTACTTCTGTGCCAGCAGTTCCTCCGGGACGGCTGGCTACACCTTCGGTTCG	CASSSSGTAGYTF	0.000147619	23	TCRBV12	unknown	TCRBJ01-02*01
TCGGCTGCTCCCTCCCAGACATCTGTGTACTTCTGTGCCAGCAGTCCCGTCCCGGGGGGGCGGGCCGGGGAGCTGTTTTTTGGAGAA	CASSPVPGGRAGELFF	0.000147619	23	TCRBV06	TCRBD02-01*01	TCRBJ02-02*01
ATCCAGCCCTCAGAACCCAGGGACTCAGCTGTGTACTTCTGTGCCAGCACCTCGGGGACTCATCTCGGGAAACTGTTTTTTGGCAGT	CASTSGTHLGKLFF	0.000147619	23	TCRBV12	TCRBD02-01	TCRBJ01-04*01
CAGCCTGCAAAGCTTGAGGACTCGGCCGTGTATCTCTGTGCCAGCGGGGGAAGAGGGCGACTTGCCTACGAGCAGTACTTCGGGCCG	CASGGRGRLAYEQYF	0.000147619	23	TCRBV11-02*02	unknown	TCRBJ02-07*01
CGCTCACCAGGCCTGGGGGACGCAGCCATGTACCTGTGTGCCACCAGCAGAGATCCGGGTAGCAATCAGCCCCAGCATTTTGGTGAT	CATSRDPGSNQPQHF	0.000147619	23	TCRBV15-01*01	TCRBD02-01	TCRBJ01-05*01
CGGTCCACAAAGCTGGAGGACTCAGCCATGTACTTCTGTGCCAGCAGTGGACTAGCGGGTGGCCAAGAGACCCAGTACTTCGGGCCA	CASSGLAGGQETQYF	0.000147619	23	TCRBV02-01*01	TCRBD02-01	TCRBJ02-05*01
ACGATCCAGCGCACACAGCAGGAGGACTCGGCCGTGTATCTCTGTGCCAGCAGCTTAGGGACAGGGAATGAAGCTTTCTTTGGACAA	CASSLGTGNEAFF	0.000147619	23	TCRBV07-02*01	TCRBD01-01*01	TCRBJ01-01*01
CTTCACATCAATTCCCTGGAGCTTGGTGACTCTGCTGTGTATTTCTGTGCCAGCAGCCAGTACAGAGAGACCCAGTACTTCGGGCCA	CASSQYRETQYF	0.000147619	23	TCRBV03	TCRBD01-01*01	TCRBJ02-05*01
AGGCTGGAGTTGGCTGCTCCCTCCCAGACATCTGTGTACTTCTGTGCCAGCATCAAAGGGAGTGGGGCTGAAGCTTTCTTTGGACAA	CASIKGSGAEAFF	0.000147619	23	TCRBV06-06	TCRBD02-01*02	TCRBJ01-01*01
ACATTCTCAACTCTGACTGTGAGCAACATGAGCCCTGAAGACAGCAGCATATATCTCTGCAGCGTTCTCGGAGCTTTCTTTGGACAA	CSVLGAFF	0.000147619	23	TCRBV29-01*01	TCRBD02-01	TCRBJ01-01*01
GAGTCGGCTGCTCCCTCCCAGACATCTGTGTACTTCTGTGCCAGCAGTGAACGGGTGGGAGCTACCTACGAGCAGTACTTCGGGCCG	CASSERVGATYEQYF	0.000147619	23	TCRBV06-01*01	TCRBD02-01*02	TCRBJ02-07*01
ATCCGGTCCACAAAGCTGGAGGACTCAGCCATGTACTTCTGTGCCAGCAGTGAGTTAAATAGCAATCAGCCCCAGCATTTTGGTGAT	CASSELNSNQPQHF	0.000147619	23	TCRBV02-01*01	TCRBD02-01	TCRBJ01-05*01
CACGCCCTGCAGCCAGAAGACTCAGCCCTGTATCTCTGCGCCAGCAGCCAAGATGCGGTAGCCAAAAACATTCAGTACTTCGGCGCC	CASSQDAVAKNIQYF	0.000147619	23	TCRBV04-01*01	TCRBD02-01	TCRBJ02-04*01
AAGATCCAGCCCTCAGAACCCAGGGACTCAGCTGTGTACTTCTGTGCCACACAGGGGAACTCTGGAAACACCATATATTTTGGAGAG	CATQGNSGNTIYF	0.000147619	23	TCRBV12	TCRBD01-01*01	TCRBJ01-03*01
CAGCCCTCAGAACCCAGGGACTCAGCTGTGTATTTTTGTGCTAGTGGTTTTTGGCGGACGGCGAACACTGAAGCTTTCTTTGGACAA	CASGFWRTANTEAFF	0.000147619	23	TCRBV12-05*01	unknown	TCRBJ01-01*01
AACGCCTTGGAGCTGGACGACTCGGCCCTGTATCTCTGTGCCAGCAGCCACTCGGGGGGAGGTAATGAAAAACTGTTTTTTGGCAGT	CASSHSGGGNEKLFF	0.000147619	23	TCRBV05-04*01	TCRBD02-01*01	TCRBJ01-04*01
CTGTCGGCTGCTCCCTCCCAGACATCTGTGTACTTCTGTGCCAGCAGAGTCAGGGGCTCCTATAATTCACCCCTCCACTTTGGGAAC	CASRVRGSYNSPLHF	0.000147619	23	TCRBV06-05*01	TCRBD01-01*01	TCRBJ01-06*01
GAGTCCGCTACCAGCTCCCAGACATCTGTGTACTTCTGTGCCATCAGTGAAAGGCAGGGGGCTGGGGAGACCCAGTACTTCGGGCCA	CAISERQGAGETQYF	0.000147619	23	TCRBV10-03*01	TCRBD01-01*01	TCRBJ02-05*01
GTGAGCAACATGAGCCCTGAAGACAGCAGCATATATCTCTGCAGCGTTGTTGGTAGCGGGGGTGGAGAGACCCAGTACTTCGGGCCA	CSVVGSGGGETQYF	0.000147619	23	TCRBV29-01*01	TCRBD02-01*01	TCRBJ02-05*01
AAGATCCAGCCCTCAGAACCCAGGGACTCAGCTGTGTACTTCTGTGCCAGCAGTTATATCCCGAACACTGAAGCTTTCTTTGGACAA	CASSYIPNTEAFF	0.000147619	23	TCRBV12	TCRBD02-01	TCRBJ01-01*01
ACTGTGACATCGGCCCAAAAGAACCCGACAGCTTTCTATCTCTGTGCCAGCAGGGTAGGACGCAATCAGCCCCAGCATTTTGGTGAT	CASRVGRNQPQHF	0.000147619	23	TCRBV19-01	TCRBD01-01*01	TCRBJ01-05*01
TCGCCCAGCCCCAACCAGACCTCTCTGTACTTCTGTGCCAGCAGTTCTGGAGGGGCGCTTAACGAGGAGACCCAGTACTTCGGGCCA	CASSSGGALNEETQYF	0.000147619	23	TCRBV27-01*01	TCRBD02-01*02	TCRBJ02-05*01
CTGTCGGCTGCTCCCTCCCAGACATCTGTGTACTTCTGTGCCAGCAGTTACGGGACAGGGGCCAACTATGGCTACACCTTCGGTTCG	CASSYGTGANYGYTF	0.0001412	22	TCRBV06-05*01	TCRBD01-01*01	TCRBJ01-02*01
ACTCTGAGGATCCAGCCCATGGAACCCAGGGACTTGGGCCTATATTTCTGTGCCAGCAGCTTCACCGGGGAGCTGTTTTTTGGAGAA	CASSFTGELFF	0.0001412	22	TCRBV12-01*01	unknown	TCRBJ02-02*01
AAGATCCAGCGCACACAGCAGGAGGACTCCGCCGTGTATCTCTGTGCCAGCAGCCTGGGACTAGCGGAGACCCAGTACTTCGGGCCA	CASSLGLAETQYF	0.0001412	22	TCRBV07-08*01	TCRBD02-01	TCRBJ02-05*01
ACTCTGACAGTGACCAGTGCCCATCCTGAAGACAGCAGCTTCTACATCTGCAGTGTTGGCAGGGCTTATGGCTACACCTTCGGTTCG	CSVGRAYGYTF	0.0001412	22	TCRBV20-01*01	TCRBD01-01*01	TCRBJ01-02*01
GAGTCTGCCAGGCCCTCACATACCTCTCAGTACCTCTGTGCCAGCAGTGGGGGTGGGGCAACTAATGAAAAACTGTTTTTTGGCAGT	CASSGGGATNEKLFF	0.0001412	22	TCRBV25-01*01	unknown	TCRBJ01-04*01
GAGTTGGCTGCTCCCTCCCAGACATCTGTGTACTTCTGTGCCAGCAGTTCCCCGGGACAGAGATCCTACGAGCAGTACTTCGGGCCG	CASSSPGQRSYEQYF	0.0001412	22	TCRBV06-06	TCRBD01-01*01	TCRBJ02-07*01
AGGCTGCTGTCGGCTGCTCCCTCCCAGACATCTGTGTACTTCTGTGCCAGCAACCCGGCGGGGAGGAACGAGCAGTACTTCGGGCCG	CASNPAGRNEQYF	0.0001412	22	TCRBV06-05*01	TCRBD02-01	TCRBJ02-07*01
AGCAACATGAGCCCTGAAGACAGCAGCATATATCTCTGCAGCGCCACGTGGGGGAGGGGGCAGGTGGATACGCAGTATTTTGGCCCA	CSATWGRGQVDTQYF	0.0001412	22	TCRBV29-01*01	unknown	TCRBJ02-03*01
GAGTCTGCTGCCTCCTCCCAGACATCTGTATATTTCTGCGCCAGCAGTCCAGACGGTGTATCTGGTTCACCCCTCCACTTTGGGAAC	CASSPDGVSGSPLHF	0.0001412	22	TCRBV10-01	unknown	TCRBJ01-06*01
CTTCACATCAATTCCCTGGAGCTTGGTGACTCTGCTGTGTATTTCTGTGCCAGCAGCCGAAGGGGGCACGAGCAGTACTTCGGGCCG	CASSRRGHEQYF	0.0001412	22	TCRBV03	TCRBD01-01*01	TCRBJ02-07*01
CTGACCCTGGAGTCTGCCAGGCCCTCACATACCTCTCAGTACCTCTGTGCCAGCAGTGGGAACACAGATACGCAGTATTTTGGCCCA	CASSGNTDTQYF	0.0001412	22	TCRBV25-01*01	unknown	TCRBJ02-03*01
ACAGTGACCAGTGCCCATCCTGAAGACAGCAGCTTCTACATCTGCAGTGCTAGAGTTGACCCGAACACTGAAGCTTTCTTTGGACAA	CSARVDPNTEAFF	0.0001412	22	TCRBV20	unknown	TCRBJ01-01*01
CACACCCTGCAGCCAGAAGACTCGGCCCTGTATCTCTGCGCCAGCAGCCAATTCACAGGGGGCCGCAATGAGCAGTTCTTCGGGCCA	CASSQFTGGRNEQFF	0.0001412	22	TCRBV04-03*01	TCRBD01-01*01	TCRBJ02-01*01
ATCCAGCCCTCAGAACCCAGGGACTCAGCTGTGTACTTCTGTGCCAGCAGTTTAGGCGCAGGGATTTCGCCCCAGCATTTTGGTGAT	CASSLGAGISPQHF	0.0001412	22	TCRBV12	TCRBD01-01*01	TCRBJ01-05*01
ACTGTGACATCGGCCCAAAAGAACCCGACAGCTTTCTATCTCTGTGCCAGTAGTCTCGGGGGGAACAATGAGCAGTTCTTCGGGCCA	CASSLGGNNEQFF	0.0001412	22	TCRBV19-01	TCRBD02-01*01	TCRBJ02-01*01
ATCCAGCGCACACAGCAGGAGGACTCGGCCGTGTATCTCTGTGCCAGCACCCTGAGACAGGCCGCGACTGAAGCTTTCTTTGGACAA	CASTLRQAATEAFF	0.0001412	22	TCRBV07-02*01	TCRBD01-01*01	TCRBJ01-01*01
CCTCTCACTGTGACATCGGCCCAAAAGAACCCGACAGCTTTCTATCTCTGTGCCAGTAGTATGTCTGTTACGCAGTATTTTGGCCCA	CASSMSVTQYF	0.0001412	22	TCRBV19-01	TCRBD02-01	TCRBJ02-03*01
CAGCGCACAGAGCGGGGGGACTCAGCCGTGTATCTCTGTGCCAGCAGCTTAGGACTTTCGGGTCCAGATACGCAGTATTTTGGCCCA	CASSLGLSGPDTQYF	0.0001412	22	TCRBV07-03*01	TCRBD02-01	TCRBJ02-03*01
ACCTTGGAGATCCAGCGCACAGAGCAGGGGGACTCGGCCATGTATCTCTGTGCCAGCAGCTTACTCGGGGCCCAGTACTTCGGGCCA	CASSLLGAQYF	0.0001412	22	TCRBV07-09	TCRBD02-01*01	TCRBJ02-05*01
ACAGTGACCAGTGCCCATCCTGAAGACAGCAGCTTCTACATCTGCAGTGCTCCCGGGACAGGGGGGGTCGAAGCTTTCTTTGGACAA	CSAPGTGGVEAFF	0.0001412	22	TCRBV20	TCRBD01-01*01	TCRBJ01-01*01
AATGTGAACGCCTTGTTGCTGGGGGACTCGGCCCTCTATCTCTGTGCCAGCAGCTTGAGGGCGAATGAAAAACTGTTTTTTGGCAGT	CASSLRANEKLFF	0.0001412	22	TCRBV05-06*01	unknown	TCRBJ01-04*01
GTGAGCAACATGAGCCCTGAAGACAGCAGCATATATCTCTGCAGCGTAGCCAAGAGCGAATCGGGAACTGAAGCTTTCTTTGGACAA	CSVAKSESGTEAFF	0.0001412	22	TCRBV29-01*01	TCRBD02-01*02	TCRBJ01-01*01
AGCACCTTGGAGCTGGGGGACTCGGCCCTTTATCTTTGCGCCAGCAACCGCGGGGGGAACTCCTACAATGAGCAGTTCTTCGGGCCA	CASNRGGNSYNEQFF	0.0001412	22	TCRBV05-01*01	TCRBD02-01*01	TCRBJ02-01*01
AATTCCCTGGAGCTTGGTGACTCTGCTGTGTATTTCTGTGCCAGCAGCCAAGTAGGACAGGGGAACACTGAAGCTTTCTTTGGACAA	CASSQVGQGNTEAFF	0.0001412	22	TCRBV03	TCRBD01-01*01	TCRBJ01-01*01
AAGATCCAGCCCTCAGAACCCAGGGACTCAGCTGTGTACTTCTGTGCCAGCAGTTTGGGGCGCAATCAGCCCCAGCATTTTGGTGAT	CASSLGRNQPQHF	0.0001412	22	TCRBV12	TCRBD01-01*01	TCRBJ01-05*01
TTGGCGTCTGCTGTACCCTCTCAGACATCTGTGTACTTCTGTGCCAGCAGCTCCGGGACTAGCACCGGGGAGCTGTTTTTTGGAGAA	CASSSGTSTGELFF	0.0001412	22	TCRBV06-04	TCRBD02-01	TCRBJ02-02*01
ATCCAGCCCTCAGAACCCAGGGACTCAGCTGTGTACTTCTGTGCCAGCAGTTTAGCGGGACCAGGGTATGGCTACACCTTCGGTTCG	CASSLAGPGYGYTF	0.0001412	22	TCRBV12	unknown	TCRBJ01-02*01
ACCAGTGCCCATCCTGAAGACAGCAGCTTCTACATCTGCAGTGCTAGAGATCCGGCAGGGGAGGCCTATGGCTACACCTTCGGTTCG	CSARDPAGEAYGYTF	0.000134782	21	TCRBV20	unknown	TCRBJ01-02*01
GACTCGGCCATGTATCTCTGTGCCAGCAGCGTAGGCAGGGACAGGGGGCGCAGAGGGAGCATAGTCTATGGCTACACCTTCGGTTCG	CASSVGRDRGRRGSIVYGYTF	0.000134782	21	unknown	TCRBD01-01*01	TCRBJ01-02*01
AGTGCCCATCCTGAAGACAGCAGCTTCTACATCTGCAGTGCTGTTAAGGGGGTTACGATTAGCAATCAGCCCCAGCATTTTGGTGAT	CSAVKGVTISNQPQHF	0.000134782	21	TCRBV20	TCRBD01-01*01	TCRBJ01-05*01
GCTGCTCCCTCCCAAACATCTGTGTACTTCTGTGCCAGCAGTAACCTACCGGCTAGCGGGAACACAGATACGCAGTATTTTGGCCCA	CASSNLPASGNTDTQYF	0.000134782	21	TCRBV06	TCRBD02-01*02	TCRBJ02-03*01
AGCAACATGAGCCCTGAAGACAGCAGCATATATCTCTGCAGCGTAGGGACAGTGAACTCTGGGGCCAACGTCCTGACTTTCGGGGCC	CSVGTVNSGANVLTF	0.000134782	21	TCRBV29-01*01	TCRBD01-01*01	TCRBJ02-06*01
TCGGCTGCTCCCTCCCAGACATCTGTGTACTTCTGTGCCAGCAGTGAAGCCTGGGACAGGGGAATAAACGAGCAGTACTTCGGGCCG	CASSEAWDRGINEQYF	0.000134782	21	TCRBV06-01*01	TCRBD01-01*01	TCRBJ02-07*01
GTGAGCACCTTGGAGCTGGGGGACTCGGCCCTTTATCTTTGCGCCAGCAGCTCCGGGGGAACTAATGAAAAACTGTTTTTTGGCAGT	CASSSGGTNEKLFF	0.000134782	21	TCRBV05-01*01	TCRBD02-01*01	TCRBJ01-04*01
CGCACAGAGCAGGGGGACTCGGCCATGTATCTCTGTGCCAGCCCCTTTTATTCCCAGCACGACACCGGGGAGCTGTTTTTTGGAGAA	CASPFYSQHDTGELFF	0.000134782	21	TCRBV07-09	unknown	TCRBJ02-02*01
GAGTCGCCCAGCCCCAACCAGACCTCTCTGTACTTCTGTGCCAGCAGTCCCACAGTAGCTTATAATTCACCCCTCCACTTTGGGAAC	CASSPTVAYNSPLHF	0.000134782	21	TCRBV27-01*01	unknown	TCRBJ01-06*01
CAGCGCACACAGCAGGAGGACTCGGCCGTGTATCTCTGTGCCAGCAGCTCCGGGACGGGGGGAAGGGGGGAGCTGTTTTTTGGAGAA	CASSSGTGGRGELFF	0.000134782	21	TCRBV07-02*01	TCRBD02-01*01	TCRBJ02-02*01
TCCCTGGAGCTTGGTGACTCTGCTGTGTATTTCTGTGCCAGCAGCCAAGACGTCACAAATAGCAATCAGCCCCAGCATTTTGGTGAT	CASSQDVTNSNQPQHF	0.000134782	21	TCRBV03	TCRBD01-01*01	TCRBJ01-05*01
CGGTCCACAAAGCTGGAGGACTCAGCCATGTACTTCTGTGCCAGCAGGGAAAGCGGGGGGGAGGTAGATACGCAGTATTTTGGCCCA	CASRESGGEVDTQYF	0.000134782	21	TCRBV02-01*01	TCRBD02-01*01	TCRBJ02-03*01
AAGATCCAGCCTGCAAAGCTTGAGGACTCGGCCGTGTATCTCTGTGCCAGCACCCGACAGCGCCAAGAGACCCAGTACTTCGGGCCA	CASTRQRQETQYF	0.000134782	21	TCRBV11-02*02	TCRBD01-01*01	TCRBJ02-05*01
CACACCCTGCAGCCAGAAGACTCGGCCCTGTATCTCTGCGCCAGCAAATCCGGGACCCCGGATCCCCACGAGCAGTACTTCGGGCCG	CASKSGTPDPHEQYF	0.000134782	21	TCRBV04-03*01	unknown	TCRBJ02-07*01
CTGGAGTCGCCCAGCCCCAACCAGACCTCTCTGTACTTCTGTGCCAGCAGTTTGGGGGGGTCCTACAATGAGCAGTTCTTCGGGCCA	CASSLGGSYNEQFF	0.000134782	21	TCRBV27-01*01	TCRBD02-01*01	TCRBJ02-01*01
ATCCAGCCCTCAGAACCCAGGGACTCAGCTGTGTACTTCTGTGCCAGCAGTTTTTGGAGTAGTCCCGGGGAGCTGTTTTTTGGAGAA	CASSFWSSPGELFF	0.000134782	21	TCRBV12	TCRBD02-01*02	TCRBJ02-02*01
AAGATCCAGCGCACAGAGCGGGGGGACTCAGCCGTGTATCTCTGTGCCAGCAGCAATTCCGGGACAGTGCAGCAGTACTTCGGGCCG	CASSNSGTVQQYF	0.000134782	21	TCRBV07-03*01	TCRBD01-01*01	TCRBJ02-07*01
CACACCCTGCAGCCAGAAGACTCGGCCCTGTATCTCTGCGCCAGCAGCCGAGGGGGGAGCTCCTACAATGAGCAGTTCTTCGGGCCA	CASSRGGSSYNEQFF	0.000134782	21	TCRBV04-03*01	unknown	TCRBJ02-01*01
CTGAGCTCTCTGGAGCTGGGGGACTCAGCTTTGTATTTCTGTGCCAGCAGCGCTCTTCGTAGCGGGGATACGCAGTATTTTGGCCCA	CASSALRSGDTQYF	0.000134782	21	TCRBV09-01	TCRBD02-01	TCRBJ02-03*01
CAGCCTGCAGAGCAGGGGGACTCGGCCGTGTATGTCTGTGCAAGTCGCTCGACCGCTAGTGATTTCTACGAGCAGTACTTCGGGCCG	CASRSTASDFYEQYF	0.000134782	21	TCRBV12-02*01	TCRBD02-01	TCRBJ02-07*01
GTGACATCGGCCCAAAAGAACCCGACAGCTTTCTATCTCTGTGCCAGTAGTATCGGGCCGGATGGAAACACCATATATTTTGGAGAG	CASSIGPDGNTIYF	0.000134782	21	TCRBV19-01	unknown	TCRBJ01-03*01
ACTCTGACAGTGACCAGTGCCCATCCTGAAGACAGCAGCTTCTACATCTGCAGTGCAGGGGGAACCTACGAGCAGTACTTCGGGCCG	CSAGGTYEQYF	0.000134782	21	TCRBV20-01*01	TCRBD01-01*01	TCRBJ02-07*01
GTGAGCACCTTGGAGCTGGGGGACTCGGCCCTTTATCTTTGCGCCAGCAGCCAGGGACAGTCATACAATGAGCAGTTCTTCGGGCCA	CASSQGQSYNEQFF	0.000134782	21	TCRBV05-01*01	TCRBD01-01*01	TCRBJ02-01*01
GCCTTGTTGCTGGGGGACTCGGCCCTCTATCTCTGTGCCAGCAGCCGGCGGCTGTCGGGGGCCCAAGAGACCCAGTACTTCGGGCCA	CASSRRLSGAQETQYF	0.000134782	21	TCRBV05-06*01	unknown	TCRBJ02-05*01
CAGGTAGTGCGAGGAGATTCGGCAGCTTATTTCTGTGCCAGCTCACCACGAAAGGGGCCCTACACCGGGGAGCTGTTTTTTGGAGAA	CASSPRKGPYTGELFF	0.000134782	21	TCRBV18-01*01	TCRBD01-01*01	TCRBJ02-02*01
GTGACCAGTGCCCATCCTGAAGACAGCAGCTTCTACATCTGCAGTGCCACGCGGGGTTCGACTAACTATGGCTACACCTTCGGTTCG	CSATRGSTNYGYTF	0.000134782	21	TCRBV20	TCRBD02-01*01	TCRBJ01-02*01
ACCTTGGAGCTGGGGGACTCGGCCCTTTATCTTTGCGCCAGCAGCCACCCCAAGGAGGGGTACACCGGGGAGCTGTTTTTTGGAGAA	CASSHPKEGYTGELFF	0.000134782	21	TCRBV05-01*01	TCRBD02-01*02	TCRBJ02-02*01
ATCCAGCAGGTAGTGCGAGGAGATTCGGCAGCTTATTTCTGTGCCAGCTCACCTCGCCGGGACAGGGGCGGCTACACCTTCGGTTCG	CASSPRRDRGGYTF	0.000134782	21	TCRBV18-01*01	TCRBD01-01*01	TCRBJ01-02*01
AACCTGAGCTCTCTGGAGCTGGGGGACTCAGCTTTGTATTTCTGTGCCAGCAGCGCTACGGTATCCGATACGCAGTATTTTGGCCCA	CASSATVSDTQYF	0.000134782	21	TCRBV09-01	TCRBD02-01	TCRBJ02-03*01
ACAGTGACCAGTGCCCATCCTGAAGACAGCAGCTTCTACATCTGCAGTGCTAGGGACAGCTCCTACAATGAGCAGTTCTTCGGGCCA	CSARDSSYNEQFF	0.000128364	20	TCRBV20	TCRBD01-01*01	TCRBJ02-01*01
CTGCTGTCGGCTGCTCCCTCCCAGACATCTGTGTACTTCTGTGCCAGCAGCGGGACTCCCTCCTACAATGAGCAGTTCTTCGGGCCA	CASSGTPSYNEQFF	0.000128364	20	TCRBV06-05*01	TCRBD02-01	TCRBJ02-01*01
TTGGAGCTGGGGGACTCGGCCCTTTATCTTTGCGCCAGCAGCTTGGACCTTCCGGGACAGCCCAATTCACCCCTCCACTTTGGGAAC	CASSLDLPGQPNSPLHF	0.000128364	20	TCRBV05-01*01	TCRBD01-01*01	TCRBJ01-06*01
CGCTCACCAGGCCTGGGGGACGCAGCCATGTACCTGTGTGCCACCAGCAGAGATGTAGAGGGCACCGGGGAGCTGTTTTTTGGAGAA	CATSRDVEGTGELFF	0.000128364	20	TCRBV15-01*01	TCRBD02-01*02	TCRBJ02-02*01
CTGAAGGTGCAGCCTGCAGAACTGGAGGATTCTGGAGTTTATTTCTGTGCCAGCAGTCCTTTGGTAGATACGCAGTATTTTGGCCCA	CASSPLVDTQYF	0.000128364	20	TCRBV14-01*01	unknown	TCRBJ02-03*01
ACCAGTGCCCATCCTGAAGACAGCAGCTTCTACATCTGCAGTGCTAGAGATAGGAAGGGGTGGGGAACTGAAGCTTTCTTTGGACAA	CSARDRKGWGTEAFF	0.000128364	20	TCRBV20	TCRBD01-01*01	TCRBJ01-01*01
TCCCTGGAGCTTGGTGACTCTGCTGTGTATTTCTGTGCCAGCAGCCAACGCCGGGGGGCCTACACAGATACGCAGTATTTTGGCCCA	CASSQRRGAYTDTQYF	0.000128364	20	TCRBV03	TCRBD02-01*01	TCRBJ02-03*01
AGCAACATGAGCCCTGAAGACAGCAGCATATATCTCTGCAGCGTTGAGTTGGGGAGCTCTGGGGCCAACGTCCTGACTTTCGGGGCC	CSVELGSSGANVLTF	0.000128364	20	TCRBV29-01*01	TCRBD02-01*02	TCRBJ02-06*01
ATCAATTCCCTGGAGCTTGGTGACTCTGCTGTGTATTTCTGTGCCAGCAGCCAAGAGGGACAGGGTTGGGGCTACACCTTCGGTTCG	CASSQEGQGWGYTF	0.000128364	20	TCRBV03	TCRBD01-01*01	TCRBJ01-02*01
AATGTGAACGCCTTGTTGCTGGGGGACTCGGCCCTGTATCTCTGTGCCAGCAGCTTATTGGCCTCCGGGGAGCTGTTTTTTGGAGAA	CASSLLASGELFF	0.000128364	20	TCRBV05-05*01	TCRBD01-01*01	TCRBJ02-02*01
ATCCAGCCCTCAGAACCCAGGGACTCAGCTGTGTACTTCTGTGCCAGCAGGCGGGGGGCGGGGGCAGATACGCAGTATTTTGGCCCA	CASRRGAGADTQYF	0.000128364	20	TCRBV12	TCRBD02-01*01	TCRBJ02-03*01
ACTCTGGAGTCCGCTACCAGCTCCCAGACATCTGTGTACTTCTGTGCCATCAGATCCGGGGCGGGAGAAAAACTGTTTTTTGGCAGT	CAIRSGAGEKLFF	0.000128364	20	TCRBV10-03*01	TCRBD02-01*02	TCRBJ01-04*01
CTTGACATCCGCTCACCAGGCCTGGGGGACGCAGCCATGTACCTGTGTGCCACCAGCAGAGATTGGGAGACCCAGTACTTCGGGCCA	CATSRDWETQYF	0.000128364	20	TCRBV15-01*01	unknown	TCRBJ02-05*01
AAGATCCGGTCCACAAAGCTGGAGGACTCAGCCATGTACTTCTGTGCCAGCAGTGAATCCCACACCGGGGAGCTGTTTTTTGGAGAA	CASSESHTGELFF	0.000128364	20	TCRBV02-01*01	unknown	TCRBJ02-02*01
AGGCTGCTGTCGGCTGCTCCCTCCCAGACATCTGTGTACTTCTGTGCCAGCAGTTACTCGAGCGGGGGAAAACTGTTTTTTGGCAGT	CASSYSSGGKLFF	0.000128364	20	TCRBV06-05*01	TCRBD02-01*01	TCRBJ01-04*01
GCTCCCTCCCAAACATCTGTGTACTTCTGTGCCAGCACCTTTTCCCGAGACAGGGACGCTGGGGCCAACGTCCTGACTTTCGGGGCC	CASTFSRDRDAGANVLTF	0.000128364	20	TCRBV06	TCRBD01-01*01	TCRBJ02-06*01
ACCAGTGCCCATCCTGAAGACAGCAGCTTCTACATCTGCAGTGCTAGAGTTCCTGGGACAGCCCAAGAGACCCAGTACTTCGGGCCA	CSARVPGTAQETQYF	0.000128364	20	TCRBV20	TCRBD01-01*01	TCRBJ02-05*01
ATCCTGTCCTCAGAACCGGGAGACACGGCACTGTATCTCTGCGCCAGCAGTCAATCGGGGGAGGACACTGAAGCTTTCTTTGGACAA	CASSQSGEDTEAFF	0.000128364	20	TCRBV23-01*01	TCRBD02-01*02	TCRBJ01-01*01
CTGAGCTCTCTGGAGCTGGGGGACTCAGCTTTGTATTTCTGTGCCAGCAGCACCGCGGGGGGGCCTAGAGAGCAGTACTTCGGGCCG	CASSTAGGPREQYF	0.000128364	20	TCRBV09-01	TCRBD02-01*01	TCRBJ02-07*01
ATCCAGCCTGCAAAGCTTGAGGACTCGGCCGTGTATCTCTGTGCCAGCAGCTCACGGGGGAACCACAATGAGCAGTTCTTCGGGCCA	CASSSRGNHNEQFF	0.000128364	20	TCRBV11-02*02	TCRBD02-01*01	TCRBJ02-01*01
AAGATCCAGCCCTCAGAACCCAGGGACTCAGCTGTGTACTTCTGTGCCAGCAGAAGGGATAGCAATCAGCCCCAGCATTTTGGTGAT	CASRRDSNQPQHF	0.000128364	20	TCRBV12	unknown	TCRBJ01-05*01
AGTGCCCATCCTGAAGACAGCAGCTTCTACATCTGCAGTGCCGCCGGCGGGACAGGGTCGTCCTACAATGAGCAGTTCTTCGGGCCA	CSAAGGTGSSYNEQFF	0.000128364	20	TCRBV20	TCRBD01-01*01	TCRBJ02-01*01
GCCTTGGAGCTGGACGACTCGGCCCTGTATCTCTGTGCCAGCACCTATACAGGGGGCAAACGAAATGAAAAACTGTTTTTTGGCAGT	CASTYTGGKRNEKLFF	0.000128364	20	TCRBV05-04*01	TCRBD01-01*01	TCRBJ01-04*01
CTGGAGTCGGCTGCTCCCTCCCAGACATCTGTGTACTTCTGTGCCAGCACTTTGGGGGGTAGCAATCAGCCCCAGCATTTTGGTGAT	CASTLGGSNQPQHF	0.000121946	19	TCRBV06-01*01	TCRBD02-01*01	TCRBJ01-05*01
AGCTCTCTGGAGCTGGGGGACTCAGCTTTGTATTTCTGTGCCAGCAGCCCCCTATTTGAGGCAGCACCTGAGCAGTTCTTCGGGCCA	CASSPLFEAAPEQFF	0.000121946	19	TCRBV09-01	TCRBD02-01*02	TCRBJ02-01*01
GTGACCAGTGCCCATCCTGAAGACAGCAGCTTCTACATCTGCAGTGCTAGGGGACTAGCGGGGGACCACGAGCAGTACTTCGGGCCG	CSARGLAGDHEQYF	0.000121946	19	TCRBV20	TCRBD02-01*01	TCRBJ02-07*01
ACCAGTGCCCATCCTGAAGACAGCAGCTTCTACATCTGCAGTGCTAGAGAAGGTAGCGGGGAGGGAAAGACCCAGTACTTCGGGCCA	CSAREGSGEGKTQYF	0.000121946	19	TCRBV20	TCRBD02-01*01	TCRBJ02-05*01
CTGGGGGACGCAGCCATGTACCTGTGTGCCACCAGCAGAGATCCCACAGGGCCCACCTCTGGGGCCAACGTCCTGACTTTCGGGGCC	CATSRDPTGPTSGANVLTF	0.000121946	19	TCRBV15-01*01	TCRBD01-01*01	TCRBJ02-06*01
CTGAGCTCTCTGGAGCTGGGGGACTCAGCTTTGTATTTCTGTGCCAGCAGCGTAGGACAGGGGGACTATGGCTACACCTTCGGTTCG	CASSVGQGDYGYTF	0.000121946	19	TCRBV09-01	TCRBD01-01*01	TCRBJ01-02*01
TTGTTGCTGGGGGACTCGGCCCTGTATCTCTGTGCCAGCAGCTTGGTGGCCAGCGGAACGTTCGGCGGGGAGCTGTTTTTTGGAGAA	CASSLVASGTFGGELFF	0.000121946	19	TCRBV05-05*01	TCRBD02-01	TCRBJ02-02*01
GCCTTGGAGCTGGACGACTCGGCCCTGTATCTCTGTGCCAGCAGCATTGGACAGTCGAGCTCTGGAAACACCATATATTTTGGAGAG	CASSIGQSSSGNTIYF	0.000121946	19	TCRBV05-04*01	TCRBD01-01*01	TCRBJ01-03*01
GTGAGCACCTTGGAGCTGGGGGACTCGGCCCTTTATCTTTGCGCCAGCAGCTTGACCGGGGCCTCAGAGACCCAGTACTTCGGGCCA	CASSLTGASETQYF	0.000121946	19	TCRBV05-01*01	unknown	TCRBJ02-05*01
ACTCTGAAGGTGCAGCCTGCAGAACTGGAGGATTCTGGAGTTTATTTCTGTGCCAGCAGCCAGGACAATGAGCAGTTCTTCGGGCCA	CASSQDNEQFF	0.000121946	19	TCRBV14-01*01	unknown	TCRBJ02-01*01
CTGGAGTCCGCTACCAGCTCCCAGACATCTGTGTACTTCTGTGCCATCAGTGAGTCAGAGGGATCACGCGAGCAGTACTTCGGGCCG	CAISESEGSREQYF	0.000121946	19	TCRBV10-03*01	TCRBD02-01*02	TCRBJ02-07*01
CTCAGGCTGGAGTCGGCTGCTCCCTCCCAGACATCTGTGTACTTCTGTGCCGGGGCAACCCGGCCCGATACGCAGTATTTTGGCCCA	CAGATRPDTQYF	0.000121946	19	TCRBV06-01*01	TCRBD01-01*01	TCRBJ02-03*01
CTGACAGTGACCAGTGCCCATCCTGAAGACAGCAGCTTCTACATCTGCAGTGCTGGACACCTACCTTATGGCTACACCTTCGGTTCG	CSAGHLPYGYTF	0.000121946	19	TCRBV20	TCRBD01-01*01	TCRBJ01-02*01
TTGGAGATCCAGCGCACAGAGCAGGGGGACTCGGCCATGTATCTCTGTGCCAGCAGCCCAGACTCCGGCGGGCAGTACTTCGGGCCG	CASSPDSGGQYF	0.000121946	19	TCRBV07-09	TCRBD02-01	TCRBJ02-07*01
CAGCGCACACAGCAGGAGGACTCGGCCGTGTATCTCTGTGCCAGCAGCTTAGCGACCGGACAACTCTATGGCTACACCTTCGGTTCG	CASSLATGQLYGYTF	0.000121946	19	TCRBV07-02*01	TCRBD01-01*01	TCRBJ01-02*01
CAGCCCTCAGAACCCAGGGACTCAGCTGTGTACTTCTGTGCCAGCAGAATAGCGGGGGGGAACACCGGGGAGCTGTTTTTTGGAGAA	CASRIAGGNTGELFF	0.000121946	19	TCRBV12	TCRBD02-01*01	TCRBJ02-02*01
ACTGTGAGCAACATGAGCCCTGAAGACAGCAGCATATATCTCTGCAGCGTCCCCGGGACAGGGAACTACGAGCAGTACTTCGGGCCG	CSVPGTGNYEQYF	0.000121946	19	TCRBV29-01*01	TCRBD01-01*01	TCRBJ02-07*01
CTAGAGTCTGCCATCCCCAACCAGACAGCTCTTTACTTCTGTGCCACCAGTGCGGGGGCGGGGTCCGGGGAGCTGTTTTTTGGAGAA	CATSAGAGSGELFF	0.000121946	19	TCRBV24	unknown	TCRBJ02-02*01
GTGCAGCCTGCAGAACTGGAGGATTCTGGAGTTTATTTCTGTGCCAGCAGCCTTTTGGGTGGGGCCAACGTCCTGACTTTCGGGGCC	CASSLLGGANVLTF	0.000121946	19	TCRBV14-01*01	unknown	TCRBJ02-06*01
CTGATCCTGGAGTCGCCCAGCCCCAACCAGACCTCTCTGTACTTCTGTGCCAGCATGGGGGGTCACTACGAGCAGTACTTCGGGCCG	CASMGGHYEQYF	0.000121946	19	TCRBV27-01*01	TCRBD02-01*01	TCRBJ02-07*01
CAGGTAGTGCGAGGAGATTCGGCAGCTTATTTCTGTGCCAGCTCACCACTCTTGGAGGGAATGAACACTGAAGCTTTCTTTGGACAA	CASSPLLEGMNTEAFF	0.000121946	19	TCRBV18-01*01	TCRBD02-01*02	TCRBJ01-01*01
CAGCAGGAGGACTCGGCCGTGTATCTCTGTGCCAGCAGCCCCCGCGCCGGGACAGGGGGCCTGAACTATGGCTACACCTTCGGTTCG	CASSPRAGTGGLNYGYTF	0.000121946	19	TCRBV07-02*01	TCRBD01-01*01	TCRBJ01-02*01
TTGGAGTCGGCTGCTCCCTCCCAAACATCTGTGTACTTCTGTGCCAGCACCCCCTGGGCGGGATCCTATGGCTACACCTTCGGTTCG	CASTPWAGSYGYTF	0.000121946	19	TCRBV06	TCRBD02-01*02	TCRBJ01-02*01
CTGCTGTCGGCTGCTCCCTCCCAGACATCTGTGTACTTCTGTGCCAGCAGATTGGGACAGGGGGTCTACGAGCAGTACTTCGGGCCG	CASRLGQGVYEQYF	0.000121946	19	TCRBV06-05*01	TCRBD01-01*01	TCRBJ02-07*01
GAGCTGAATGTGAACGCCTTGGAGCTGGACGACTCGGCCCTGTATCTCTGTGCCAGCGGAGAGAACACTGAAGCTTTCTTTGGACAA	CASGENTEAFF	0.000121946	19	TCRBV05-04*01	TCRBD02-01*02	TCRBJ01-01*01
ATCCGGTCCACAAAGCTGGAGGACTCAGCCATGTACTTCTGTGCCAGCAGTGACTTGCGGGATTCCCACGAGCAGTACTTCGGGCCG	CASSDLRDSHEQYF	0.000121946	19	TCRBV02-01*01	TCRBD02-01*02	TCRBJ02-07*01
GTGAACGCCTTGGAGCTGGACGACTCGGCCCTGTATCTCTGTGCCAGCAGCTTCAGCGGGGGGGCCTACGAGCAGTACTTCGGGCCG	CASSFSGGAYEQYF	0.000121946	19	TCRBV05-04*01	TCRBD02-01*01	TCRBJ02-07*01
AACGCCTTGTTGCTGGGGGACTCGGCCCTCTATCTCTGTGCCAGCAGCTTGGCGACTAGCGGACAAGAGACCCAGTACTTCGGGCCA	CASSLATSGQETQYF	0.000121946	19	TCRBV05-06*01	TCRBD02-01	TCRBJ02-05*01
ATCCAGCCTGCAGAGCTTGGGGACTCGGCCATGTATCTCTGTGCCAGCAGCTTAACCGCCTACCCAGGGCAAGCTTTCTTTGGACAA	CASSLTAYPGQAFF	0.000121946	19	TCRBV11-01*01	TCRBD01-01*01	TCRBJ01-01*01
TCGGCTGCTCCCTCCCAGACATCTGTGTACTTCTGTGCCAGCAGTTACGTCCGGACAGGGGGAGGCTATGGCTACACCTTCGGTTCG	CASSYVRTGGGYGYTF	0.000121946	19	TCRBV06-05*01	TCRBD01-01*01	TCRBJ01-02*01
ATCCAGCCTGCAAAGCTTGAGGACTCGGCCGTGTATCTCTGTGCCAGCAGCTCGACAGGGAACCGTCAACCCCAGCATTTTGGTGAT	CASSSTGNRQPQHF	0.000121946	19	TCRBV11-02*02	TCRBD01-01*01	TCRBJ01-05*01
ACCAGTGCCCATCCTGAAGACAGCAGCTTCTACATCTGCAGTGCTAGAATTCGGTCCCTGTCGAACACTGAAGCTTTCTTTGGACAA	CSARIRSLSNTEAFF	0.000121946	19	TCRBV20	TCRBD02-01	TCRBJ01-01*01
GCTCCCTCCCAAACATCTGTGTACTTCTGTGCCAGCAGTTTTTTCGGTCGAGGGGGCCCCAGCACAGATACGCAGTATTTTGGCCCA	CASSFFGRGGPSTDTQYF	0.000121946	19	TCRBV06	TCRBD01-01*01	TCRBJ02-03*01
CTGGAGTCGGCTGCTCCCTCCCAGACATCTGTGTACTTCTGTGCCAGCAGTGCAGACAGGCCCCCGCTGCCCCAGCATTTTGGTGAT	CASSADRPPLPQHF	0.000121946	19	TCRBV06-01*01	TCRBD01-01*01	TCRBJ01-05*01
TCGGCTGCTCCCTCCCAGACATCTGTGTACTTCTGTGCCAGCAGTCCAATCCTTGGGACAGGGGAAGAGACCCAGTACTTCGGGCCA	CASSPILGTGEETQYF	0.000121946	19	TCRBV06	TCRBD01-01*01	TCRBJ02-05*01
ACATCGGCCCAAAAGAACCCGACAGCTTTCTATCTCTGTGCCAGTGAGGGGGGGTACGGTGGCAATCAGCCCCAGCATTTTGGTGAT	CASEGGYGGNQPQHF	0.000121946	19	TCRBV19-01	TCRBD02-01*01	TCRBJ01-05*01
GTGACCAGTGCCCATCCTGAAGACAGCAGCTTCTACATCTGCAGTGCTGGGGGACTAGCGGGGTACAATGAGCAGTTCTTCGGGCCA	CSAGGLAGYNEQFF	0.000121946	19	TCRBV20	TCRBD02-01*01	TCRBJ02-01*01
AAGATCCAGCGCACAGAGCGGGGGGACTCAGCCGTGTATCTCTGTGCCAGCAGCCCCAACCCGTGGCCCACCGCATCCCTCGGGCCG	CASSPNPWPTASL	0.000121946	19	TCRBV07-03*01	TCRBD01-01*01	TCRBJ02-07*01
AGCACCTTGGAGCTGGGGGACTCGGCCCTTTATCTTTGCGCCAGCAGCTTTCAGGGGAATGAGAACAATGAGCAGTTCTTCGGGCCA	CASSFQGNENNEQFF	0.000121946	19	TCRBV05-01*01	TCRBD01-01*01	TCRBJ02-01*01
CTGAATGTGAACGCCTTGGAGCTGGACGACTCGGCCCTGTATCTCTGTGCCAGCAGCGCCGGGACTGTAGAGCAGTACTTCGGGCCG	CASSAGTVEQYF	0.000121946	19	TCRBV05-04*01	TCRBD02-01	TCRBJ02-07*01
GTGACCAGTGCCCATCCTGAAGACAGCAGCTTCTACATCTGCAGTGCTGGCCCCCCGGACAGGGCGACTGAAGCTTTCTTTGGACAA	CSAGPPDRATEAFF	0.000121946	19	TCRBV20	TCRBD01-01*01	TCRBJ01-01*01
CTGTCGGCTGCTCCCTCCCAGACATCTGTGTACTTCTGTGCCAGCAGTTACCGGGACAGGGGATTCTACGAGCAGTACTTCGGGCCG	CASSYRDRGFYEQYF	0.000121946	19	TCRBV06-05*01	TCRBD01-01*01	TCRBJ02-07*01
CTGACTGTGAGCAACATGAGCCCTGAAGACAGCAGCATATATCTCTGCAGCGTTGAACAGTTACAAGAGACCCAGTACTTCGGGCCA	CSVEQLQETQYF	0.000121946	19	TCRBV29-01*01	TCRBD01-01*01	TCRBJ02-05*01
AGGATCCAGCAGGTAGTGCGAGGAGATTCGGCAGCTTATTTCTGTGCCAGCACACGGGACGGGATCACTGAAGCTTTCTTTGGACAA	CASTRDGITEAFF	0.000121946	19	TCRBV18-01*01	unknown	TCRBJ01-01*01
GCCCATCCTGAAGACAGCAGCTTCTACATCTGCAGTGCTAGAGATTGGGGGGGAGGGTTGTGGCAGCCTACGCAGTATTTTGGCCCA	CSARDWGGGLWQPTQYF	0.000121946	19	TCRBV20	TCRBD02-01	TCRBJ02-03*01
AGGCTGGAGTCGGCTGCTCCCTCCCAGACATCTGTGTACTTCTGTGCCAGCAGTGTGGTACAGGGGCCCGAGCAGTACTTCGGGCCG	CASSVVQGPEQYF	0.000121946	19	TCRBV06-01*01	TCRBD01-01*01	TCRBJ02-07*01
AGGCTGCTGTCGGCTGCTCCCTCCCAGACATCTGTGTACTTCTGTGCCAGCAGACACAGGGACTCCTACGAGCAGTACTTCGGGCCG	CASRHRDSYEQYF	0.000115528	18	TCRBV06-05*01	TCRBD01-01*01	TCRBJ02-07*01
ATCAATTCCCTGGAGCTTGGTGACTCTGCTGTGTATTTCTGTGCCAGCACCCCTTGGCAGGGCAACTATGGCTACACCTTCGGTTCG	CASTPWQGNYGYTF	0.000115528	18	TCRBV03	TCRBD01-01*01	TCRBJ01-02*01
GTGAGCAACATGAGCCCTGAAGACAGCAGCATATATCTCTGCAGCGTTGAGGGCAAACAGGGCCACTATGGCTACACCTTCGGTTCG	CSVEGKQGHYGYTF	0.000115528	18	TCRBV29-01*01	TCRBD01-01*01	TCRBJ01-02*01
TCGCCCAGCCCCAACCAGACCTCTCTGTACTTCTGTGCCAGCAGCCTGGACAAGTCCGCAGCTAACTATGGCTACACCTTCGGTTCG	CASSLDKSAANYGYTF	0.000115528	18	TCRBV27-01*01	TCRBD01-01*01	TCRBJ01-02*01
CAGCGCACAGAGCAGGGGGACTCGGCCATGTATCTCTGTGCCAGCAGCGCCGAGGACATTAGCAATCAGCCCCAGCATTTTGGTGAT	CASSAEDISNQPQHF	0.000115528	18	TCRBV07-09	TCRBD01-01*01	TCRBJ01-05*01
AGTGCCCATCCTGAAGACAGCAGCTTCTACATCTGCAGTGCTAGAGATGCGGTACAGGGGGGGACCGGGGAGCTGTTTTTTGGAGAA	CSARDAVQGGTGELFF	0.000115528	18	TCRBV20	TCRBD01-01*01	TCRBJ02-02*01
GTGAACGCCTTGTTGCTGGGGGACTCGGCCCTGTATCTCTGTGCCAGCAGCTTGGGGGACCTGGGGGACGAGCAGTACTTCGGGCCG	CASSLGDLGDEQYF	0.000115528	18	TCRBV05-05*01	unknown	TCRBJ02-07*01
CACGCCCTGCAGCCAGAAGACTCAGCCCTGTATCTCTGCGCCAGCAGCCTTGGGACAGGCCTTAATTCACCCCTCCACTTTGGGAAC	CASSLGTGLNSPLHF	0.000115528	18	TCRBV04-01*01	TCRBD01-01*01	TCRBJ01-06*01
GTGACCAGTGCCCATCCTGAAGACAGCAGCTTCTACATCTGCAGTGCCCGCGGACTAGCGGCTCAAGAGACCCAGTACTTCGGGCCA	CSARGLAAQETQYF	0.000115528	18	TCRBV20	TCRBD02-01	TCRBJ02-05*01
CTGGAGTCGCCCAGCCCCAACCAGACCTCTCTGTACTTCTGTGCCAATCAAAGGGACAGGCCTACCTACGAGCAGTACTTCGGGCCG	CANQRDRPTYEQYF	0.000115528	18	TCRBV27-01*01	TCRBD01-01*01	TCRBJ02-07*01
AAGATCCAGCCTGCAAAGCTTGAGGACTCGGCCGTGTATCTCTGTGCCAGCAGCCCCGACTTGAACTATGGCTACACCTTCGGTTCG	CASSPDLNYGYTF	0.000115528	18	TCRBV11-02*02	TCRBD02-01	TCRBJ01-02*01
GTGACATCGGCCCAAAAGAACCCGACAGCTTTCTATCTCTGTGCCACCACGACTAGCGGGACTTACAATGAGCAGTTCTTCGGGCCA	CATTTSGTYNEQFF	0.000115528	18	TCRBV19-01	TCRBD02-01*02	TCRBJ02-01*01
GTGACCAGTGCCCATCCTGAAGACAGCAGCTTCTACATCTGCAGTGCTAGAGATCCCAAATCGGGTTATGGCTACACCTTCGGTTCG	CSARDPKSGYGYTF	0.000115528	18	TCRBV20	TCRBD02-01	TCRBJ01-02*01
AAGATCCAGCCCTCAGAACCCAGGGACTCAGCTGTGTACTTCTGTGCCAGCAGTTTTCGGCAGGCGAATGAGCAGTTCTTCGGGCCA	CASSFRQANEQFF	0.000115528	18	TCRBV12	TCRBD01-01*01	TCRBJ02-01*01
CGCTCACCAGGCCTGGGGGACGCAGCCATGTACCTGTGTGCCACCAGCAGAGACCCCAGCGCAGAGAACGGAGCTTTCTTTGGACAA	CATSRDPSAENGAFF	0.000115528	18	TCRBV15-01*01	TCRBD02-01	TCRBJ01-01*01
CTGGAGCTTGGTGACTCTGCTGTGTATTTCTGTGCCAGCAGCAACTACGAAGGACTAGCGTCCCCAGATACGCAGTATTTTGGCCCA	CASSNYEGLASPDTQYF	0.000115528	18	TCRBV03	TCRBD02-01	TCRBJ02-03*01
AGTGCCCATCCTGAAGACAGCAGCTTCTACATCTGCAGTGCTAGAGATCCGGCTAGCGGGGGCCAAGAGACCCAGTACTTCGGGCCA	CSARDPASGGQETQYF	0.000115528	18	TCRBV20	TCRBD02-01*01	TCRBJ02-05*01
ACGATCCAGCGCACACAGCAGGAGGACTCGGCCGTGTATCTCTGTGCCAGCAGCTTGGGAATACCAGAGACCCAGTACTTCGGGCCA	CASSLGIPETQYF	0.000115528	18	TCRBV07-02*01	unknown	TCRBJ02-05*01
GAGTCGGCTGCTCCCTCCCAGACATCTGTGTACTTCTGTGCCAGCAGTGAGAAGGTGGCAGGAAATCAGCCCCAGCATTTTGGTGAT	CASSEKVAGNQPQHF	0.000115528	18	TCRBV06-01*01	TCRBD01-01*01	TCRBJ01-05*01
CAGCCTGCAAAGCTTGAGGACTCGGCCGTGTATCTCTGTGCCAGCAGCTTAGAGGGGAACACGGGCTATGGCTACACCTTCGGTTCG	CASSLEGNTGYGYTF	0.000115528	18	TCRBV11-02*02	unknown	TCRBJ01-02*01
CACGCCCTGCAGCCAGAAGACTCAGCCCTGTATCTCTGCGCCAGCAGCCATTCCGGGACTCTTAACACTGAAGCTTTCTTTGGACAA	CASSHSGTLNTEAFF	0.000115528	18	TCRBV04-01*01	TCRBD02-01	TCRBJ01-01*01
CTAAACCTGAGCTCTCTGGAGCTGGGGGACTCAGCTTTGTATTTCTGTGCCAGCAGCGGGACAGGGATCGGCTACACCTTCGGTTCG	CASSGTGIGYTF	0.000115528	18	TCRBV09-01	TCRBD01-01*01	TCRBJ01-02*01
ACGATCCAGCGCACACAGCAGGAGGACTCGGCCGTGTATCTCTGTGCCAGCAGCTTAGACCAGAATCGTCCGCAGTTCTTCGGGCCA	CASSLDQNRPQFF	0.000115528	18	TCRBV07-02*01	TCRBD01-01*01	TCRBJ02-01*01
TTGGAGCTGGACGACTCGGCCCTGTATCTCTGTGCCAGCAGCTTGGGACAGGGTTGGGACTATAATTCACCCCTCCACTTTGGGAAC	CASSLGQGWDYNSPLHF	0.000115528	18	TCRBV05-04*01	TCRBD01-01*01	TCRBJ01-06*01
CACCTACACACCCTGCAGCCAGAAGACTCGGCCCTGTATCTCTGCGCCAGCAGCCAAAACGGGGACAGTGAGCAGTTCTTCGGGCCA	CASSQNGDSEQFF	0.000115528	18	TCRBV04-03*01	TCRBD01-01*01	TCRBJ02-01*01
ACTCTGACGATCCAGCGCACACAGCAGGAGGACTCGGCCGTGTATCTCTGTGCCAGCAGCTTAAGTTCACCCCTCCACTTTGGGAAC	CASSLSSPLHF	0.000115528	18	TCRBV07-02*01	unknown	TCRBJ01-06*01
ATCCAGCGCACAGAGCAGGGGGACTCGGCCATGTATCTCTGTGCCAGCAGCTTAGAAGGGTTTGTCCACGAGCAGTACTTCGGGCCG	CASSLEGFVHEQYF	0.000115528	18	TCRBV07-09	unknown	TCRBJ02-07*01
GTGAGCACCTTGGAGCTGGGGGACTCGGCCCTTTATCTTTGCGCCAGCAGCCCCGCGGGGGCGGGGGAGACCCAGTACTTCGGGCCA	CASSPAGAGETQYF	0.000115528	18	TCRBV05-01*01	TCRBD02-01*01	TCRBJ02-05*01
ACAGTGACCAGTGCCCATCCTGAAGACAGCAGCTTCTACATCTGCAGTGCGTTGACAGGGGGAGGGACTGAAGCTTTCTTTGGACAA	CSALTGGGTEAFF	0.000115528	18	TCRBV20	TCRBD01-01*01	TCRBJ01-01*01
GTGACCAGTGCCCATCCTGAAGACAGCAGCTTCTACATCTGCAGTGCTAGAGATCAGGGGGTCTTAAATGAAGCTTTCTTTGGACAA	CSARDQGVLNEAFF	0.000115528	18	TCRBV20	TCRBD01-01*01	TCRBJ01-01*01
CTGTCGGCTGCTCCCTCCCAGACATCTGTGTACTTCTGTGCCAGCAGTTACGTCCAGGGGGTTTCCTACGAGCAGTACTTCGGGCCG	CASSYVQGVSYEQYF	0.000115528	18	TCRBV06-05*01	TCRBD01-01*01	TCRBJ02-07*01
CTGGAGCTGGGGGACTCAGCTTTGTATTTCTGTGCCAGCAGCGGGGACATAGCGGGGGTATACACCGGGGAGCTGTTTTTTGGAGAA	CASSGDIAGVYTGELFF	0.000115528	18	TCRBV09-01	TCRBD02-01*01	TCRBJ02-02*01
GCAAAGCTTGAGGACTCGGCCGTGTATCTCTGTGCCAGCAGCCGCTCCGGGACAGGGGGCGCGAGGAATGGCTACACCTTCGGTTCG	CASSRSGTGGARNGYTF	0.000115528	18	TCRBV11-02*02	TCRBD01-01*01	TCRBJ01-02*01
CTGACAGTGACCAGTGCCCATCCTGAAGACAGCAGCTTCTACATCTGCAGTGCTACAGTCAGTGATCAGCCCCAGCATTTTGGTGAT	CSATVSDQPQHF	0.000115528	18	TCRBV20	TCRBD01-01*01	TCRBJ01-05*01
ATCAATTCCCTGGAGCTTGGTGACTCTGCTGTGTATTTCTGTGCCAGCAGCCGTTTTACGAACACCGGGGAGCTGTTTTTTGGAGAA	CASSRFTNTGELFF	0.000115528	18	TCRBV03	TCRBD02-01	TCRBJ02-02*01
AGGCTGGAGTTGGCTGCTCCCTCCCAGACATCTGTGTACTTCTGTGCCAGCAGTTACTCGAATGAAGGCGAGCAGTTCTTCGGGCCA	CASSYSNEGEQFF	0.000115528	18	TCRBV06-06	unknown	TCRBJ02-01*01
ACCAGTGCCCATCCTGAAGACAGCAGCTTCTACATCTGCAGTGCTAGCCGCGGGGACAGGGGGCGCGTTGGCTACACCTTCGGTTCG	CSASRGDRGRVGYTF	0.000115528	18	TCRBV20	TCRBD01-01*01	TCRBJ01-02*01
TCCCTAGAGTCTGCCATCCCCAACCAGACAGCTCTTTACTTCTGTGCCACCAGTGGAGGGGGCAATCAGCCCCAGCATTTTGGTGAT	CATSGGGNQPQHF	0.000115528	18	TCRBV24	unknown	TCRBJ01-05*01
CACGCCCTGCAGCCAGAAGACTCAGCCCTGTATCTCTGCGCCAGCAGCCAGTATAGCGGGGCGACAGATACGCAGTATTTTGGCCCA	CASSQYSGATDTQYF	0.000115528	18	TCRBV04-01*01	TCRBD02-01*01	TCRBJ02-03*01
ACGATCCAGCGCACACAGCAGGAGGACTCGGCCGTGTATCTCTGTGCCAGCAGCTTAGGGGGGCAAGAGACCCAGTACTTCGGGCCA	CASSLGGQETQYF	0.000115528	18	TCRBV07-02*01	unknown	TCRBJ02-05*01
CATCCTGAAGACAGCAGCTTCTACATCTGCAGTGCTAGAGTTCTTCTACCGGACAGGGGAAGAGACACTGAAGCTTTCTTTGGACAA	CSARVLLPDRGRDTEAFF	0.000109109	17	TCRBV20	TCRBD01-01*01	TCRBJ01-01*01
GTGACCAGTGCCCATCCTGAAGACAGCAGCTTCTACATCTGCAGTGCCTCACCTAGCGGGGGGAACTACGAGCAGTACTTCGGGCCG	CSASPSGGNYEQYF	0.000109109	17	TCRBV20	TCRBD02-01*01	TCRBJ02-07*01
TTGGAGTCGGCTGCTCCCTCCCAAACATCTGTGTACTTCTGTGCCAGCAGTACACCCGGGGGGACAGATACGCAGTATTTTGGCCCA	CASSTPGGTDTQYF	0.000109109	17	TCRBV06	TCRBD02-01*01	TCRBJ02-03*01
CTTCACATCAATTCCCTGGAGCTTGGTGACTCTGCTGTGTATTTCTGTGCCAGCCGGGGTTTATCCTACGAGCAGTACTTCGGGCCG	CASRGLSYEQYF	0.000109109	17	TCRBV03	TCRBD02-01*01	TCRBJ02-07*01
CAGCGCACACAGCAGGAGGACTCGGCCGTGTATCTCTGTGCCAGCACCTCTCTTGGGACTAGCGTTAGTGAGCAGTACTTCGGGCCG	CASTSLGTSVSEQYF	0.000109109	17	TCRBV07-02*01	TCRBD02-01	TCRBJ02-07*01
AGGCTGCTGTCGGCTGCTCCCTCCCAGACATCTGTGTACTTCTGTGCCAGCAGAGGCCCCGGGACGAACGAGCAGTACTTCGGGCCG	CASRGPGTNEQYF	0.000109109	17	TCRBV06-05*01	unknown	TCRBJ02-07*01
CAGCCCTCAGAACCCAGGGACTCAGCTGTGTACTTCTGTGCCAGCAGTTCCCTCGACCCCTCCCGGAATGGCTACACCTTCGGTTCG	CASSSLDPSRNGYTF	0.000109109	17	TCRBV12	unknown	TCRBJ01-02*01
CCCTCAGAACCCAGGGACTCAGCTGTGTACTTCTGTGCCAGCGGAGGGACAGGTGGAGTGGGCACAGATACGCAGTATTTTGGCCCA	CASGGTGGVGTDTQYF	0.000109109	17	TCRBV12	TCRBD01-01*01	TCRBJ02-03*01
TCAGAACCCAGGGACTCAGCTGTGTACTTCTGTGCCAGCAGTGCAAAGTTGGGGACAGGGGACCCCTACGAGCAGTACTTCGGGCCG	CASSAKLGTGDPYEQYF	0.000109109	17	TCRBV12	TCRBD01-01*01	TCRBJ02-07*01
GAGTCGGCTGCTCCCTCCCAAACATCTGTGTACTTCTGTGCCAGCAGTTACAGGGAGGGAGGGCACAATGAGCAGTTCTTCGGGCCA	CASSYREGGHNEQFF	0.000109109	17	TCRBV06	TCRBD02-01*02	TCRBJ02-01*01
CGGTCCACAAAGCTGGAGGACTCAGCCATGTACTTCTGTGCCAGCACTGTCCCCATGGCTGGGGCCAACGTCCTGACTTTCGGGGCC	CASTVPMAGANVLTF	0.000109109	17	TCRBV02-01*01	unknown	TCRBJ02-06*01
TTGGAGATCCAGCGCACAGAGCAGGGGGACTCGGCCATGTATCTCTGTGCCAGCAGCTCTGAAGTCGGCGAGCAGTACTTCGGGCCG	CASSSEVGEQYF	0.000109109	17	TCRBV07-09	TCRBD02-01	TCRBJ02-07*01
CTGACGATCCAGCGCACACAGCAGGAGGACTCGGCCGTGTATCTCTGTGCCAGCAGCATTACACGAGGAGAGCAGTACTTCGGGCCG	CASSITRGEQYF	0.000109109	17	TCRBV07-02*01	TCRBD02-01*02	TCRBJ02-07*01
ACCAGTGCCCATCCTGAAGACAGCAGCTTCTACATCTGCAGTGCCCGGGGACTAGCGGGGGCCTACAATGAGCAGTTCTTCGGGCCA	CSARGLAGAYNEQFF	0.000109109	17	TCRBV20	TCRBD02-01*01	TCRBJ02-01*01
TCTCTGGAGCTGGGGGACTCAGCTTTGTATTTCTGTGCCAGCAGCGCAGACCCCCTACCTAAAGGCTATGGCTACACCTTCGGTTCG	CASSADPLPKGYGYTF	0.000109109	17	TCRBV09-01	unknown	TCRBJ01-02*01
GAGCTGAATGTGAACGCCTTGTTGCTGGGGGACTCGGCCCTCTATCTCTGTGCCAGCAGCAGGGAGGGTGGGCAGTATTTTGGCCCA	CASSREGGQYF	0.000109109	17	TCRBV05-06*01	TCRBD02-01*02	TCRBJ02-03*01
CTGAGCTCTCTGGAGCTGGGGGACTCAGCTTTGTATTTCTGTGCCAGCAGCGTGACCCCCAGAGATTCACCCCTCCACTTTGGGAAC	CASSVTPRDSPLHF	0.000109109	17	TCRBV09-01	unknown	TCRBJ01-06*01
AAGATCCAGCCCTCAGAACCCAGGGACTCAGCTGTGTACTTCTGTGCCAGCAGTTCGGCGCGGGGCTACGAGCAGTACTTCGGGCCG	CASSSARGYEQYF	0.000109109	17	TCRBV12	TCRBD02-01*01	TCRBJ02-07*01
CGGTCCACAAAGCTGGAGGACTCAGCCATGTACTTCTGTGCCAGCAGTCGTACAGGGGGCCCAGGGGAGACCCAGTACTTCGGGCCA	CASSRTGGPGETQYF	0.000109109	17	TCRBV02-01*01	TCRBD01-01*01	TCRBJ02-05*01
GCGTCTGCTGTACCCTCTCAGACATCTGTGTACTTCTGTGCCAGCAGTGACCCAATCAGGGGGCTGTACGAGCAGTACTTCGGGCCG	CASSDPIRGLYEQYF	0.000109109	17	TCRBV06-04	TCRBD01-01*01	TCRBJ02-07*01
AGCAACATGAGCCCTGAAGACAGCAGCATATATCTCTGCAGCGTTGAAGACTGGACCCTAACGGGCACTGAAGCTTTCTTTGGACAA	CSVEDWTLTGTEAFF	0.000109109	17	TCRBV29-01*01	unknown	TCRBJ01-01*01
GTGACCAGTGCCCATCCTGAAGACAGCAGCTTCTACATCTGCAGTGCTAGAGGGGCAGGCCCCGCTACTGAAGCTTTCTTTGGACAA	CSARGAGPATEAFF	0.000109109	17	TCRBV20	TCRBD01-01*01	TCRBJ01-01*01
CTGACGATCCAGCGCACACAGCAGGAGGACTCGGCCGTGTATCTCTGTGCCAGCAGCTTACCTTCCTACGAGCAGTACTTCGGGCCG	CASSLPSYEQYF	0.000109109	17	TCRBV07-02*01	TCRBD02-01	TCRBJ02-07*01
CACACCCTGCAGCCAGAAGACTCGGCCCTGTATCTCTGCGCCAGCAGCCAAGAAGTCGCGGAATCCTACGAGCAGTACTTCGGGCCG	CASSQEVAESYEQYF	0.000109109	17	TCRBV04-03*01	TCRBD02-01	TCRBJ02-07*01
GCCCATCCTGAAGACAGCAGCTTCTACATCTGCAGTGCTAGCCCAAGGACAGAGAGCTCCTATAATTCACCCCTCCACTTTGGGAAC	CSASPRTESSYNSPLHF	0.000109109	17	TCRBV20	TCRBD01-01*01	TCRBJ01-06*01
CTGACTGTGAGCAACATGAGCCCTGAAGACAGCAGCATATATCTCTGCAGCGTTAATAGGGGGGGCACTGAAGCTTTCTTTGGACAA	CSVNRGGTEAFF	0.000109109	17	TCRBV29-01*01	TCRBD02-01*01	TCRBJ01-01*01
CTGGGGTTGGAGTCGGCTGCTCCCTCCCAAACATCTGTGTACTTCTGTGCCAGCAGCCGTTCGGGCGATGGCTACACCTTCGGTTCG	CASSRSGDGYTF	0.000109109	17	TCRBV06	unknown	TCRBJ01-02*01
TCCCTGGAGCTTGGTGACTCTGCTGTGTATTTCTGTGCCAGCAGCCCACCGGGACTTATTACTCATTCACCCCTCCACTTTGGGAAC	CASSPPGLITHSPLHF	0.000109109	17	TCRBV03	TCRBD02-01	TCRBJ01-06*01
AGCACCTTGGAGCTGGGGGACTCGGCCCTTTATCTTTGCGCCAGCAGCCCCGGACAGGGGTTAAACACTGAAGCTTTCTTTGGACAA	CASSPGQGLNTEAFF	0.000109109	17	TCRBV05-01*01	TCRBD01-01*01	TCRBJ01-01*01
ACAGTGACCAGTGCCCATCCTGAAGACAGCAGCTTCTACATCTGCAGTGCTCAAGTCTCGATGAACACTGAAGCTTTCTTTGGACAA	CSAQVSMNTEAFF	0.000109109	17	TCRBV20	unknown	TCRBJ01-01*01
ATCCAGCGCACAGAGCAGGGGGACTCGGCCATGTATCTCTGTGCCAGCAGCTTTTCGGACGGGGGATACGAGCAGTACTTCGGGCCG	CASSFSDGGYEQYF	0.000109109	17	TCRBV07-09	TCRBD02-01*01	TCRBJ02-07*01
GTGACATCGGCCCAAAAGAACCCGACAGCTTTCTATCTCTGTGCCAGTAGTGCGGGACACCTGAACACTGAAGCTTTCTTTGGACAA	CASSAGHLNTEAFF	0.000109109	17	TCRBV19-01	unknown	TCRBJ01-01*01
GTGACCAGTGCCCATCCTGAAGACAGCAGCTTCTACATCTGCAGTGCTCCCACAGGGATACATAATTCACCCCTCCACTTTGGGAAC	CSAPTGIHNSPLHF	0.000109109	17	TCRBV20	TCRBD01-01*01	TCRBJ01-06*01
CTTCACCTACACACCCTGCAGCCAGAAGACTCGGCCCTGTATCTCTGTGCCAGCAGCCATTGGACCTCGGAGCAGTACTTCGGGCCG	CASSHWTSEQYF	0.000109109	17	TCRBV04-02*01	unknown	TCRBJ02-07*01
ACGTTGGCGTCTGCTGTACCCTCTCAGACATCTGTGTACTTCTGTGCCAGCGGGGGGGCGGGCACAGATACGCAGTATTTTGGCCCA	CASGGAGTDTQYF	0.000109109	17	TCRBV06-04	TCRBD02-01*01	TCRBJ02-03*01
GTGACCAGTGCCCATCCTGAAGACAGCAGCTTCTACATCTGCAGTGCTAGTGAGTCGGGGACTAACTATGGCTACACCTTCGGTTCG	CSASESGTNYGYTF	0.000109109	17	TCRBV20	TCRBD02-01*01	TCRBJ01-02*01
CAGCCAGAAGACTCGGCCCTGTATCTCTGCGCCAGCAGCCCGGGACTAGCGGGGGGCCCGGACACCGGGGAGCTGTTTTTTGGAGAA	CASSPGLAGGPDTGELFF	0.000109109	17	TCRBV04-03*01	TCRBD02-01*01	TCRBJ02-02*01
ATCCAGCGCACAGAGCAGGGGGACTCGGCCATGTATCTCTGTGCCAGCAGCTTAGCGGCCAGCCAGACTGAAGCTTTCTTTGGACAA	CASSLAASQTEAFF	0.000109109	17	TCRBV07-09	unknown	TCRBJ01-01*01
ACATCGGCCCAAAAGAACCCGACAGCTTTCTATCTCTGTGCCAGTAGTTTCACCCCCGGACAGGGGTACGAGCAGTACTTCGGGCCG	CASSFTPGQGYEQYF	0.000109109	17	TCRBV19-01	TCRBD01-01*01	TCRBJ02-07*01
ATCCAGCGCACAGAGCAGGGGGACTCGGCCATGTATCTCTGTGCCAGCAACCCGACAGAGAACACCGGGGAGCTGTTTTTTGGAGAA	CASNPTENTGELFF	0.000109109	17	TCRBV07-09	TCRBD01-01*01	TCRBJ02-02*01
TCTCTGGAGCTGGGGGACTCAGCTTTGTATTTCTGTGCCAGCAGCGCATTCGTAGCGGGGGCAAACAATGAGCAGTTCTTCGGGCCA	CASSAFVAGANNEQFF	0.000109109	17	TCRBV09-01	TCRBD02-01*01	TCRBJ02-01*01
ACTGTGAGCAACATGAGCCCTGAAGACAGCAGCATATATCTCTGCAGCGTCGGGGGACAGGCTAATGAAAAACTGTTTTTTGGCAGT	CSVGGQANEKLFF	0.000109109	17	TCRBV29-01*01	TCRBD01-01*01	TCRBJ01-04*01
CAGCCCTCAGAACCCAGGGACTCAGCTGTGTACTTCTGTGCCAGCAGTTTGCCGGCGGTGGGCACCGGGGAGCTGTTTTTTGGAGAA	CASSLPAVGTGELFF	0.000109109	17	TCRBV12	TCRBD02-01	TCRBJ02-02*01
CTGAGCTCTCTGGAGCTGGGGGACTCAGCTTTGTATTTCTGTGCCAGCAGCGTCAGGGAGAGGCGTGAAAAACTGTTTTTTGGCAGT	CASSVRERREKLFF	0.000109109	17	TCRBV09-01	unknown	TCRBJ01-04*01
AGGCTGGAGTTGGCTGCTCCCTCCCAGACATCTGTGTACTTCTGTGCCAGCAGACAAGGGATGAACACTGAAGCTTTCTTTGGACAA	CASRQGMNTEAFF	0.000109109	17	TCRBV06-06	unknown	TCRBJ01-01*01
ATCCTGGAGTCGCCCAGCCCCAACCAGACCTCTCTGTACTTCTGTGCCAGCAGTTTTGATACAGGGTTTGGCTACACCTTCGGTTCG	CASSFDTGFGYTF	0.000109109	17	TCRBV27-01*01	TCRBD01-01*01	TCRBJ01-02*01
CTGAAGATCCAGCGCACACAGCAGGAGGACTCCGCCGTGTATCTCTGTGCCAGCAGCTTACCCCCGTCCGAGCAGTACTTCGGGCCG	CASSLPPSEQYF	0.000109109	17	TCRBV07-08*01	TCRBD02-01	TCRBJ02-07*01
AGGCTGCTGTCGGCTGCTCCCTCCCAGACATCTGTGTACTTCTGTGCCAGCAGTTACTACGGGGGAGAGACCCAGTACTTCGGGCCA	CASSYYGGETQYF	0.000109109	17	TCRBV06-05*01	TCRBD02-01*01	TCRBJ02-05*01
TCGGCCCAAAAGAACCCGACAGCTTTCTATCTCTGTGCCAGTAGTATTTCGTGGACAGGGGGTCGCAATGAGCAGTTCTTCGGGCCA	CASSISWTGGRNEQFF	0.000109109	17	TCRBV19-01	TCRBD01-01*01	TCRBJ02-01*01
ATCCAGCCCTCAGAACCCAGGGACTCAGCTGTGTACTTCTGTGCCAGCAGTTTATTGCAGGGGTACACTGAAGCTTTCTTTGGACAA	CASSLLQGYTEAFF	0.000109109	17	TCRBV12	TCRBD01-01*01	TCRBJ01-01*01
ATCCAGCGCACACAGCAGGAGGACTCCGCCGTGTATCTCTGTGCCAGCGTTAACCTTGGGCCTGTAAAGACCCAGTACTTCGGGCCA	CASVNLGPVKTQYF	0.000109109	17	TCRBV07-08*01	TCRBD01-01*01	TCRBJ02-05*01
CAGGTAGTGCGAGGAGATTCGGCAGCTTATTTCTGTGCCAGCTCACCACCGGGAGCGGGGGGGCAAGATACGCAGTATTTTGGCCCA	CASSPPGAGGQDTQYF	0.000109109	17	TCRBV18-01*01	TCRBD02-01*01	TCRBJ02-03*01
GCGTCTGCTGTACCCTCTCAGACATCTGTGTACTTCTGTGCCAGCAGTGACTCGGCTAGCGGGGGGAATGAGCAGTTCTTCGGGCCA	CASSDSASGGNEQFF	0.000109109	17	TCRBV06-04	TCRBD02-01*01	TCRBJ02-01*01
AATGTGAGCACCTTGGAGCTGGGGGACTCGGCCCTTTATCTTTGCGCCAGCAGCTTGCCTAGCCAAGAGACCCAGTACTTCGGGCCA	CASSLPSQETQYF	0.000109109	17	TCRBV05-01*01	TCRBD02-01	TCRBJ02-05*01
CAGTCCACGGAGTCAGGGGACACAGCACTGTATTTCTGTGCCAGCAGCAAACAGGGACAGGGGCACTATGGCTACACCTTCGGTTCG	CASSKQGQGHYGYTF	0.000109109	17	TCRBV21-01*01	TCRBD01-01*01	TCRBJ01-02*01
TCTGCTGTACCCTCTCAGACATCTGTGTACTTCTGTGCCAGCAGTCCCACTAGCGGGGGGGGCACAGATACGCAGTATTTTGGCCCA	CASSPTSGGGTDTQYF	0.000109109	17	TCRBV06-04	TCRBD02-01*01	TCRBJ02-03*01
ACAGTGACCAGTGCCCATCCTGAAGACAGCAGCTTCTACATCTGCAGTGCCTCAGGGAATAGGAACACTGAAGCTTTCTTTGGACAA	CSASGNRNTEAFF	0.000109109	17	TCRBV20	TCRBD01-01*01	TCRBJ01-01*01
GAGTCGGCTGCTCCCTCCCAGACATCTGTGTACTTCTGTGCCAGCACCCCACTAGCGGGGGGCTACGGGGAGCTGTTTTTTGGAGAA	CASTPLAGGYGELFF	0.000102691	16	TCRBV06-01*01	TCRBD02-01*01	TCRBJ02-02*01
ATCCAGGCTACGAAGCTTGAGGATTCAGCAGTGTATTTTTGTGCCAGCATTACCGGGACGGAAACTTACGAGCAGTACTTCGGGCCG	CASITGTETYEQYF	0.000102691	16	TCRBV16-01	unknown	TCRBJ02-07*01
CGCACACAGCAGGAGGACTCGGCCGTGTATCTCTGTGCCAGCAGCTTAGCTTCTAGCCTCAACACAGATACGCAGTATTTTGGCCCA	CASSLASSLNTDTQYF	0.000102691	16	TCRBV07-02*01	TCRBD02-01	TCRBJ02-03*01
GAGTCGGCTGCTCCCTCCCAGACATCTGTGTACTTCTGTGCCAGCAGTGGCGGGGGGAACTCCTACAATGAGCAGTTCTTCGGGCCA	CASSGGGNSYNEQFF	0.000102691	16	TCRBV06-01*01	TCRBD02-01*01	TCRBJ02-01*01
GCCCAAAAGAACCCGACAGCTTTCTATCTCTGTGCCAGTAGCCCACCCCTCGACAGAAAAAGCAATCAGCCCCAGCATTTTGGTGAT	CASSPPLDRKSNQPQHF	0.000102691	16	TCRBV19-01	TCRBD01-01*01	TCRBJ01-05*01
CTGAACATGAGCTCCTTGGAGCTGGGGGACTCAGCCCTGTACTTCTGTGCCAGCAGCTTAGATACAGATACGCAGTATTTTGGCCCA	CASSLDTDTQYF	0.000102691	16	TCRBV13-01*01	unknown	TCRBJ02-03*01
CAGCGCACAGAGCAGGGGGACTCGGCCATGTATCTCTGTGCCAGCAGCTTAGGTACAGGGGTTTACACTGAAGCTTTCTTTGGACAA	CASSLGTGVYTEAFF	0.000102691	16	TCRBV07-09	TCRBD01-01*01	TCRBJ01-01*01
GAGTTGGCTGCTCCCTCCCAGACATCTGTGTACTTCTGTGCCAGCATTTTAGGGCCAGGGGGCAACTACGAGCAGTACTTCGGGCCG	CASILGPGGNYEQYF	0.000102691	16	TCRBV06-06	TCRBD01-01*01	TCRBJ02-07*01
ACCTTGGAGCTGGGGGACTCGGCCCTTTATCTTTGCGCCAGCAGCTTGGAATCCGGGATCAACACCGGGGAGCTGTTTTTTGGAGAA	CASSLESGINTGELFF	0.000102691	16	TCRBV05-01*01	TCRBD02-01*02	TCRBJ02-02*01
GTGACCAGTGCCCATCCTGAAGACAGCAGCTTCTACATCTGCAGTGCTAGAGTTTCTGGGGGCTTGTACGAGCAGTACTTCGGGCCG	CSARVSGGLYEQYF	0.000102691	16	TCRBV20	TCRBD01-01*01	TCRBJ02-07*01
ATCCAGCGCACAGAGCGGGGGGACTCAGCCGTGTATCTCTGTGCCAGCAGCTTGGGAGGCAATAATTCACCCCTCCACTTTGGGAAC	CASSLGGNNSPLHF	0.000102691	16	TCRBV07-03*01	TCRBD02-01*02	TCRBJ01-06*01
GAATCCTTTCCTCTCACTGTGACATCGGCCCAAAAGAACCCGACAGCTTTCTATCTCTGTGCCAGTAGTATCACCTTGTGGGGGCCG	CASSITLW	0.000102691	16	TCRBV19-01	unknown	TCRBJ02-07*01
CAGCGCACACAGCAGGAGGACTCGGCCGTGTATCTCTGTGCCAGCAGCTTAGACGGCGGGCGATATTCACCCCTCCACTTTGGGAAC	CASSLDGGRYSPLHF	0.000102691	16	TCRBV07-02*01	TCRBD02-01	TCRBJ01-06*01
AATTCCCTGGAGCTTGGTGACTCTGCTGTGTATTTCTGTGCCAGCAGGGGAGTCGGGGGGGACTACAATGAGCAGTTCTTCGGGCCA	CASRGVGGDYNEQFF	0.000102691	16	TCRBV03	TCRBD02-01*01	TCRBJ02-01*01
ATCCAGCGCACACAGCAGGAGGACTCGGCCGTGTATCTCTGTGCCAGCAGCTTAGCACAGGGGGCGCATGGCTACACCTTCGGTTCG	CASSLAQGAHGYTF	0.000102691	16	TCRBV07-02*01	TCRBD01-01*01	TCRBJ01-02*01
CACACCCTGCAGCCAGAAGACTCGGCCCTGTATCTCTGCGCCAGCAGCCAAGAAGACGACCGACTCGGTGAAGCTTTCTTTGGACAA	CASSQEDDRLGEAFF	0.000102691	16	TCRBV04-03*01	TCRBD02-01	TCRBJ01-01*01
ATCCAGCGCACACAGCAGGAGGACTCGGCCGTGTATCTCTGTGCCAGCAGCTTAGGCGACACGAAGGCGCGAGCTTTCTTTGGACAA	CASSLGDTKARAFF	0.000102691	16	TCRBV07-02*01	TCRBD01-01*01	TCRBJ01-01*01
CAGCGCACAGAGCGGGGGGACTCAGCCGTGTATCTCTGTGCCAGCAGCCAGGGACTAGCGGGGTGGCAGACCCAGTACTTCGGGCCA	CASSQGLAGWQTQYF	0.000102691	16	TCRBV07-03*01	TCRBD02-01*01	TCRBJ02-05*01
CAGCGCACAGAGCGGGGGGACTCAGCCGTGTATCTCTGTGCCAGCAGCTTTGAAGGGACAAACAATTCACCCCTCCACTTTGGGAAC	CASSFEGTNNSPLHF	0.000102691	16	TCRBV07-03*01	TCRBD01-01*01	TCRBJ01-06*01
AAGATCCAGCCTGCAAAGCTTGAGGACTCGGCCGTGTATCTCTGTGCCAGCAGCTTAGATCCAAATTCACCCCTCCACTTTGGGAAC	CASSLDPNSPLHF	0.000102691	16	TCRBV11-02*02	TCRBD01-01*01	TCRBJ01-06*01
ACCAGTGCCCATCCTGAAGACAGCAGCTTCTACATCTGCAGTGCTACCCCCCGGACAGGGATCAATCAGCCCCAGCATTTTGGTGAT	CSATPRTGINQPQHF	0.000102691	16	TCRBV20	TCRBD01-01*01	TCRBJ01-05*01
CTACACACCCTGCAGCCAGAAGACTCGGCCCTGTATCTCTGCGCCAGCAGCCAAGGGCTAGCTAGGGAGACCCAGTACTTCGGGCCA	CASSQGLARETQYF	0.000102691	16	TCRBV04-03*01	TCRBD02-01	TCRBJ02-05*01
CAGCCCTCAGAACCCAGGGACTCAGCTGTGTACTTCTGTGCCAGCAGTTTATGGGCCAGCGGGGGGAGTGAGCAGTTCTTCGGGCCA	CASSLWASGGSEQFF	0.000102691	16	TCRBV12	TCRBD02-01*01	TCRBJ02-01*01
CTGCAGCCAGAAGACTCGGCCCTGTATCTCTGTGCCAGCAGCCAAGGTCAGGTGGGCGGCCCTTACAATGAGCAGTTCTTCGGGCCA	CASSQGQVGGPYNEQFF	0.000102691	16	TCRBV04-02*01	unknown	TCRBJ02-01*01
GCCATGTATCTCTGTGCCAGCAGCGAAAAGGTACAGGGGGTTAGGACTAGCGGGAAGACCTCCTACAATGAGCAGTTCTTCGGGCCA	CASSEKVQGVRTSGKTSYNEQFF	0.000102691	16	unknown	TCRBD02-01*02	TCRBJ02-01*01
ACTGTGACATCGGCCCAAAAGAACCCGACAGCTTTCTATCTCTGTGCCAGTAGGCCTTCCGGGACAGATACGCAGTATTTTGGCCCA	CASRPSGTDTQYF	0.000102691	16	TCRBV19-01	TCRBD02-01	TCRBJ02-03*01
TTGGAGATCCAGCGCACAGAGCAGGGGGACTCGGCCATGTATCTCTGTGCCAGCAGCTTAGATCGTCAGCCCCAGCATTTTGGTGAT	CASSLDRQPQHF	0.000102691	16	TCRBV07-09	TCRBD02-01	TCRBJ01-05*01
GAGGACTCGGCCGTGTATCTCTGTGCCAGCAGCTTTGACTCTTTATTAGCGGGGGGGGAAAACACAGATACGCAGTATTTTGGCCCA	CASSFDSLLAGGENTDTQYF	0.000102691	16	unknown	TCRBD02-01*01	TCRBJ02-03*01
CCTGCAAAGCTTGAGGACTCGGCCGTGTATCTCTGTGCCAGCAGCTTAGAGTCAGGGCTACTTGGGGCGAGCTACACCTTCGGTTCG	CASSLESGLLGASYTF	0.000102691	16	TCRBV11-02*02	TCRBD01-01*01	TCRBJ01-02*01
GAGATCCAGCGCACAGAGCAGGGGGACTCGGCCATGTATCTCTGTGCCAGCAGCTTAGGGGCCAGCTACGAGCAGTACTTCGGGCCG	CASSLGASYEQYF	0.000102691	16	TCRBV07-09	TCRBD01-01*01	TCRBJ02-07*01
CAGGTAGTGCGAGGAGATTCGGCAGCTTATTTCTGTGCCAGCTCACAGAGACTAACCTTAAACACCGGGGAGCTGTTTTTTGGAGAA	CASSQRLTLNTGELFF	0.000102691	16	TCRBV18-01*01	TCRBD02-01	TCRBJ02-02*01
CTACACACCCTGCAGCCAGAAGACTCGGCCCTGTATCTCTGTGCCAGCTCTAGCGGGGGGGCCGGGGAGACCCAGTACTTCGGGCCA	CASSSGGAGETQYF	0.000102691	16	TCRBV04-02*01	TCRBD02-01*01	TCRBJ02-05*01
CAGCGCACACAGCAGGAGGACTCGGCCGTGTATCTCTGTGCCAGCAGCTTAGGGGACAGGCGCAACACTGAAGCTTTCTTTGGACAA	CASSLGDRRNTEAFF	0.000102691	16	TCRBV07-02*01	TCRBD01-01*01	TCRBJ01-01*01
CTGAGCTCTCTGGAGCTGGGGGACTCAGCTTTGTATTTCTGTGCCAGCAGCGGCCAGGGTAGCACAGATACGCAGTATTTTGGCCCA	CASSGQGSTDTQYF	0.000102691	16	TCRBV09-01	TCRBD01-01*01	TCRBJ02-03*01
CAGCGCACACAGCAGGAGGACTCGGCCGTGTATCTCTGTGCCAGCAGCCTTGGGCCAGGGCTCGGCACTGAAGCTTTCTTTGGACAA	CASSLGPGLGTEAFF	0.000102691	16	TCRBV07-02*01	TCRBD01-01*01	TCRBJ01-01*01
ATCCAGCGCACACAGCAGGAGGACTCGGCCGTGTATCTCTGTGCCAGCAGCCCTTCTGGGGGTAACTATGGCTACACCTTCGGTTCG	CASSPSGGNYGYTF	0.000102691	16	TCRBV07-02*01	unknown	TCRBJ01-02*01
TTAAACCTTCACCTACACGCCCTGCAGCCAGAAGACTCAGCCCTGTATCTCTGCGCCAGCAGCCAAGAGACCCAGTACTTCGGGCCA	CASSQETQYF	0.000102691	16	TCRBV04-01*01	unknown	TCRBJ02-05*01
CAGCCCTCAGAACCCAGGGACTCAGCTGTGTACTTCTGTGCCAGCACCGGGGGGGTGTCTACTCGGGAGACCCAGTACTTCGGGCCA	CASTGGVSTRETQYF	0.000102691	16	TCRBV12	TCRBD02-01*01	TCRBJ02-05*01
CTGGAGTCGGCTGCTCCCTCCCAGACATCTGTGTACTTCTGTGCCAGCAGTGAATGGCAGGGGGGGGCTGAAGCTTTCTTTGGACAA	CASSEWQGGAEAFF	0.000102691	16	TCRBV06-01*01	unknown	TCRBJ01-01*01
GCCCAAAAGAACCCGACAGCTTTCTATCTCTGTGCCAGCCGGGACAGCTATCGTCTTCTCAGCAATCAGCCCCAGCATTTTGGTGAT	CASRDSYRLLSNQPQHF	0.000102691	16	TCRBV19-01	TCRBD01-01*01	TCRBJ01-05*01
ACTCTGGAGTCTGCTGCCTCCTCCCAGACATCTGTATATTTCTGCGCCACCAGGACAGGGGAGGCCTACGAGCAGTACTTCGGGCCG	CATRTGEAYEQYF	0.000102691	16	TCRBV10-01	TCRBD01-01*01	TCRBJ02-07*01
CTGAAGATCCGGTCCACAAAGCTGGAGGACTCAGCCATGTACTTCTGTGCCAGCAGCGTAAACGTTTACGAGCAGTACTTCGGGCCG	CASSVNVYEQYF	0.000102691	16	TCRBV02-01*01	unknown	TCRBJ02-07*01
GCCTTGGAGCTGGACGACTCGGCCCTGTATCTCTGTGCCAGCAGCCCCGCCAGGGACAGGGGGACCTACGAGCAGTACTTCGGGCCG	CASSPARDRGTYEQYF	0.000102691	16	TCRBV05-04*01	TCRBD01-01*01	TCRBJ02-07*01
GTACCCTCTCAGACATCTGTGTACTTCTGTGCCAGCAGTGACACGGGACTAGCGGGGGAAAACACCGGGGAGCTGTTTTTTGGAGAA	CASSDTGLAGENTGELFF	0.000102691	16	TCRBV06-04	TCRBD02-01*01	TCRBJ02-02*01
CTGGAGTCGGCTGCTCCCTCCCAGACATCTGTGTACTTCTGTGCCAGCAGTACAGACTACTCTGGAAACACCATATATTTTGGAGAG	CASSTDYSGNTIYF	0.000102691	16	TCRBV06-01*01	TCRBD02-01	TCRBJ01-03*01
CTGCAGCCAGAAGACTCAGCCCTGTATCTCTGCGCCAGCAGCCAAGATCGGTCCAACTCTGGGGCCAACGTCCTGACTTTCGGGGCC	CASSQDRSNSGANVLTF	0.000102691	16	TCRBV04-01*01	TCRBD02-01	TCRBJ02-06*01
CAGCGCACACAGCAGGAGGACTCGGCCGTGTATCTCTGTGCCAGCAGCTCTGGGACAGGGGGCCGGAGTGAGCAGTTCTTCGGGCCA	CASSSGTGGRSEQFF	0.000102691	16	TCRBV07-02*01	TCRBD01-01*01	TCRBJ02-01*01
TTGGAGTCGGCTGCTCCCTCCCAAACATCTGTGTACTTCTGTGCCAGCAGTTACCCCGGGATTGACTATGGCTACACCTTCGGTTCG	CASSYPGIDYGYTF	0.000102691	16	TCRBV06	TCRBD02-01*02	TCRBJ01-02*01
CTGAAGATCCGGTCCACAAAGCTGGAGGACTCAGCCATGTACTTCTGTGCCAGCGGCACAGGGCATATTAGAGCTTTCTTTGGACAA	CASGTGHIRAFF	0.000102691	16	TCRBV02-01*01	TCRBD01-01*01	TCRBJ01-01*01
GCCCTGCAGCCAGAAGACTCAGCCCTGTATCTCTGCGCCAGCAGCCAAGGACAGTCCTCTGGGGCCAACGTCCTGACTTTCGGGGCC	CASSQGQSSGANVLTF	9.6273e-05	15	TCRBV04-01*01	TCRBD01-01*01	TCRBJ02-06*01
AACGCCTTGTTGCTGGGGGACTCGGCCCTCTATCTCTGTGCCAGCAGCTCCCCCGGACAGGGTGGAGGGCCCCTCCACTTTGGGAAC	CASSSPGQGGGPLHF	9.6273e-05	15	TCRBV05-06*01	TCRBD01-01*01	TCRBJ01-06*01
CTGAAGATCCAGCCCTCAGAACCCAGGGACTCAGCTGTGTACTTCTGTGCCAGCAGTTTAAACGTCTACGAGCAGTACTTCGGGCCG	CASSLNVYEQYF	9.6273e-05	15	TCRBV12	unknown	TCRBJ02-07*01
GAGTCGGCTGCTCCCTCCCAAACATCTGTGTACTTCTGTGCCAGCAGGCTCCGACAGGGAGGGGCCGGGGAGCTGTTTTTTGGAGAA	CASRLRQGGAGELFF	9.6273e-05	15	TCRBV06	unknown	TCRBJ02-02*01
CAGCCCTCAGAACCCAGGGACTCAGCTGTGTACTTCTGTGCCAGCAGTCCTGGGGGCGTGATGAACACTGAAGCTTTCTTTGGACAA	CASSPGGVMNTEAFF	9.6273e-05	15	TCRBV12	TCRBD01-01*01	TCRBJ01-01*01
GTGCAGCCTGCAGAACTGGAGGATTCTGGAGTTTATTTCTGTGCCAGCAGCCAAGGTGTAAGATCCGTGACCCAGTACTTCGGGCCA	CASSQGVRSVTQYF	9.6273e-05	15	TCRBV14-01*01	unknown	TCRBJ02-05*01
CTTCACATCAATTCCCTGGAGCTTGGTGACTCTGCTGTGTATTTCTGTGCCAGCGGGACAGGTAACACTGAAGCTTTCTTTGGACAA	CASGTGNTEAFF	9.6273e-05	15	TCRBV03	TCRBD01-01*01	TCRBJ01-01*01
CGGTCCACAAAGCTGGAGGACTCAGCCATGTACTTCTGTGCCAGCAGTTCCGGGACAGGGGCCAAAAACATTCAGTACTTCGGCGCC	CASSSGTGAKNIQYF	9.6273e-05	15	TCRBV02-01*01	TCRBD01-01*01	TCRBJ02-04*01
AAGATCCAGCCCTCAGAACCCAGGGACTCAGCTGTGTACTTCTGTGCCAGCAGCCCCCGGGGGGGCTACGAGCAGTACTTCGGGCCG	CASSPRGGYEQYF	9.6273e-05	15	TCRBV12	TCRBD02-01*01	TCRBJ02-07*01
CTACACGCCCTGCAGCCAGAAGACTCAGCCCTGTATCTCTGCGCCAGCAGCCAAGACTGGGACGCCGGTGAAGCTTTCTTTGGACAA	CASSQDWDAGEAFF	9.6273e-05	15	TCRBV04-01*01	unknown	TCRBJ01-01*01
CAGCGCACACAGCAGGAGGACTCGGCCGTGTATCTCTGTGCCAGCAGCTTCGGACAGGGTAGCGTCTACGAGCAGTACTTCGGGCCG	CASSFGQGSVYEQYF	9.6273e-05	15	TCRBV07-02*01	TCRBD01-01*01	TCRBJ02-07*01
ACCTTGGAGATCCAGCGCACAGAGCAGGGGGACTCGGCCATGTATCTCTGTGCCAGCAGTTCAGGGTCCACCATATATTTTGGAGAG	CASSSGSTIYF	9.6273e-05	15	TCRBV07-09	TCRBD01-01*01	TCRBJ01-03*01
CTGGGGTTGGAGTCGGCTGCTCCCTCCCAAACATCTGTGTACTTCTGTGCCAGCAGTTACCCCCTAGGGGAGCTGTTTTTTGGAGAA	CASSYPLGELFF	9.6273e-05	15	TCRBV06	TCRBD02-01	TCRBJ02-02*01
CACGCCCTGCAGCCAGAAGACTCAGCCCTGTATCTCTGCGCCAGCAGCCAAGACGAGCAGGGTACCTACGAGCAGTACTTCGGGCCG	CASSQDEQGTYEQYF	9.6273e-05	15	TCRBV04-01*01	TCRBD01-01*01	TCRBJ02-07*01
ACAGTGACCAGTGCCCATCCTGAAGACAGCAGCTTCTACATCTGCAGTGCTAGACAGGGCGGCAATCAGCCCCAGCATTTTGGTGAT	CSARQGGNQPQHF	9.6273e-05	15	TCRBV20	TCRBD01-01*01	TCRBJ01-05*01
GCTGCTCCCTCCCAGACATCTGTGTACTTCTGTGCCAGCAGTTACATAGCGGGGGATGTCGGGGCCTACGAGCAGTACTTCGGGCCG	CASSYIAGDVGAYEQYF	9.6273e-05	15	TCRBV06	TCRBD02-01*01	TCRBJ02-07*01
ACAGTGACCAGTGCCCATCCTGAAGACAGCAGCTTCTACATCTGCAGTGCTACCGCCGGGACCCAGAATGAGCAGTTCTTCGGGCCA	CSATAGTQNEQFF	9.6273e-05	15	TCRBV20	unknown	TCRBJ02-01*01
CTGAAGATCCGGTCCACAAAGCTGGAGGACTCAGCCATGTACTTCTGTGCCAGCAGCCCCAGGGGGAGCGGCTACACCTTCGGTTCG	CASSPRGSGYTF	9.6273e-05	15	TCRBV02-01*01	TCRBD01-01*01	TCRBJ01-02*01
AATGTGAGCACCTTGGAGCTGGGGGACTCGGCCCTTTATCTTTGCGCCAGCAGCACCCTGAAAAAGGAGACCCAGTACTTCGGGCCA	CASSTLKKETQYF	9.6273e-05	15	TCRBV05-01*01	unknown	TCRBJ02-05*01
ATCCAGCCCTCAGAACCCAGGGACTCAGCTGTGTACTTCTGTGCCAGCAGCCGGGACAGTAGCAATCAGCCCCAGCATTTTGGTGAT	CASSRDSSNQPQHF	9.6273e-05	15	TCRBV12	TCRBD01-01*01	TCRBJ01-05*01
ACATCGGCCCAAAAGAACCCGACAGCTTTCTATCTCTGTGCCAGTAAGTCCGGGCAGGGGGCATCCTACGAGCAGTACTTCGGGCCG	CASKSGQGASYEQYF	9.6273e-05	15	TCRBV19-01	TCRBD01-01*01	TCRBJ02-07*01
CTGAGCTCTCTGGAGCTGGGGGACTCAGCTTTGTATTTCTGTGCCAGCAGCGTCAGGGCTGGGAATTCACCCCTCCACTTTGGGAAC	CASSVRAGNSPLHF	9.6273e-05	15	TCRBV09-01	TCRBD01-01*01	TCRBJ01-06*01
TCCGCCAGCACCAACCAGACATCTATGTACCTCTGTGCCAGCAGTGACCTAAGGACAGGGGGTTCCTATGGCTACACCTTCGGTTCG	CASSDLRTGGSYGYTF	9.6273e-05	15	TCRBV28-01*01	TCRBD01-01*01	TCRBJ01-02*01
TCCGCTACCAGCTCCCAGACATCTGTGTACTTCTGTGCCATCAGTGGGACTAGCGGGGGGCGCTCAGATACGCAGTATTTTGGCCCA	CAISGTSGGRSDTQYF	9.6273e-05	15	TCRBV10-03*01	TCRBD02-01*01	TCRBJ02-03*01
GAGTTGGCTGCTCCCTCCCAGACATCTGTGTACTTCTGTGCCAGCAGTTTACTAGCGGGGGGGCTCTCCGAGCAGTACTTCGGGCCG	CASSLLAGGLSEQYF	9.6273e-05	15	TCRBV06-06	TCRBD02-01*01	TCRBJ02-07*01
CTGCTGTCGGCTGCTCCCTCCCAGACATCTGTGTACTTCTGTGCCAGCAGCTATCGCTCTGACGGGACTGAAGCTTTCTTTGGACAA	CASSYRSDGTEAFF	9.6273e-05	15	TCRBV06-05*01	TCRBD02-01	TCRBJ01-01*01
AGCTCTCTGGAGCTGGGGGACTCAGCTTTGTATTTCTGTGCCAGCAGCGTAGGGTGGGATAGCAATCAGCCCCAGCATTTTGGTGAT	CASSVGWDSNQPQHF	9.6273e-05	15	TCRBV09-01	unknown	TCRBJ01-05*01
CACGCCCTGCAGCCAGAAGACTCAGCCCTGTATCTCTGCGCCAGCAGCCAACTAGACACGAACACCGGGGAGCTGTTTTTTGGAGAA	CASSQLDTNTGELFF	9.6273e-05	15	TCRBV04-01*01	unknown	TCRBJ02-02*01
ATCCAGCGCACACAGCAGGAGGACTCGGCCGTGTATCTCTGTGCCAGCAGCTTGGTCAGCTCTTCTTACGAGCAGTACTTCGGGCCG	CASSLVSSSYEQYF	9.6273e-05	15	TCRBV07-02*01	unknown	TCRBJ02-07*01
CTGACTGTGAGCAACATGAGCCCTGAAGACAGCAGCATATATCTCTGCAGCGTTGAGATCCAGAACACTGAAGCTTTCTTTGGACAA	CSVEIQNTEAFF	9.6273e-05	15	TCRBV29-01*01	unknown	TCRBJ01-01*01
CACACCCTGCAGCCAGAAGACTCGGCCCTGTATCTCTGCGCCAGCAGCCAAGAAGAGGGAAGCTCCTACGAGCAGTACTTCGGGCCG	CASSQEEGSSYEQYF	9.6273e-05	15	TCRBV04-03*01	TCRBD02-01*02	TCRBJ02-07*01
ACACAGCAGGAGGACTCGGCCGTGTATCTCTGTGCCAGCAGCCCAAGTGGGGCTAGCGGGAGCCTACAAGGGCAGTTCTTCGGGCCA	CASSPSGASGSLQGQFF	9.6273e-05	15	TCRBV07-02*01	TCRBD02-01*02	TCRBJ02-01*01
ACTCTGGAGTCAGCTACCCGCTCCCAGACATCTGTGTATTTCTGCGCCAGCGGTACCACCGAAAATCAGCCCCAGCATTTTGGTGAT	CASGTTENQPQHF	9.6273e-05	15	TCRBV10-02*01	unknown	TCRBJ01-05*01
GAGTCGGCTGCTCCCTCCCAGACATCTGTGTACTTCTGTGCCAGCAGTGAATTAGCGGGGGGGCCAGATACGCAGTATTTTGGCCCA	CASSELAGGPDTQYF	9.6273e-05	15	TCRBV06-01*01	TCRBD02-01*01	TCRBJ02-03*01
CAGTCCACGGAGTCAGGGGACACAGCACTGTATTTCTGTGCCAGCAAGGCGGGGGATATCTTGGTGAATGAGCAGTTCTTCGGGCCA	CASKAGDILVNEQFF	9.6273e-05	15	TCRBV21-01*01	TCRBD02-01*01	TCRBJ02-01*01
CTGAGCTCTCTGGAGCTGGGGGACTCAGCTTTGTATTTCTGTGCCAGCAGCGTAGCACCCGTCTCGGACGAGCAGTACTTCGGGCCG	CASSVAPVSDEQYF	9.6273e-05	15	TCRBV09-01	TCRBD02-01	TCRBJ02-07*01
GAGTCGGCTGCTCCCTCCCAAACATCTGTGTACTTCTGTGCCAGCAGTTACTCTATAGCGGGGGCAGAGACCCAGTACTTCGGGCCA	CASSYSIAGAETQYF	9.6273e-05	15	TCRBV06	TCRBD02-01*01	TCRBJ02-05*01
CTGAATGTGAACGCCTTGTTGCTAGGGGACTCGGCCCTCTATCTCTGTGCCAGCAGCCAACTAGCGGGGGAGCAGTTCTTCGGGCCA	CASSQLAGEQFF	9.6273e-05	15	TCRBV05-07*01	TCRBD02-01*01	TCRBJ02-01*01
TCAGAACCCAGGGACTCAGCTGTGTATTTTTGTGCTAGTGGTTTGAAGCGCAGCCTCTCGAACACCGGGGAGCTGTTTTTTGGAGAA	CASGLKRSLSNTGELFF	9.6273e-05	15	TCRBV12-05*01	TCRBD02-01	TCRBJ02-02*01
TCTGCTGTACCCTCTCAGACATCTGTGTACTTCTGTGCCAGCAGTGACTCGGGGGGGAGCTCCTACAATGAGCAGTTCTTCGGGCCA	CASSDSGGSSYNEQFF	9.6273e-05	15	TCRBV06-04	TCRBD02-01*01	TCRBJ02-01*01
ATCCAGCCCTCAGAACCCAGGGACTCAGCTGTGTACTTCTGTGCCAGCAGTTTGGCAGGGAGTCGCACTGAAGCTTTCTTTGGACAA	CASSLAGSRTEAFF	9.6273e-05	15	TCRBV12	unknown	TCRBJ01-01*01
GAGTCTGCTGCCTCCTCCCAGACATCTGTATATTTCTGCGCCAGCAGTGTGGGGACAGGGGACACAGATACGCAGTATTTTGGCCCA	CASSVGTGDTDTQYF	9.6273e-05	15	TCRBV10-01	TCRBD01-01*01	TCRBJ02-03*01
ATCCAGCCTGCAGAGCTTGGGGACTCGGCCATGTATCTCTGTGCCAGCAGCCGGACAGGGAATAATTCACCCCTCCACTTTGGGAAC	CASSRTGNNSPLHF	9.6273e-05	15	TCRBV11-01*01	TCRBD01-01*01	TCRBJ01-06*01
TTGGAGATCCAGCGCACAGAGCAGGGGGACTCGGCCATGTATCTCTGTGCCAGCAGCTTCGCGGGGATGGAAGCTTTCTTTGGACAA	CASSFAGMEAFF	9.6273e-05	15	TCRBV07-09	TCRBD02-01*01	TCRBJ01-01*01
AACGCCTTGTTGCTGGGGGACTCGGCCCTGTATCTCTGTGCCAGCAGACCCCGGACAAACTCTGGAAACACCATATATTTTGGAGAG	CASRPRTNSGNTIYF	9.6273e-05	15	TCRBV05-05*01	TCRBD01-01*01	TCRBJ01-03*01
AACGCCTTGTTGCTGGGGGACTCGGCCCTCTATCTCTGTGCCAGCAGCCGCAGGGGACTAGCCGGCCACGAGCAGTACTTCGGGCCG	CASSRRGLAGHEQYF	9.6273e-05	15	TCRBV05-06*01	TCRBD02-01	TCRBJ02-07*01
CTGACTGTGAGCAACATGAGCCCTGAAGACAGCAGCATATATCTCTGCAGCGTTGAAAGGCAGAACACTGAAGCTTTCTTTGGACAA	CSVERQNTEAFF	9.6273e-05	15	TCRBV29-01*01	unknown	TCRBJ01-01*01
CTGACAGTGACCAGTGCCCATCCTGAAGACAGCAGCTTCTACATCTGCAGTGTCAGACAGGGGAACACTGAAGCTTTCTTTGGACAA	CSVRQGNTEAFF	9.6273e-05	15	TCRBV20	TCRBD01-01*01	TCRBJ01-01*01
CTCAAGATCCAGCCTGCAAAGCTTGAGGACTCGGCCGTGTATCTCTGTGCCAGCAGCTTAGATAGAGCCGGCTACACCTTCGGTTCG	CASSLDRAGYTF	9.6273e-05	15	TCRBV11-02*02	TCRBD02-01	TCRBJ01-02*01
ATCCAGCCCTCAGAACCCAGGGACTCAGCTGTGTACTTCTGTGCCAGCCAGTGGGGGGGAGGCCCTTTGGAAGCTTTCTTTGGACAA	CASQWGGGPLEAFF	9.6273e-05	15	TCRBV12	TCRBD02-01*01	TCRBJ01-01*01
GCCTTGTTGCTGGGGGACTCGGCCCTGTATCTCTGTGCCAGCAGCTTGGCCCCAGGGAATAGCAATCAGCCCCAGCATTTTGGTGAT	CASSLAPGNSNQPQHF	9.6273e-05	15	TCRBV05-05*01	TCRBD01-01*01	TCRBJ01-05*01
ACCAGTGCCCATCCTGAAGACAGCAGCTTCTACATCTGCAGTGCTGGCCGCAGGGAATTTGGCACAGATACGCAGTATTTTGGCCCA	CSAGRREFGTDTQYF	9.6273e-05	15	TCRBV20	TCRBD01-01*01	TCRBJ02-03*01
CAGCCCTCAGAACCCAGGGACTCAGCTGTGTACTTCTGTGCCAGCAGTTTTGGTCAGGGTCGGAATTCACCCCTCCACTTTGGGAAC	CASSFGQGRNSPLHF	9.6273e-05	15	TCRBV12	TCRBD01-01*01	TCRBJ01-06*01
CTGGAGCTTGGTGACTCTGCTGTGTATTTCTGTGCCAGCAGCCAACTTATCGGGGGGCAAGGCACCGGGGAGCTGTTTTTTGGAGAA	CASSQLIGGQGTGELFF	9.6273e-05	15	TCRBV03	TCRBD02-01*01	TCRBJ02-02*01
CACATCAATTCCCTGGAGCTTGGTGACTCTGCTGTGTATTTCTGTGCCAGCAGCAAACAAAGCACAGATACGCAGTATTTTGGCCCA	CASSKQSTDTQYF	9.6273e-05	15	TCRBV03	TCRBD01-01*01	TCRBJ02-03*01
CAGCCTGCAAAGCTTGAGGACTCGGCCGTGTATCTCTGTGCCAGCAGCTTATCCCCGTCTTACACCGGGGAGCTGTTTTTTGGAGAA	CASSLSPSYTGELFF	9.6273e-05	15	TCRBV11-02*02	TCRBD02-01	TCRBJ02-02*01
ACTCTCAAGATCCAGCCTGCAAAGCTTGAGGACTCGGCCGTGTATCTCTGTGCCAGCAGCTTAGAGGGATTGCAGTTCTTCGGGCCA	CASSLEGLQFF	9.6273e-05	15	TCRBV11-02*02	unknown	TCRBJ02-01*01
GTGACCAGTGCCCATCCTGAAGACAGCAGCTTCTACATCTGCAGTGCTAGTGCTAGCGGGGGGGCCTACGAGCAGTACTTCGGGCCG	CSASASGGAYEQYF	9.6273e-05	15	TCRBV20	TCRBD02-01*01	TCRBJ02-07*01
CTGGAGTTGGCTGCTCCCTCCCAGACATCTGTGTACTTCTGTGCCAGCAGTTACCCCGGGGGCCTTCAGCCCCAGCATTTTGGTGAT	CASSYPGGLQPQHF	9.6273e-05	15	TCRBV06-06	unknown	TCRBJ01-05*01
ACTGTGACATCGGCCCAAAAGAACCCGACAGCTTTCTATCTCTGTGCCAGTAGTATTCCGGCGGGCAATGAGCAGTTCTTCGGGCCA	CASSIPAGNEQFF	9.6273e-05	15	TCRBV19-01	TCRBD02-01	TCRBJ02-01*01
GAGTCGGCTGCTCCCTCCCAGACATCTGTGTACTTCTGTGCCAGCAGTGCTAGCGGGGGGGCCTCCGGGGAGCTGTTTTTTGGAGAA	CASSASGGASGELFF	9.6273e-05	15	TCRBV06-01*01	TCRBD02-01*01	TCRBJ02-02*01
ATCCAGCGCACACAGCAGGAGGACTCCGCCGTGTATCTCTGTGCCAGCAGCTCTCAGGGGGGGAATTCACCCCTCCACTTTGGGAAC	CASSSQGGNSPLHF	9.6273e-05	15	TCRBV07-08*01	unknown	TCRBJ01-06*01
ATCCAGCGCACAGAGCAGGGGGACTCGGCCATGTATCTCTGTGCCAGCAGCCCACAGGGGGGTTACTCACCCCTCCACTTTGGGAAC	CASSPQGGYSPLHF	8.98548e-05	14	TCRBV07-09	TCRBD01-01*01	TCRBJ01-06*01
GAGTCGGCTGCTCCCTCCCAGACATCTGTGTACTTCTGTGCCAGCAGCGCCGGGGGGGCTGGAGGAGAGACCCAGTACTTCGGGCCA	CASSAGGAGGETQYF	8.98548e-05	14	TCRBV06-01*01	TCRBD02-01*01	TCRBJ02-05*01
ACAGTGACCAGTGCCCATCCTGAAGACAGCAGCTTCTACATCTGCAGTGCGAGCCGGGGGAACACCGGGGAGCTGTTTTTTGGAGAA	CSASRGNTGELFF	8.98548e-05	14	TCRBV20	TCRBD02-01*01	TCRBJ02-02*01
CCGCTCAGGCTGCTGTCGGCTGCTCCCTCCCAGACATCTGTGTACTTCTGTGCCACCGGACAGAACTACGAGCAGTACTTCGGGCCG	CATGQNYEQYF	8.98548e-05	14	TCRBV06-05*01	TCRBD01-01*01	TCRBJ02-07*01
CTGCTGTCGGCTGCTCCCTCCCAGACATCTGTGTACTTCTGTGCCACGTCAAGGGACAGGGGGGCCTACGAGCAGTACTTCGGGCCG	CATSRDRGAYEQYF	8.98548e-05	14	TCRBV06-05*01	TCRBD01-01*01	TCRBJ02-07*01
CTGGAGTCCGCCAGCACCAACCAGACATCTATGTACCTCTGTGCCAGCAGCAGGACAGGGGGGAATTCACCCCTCCACTTTGGGAAC	CASSRTGGNSPLHF	8.98548e-05	14	TCRBV28-01*01	TCRBD01-01*01	TCRBJ01-06*01
CGGTCCACAAAGCTGGAGGACTCAGCCATGTACTTCTGTGCCAGCAGTACCGTGGGGGCGGGCACAGATACGCAGTATTTTGGCCCA	CASSTVGAGTDTQYF	8.98548e-05	14	TCRBV02-01*01	TCRBD01-01*01	TCRBJ02-03*01
ACATCGGCCCAAAAGAACCCGACAGCTTTCTATCTCTGTGCCAGTAGAACAGACCCAGGGCCTAATGAAAAACTGTTTTTTGGCAGT	CASRTDPGPNEKLFF	8.98548e-05	14	TCRBV19-01	TCRBD01-01*01	TCRBJ01-04*01
ATCCAGCCTGCAAAGCTTGAGGACTCGGCCGTGTATCTCTGTGCCAGCAGCTTAGACCCCGGGACTAGCGCGCAGTATTTTGGCCCA	CASSLDPGTSAQYF	8.98548e-05	14	TCRBV11-02*02	TCRBD02-01	TCRBJ02-03*01
GCTCCCTCCCAAACATCTGTGTACTTCTGTGCCAGCAGGCCCCGATGGACAGGGGGCGAAATCAATCAGCCCCAGCATTTTGGTGAT	CASRPRWTGGEINQPQHF	8.98548e-05	14	TCRBV06	TCRBD01-01*01	TCRBJ01-05*01
AGTGCCCATCCTGAAGACAGCAGCTTCTACATCTGCAGTGCTAGAGACCTTACGACAGGGGATAATTCACCCCTCCACTTTGGGAAC	CSARDLTTGDNSPLHF	8.98548e-05	14	TCRBV20	TCRBD01-01*01	TCRBJ01-06*01
ATCCAGCCTGCAAAGCTTGAGGACTCGGCCGTGTATCTCTGTGCCAGCAGCCCATTCGACCGGAACTACGAGCAGTACTTCGGGCCG	CASSPFDRNYEQYF	8.98548e-05	14	TCRBV11-02*02	unknown	TCRBJ02-07*01
AGCACCTTGGAGCTGGGGGACTCGGCCCTTTATCTTTGCGCCAGCAGCTTGATCACAGGGGCTAACACTGAAGCTTTCTTTGGACAA	CASSLITGANTEAFF	8.98548e-05	14	TCRBV05-01*01	TCRBD01-01*01	TCRBJ01-01*01
AGGCTGCTGTCGGCTGCTCCCTCCCAGACATCTGTGTACTTCTGTGCCAGCAGTGCCCCGGGTTCCGGCGAGCAGTACTTCGGGCCG	CASSAPGSGEQYF	8.98548e-05	14	TCRBV06-05*01	TCRBD02-01	TCRBJ02-07*01
CAGCCTGCAAAGCTTGAGGACTCGGCCGTGTATCTCTGTGCCAGCAGCTTAGGATCCGGCCTCTACAATGAGCAGTTCTTCGGGCCA	CASSLGSGLYNEQFF	8.98548e-05	14	TCRBV11-02*02	unknown	TCRBJ02-01*01
ACAGAGCAGCGGGACTCGGCCATGTATCGCTGTGCCAGCAGCTTAGGGACAGGGGCCTTCAGCAATCAGCCCCAGCATTTTGGTGAT	CASSLGTGAFSNQPQHF	8.98548e-05	14	TCRBV07-06*01	TCRBD01-01*01	TCRBJ01-05*01
ATCCAGCGCACAGAGCAGCGGGACTCGGCCATGTATCGCTGTGCCAGCAGACCCCGACAGGGGAACACTGAAGCTTTCTTTGGACAA	CASRPRQGNTEAFF	8.98548e-05	14	TCRBV07-06*01	TCRBD01-01*01	TCRBJ01-01*01
CAGCCTGCAGAACTGGAGGATTCTGGAGTTTATTTCTGTGCCAGCAGCCAAGATGAAGATTGGAACACTGAAGCTTTCTTTGGACAA	CASSQDEDWNTEAFF	8.98548e-05	14	TCRBV14-01*01	unknown	TCRBJ01-01*01
AATCTTCACATCAATTCCCTGGAGCTTGGTGACTCTGCTGTGTATTTCTGTGCCAGCAGCCAAATGGATGGCTACACCTTCGGTTCG	CASSQMDGYTF	8.98548e-05	14	TCRBV03	unknown	TCRBJ01-02*01
CTGAATGTGAACGCCTTGTTGCTGGGGGACTCGGCCCTCTATCTCTGTGCCAGCAGCTTGTGGGGTTACGAGCAGTACTTCGGGCCG	CASSLWGYEQYF	8.98548e-05	14	TCRBV05-06*01	unknown	TCRBJ02-07*01
CCTGAAGACAGCAGCTTCTACATCTGCAGTGCCCAAGGACTTGGGGGACCTTCGGGTGCAACTAATGAAAAACTGTTTTTTGGCAGT	CSAQGLGGPSGATNEKLFF	8.98548e-05	14	TCRBV20	unknown	TCRBJ01-04*01
CAGGTAGTGCGAGGAGATTCGGCAGCTTATTTCTGTGCCAGCTCACCACGGAAGGGTAAAGCTGACTATGGCTACACCTTCGGTTCG	CASSPRKGKADYGYTF	8.98548e-05	14	TCRBV18-01*01	unknown	TCRBJ01-02*01
CTGACAGTGACCAGTGCCCATCCTGAAGACAGCAGCTTCTACATCTGCAGTGCTAGAGATCAGAAAAATGAGCAGTTCTTCGGGCCA	CSARDQKNEQFF	8.98548e-05	14	TCRBV20	TCRBD01-01*01	TCRBJ02-01*01
CTGAGCTCTCTGGAGCTGGGGGACTCAGCTTTGTATTTCTGTGCCAGCAGCGTAGGCTCAGGGGCCTTTGAAGCTTTCTTTGGACAA	CASSVGSGAFEAFF	8.98548e-05	14	TCRBV09-01	TCRBD01-01*01	TCRBJ01-01*01
ACGATCCAGCGCACAGAGCAGCGGGACTCGGCCATGTATCGCTGTGCCAGCAGCCCGAATTGGGGAGAGACCCAGTACTTCGGGCCA	CASSPNWGETQYF	8.98548e-05	14	TCRBV07-06*01	unknown	TCRBJ02-05*01
ACCAGTGCCCATCCTGAAGACAGCAGCTTCTACATCTGCAGTGCTAGAGATCGGAAGGGGGGAGGACAGCCCCAGCATTTTGGTGAT	CSARDRKGGGQPQHF	8.98548e-05	14	TCRBV20	unknown	TCRBJ01-05*01
CGGTCCACAAAGCTGGAGGACTCAGCCATGTACTTCTGTGCCAGCAGTGATCGGACAGGGGGGAATCAGCCCCAGCATTTTGGTGAT	CASSDRTGGNQPQHF	8.98548e-05	14	TCRBV02-01*01	TCRBD01-01*01	TCRBJ01-05*01
CAGCGCACAGAGCAGCGGGACTCGGCCATGTATCGCTGTGCCAGCAGCCGTCGACAGGGTGTCGGCTATGGCTACACCTTCGGTTCG	CASSRRQGVGYGYTF	8.98548e-05	14	TCRBV07-06*01	TCRBD01-01*01	TCRBJ01-02*01
ACAGTGACCAGTGCCCATCCTGAAGACAGCAGCTTCTACATCTGCAGTGCTCGGGGGGGGCGGAACACTGAAGCTTTCTTTGGACAA	CSARGGRNTEAFF	8.98548e-05	14	TCRBV20	TCRBD02-01*01	TCRBJ01-01*01
CACATCAATTCCCTGGAGCTTGGTGACTCTGCTGTGTATTTCTGTGCCAGCAGCCCGCAGGCGAATCAGCCCCAGCATTTTGGTGAT	CASSPQANQPQHF	8.98548e-05	14	TCRBV03	TCRBD01-01*01	TCRBJ01-05*01
CTGACGATCCAGCGCACACAGCAGGAGGACTCGGCCGTGTATCTCTGTGCCAGCACCCCTCGAGTCGGGGGCTACACCTTCGGTTCG	CASTPRVGGYTF	8.98548e-05	14	TCRBV07-02*01	TCRBD02-01	TCRBJ01-02*01
ATCCGGTCCACAAAGCTGGAGGACTCAGCCATGTACTTCTGTGCCAGCAAGCGGACAGGGGGCTCCTACGAGCAGTACTTCGGGCCG	CASKRTGGSYEQYF	8.98548e-05	14	TCRBV02-01*01	TCRBD01-01*01	TCRBJ02-07*01
GCTGCTCCCTCTCAGACTTCTGTTTACTTCTGTGCCAGCAGCTCGCCCCCCCGCGGACCAGAGGGTGAAAAACTGTTTTTTGGCAGT	CASSSPPRGPEGEKLFF	8.98548e-05	14	TCRBV06-07*01	TCRBD02-01*02	TCRBJ01-04*01
ATCCAGCGCACAGAGCGGGGGGACTCAGCCGTGTATCTCTGTGCCAGCAGCTTATCCCAGGGAGACAATGAGCAGTTCTTCGGGCCA	CASSLSQGDNEQFF	8.98548e-05	14	TCRBV07-03*01	unknown	TCRBJ02-01*01
ATCCAGCAGGTAGTGCGAGGAGATTCGGCAGCTTATTTCTGTGCCAGCTCCTCCGGGACGAACAACTATGGCTACACCTTCGGTTCG	CASSSGTNNYGYTF	8.98548e-05	14	TCRBV18-01*01	unknown	TCRBJ01-02*01
ACCCTGCAGCCAGAAGACTCGGCCCTGTATCTCTGTGCCAGCAGCCAATCAGACAGGTTGATGGGCGGGGAGCTGTTTTTTGGAGAA	CASSQSDRLMGGELFF	8.98548e-05	14	TCRBV04-02*01	TCRBD01-01*01	TCRBJ02-02*01
CTGCTGTCGGCTGCTCCCTCCCAGACATCTGTGTACTTCTGTGCCAGCAGCCCAGGACAGTATAATTCACCCCTCCACTTTGGGAAC	CASSPGQYNSPLHF	8.98548e-05	14	TCRBV06-05*01	TCRBD01-01*01	TCRBJ01-06*01
ATCAATTCCCTGGAGCTTGGTGACTCTGCTGTGTATTTCTGTGCCAGCAGCCCCCACGGTGGGGCGCGGTTAGCTTTCTTTGGACAA	CASSPHGGARLAFF	8.98548e-05	14	TCRBV03	TCRBD01-01*01	TCRBJ01-01*01
CAGCCTGCAGAGCTTGGGGACTCGGCCATGTATCTCTGTGCCAGCAGCTTAGCGCTTAGGCCCGGCACTGAAGCTTTCTTTGGACAA	CASSLALRPGTEAFF	8.98548e-05	14	TCRBV11-01*01	unknown	TCRBJ01-01*01
AATTCCCTGGAGCTTGGTGACTCTGCTGTGTATTTCTGTGCCAGCAGCCAAGATCTGACTAGCAGCTACGAGCAGTACTTCGGGCCG	CASSQDLTSSYEQYF	8.98548e-05	14	TCRBV03	TCRBD02-01	TCRBJ02-07*01
AAGATCCAGCCCTCAGAACCCAGGGACTCAGCTGTGTACTTCTGTGCCAGCAGTTTATCAGGGAAGAGCGAGCAGTACTTCGGGCCG	CASSLSGKSEQYF	8.98548e-05	14	TCRBV12	TCRBD01-01*01	TCRBJ02-07*01
CAGCAGGTAGTGCGAGGAGATTCGGCAGCTTATTTCTGTGCCAGCTCGTCGGGACAACAGGCTGGAAACACCATATATTTTGGAGAG	CASSSGQQAGNTIYF	8.98548e-05	14	TCRBV18-01*01	TCRBD01-01*01	TCRBJ01-03*01
GCCCATCCTGAAGACAGCAGCTTCTACATCTGCAGTGCTAGAGATACAGGGACTCCCAATTCCTACAATGAGCAGTTCTTCGGGCCA	CSARDTGTPNSYNEQFF	8.98548e-05	14	TCRBV20	unknown	TCRBJ02-01*01
ACCCTGCAGCCAGAAGACTCGGCCCTGTATCTCTGTGCCAGCAGCCGCCTAAGGGGGACAGGGGATGAAAAACTGTTTTTTGGCAGT	CASSRLRGTGDEKLFF	8.98548e-05	14	TCRBV04-02*01	TCRBD01-01*01	TCRBJ01-04*01
CTGACGATCCAGCGCACACAGCAGGAGGACTCGGCCGTGTATCTCTGTGCCAGCAGCTTAGCGGGGCCGGAGCAGTACTTCGGGCCG	CASSLAGPEQYF	8.98548e-05	14	TCRBV07-02*01	TCRBD01-01*01	TCRBJ02-07*01
CAGCCCTCAGAACCCAGGGACTCAGCTGTGTATTTTTGTGCTAGTGGGCCTGGACTAGCGGAGACCGGGGAGCTGTTTTTTGGAGAA	CASGPGLAETGELFF	8.98548e-05	14	TCRBV12-05*01	TCRBD02-01	TCRBJ02-02*01
CTGACAGTGACCAGTGCCCATCCTGAAGACAGCAGCTTCTACATCTGCAGTGCCCCAGGGAGGAACTATGGCTACACCTTCGGTTCG	CSAPGRNYGYTF	8.98548e-05	14	TCRBV20	TCRBD02-01*02	TCRBJ01-02*01
ACCCTGCAGCCAGAAGACTCGGCCCTGTATCTCTGCGCCAGCAGCCAAGGGGTTGCGTATGGGGACACTGAAGCTTTCTTTGGACAA	CASSQGVAYGDTEAFF	8.98548e-05	14	TCRBV04-03*01	unknown	TCRBJ01-01*01
CTGGAGTCGGCTGCTCCCTCCCAGACATCTGTGTACTTCTGTGCCAGCAGTGTCGGACAGGGGGCCTACGGCTACACCTTCGGTTCG	CASSVGQGAYGYTF	8.98548e-05	14	TCRBV06-01*01	TCRBD01-01*01	TCRBJ01-02*01
AGGATCCAGCAGGTAGTGCGAGGAGATTCGGCAGCTTATTTCTGTGCCAGCTCAGGGAGGACATTCCCTGAGCAGTTCTTCGGGCCA	CASSGRTFPEQFF	8.98548e-05	14	TCRBV18-01*01	TCRBD02-01*02	TCRBJ02-01*01
ACTGTGACATCGGCCCAAAAGAACCCGACAGCTTTCTATCTCTGTGCCAGTAGTATAGATAAGGGGAACATTCAGTACTTCGGCGCC	CASSIDKGNIQYF	8.98548e-05	14	TCRBV19-01	TCRBD01-01*01	TCRBJ02-04*01
CAGCCCTCAGAACCCAGGGACTCAGCTGTGTACTTCTGTGCCAGCAGTTTAGCTAGCGGGGGGTCCTACGAGCAGTACTTCGGGCCG	CASSLASGGSYEQYF	8.98548e-05	14	TCRBV12	TCRBD02-01*01	TCRBJ02-07*01
CAGCGCACACAGCAGGAGGACTCCGCCGTGTATCTCTGTGCCAGCAGCTTGAACGGAGATACTAATTCACCCCTCCACTTTGGGAAC	CASSLNGDTNSPLHF	8.98548e-05	14	TCRBV07-08*01	TCRBD02-01*02	TCRBJ01-06*01
CACGCCCTGCAGCCAGAAGACTCAGCCCTGTATCTCTGCGCCAGCAGCCAAGCGGACACAAACACCGGGGAGCTGTTTTTTGGAGAA	CASSQADTNTGELFF	8.98548e-05	14	TCRBV04-01*01	TCRBD01-01*01	TCRBJ02-02*01
GTGAGCAACATGAGCCCTGAAGACAGCAGCATATATCTCTGCAGCGTTGAAGGGCAGGGGGCGCCTTATGAGCAGTTCTTCGGGCCA	CSVEGQGAPYEQFF	8.98548e-05	14	TCRBV29-01*01	TCRBD01-01*01	TCRBJ02-01*01
CTGACAGTGACCAGTGCCCATCCTGAAGACAGCAGCTTCTACATCTGCAGTGCTAGAGGTGGGGCCTATGGCTACACCTTCGGTTCG	CSARGGAYGYTF	8.98548e-05	14	TCRBV20	TCRBD01-01*01	TCRBJ01-02*01
CAGCGCACACAGCAGGAGGACTCCGCCGTGTATCTCTGTGCCAGCAGCTTAGAGGGGGCCGTGGGCACTGAAGCTTTCTTTGGACAA	CASSLEGAVGTEAFF	8.98548e-05	14	TCRBV07-08*01	TCRBD01-01*01	TCRBJ01-01*01
TCTCTGGAGCTGGGGGACTCAGCTTTGTATTTCTGTGCCAGCAGCGTAGAAGGGACAGGGGGATCCTACGAGCAGTACTTCGGGCCG	CASSVEGTGGSYEQYF	8.98548e-05	14	TCRBV09-01	TCRBD01-01*01	TCRBJ02-07*01
CTCAGGCTGCTGTCGGCTGCTCCCTCCCAGACATCTGTGTACTTCTGTGCCAGCAGGGACCGTGGGGAGACCCAGTACTTCGGGCCA	CASRDRGETQYF	8.98548e-05	14	TCRBV06-05*01	unknown	TCRBJ02-05*01
ATCCAGCGCACACAGCAGGAGGACTCGGCCGTGTATCTCTGTGCCAGCAGCCCGGGACAGATCTACAATGAGCAGTTCTTCGGGCCA	CASSPGQIYNEQFF	8.98548e-05	14	TCRBV07-02*01	TCRBD01-01*01	TCRBJ02-01*01
AGCACCTTGGAGCTGGGGGACTCGGCCCTTTATCTTTGCGCCAGCAGCTTGTCCGGAGGGCTGGGAACTGAAGCTTTCTTTGGACAA	CASSLSGGLGTEAFF	8.98548e-05	14	TCRBV05-01*01	TCRBD02-01*02	TCRBJ01-01*01
ACACAGCAGGAGGACTCGGCCGTGTATCTCTGTGCCAGCAGCTTAGAAGGGACTAGCGGGGGATACAATGAGCAGTTCTTCGGGCCA	CASSLEGTSGGYNEQFF	8.98548e-05	14	TCRBV07-02*01	TCRBD02-01*01	TCRBJ02-01*01
GAGATCCAGCGCACAGAGCAGGGGGACTCGGCCATGTATCTCTGTGCCAGCAGCTTCCGGACAGTTTACGAGCAGTACTTCGGGCCG	CASSFRTVYEQYF	8.98548e-05	14	TCRBV07-09	TCRBD01-01*01	TCRBJ02-07*01
ACAGTGACCAGTGCCCATCCTGAAGACAGCAGCTTCTACATCTGCAGTGCTAGAGGGGGGCACCTAACTGAAGCTTTCTTTGGACAA	CSARGGHLTEAFF	8.98548e-05	14	TCRBV20	TCRBD01-01*01	TCRBJ01-01*01
CAGCGCACACAGCAGGAGGACTCGGCCGTGTATCTCTGTGCCAGCAGCTTACTCAGGAGCTCTGGAAACACCATATATTTTGGAGAG	CASSLLRSSGNTIYF	8.98548e-05	14	TCRBV07-02*01	unknown	TCRBJ01-03*01
ATGAATGTGAGCACCTTGGAGCTGGGGGACTCGGCCCTTTATCTTTGCGCCAGCAGCTGGGACAGCTATGGCTACACCTTCGGTTCG	CASSWDSYGYTF	8.98548e-05	14	TCRBV05-01*01	TCRBD01-01*01	TCRBJ01-02*01
AGGATCCAGCAGGTAGTGCGAGGAGATTCGGCAGCTTATTTCTGTGCCAGCTCACCTAGGATGGGCACTGAAGCTTTCTTTGGACAA	CASSPRMGTEAFF	8.98548e-05	14	TCRBV18-01*01	unknown	TCRBJ01-01*01
GTGACATCGGCCCAAAAGAACCCGACAGCTTTCTATCTCTGTGCCAGTAGTTGGACAGGATGGAATTCACCCCTCCACTTTGGGAAC	CASSWTGWNSPLHF	8.98548e-05	14	TCRBV19-01	TCRBD01-01*01	TCRBJ01-06*01
CAGCGCACACAGCAGGAGGACTCGGCCGTGTATCTCTGTGCCAGCAGCTTAGTCTCCGGGACAGGTGAAAAACTGTTTTTTGGCAGT	CASSLVSGTGEKLFF	8.98548e-05	14	TCRBV07-02*01	TCRBD01-01*01	TCRBJ01-04*01
ATCCAGCCTGCAAAGCTTGAGGACTCGGCCGTGTATCTCTGTGCCAGCAGCTCCGGGACCACCTACAATGAGCAGTTCTTCGGGCCA	CASSSGTTYNEQFF	8.98548e-05	14	TCRBV11-02*02	unknown	TCRBJ02-01*01
CAGCGCACACAGCAGGAGGACTCGGCCGTGTATCTCTGTGCCAGCAGCCCAACAGGGGGTGATTACAATGAGCAGTTCTTCGGGCCA	CASSPTGGDYNEQFF	8.98548e-05	14	TCRBV07-02*01	TCRBD01-01*01	TCRBJ02-01*01
GCGTCTGCTGTACCCTCTCAGACATCTGTGTACTTCTGTGCCAGCAGTGACTCCCCAGGGGCTCGTAATGAGCAGTTCTTCGGGCCA	CASSDSPGARNEQFF	8.98548e-05	14	TCRBV06-04	TCRBD01-01*01	TCRBJ02-01*01
AATGTGAGCACCTTGGAGCTGGGGGACTCGGCCCTTTATCTTTGCGCCAGCAGCCACCGGGACGCCAATGAGCAGTTCTTCGGGCCA	CASSHRDANEQFF	8.98548e-05	14	TCRBV05-01*01	unknown	TCRBJ02-01*01
CTGGAGTCTGCTGCCTCCTCCCAGACATCTGTATATTTCTGCGCCAGCAGTGAGGGGCAGGGGGCTTCCACCCTCCACTTTGGGAAC	CASSEGQGASTLHF	8.98548e-05	14	TCRBV10-01	TCRBD01-01*01	TCRBJ01-06*01
TTGGCGTCTGCTGTACCCTCTCAGACATCTGTGTACTTCTGTGCCAGCAGTGACTCAGGGGGCGCAGATACGCAGTATTTTGGCCCA	CASSDSGGADTQYF	8.98548e-05	14	TCRBV06-04	TCRBD01-01*01	TCRBJ02-03*01
AACGCCTTGGAGCTGGACGACTCGGCCCTGTATCTCTGTGCCAGCAACCCGAGGGGCAGGGAGGCTTATGGCTACACCTTCGGTTCG	CASNPRGREAYGYTF	8.98548e-05	14	TCRBV05-04*01	TCRBD02-01*02	TCRBJ01-02*01
CTGGAGTCGCCCAGCCCCAACCAGACCTCTCTGTACTTCTGTGCCAGCAGTCCAGTCGACAGTTTAGAGACCCAGTACTTCGGGCCA	CASSPVDSLETQYF	8.98548e-05	14	TCRBV27-01*01	TCRBD01-01*01	TCRBJ02-05*01
ACCCGCTCCCAGACATCTGTGTATTTCTGCGCCAGCAGCGCAGGAGGGACCGGGACAGGGTATAATTCACCCCTCCACTTTGGGAAC	CASSAGGTGTGYNSPLHF	8.98548e-05	14	TCRBV10-02*01	TCRBD01-01*01	TCRBJ01-06*01
GTGACCAGTGCCCATCCTGAAGACAGCAGCTTCTACATCTGCAGTGCTGCGGACAGGGAGGAGTGGCAGCCCCAGCATTTTGGTGAT	CSAADREEWQPQHF	8.98548e-05	14	TCRBV20	TCRBD01-01*01	TCRBJ01-05*01
ATCCAGCCTGCAAAGCTTGAGGACTCGGCCGTGTATCTCTGTGCCAGCAGCTTGCCGGGACAGGGATACGAGCAGTACTTCGGGCCG	CASSLPGQGYEQYF	8.34366e-05	13	TCRBV11-02*02	TCRBD01-01*01	TCRBJ02-07*01
AGGCTGCTGTCGGCTGCTCCCTCCCAGACATCTGTGTACTTCTGTGCCAGCAGCCGCCTCGGGGGATCGGTCTACACCTTCGGTTCG	CASSRLGGSVYTF	8.34366e-05	13	TCRBV06-05*01	TCRBD02-01*01	TCRBJ01-02*01
ATCCAGCGCACACAGCAGGAGGACTCGGCCGTGTATCTCTGTGCCAGCAGCTCGGACAGGCCAATCTATGGCTACACCTTCGGTTCG	CASSSDRPIYGYTF	8.34366e-05	13	TCRBV07-02*01	TCRBD01-01*01	TCRBJ01-02*01
CAGCCTGCAAAGCTTGAGGACTCGGCCGTGTATCTCTGTGCCAGCAGCCTCGGGACTAGCTCTGGAAACACCATATATTTTGGAGAG	CASSLGTSSGNTIYF	8.34366e-05	13	TCRBV11-02*02	TCRBD02-01	TCRBJ01-03*01
TCTCTGGAGCTGGGGGACTCAGCTTTGTATTTCTGTGCCAGCAGCGCCATATTCGATTCGGGCACCGGGGAGCTGTTTTTTGGAGAA	CASSAIFDSGTGELFF	8.34366e-05	13	TCRBV09-01	TCRBD02-01	TCRBJ02-02*01
CACCTACACACCCTGCAGCCAGAAGACTCGGCCCTGTATCTCTGCGCCAGCAGCTCCGGGACGGACTACGAGCAGTACTTCGGGCCG	CASSSGTDYEQYF	8.34366e-05	13	TCRBV04-03*01	unknown	TCRBJ02-07*01
TTGGCGTCTGCTGTACCCTCTCAGACATCTGTGTACTTCTGTGCCAGCAGTGACTCGACAGGGCCAGATACGCAGTATTTTGGCCCA	CASSDSTGPDTQYF	8.34366e-05	13	TCRBV06-04	TCRBD01-01*01	TCRBJ02-03*01
ATCCAGCAGGTAGTGCGAGGAGATTCGGCAGCTTATTTCTGTGCCAGCTCACCTGCGTCCAACCTAAACGAGCAGTACTTCGGGCCG	CASSPASNLNEQYF	8.34366e-05	13	TCRBV18-01*01	TCRBD02-01	TCRBJ02-07*01
GAGTCGGCTGCTCCCTCCCAGACATCTGTGTACTTCTGTGCCAGCAGTGAAGCGGGGGGACATTTTGAAAAACTGTTTTTTGGCAGT	CASSEAGGHFEKLFF	8.34366e-05	13	TCRBV06-01*01	unknown	TCRBJ01-04*01
ATGAATGTGAGCACCTTGGAGCTGGGGGACTCGGCCCTTTATCTTTGCGCCAGCAGCTTGGTCGGAGATACGCAGTATTTTGGCCCA	CASSLVGDTQYF	8.34366e-05	13	TCRBV05-01*01	TCRBD02-01	TCRBJ02-03*01
GAGTCGGCTGCTCCCTCCCAAACATCTGTGTACTTCTGTGCCAGCATCTCCGCGGGGGGAGGAAACTATGGCTACACCTTCGGTTCG	CASISAGGGNYGYTF	8.34366e-05	13	TCRBV06	TCRBD02-01*01	TCRBJ01-02*01
ACATCGGCCCAAAAGAACCCGACAGCTTTCTATCTCTGTGCCAGTAGTATAGGTGGCCCTAGAGCAGATACGCAGTATTTTGGCCCA	CASSIGGPRADTQYF	8.34366e-05	13	TCRBV19-01	TCRBD02-01	TCRBJ02-03*01
AGGATCCAGCAGGTAGTGCGAGGAGATTCGGCAGCTTATTTCTGTGCCAGCTCACCACTTCCCCAACAGGGCGAGTACTTCGGCGCC	CASSPLPQQGEYF	8.34366e-05	13	TCRBV18-01*01	TCRBD01-01*01	TCRBJ02-04*01
ATCCAGCGCACACAGCAGGAGGACTCCGCCGTGTATCTCTGTGCCAGCAGCTTACTGGCAACAGGTACCGAAGCTTTCTTTGGACAA	CASSLLATGTEAFF	8.34366e-05	13	TCRBV07-08*01	TCRBD01-01*01	TCRBJ01-01*01
CAGCGCACACAGCAGGAGGACTCCGCCGTGTATCTCTGTGCCAGCAGCTTACTAGCGGGGGCCTCCTACGAGCAGTACTTCGGGCCG	CASSLLAGASYEQYF	8.34366e-05	13	TCRBV07-08*01	TCRBD02-01*01	TCRBJ02-07*01
GTGCAGCCTGCAGAACTGGAGGATTCTGGAGTTTATTTCTGTGCCAGCAGCCCGAGGTTAAGGAACGACGAGCAGTACTTCGGGCCG	CASSPRLRNDEQYF	8.34366e-05	13	TCRBV14-01*01	TCRBD02-01*02	TCRBJ02-07*01
GCCTTGTTGCTGGGGGACTCGGCCCTCTATCTCTGTGCCAGCAGCACACTCTCGGGACAGGAGACTTCACCCCTCCACTTTGGGAAC	CASSTLSGQETSPLHF	8.34366e-05	13	TCRBV05-06*01	TCRBD01-01*01	TCRBJ01-06*01
CTGACGATCCAGCGCACACAGCAGGAGGACTCGGCCGTGTATCTCTGTGCCAGCAGCTTTGATAAAACACGGCAGTACTTCGGGCCG	CASSFDKTRQYF	8.34366e-05	13	TCRBV07-02*01	TCRBD01-01*01	TCRBJ02-07*01
ACATCGGCCCAAAAGAACCCGACAGCTTTCTATCTCTGTGCCAGTAGAACAGACAGTCTGACGTATAACGGCTACACCTTCGGTTCG	CASRTDSLTYNGYTF	8.34366e-05	13	TCRBV19-01	TCRBD01-01*01	TCRBJ01-02*01
ACGATCCAGCGCACACAGCAGGAGGACTCGGCCGTGTATCTCTGTGCCAGCAGCTTAGGGGTAAACCAGCCCCAGCATTTTGGTGAT	CASSLGVNQPQHF	8.34366e-05	13	TCRBV07-02*01	unknown	TCRBJ01-05*01
GTGACATCGGCCCAAAAGAACCCGACAGCTTTCTATCTCTGTGCCACCAGCATCGGGACAGGGTCCTACGAGCAGTACTTCGGGCCG	CATSIGTGSYEQYF	8.34366e-05	13	TCRBV19-01	TCRBD01-01*01	TCRBJ02-07*01
ATCCAGCCCTCAGAACCCAGGGACTCAGCTGTGTACTTCTGTGCCAGCAGGGGACAGGGGGCAGGGTACGAGCAGTACTTCGGGCCG	CASRGQGAGYEQYF	8.34366e-05	13	TCRBV12	TCRBD01-01*01	TCRBJ02-07*01
CGCACAGAGCAGCGGGACTCAGCCATGTATCGCTGTGCCAGCAGCGAGATAGCGGGGGGGCCAAGGGAGACCCAGTACTTCGGGCCA	CASSEIAGGPRETQYF	8.34366e-05	13	TCRBV07-07*01	TCRBD02-01*01	TCRBJ02-05*01
TCCACTCTGACAGTGACCAGTGCCCATCCTGAAGACAGCAGCTTCTACATCTGCAGTGCCCATGGCCAAGGCTACACCTTCGGTTCG	CSAHGQGYTF	8.34366e-05	13	TCRBV20-01*01	TCRBD01-01*01	TCRBJ01-02*01
GAGTCGGCTGCTCCCTCCCAGACATCTGTGTACTTCTGTGCCAGCAGTGAAGCGCCCTCTGGGGCCAACGTCCTGACTTTCGGGGCC	CASSEAPSGANVLTF	8.34366e-05	13	TCRBV06-01*01	unknown	TCRBJ02-06*01
ATCCGGTCCACAAAGCTGGAGGACTCAGCCATGTACTTCTGTGCCAGCAGACCGGGACTAGGGGGGGTCGGGCAGTACTTCGGGCCG	CASRPGLGGVGQYF	8.34366e-05	13	TCRBV02-01*01	TCRBD02-01	TCRBJ02-07*01
CTTGACATCCGCTCACCAGGCCTGGGGGACGCAGCCATGTACCTGTGTGCCACCAGCAGAGACACAGATACGCAGTATTTTGGCCCA	CATSRDTDTQYF	8.34366e-05	13	TCRBV15-01*01	unknown	TCRBJ02-03*01
ACGATCCAGCGCACACAGCAGGAGGACTCGGCCGTGTATCTCTGTGCCAGCAGCTCCGGGACAGGGTATGGCTACACCTTCGGTTCG	CASSSGTGYGYTF	8.34366e-05	13	TCRBV07-02*01	TCRBD01-01*01	TCRBJ01-02*01
ATCCGGTCCACAAAGCTGGAGGACTCAGCCATGTACTTCTGTGCCAGCAGTTTTCGGCCAGTTAATCAGCCCCAGCATTTTGGTGAT	CASSFRPVNQPQHF	8.34366e-05	13	TCRBV02-01*01	unknown	TCRBJ01-05*01
ATCCAGCGCACAGAGCAGGGGGACTCGGCCATGTATCTCTGTGCCAGCAGCCCCTTGACTAGCGGCCATGAGCAGTTCTTCGGGCCA	CASSPLTSGHEQFF	8.34366e-05	13	TCRBV07-09	TCRBD02-01	TCRBJ02-01*01
CGGTCCACAAAGCTGGAGGACTCAGCCATGTACTTCTGTGCCAGCAGTGGACTAGCGGGGGGACAAGAGACCCAGTACTTCGGGCCA	CASSGLAGGQETQYF	8.34366e-05	13	TCRBV02-01*01	TCRBD02-01*01	TCRBJ02-05*01
AGCACCTTGGAGCTGGGGGACTCGGCCCTTTATCTTTGCGCCAGCACCTTACTAGCGGGGGACCTTAATGAGCAGTTCTTCGGGCCA	CASTLLAGDLNEQFF	8.34366e-05	13	TCRBV05-01*01	TCRBD02-01*01	TCRBJ02-01*01
CGCACAGAGCAGGGGGACTCGGCCATGTATCTCTGTGCCAGCAGCTTAGACGCGGGGGGGCCGAACGGGGAGCTGTTTTTTGGAGAA	CASSLDAGGPNGELFF	8.34366e-05	13	TCRBV07-09	TCRBD02-01*01	TCRBJ02-02*01
GCTCCCTCCCAGACATCTGTGTACTTCTGTGCCAGCAGTTACTCCCGGCCTAGCGGGGGGATAAACAATGAGCAGTTCTTCGGGCCA	CASSYSRPSGGINNEQFF	8.34366e-05	13	TCRBV06	TCRBD02-01*01	TCRBJ02-01*01
CTGGAGTCGCCCAGCCCCAACCAGACCTCTCTGTACTTCTGTGCCAGCAGTTTCGGGGGACAGCACGAGACCCAGTACTTCGGGCCA	CASSFGGQHETQYF	8.34366e-05	13	TCRBV27-01*01	TCRBD01-01*01	TCRBJ02-05*01
ACTGTGACATCGGCCCAAAAGAACCCGACAGCTTTCTATCTCTGTGCCAGTAGTCCCAGGGAGGATTCACCCCTCCACTTTGGGAAC	CASSPREDSPLHF	8.34366e-05	13	TCRBV19-01	TCRBD02-01*02	TCRBJ01-06*01
CGCACAGAGCAGGGGGACTCGGCCATGTATCTCTGTGCCAGCAGCTATTCCGGGACAGGGGGTGGTGAAAAACTGTTTTTTGGCAGT	CASSYSGTGGGEKLFF	8.34366e-05	13	TCRBV07-09	TCRBD01-01*01	TCRBJ01-04*01
CTAAACCTGAGCTCTCTGGAGCTGGGGGACTCAGCTTTGTATTTCTGTGCCAGCAGCGAGACCTCAGGTACGCAGTATTTTGGCCCA	CASSETSGTQYF	8.34366e-05	13	TCRBV09-01	TCRBD01-01*01	TCRBJ02-03*01
CTTCACATCAATTCCCTGGAGCTTGGTGACTCTGCTGTGTATTTCTGTGCCAGCAGCCTGGGACTCTACGAGCAGTACTTCGGGCCG	CASSLGLYEQYF	8.34366e-05	13	TCRBV03	TCRBD02-01	TCRBJ02-07*01
AACCTTCACCTACACGCCCTGCAGCCAGAAGACTCAGCCCTGTATCTCTGCGCCAGCAGCCAAGGGCAGGGGCAGTACTTCGGGCCG	CASSQGQGQYF	8.34366e-05	13	TCRBV04-01*01	TCRBD01-01*01	TCRBJ02-07*01
CAAAAGAACCCGACAGCTTTCTATCTCTGTGCCAGTAGTGTGGGTCGACTAGCGGGGGGGAACACCGGGGAGCTGTTTTTTGGAGAA	CASSVGRLAGGNTGELFF	8.34366e-05	13	TCRBV19-01	TCRBD02-01*01	TCRBJ02-02*01
GAGTCGGCTGCTCCCTCCCAAACATCTGTGTACTTCTGTGCCAGCAGATCTGGGGACGCCTCTGGAAACACCATATATTTTGGAGAG	CASRSGDASGNTIYF	8.34366e-05	13	TCRBV06	unknown	TCRBJ01-03*01
TCTGCTGTACCCTCTCAGACATCTGTGTACTTCTGTGCCAGCAGTGACTCGACTAGCGGGGGGGCAGATACGCAGTATTTTGGCCCA	CASSDSTSGGADTQYF	8.34366e-05	13	TCRBV06-04	TCRBD02-01*01	TCRBJ02-03*01
GAGTCCGCTACCAGCTCCCAGACATCTGTGTACTTCTGTGCCATCAGTGACGCAGGGGTTAACTCCTACGAGCAGTACTTCGGGCCG	CAISDAGVNSYEQYF	8.34366e-05	13	TCRBV10-03*01	TCRBD01-01*01	TCRBJ02-07*01
CTCACTCTGGAGTCTGCTGCCTCCTCCCAGACATCTGTATATTTCTGCGCCGGCCTAGGGCGCGGGTATGGCTACACCTTCGGTTCG	CAGLGRGYGYTF	8.34366e-05	13	TCRBV10-01	TCRBD02-01	TCRBJ01-02*01
CAGCCCTCAGAACCCAGGGACTCAGCTGTGTACTTCTGTGCCAGCAGTCCGGCGGGGGACAGCTCCTACGAGCAGTACTTCGGGCCG	CASSPAGDSSYEQYF	8.34366e-05	13	TCRBV12	unknown	TCRBJ02-07*01
GCTGTACCCTCTCAGACATCTGTGTACTTCTGTGCCAGCAGTGACTACATTCGATGGGGCTTCGACTACGAGCAGTACTTCGGGCCG	CASSDYIRWGFDYEQYF	8.34366e-05	13	TCRBV06-04	TCRBD01-01*01	TCRBJ02-07*01
AATGTGAGCACCTTGGAGCTGGGGGACTCGGCCCTTTATCTTTGCGCCAGCAGCATAGCGGGGGACAATGAGCAGTTCTTCGGGCCA	CASSIAGDNEQFF	8.34366e-05	13	TCRBV05-01*01	TCRBD02-01*01	TCRBJ02-01*01
ACAGTGACCAGTGCCCATCCTGAAGACAGCAGCTTCTACATCTGCAGTGCTAGAGTGCTAGCGGGGAATGAGCAGTTCTTCGGGCCA	CSARVLAGNEQFF	8.34366e-05	13	TCRBV20	TCRBD02-01*01	TCRBJ02-01*01
CTGAGCTCTCTGGAGCTGGGGGACTCAGCTTTGTATTTCTGTGCCAGCAGCGTAGGAGGTAGCGGCAATGAGCAGTTCTTCGGGCCA	CASSVGGSGNEQFF	8.34366e-05	13	TCRBV09-01	TCRBD02-01	TCRBJ02-01*01
CTGCAGCCAGAAGACTCAGCCCTGTATCTCTGCGCCAGCAGCCAAGTGGGCCGGGACACGAACACCGGGGAGCTGTTTTTTGGAGAA	CASSQVGRDTNTGELFF	8.34366e-05	13	TCRBV04-01*01	TCRBD01-01*01	TCRBJ02-02*01
TCGGCTGCTCCCTCCCAGACATCTGTGTACTTCTGTGCCAGCAGTGCCCACAGGGGTAACTCTGGAAACACCATATATTTTGGAGAG	CASSAHRGNSGNTIYF	8.34366e-05	13	TCRBV06-01*01	TCRBD01-01*01	TCRBJ01-03*01
GCCCTGCAGCCAGAAGACTCAGCCCTGTATCTCTGCGCCAGCAGCCGGTTTCCGGGGGCCGGTTACAATGAGCAGTTCTTCGGGCCA	CASSRFPGAGYNEQFF	8.34366e-05	13	TCRBV04-01*01	unknown	TCRBJ02-01*01
ATCAATTCCCTGGAGCTTGGTGACTCTGCTGTGTATTTCTGTGCCAGCAGCCACAGACAGGGGGCGAACAGGCAGTACTTCGGGCCG	CASSHRQGANRQYF	8.34366e-05	13	TCRBV03	TCRBD01-01*01	TCRBJ02-07*01
ATCCAGTCCACGGAGTCAGGGGACACAGCACTGTATTTCTGTGCCAGCAGCAAAAGGACAGCATTAGATGAGCAGTTCTTCGGGCCA	CASSKRTALDEQFF	8.34366e-05	13	TCRBV21-01*01	TCRBD01-01*01	TCRBJ02-01*01
GCGTCTGCTGTACCCTCTCAGACATCTGTGTACTTCTGTGCCAGCAGTGAGGGGCAGGGGGAATGGAGTGGCTACACCTTCGGTTCG	CASSEGQGEWSGYTF	8.34366e-05	13	TCRBV06-04	TCRBD01-01*01	TCRBJ01-02*01
ACATCGGCCCAAAAGAACCCGACAGCTTTCTATCTCTGTGCCAGTCGTTATAGCGGGGGCCACGACAATGAGCAGTTCTTCGGGCCA	CASRYSGGHDNEQFF	8.34366e-05	13	TCRBV19-01	TCRBD02-01*01	TCRBJ02-01*01
GTGAACGCCTTGGAGCTGGACGACTCGGCCCTGTATCTCTGTGCCAGCAGCTTAGGGGGGGCAACCAATGAGCAGTTCTTCGGGCCA	CASSLGGATNEQFF	8.34366e-05	13	TCRBV05-04*01	TCRBD02-01*01	TCRBJ02-01*01
GAGTCGGCTGCTCCCTCCCAGACATCTGTGTACTTCTGTGCCAGCAGTGTTGGCCCAGGGGGAAATCAGCCCCAGCATTTTGGTGAT	CASSVGPGGNQPQHF	8.34366e-05	13	TCRBV06-01*01	TCRBD01-01*01	TCRBJ01-05*01
GCCCAAAAGAACCCGACAGCTTTCTATCTCTGTGCCAGTAGTACCTTTTTTTCTAGCGGGGACTCCGATGAGCAGTTCTTCGGGCCA	CASSTFFSSGDSDEQFF	8.34366e-05	13	TCRBV19-01	TCRBD02-01*01	TCRBJ02-01*01
CAGCGCACACAGCAGGAGGACTCGGCCGTGTATCTCTGTGCCAGCAGCTCCCACAGGGGATTTAACTATGGCTACACCTTCGGTTCG	CASSSHRGFNYGYTF	8.34366e-05	13	TCRBV07-02*01	TCRBD01-01*01	TCRBJ01-02*01
GTGACCAGTGCCCATCCTGAAGACAGCAGCTTCTACATCTGCAGTGCCGGGCCGGGGACGCGGAATGAAAAACTGTTTTTTGGCAGT	CSAGPGTRNEKLFF	8.34366e-05	13	TCRBV20	unknown	TCRBJ01-04*01
ACGTTGGCGTCTGCTGTACCCTCTCAGACATCTGTGTACTTCTGTGCCAGCAGTGACTCCGACACCGGGGAGCTGTTTTTTGGAGAA	CASSDSDTGELFF	8.34366e-05	13	TCRBV06-04	TCRBD02-01	TCRBJ02-02*01
GAGTCTGCCAGGCCCTCACATACCTCTCAGTACCTCTGTGCCAGCAGTGAGGGGCAGGGAGCCGACTATGGCTACACCTTCGGTTCG	CASSEGQGADYGYTF	8.34366e-05	13	TCRBV25-01*01	unknown	TCRBJ01-02*01
AACGCCTTGTTGCTGGGGGACTCGGCCCTCTATCTCTGTGCCAGCAGCGGGTCTCCAGCCGCCTACAATGAGCAGTTCTTCGGGCCA	CASSGSPAAYNEQFF	8.34366e-05	13	TCRBV05-06*01	unknown	TCRBJ02-01*01
CGCACACAGCAGGAGGACTCGGCCGTGTATCTCTGTGCCAGCAGCTCCTGGACAGGACCTACACAATATACGCAGTATTTTGGCCCA	CASSSWTGPTQYTQYF	8.34366e-05	13	TCRBV07-02*01	TCRBD01-01*01	TCRBJ02-03*01
GTGAACGCCTTGTTGCTGGGGGACTCGGCCCTCTATCTCTGTGCCAGCAGCCCACCGCTCCGTGGGGCCGAAGCTTTCTTTGGACAA	CASSPPLRGAEAFF	8.34366e-05	13	TCRBV05-06*01	TCRBD01-01*01	TCRBJ01-01*01
TCGCTCAGGCTGGAGTCGGCTGCTCCCTCCCAGACATCTGTGTACTTCTGTGCCGCGGGGTTCACCGGGGAGCTGTTTTTTGGAGAA	CAAGFTGELFF	8.34366e-05	13	TCRBV06-01*01	TCRBD02-01*01	TCRBJ02-02*01
GTGCAGCCTGCAGAACTGGAGGATTCTGGAGTTTATTTCTGTGCCAGCAGCCGAACCGGGACAGGGGATGAGCAGTTCTTCGGGCCA	CASSRTGTGDEQFF	8.34366e-05	13	TCRBV14-01*01	TCRBD01-01*01	TCRBJ02-01*01
AGCACCTTGGAGCTGGGGGACTCGGCCCTTTATCTTTGCGCCAGCATCCCCGGAGGGCAGGGGGCAGGTGAGCAGTTCTTCGGGCCA	CASIPGGQGAGEQFF	8.34366e-05	13	TCRBV05-01*01	TCRBD01-01*01	TCRBJ02-01*01
GAGTCGGCTGCTCCCTCCCAAACATCTGTGTACTTCTGTGCCAGCAGTTTGGGGCCGGGGCCCACCGGGGAGCTGTTTTTTGGAGAA	CASSLGPGPTGELFF	8.34366e-05	13	TCRBV06	unknown	TCRBJ02-02*01
TCCGCTACCAGCTCCCAGACATCTGTGTACTTCTGTGCCATCAGTGAGTCAGGGCTCCGGGCAGCCGGGGAGCTGTTTTTTGGAGAA	CAISESGLRAAGELFF	8.34366e-05	13	TCRBV10-03*01	unknown	TCRBJ02-02*01
CGGTCCACAAAGCTGGAGGACTCAGCCATGTACTTCTGTGCCAGCAGTGACCGGACAGGGGGGAATCAGCCCCAGCATTTTGGTGAT	CASSDRTGGNQPQHF	8.34366e-05	13	TCRBV02-01*01	TCRBD01-01*01	TCRBJ01-05*01
ATCCAGCCCTCAGAACCCAGGGACTCAGCTGTGTACTTCTGTGCCAGCAGTTTACGTTCAACATCCTATGGCTACACCTTCGGTTCG	CASSLRSTSYGYTF	8.34366e-05	13	TCRBV12	TCRBD01-01*01	TCRBJ01-02*01
TCTGCCAGGCCCTCACATACCTCTCAGTACCTCTGTGCCAGCAGTGAATATATCGGGGCAACTAATGAAAAACTGTTTTTTGGCAGT	CASSEYIGATNEKLFF	8.34366e-05	13	TCRBV25-01*01	TCRBD02-01*01	TCRBJ01-04*01
GTGAGCACCTTGGAGCTGGGGGACTCGGCCCTTTATCTTTGCGCCAGCAGCATAGGGGGGTGGAACACTGAAGCTTTCTTTGGACAA	CASSIGGWNTEAFF	8.34366e-05	13	TCRBV05-01*01	unknown	TCRBJ01-01*01
AAGATCCGGTCCACAAAGCTGGAGGACTCAGCCATGTACTTCTGTGCCAGCACGGGTCAAGTGGGCTACGAGCAGTACTTCGGGCCG	CASTGQVGYEQYF	8.34366e-05	13	TCRBV02-01*01	TCRBD02-01	TCRBJ02-07*01
GGGTTGGAGTCGGCTGCTCCCTCCCAAACATCTGTGTACTTCTGTGCCAGCACCGACAGCAGCACAGATACGCAGTATTTTGGCCCA	CASTDSSTDTQYF	8.34366e-05	13	TCRBV06	TCRBD01-01*01	TCRBJ02-03*01
ATGAATGTGAGCACCTTGGAGCTGGGGGACTCGGCCCTTTATCTTTGCGCCAGCAGCGTGACAGGGGATACGCAGTATTTTGGCCCA	CASSVTGDTQYF	8.34366e-05	13	TCRBV05-01*01	TCRBD01-01*01	TCRBJ02-03*01
CTCACTGTGACATCGGCCCAAAAGAACCCGACAGCTTTCTATCTCTGTGCCAGTAGTATTGAGGGCTACACCATATATTTTGGAGAG	CASSIEGYTIYF	8.34366e-05	13	TCRBV19-01	TCRBD02-01*02	TCRBJ01-03*01
AGGATCCAGCAGGTAGTGCGAGGAGATTCGGCAGCTTATTTCTGTGCCAGCTCACCGGACGGGACCTATGGCTACACCTTCGGTTCG	CASSPDGTYGYTF	8.34366e-05	13	TCRBV18-01*01	unknown	TCRBJ01-02*01
TCGGCTGCTCCCTCCCAAACATCTGTGTACTTCTGTGCCAGCAGCCCTAAAGGGACAAGACGCAATCAGCCCCAGCATTTTGGTGAT	CASSPKGTRRNQPQHF	8.34366e-05	13	TCRBV06	TCRBD01-01*01	TCRBJ01-05*01
CAGCCTGCAAAGCTTGAGGACTCGGCCGTGTATCTCTGTGCCAGCAGCTTAGAATCAGGGTTTCGGGGGGAGCAGTACTTCGGGCCG	CASSLESGFRGEQYF	8.34366e-05	13	TCRBV11-02*02	TCRBD02-01*01	TCRBJ02-07*01
GAGTCGCCCAGCCCCAACCAGACCTCTCTGTACTTCTGTGCCAGCAGCCTAGGACCGGGACAGGCCTATGGCTACACCTTCGGTTCG	CASSLGPGQAYGYTF	8.34366e-05	13	TCRBV27-01*01	TCRBD01-01*01	TCRBJ01-02*01
AACATGAGCTCCTTGGAGCTGGGGGACTCAGCCCTGTACTTCTGTGCCAGCAGCTTAGGGCGGGGCCGCGAGCAGTACTTCGGGCCG	CASSLGRGREQYF	8.34366e-05	13	TCRBV13-01*01	TCRBD02-01*01	TCRBJ02-07*01
CGCACACAGCAGGAGGACTCCGCCGTGTATCTCTGTGCCAGCAGCTTAGTAGTAATAGACCCCCCCAATGAGCAGTTCTTCGGGCCA	CASSLVVIDPPNEQFF	8.34366e-05	13	TCRBV07-08*01	unknown	TCRBJ02-01*01
AGCACCTTGGAGCTGGGGGACTCGGCCCTTTATCTTTGCGCCAGCAGCCGCGGTGGAGACCTTACCTCCGAGCAGTACTTCGGGCCG	CASSRGGDLTSEQYF	8.34366e-05	13	TCRBV05-01*01	TCRBD02-01	TCRBJ02-07*01
ACAGTGACCAGTGCCCATCCTGAAGACAGCAGCTTCTACATCTGCAGTGCTAGAGAGGGAAGCACCGGGGAGCTGTTTTTTGGAGAA	CSAREGSTGELFF	8.34366e-05	13	TCRBV20	unknown	TCRBJ02-02*01
CTGGAGTTGGCTGCTCCCTCCCAGACATCTGTGTACTTCTGTGCCAGCAGTCCACAGGGAATGGCCTACGAGCAGTACTTCGGGCCG	CASSPQGMAYEQYF	8.34366e-05	13	TCRBV06-06	TCRBD01-01*01	TCRBJ02-07*01
CTGGAGCTTGGTGACTCTGCTGTGTATTTCTGTGCCAGCAGCCAAGAGGGAGGGGTCTCTGGGGCCAACGTCCTGACTTTCGGGGCC	CASSQEGGVSGANVLTF	7.70184e-05	12	TCRBV03	TCRBD02-01*02	TCRBJ02-06*01
ACTCTGAAGATCCAGCCCTCAGAACCCAGGGACTCAGCTGTGTACTTCTGTGCCAGCAGGTCGAATAATGAGCAGTTCTTCGGGCCA	CASRSNNEQFF	7.70184e-05	12	TCRBV12	unknown	TCRBJ02-01*01
GCCTTGTTGCTGGGGGACTCGGCCCTGTATCTCTGTGCCAGCAGCTCAGGACTAGCGGGGCCTACAGATACGCAGTATTTTGGCCCA	CASSSGLAGPTDTQYF	7.70184e-05	12	TCRBV05-05*01	TCRBD02-01*01	TCRBJ02-03*01
CTGTCGGCTGCTCCCTCCCAGACATCTGTGTACTTCTGTGCCAGCAGTTACAATAGGGGAGGAGGGTATGGCTACACCTTCGGTTCG	CASSYNRGGGYGYTF	7.70184e-05	12	TCRBV06-05*01	TCRBD02-01*02	TCRBJ01-02*01
TTTCCTCTCACTGTGACATCGGCCCAAAAGAACCCGACAGCTTTCTATCTCTGTGCCAGTAGTAAGGCCGAGCAGTACTTCGGGCCG	CASSKAEQYF	7.70184e-05	12	TCRBV19-01	unknown	TCRBJ02-07*01
CTGGGGGACGCAGCCATGTACCTGTGTGCCACCAGCAGAGAAAGGACTAGCGGGGGGGCCGGCTACAATGAGCAGTTCTTCGGGCCA	CATSRERTSGGAGYNEQFF	7.70184e-05	12	TCRBV15-01*01	TCRBD02-01*01	TCRBJ02-01*01
CTGATTCTGGAGTCCGCCAGCACCAACCAGACATCTATGTACCTCTGTGCCAGCACCTTGGGGCAGCATGGCTACACCTTCGGTTCG	CASTLGQHGYTF	7.70184e-05	12	TCRBV28-01*01	TCRBD01-01*01	TCRBJ01-02*01
TCCCTGGAGCTTGGTGACTCTGCTGTGTATTTCTGTGCCAGCAGCCAAGATCAACGACAGGGTGCTCACGAGCAGTACTTCGGGCCG	CASSQDQRQGAHEQYF	7.70184e-05	12	TCRBV03	TCRBD01-01*01	TCRBJ02-07*01
ATCCAGCAGGTAGTGCGAGGAGATTCGGCAGCTTATTTCTGTGCCAGCTCACCAGGGACAGATACCTACGAGCAGTACTTCGGGCCG	CASSPGTDTYEQYF	7.70184e-05	12	TCRBV18-01*01	TCRBD01-01*01	TCRBJ02-07*01
CACACCCTGCAGCCAGAAGACTCGGCCCTGTATCTCTGTGCCAGCAGCCAAGCCAGGGAGGGTGGGTCACCCCTCCACTTTGGGAAC	CASSQAREGGSPLHF	7.70184e-05	12	TCRBV04-02*01	TCRBD02-01*02	TCRBJ01-06*01
ATCCTGGAGTCGCCCAGCCCCAACCAGACCTCTCTGTACTTCTGTGCCAGCAGTTTAGGGGGCAATGAAAAACTGTTTTTTGGCAGT	CASSLGGNEKLFF	7.70184e-05	12	TCRBV27-01*01	TCRBD01-01*01	TCRBJ01-04*01
ATCCTGGAGTCGCCCAGCCCCAACCAGACCTCTCTGTACTTCTGTGCCAGCAGCGGACAGGGACCAAATGGCTACACCTTCGGTTCG	CASSGQGPNGYTF	7.70184e-05	12	TCRBV27-01*01	TCRBD01-01*01	TCRBJ01-02*01
ACGATCCAGCGCACAGAGCAGCGGGACTCGGCCATGTATCGCTGTGCCAGCAGCTTAGAACACGACTATGGCTACACCTTCGGTTCG	CASSLEHDYGYTF	7.70184e-05	12	TCRBV07-06*01	TCRBD01-01*01	TCRBJ01-02*01
GAGTCGGCTGCTCCCTCCCAGACATCTGTGTACTTCTGTGCCAGCAGGACAGGGGGCTCTGGGGCCAACGTCCTGACTTTCGGGGCC	CASRTGGSGANVLTF	7.70184e-05	12	TCRBV06-01*01	TCRBD01-01*01	TCRBJ02-06*01
CTGATCCTGGAGTCGCCCAGCCCCAACCAGACCTCTCTGTACTTCTGTGCCAGCAGTTTAAATCGGGGAAAGCAGTACTTCGGGCCG	CASSLNRGKQYF	7.70184e-05	12	TCRBV27-01*01	TCRBD02-01*01	TCRBJ02-07*01
GTGACCAGTGCCCATCCTGAAGACAGCAGCTTCTACATCTGCAGTGCTAGACCACTAGCGGGGGTATTTACGCAGTATTTTGGCCCA	CSARPLAGVFTQYF	7.70184e-05	12	TCRBV20	TCRBD02-01*01	TCRBJ02-03*01
CTGAGCTCTCTGGAGCTGGGGGACTCAGCTTTGTATTTCTGTGCCAGCAGCGTAAGCGACAGTATGAATGAGCAGTTCTTCGGGCCA	CASSVSDSMNEQFF	7.70184e-05	12	TCRBV09-01	TCRBD01-01*01	TCRBJ02-01*01
ACAGTGACCAGTGCCCATCCTGAAGACAGCAGCTTCTACATCTGCAGTGCGTCGCCCGGGACAGCCTATGGCTACACCTTCGGTTCG	CSASPGTAYGYTF	7.70184e-05	12	TCRBV20	TCRBD01-01*01	TCRBJ01-02*01
ACTCTGACTGTGAGCAACATGAGCCCTGAAGACAGCAGCATATATCTCTGCAGCGGGAAGCGGAACACTGAAGCTTTCTTTGGACAA	CSGKRNTEAFF	7.70184e-05	12	TCRBV29-01*01	TCRBD02-01	TCRBJ01-01*01
ACTCTGACAGTGACCAGTGCCCATCCTGAAGACAGCAGCTTCTACATCTGCAGTGCTAGTCGAGGCACTGAAGCTTTCTTTGGACAA	CSASRGTEAFF	7.70184e-05	12	TCRBV20-01*01	TCRBD02-01*02	TCRBJ01-01*01
CTGACAGTGACCAGTGCCCATCCTGAAGACAGCAGCTTCTACATCTGCAGTGCTAGCGCGGCGAACACTGAAGCTTTCTTTGGACAA	CSASAANTEAFF	7.70184e-05	12	TCRBV20	TCRBD02-01	TCRBJ01-01*01
CTAAACCTGAGCTCTCTGGAGCTGGGGGACTCAGCTTTGTATTTCTGTGCCAGCAGCTCGACTCTCTATGGCTACACCTTCGGTTCG	CASSSTLYGYTF	7.70184e-05	12	TCRBV09-01	TCRBD02-01	TCRBJ01-02*01
AGCTCTCTGGAGCTGGGGGACTCAGCTTTGTATTTCTGTGCCAGCAGCGTTGGAGCGGGGGGGAGTAATGAGCAGTTCTTCGGGCCA	CASSVGAGGSNEQFF	7.70184e-05	12	TCRBV09-01	TCRBD02-01*01	TCRBJ02-01*01
GTGAGCACCTTGGAGCTGGGGGACTCGGCCCTTTATCTTTGCGCCAGCACCTCGGACAGGGGGCGGGGTGAGCAGTTCTTCGGGCCA	CASTSDRGRGEQFF	7.70184e-05	12	TCRBV05-01*01	TCRBD01-01*01	TCRBJ02-01*01
CTGTCGGCTGCTCCCTCCCAGACATCTGTGTACTTCTGTGCCAGCAGTTCCGGCGGGGGGGGGACCTACGAGCAGTACTTCGGGCCG	CASSSGGGGTYEQYF	7.70184e-05	12	TCRBV06-05*01	TCRBD02-01*01	TCRBJ02-07*01
CAGCGCACAGAGCAGCGGGACTCGGCCATGTATCGCTGTGCCAGCAGCTTAGGGCCAGGGGCCCAAGAGACCCAGTACTTCGGGCCA	CASSLGPGAQETQYF	7.70184e-05	12	TCRBV07-06*01	TCRBD01-01*01	TCRBJ02-05*01
ACCTTGGAGCTGGGGGACTCGGCCCTTTATCTTTGCGCCAGCAGCTTGGGGGGGACTAGCGGCACAGATACGCAGTATTTTGGCCCA	CASSLGGTSGTDTQYF	7.70184e-05	12	TCRBV05-01*01	TCRBD02-01	TCRBJ02-03*01
ATCCAGCCTGCAAAGCTTGAGGACTCGGCCGTGTATCTCTGTGCCAGCAGCTTAGAAACAGTCGGGACAGCCGCTTTCTTTGGACAA	CASSLETVGTAAFF	7.70184e-05	12	TCRBV11-02*02	TCRBD01-01*01	TCRBJ01-01*01
GTGAGCACCTTGGAGCTGGGGGACTCGGCCCTTTATCTTTGCGCCAGCAGCTTGGTGGGGAGCTCCTACGAGCAGTACTTCGGGCCG	CASSLVGSSYEQYF	7.70184e-05	12	TCRBV05-01*01	TCRBD02-01*02	TCRBJ02-07*01
CTGGAGCTTGGTGACTCTGCTGTGTATTTCTGTGCCAGCAGCCAAGATTGGACGGGAAGAGGAAATGAAAAACTGTTTTTTGGCAGT	CASSQDWTGRGNEKLFF	7.70184e-05	12	TCRBV03	TCRBD02-01*02	TCRBJ01-04*01
GAGTCGGCTGCTCCCTCCCAAACATCTGTGTACTTCTGTGCCAGCAGTAACGGACAGGCCTGGGATTCACCCCTCCACTTTGGGAAC	CASSNGQAWDSPLHF	7.70184e-05	12	TCRBV06	TCRBD01-01*01	TCRBJ01-06*01
AATTCCCTGGAGCTTGGTGACTCTGCTGTGTATTTCTGTGCCAGCAGCCAGAACGGGGGCTCTGGAAACACCATATATTTTGGAGAG	CASSQNGGSGNTIYF	7.70184e-05	12	TCRBV03	TCRBD02-01*01	TCRBJ01-03*01
GACTCGGCCCTTTATCTTTGCGCCAGCAGCTTGCCCCCGCGAGGGCTAGCGGGGGGCAAGAACACCGGGGAGCTGTTTTTTGGAGAA	CASSLPPRGLAGGKNTGELFF	7.70184e-05	12	TCRBV05-01*01	TCRBD02-01*01	TCRBJ02-02*01
CTGGAGTCTGCTGCCTCCTCCCAGACATCTGTATATTTCTGCGCCAGCAGTGAGGGGGGAGATAATTCACCCCTCCACTTTGGGAAC	CASSEGGDNSPLHF	7.70184e-05	12	TCRBV10-01	unknown	TCRBJ01-06*01
AAGATCCAGCCTGCAGAGCTTGGGGACTCGGCCGTGTATCTCTGTGCCAGCAGCTCCGGGACAGGCTACGAGCAGTACTTCGGGCCG	CASSSGTGYEQYF	7.70184e-05	12	TCRBV11-03*01	TCRBD01-01*01	TCRBJ02-07*01
GAGTCAGGGGACACAGCACTGTATTTCTGTGCCAGCAGCAAAAAGCCCCGCGGAACCCGACGAAACTACGAGCAGTACTTCGGGCCG	CASSKKPRGTRRNYEQYF	7.70184e-05	12	TCRBV21-01*01	TCRBD02-01	TCRBJ02-07*01
ATCCAGTCCACGGAGTCAGGGGACACAGCACTGTATTTCTGTGCCAGCAGCACCGGGGTAACTAATGAAAAACTGTTTTTTGGCAGT	CASSTGVTNEKLFF	7.70184e-05	12	TCRBV21-01*01	TCRBD02-01*01	TCRBJ01-04*01
CTGAGGATCCAGCAGGTAGTGCGAGGAGATTCGGCAGCTTATTTCTGTGCCAGCTCACCACTCATTACTGAAGCTTTCTTTGGACAA	CASSPLITEAFF	7.70184e-05	12	TCRBV18-01*01	TCRBD01-01*01	TCRBJ01-01*01
CCCTCAGAACCCAGGGACTCAGCTGTGTACTTCTGTGCCAGCAGTTTGGTGGGGCGGGAGTTGAACACTGAAGCTTTCTTTGGACAA	CASSLVGRELNTEAFF	7.70184e-05	12	TCRBV12	TCRBD02-01*02	TCRBJ01-01*01
AATGTGAGCACCTTGGAGCTGGGGGACTCGGCCCTTTATCTTTGCGCCAGCAGCTTGGACCCTAACTATGGCTACACCTTCGGTTCG	CASSLDPNYGYTF	7.70184e-05	12	TCRBV05-01*01	unknown	TCRBJ01-02*01
CTGGAGTCGCCCAGCCCCAACCAGACCTCTCTGTACTTCTGTGCCAGCAGTCCCCGGTGGGGGACTCACCCCCAGCATTTTGGTGAT	CASSPRWGTHPQHF	7.70184e-05	12	TCRBV27-01*01	TCRBD02-01	TCRBJ01-05*01
ACTGTGAGCAACATGAGCCCTGAAGACAGCAGCATATATCTCTGCAGCGTCCTAGCGGGGGGGTACTACGAGCAGTACTTCGGGCCG	CSVLAGGYYEQYF	7.70184e-05	12	TCRBV29-01*01	TCRBD02-01*01	TCRBJ02-07*01
CTCACTCTGGAGTCTGCTGCCTCCTCCCAGACATCTGTATATTTCTGCGCCACCCTTACAAGGGACCCTGGCTACACCTTCGGTTCG	CATLTRDPGYTF	7.70184e-05	12	TCRBV10-01	unknown	TCRBJ01-02*01
GTGAACGCCTTGTTGCTGGGGGACTCGGCCCTCTATCTCTGTGCCAGCAGCTGGGACAGGGGTTCCTATGGCTACACCTTCGGTTCG	CASSWDRGSYGYTF	7.70184e-05	12	TCRBV05-06*01	TCRBD01-01*01	TCRBJ01-02*01
ATCCAGCGCACAGAGCAGGGGGACTCGGCCATGTATCTCTGTGCCAGCACAAAAGCGGGAATGAACACTGAAGCTTTCTTTGGACAA	CASTKAGMNTEAFF	7.70184e-05	12	TCRBV07-09	TCRBD02-01*02	TCRBJ01-01*01
ACGTTGGCGTCTGCTGTACCCTCTCAGACATCTGTGTACTTCTGTGCCAGCAGTGTAAACATCGAAGGTGAAGCTTTCTTTGGACAA	CASSVNIEGEAFF	7.70184e-05	12	TCRBV06-04	unknown	TCRBJ01-01*01
CTCACTGTGACATCGGCCCAAAAGAACCCGACAGCTTTCTATCTCTGTGCCACAGTGGGACAGCTCTATGGCTACACCTTCGGTTCG	CATVGQLYGYTF	7.70184e-05	12	TCRBV19-01	TCRBD01-01*01	TCRBJ01-02*01
ATTCTGGAGTCCGCCAGCACCAACCAGACATCTATGTACCTCTGTGCCAGCAGCCAGACAGGGATCTTTGGCTACACCTTCGGTTCG	CASSQTGIFGYTF	7.70184e-05	12	TCRBV28-01*01	TCRBD01-01*01	TCRBJ01-02*01
TTCTCCCTGTCCCTAGAGTCTGCCATCCCCAACCAGACAGCTCTTTACTTCTGTGCCGCCCCGAACAATGAGCAGTTCTTCGGGCCA	CAAPNNEQFF	7.70184e-05	12	TCRBV24	unknown	TCRBJ02-01*01
TCGCTCAGGCTGGAGTCGGCTGCTCCCTCCCAGACATCTGTGTACTTCTGTGCCACGGGACAGGGCTACGAGCAGTACTTCGGGCCG	CATGQGYEQYF	7.70184e-05	12	TCRBV06-01*01	TCRBD01-01*01	TCRBJ02-07*01
TTGGAGTCGGCTGCTCCCTCCCAAACATCTGTGTACTTCTGTGCCAGCAGTCGGACAGGGACTAATGAAAAACTGTTTTTTGGCAGT	CASSRTGTNEKLFF	7.70184e-05	12	TCRBV06	TCRBD01-01*01	TCRBJ01-04*01
ACCAGTGCCCATCCTGAAGACAGCAGCTTCTACATCTGCAGTGCTAGAGATGGGGGGGGCTTGAACACTGAAGCTTTCTTTGGACAA	CSARDGGGLNTEAFF	7.70184e-05	12	TCRBV20	TCRBD02-01*01	TCRBJ01-01*01
CTGGAGTCCGCCAGCACCAACCAGACATCTATGTACCTCTGTGCCAGCAGACCGCAACAGGGGAGTTCACCCCTCCACTTTGGGAAC	CASRPQQGSSPLHF	7.70184e-05	12	TCRBV28-01*01	TCRBD01-01*01	TCRBJ01-06*01
AATTCCCTGGAGCTTGGTGACTCTGCTGTGTATTTCTGTGCCAGCAGCCCTACAGTGACTAGCACAGATACGCAGTATTTTGGCCCA	CASSPTVTSTDTQYF	7.70184e-05	12	TCRBV03	unknown	TCRBJ02-03*01
GCCTTGTTGCTGGGGGACTCGGCCCTGTATCTCTGTGCCAGCAGCTTTAGCTACGGCAGGGCCTCCTACGAGCAGTACTTCGGGCCG	CASSFSYGRASYEQYF	7.70184e-05	12	TCRBV05-05*01	TCRBD01-01*01	TCRBJ02-07*01
CACACCCTGCAGCCAGAAGACTCGGCCCTGTATCTCTGTGCCAGCAGCCAAGAGGTCCAGTATCAGTCCGAGCAGTACTTCGGGCCG	CASSQEVQYQSEQYF	7.70184e-05	12	TCRBV04-02*01	TCRBD01-01*01	TCRBJ02-07*01
ATGAATGTGAGCACCTTGGAGCTGGGGGACTCGGCCCTTTATCTTTGCGCCAGCAGCTTGGACGGCTATGGCTACACCTTCGGTTCG	CASSLDGYGYTF	7.70184e-05	12	TCRBV05-01*01	TCRBD02-01	TCRBJ01-02*01
CAGCCCTCAGAACCCAGGGACTCAGCTGTGTACTTCTGTGCCAGCAGTTTAGGGGGACAGAACAATCAGCCCCAGCATTTTGGTGAT	CASSLGGQNNQPQHF	7.70184e-05	12	TCRBV12	TCRBD01-01*01	TCRBJ01-05*01
AAGATCCAGCCTGCAAAGCTTGAGGACTCGGCCGTGTATCTCTGTGCCAGCAGCTTAGAAGGGAAAAATGAGCAGTTCTTCGGGCCA	CASSLEGKNEQFF	7.70184e-05	12	TCRBV11-02*02	unknown	TCRBJ02-01*01
ATCCAGCCTGCAAAGCTTGAGGACTCGGCCGTGTATCTCTGTGCCAGCAGCTTAGATAACAGCATCTATGGCTACACCTTCGGTTCG	CASSLDNSIYGYTF	7.70184e-05	12	TCRBV11-02*02	TCRBD01-01*01	TCRBJ01-02*01
CAGGAGGACTCGGCCGTGTATCTCTGTGCCAGCAGCTGGCGTGGGGTATGGTCTCGGGGCGGTAACGATGGCTACACCTTCGGTTCG	CASSWRGVWSRGGNDGYTF	7.70184e-05	12	TCRBV07-02*01	unknown	TCRBJ01-02*01
CTGGAGTTGGCTGCTCCCTCCCAGACATCTGTGTACTTCTGTGCCAGCGACGACAGGGTCGGGAACACTGAAGCTTTCTTTGGACAA	CASDDRVGNTEAFF	7.70184e-05	12	TCRBV06-06	TCRBD01-01*01	TCRBJ01-01*01
CTGGAGTCCGCCAGCACCAACCAGACATCTATGTACCTCTGTGCCAGCTACGACAGGACGAACACCGGGGAGCTGTTTTTTGGAGAA	CASYDRTNTGELFF	7.70184e-05	12	TCRBV28-01*01	TCRBD01-01*01	TCRBJ02-02*01
AATGTGAGCACCTTGGAGCTGGGGGACTCGGCCCTTTATCTTTGCGCCAGCACGGCTAGCCAGAGAAATACGCAGTATTTTGGCCCA	CASTASQRNTQYF	7.70184e-05	12	TCRBV05-01*01	TCRBD02-01	TCRBJ02-03*01
TTCCCCCTGATCCTGGAGTCGCCCAGCCCCAACCAGACCTCTCTGTACTTCTGTGCCAGCAGTTTAAGGGAGCAGTTCTTCGGGCCA	CASSLREQFF	7.70184e-05	12	TCRBV27-01*01	unknown	TCRBJ02-01*01
ACAGTGACCAGTGCCCATCCTGAAGACAGCAGCTTCTACATCTGCAGTGCTTTAGGACAGGGGGCGTACGAGCAGTACTTCGGGCCG	CSALGQGAYEQYF	7.70184e-05	12	TCRBV20	TCRBD01-01*01	TCRBJ02-07*01
CTGGAGTCGGCTGCTCCCTCCCAGACATCTGTGTACTTCTGTGCCAGCATCCCGACAGGGTCTAACTATGGCTACACCTTCGGTTCG	CASIPTGSNYGYTF	7.70184e-05	12	TCRBV06-01*01	TCRBD01-01*01	TCRBJ01-02*01
AGCAACATGAGCCCTGAAGACAGCAGCATATATCTCTGCAGCGTTGATTCGGCAGCACCTCCCTACAATGAGCAGTTCTTCGGGCCA	CSVDSAAPPYNEQFF	7.70184e-05	12	TCRBV29-01*01	unknown	TCRBJ02-01*01
CACACCCTGCAGCCAGAAGACTCGGCCCTGTATCTCTGCGCCAGCAGCCAAGGTGCGGGGAGTCAAGAGACCCAGTACTTCGGGCCA	CASSQGAGSQETQYF	7.70184e-05	12	TCRBV04-03*01	TCRBD02-01*01	TCRBJ02-05*01
ACTGTGAGCAACATGAGCCCTGAAGACAGCAGCATATATCTCTGCAGCGCCAGACTAGGAAGCTCCTACGAGCAGTACTTCGGGCCG	CSARLGSSYEQYF	7.70184e-05	12	TCRBV29-01*01	TCRBD02-01	TCRBJ02-07*01
CTGACAGTGACCAGTGCCCATCCTGAAGACAGCAGCTTCTACATCTGCAGTGCTACCGCAGGGGGAAACACCATATATTTTGGAGAG	CSATAGGNTIYF	7.70184e-05	12	TCRBV20	TCRBD01-01*01	TCRBJ01-03*01
CAGCGCACAGAGCGGGGGGACTCAGCCGTGTATCTCTGTGCCAGCAGCTTAACGGGGGATTACACAGATACGCAGTATTTTGGCCCA	CASSLTGDYTDTQYF	7.70184e-05	12	TCRBV07-03*01	unknown	TCRBJ02-03*01
TCCCTGGAGCTTGGTGACTCTGCTGTGTATTTCTGTGCCAGCAGCCAAAATAGGCAGGGACGAAGCGGGGAGCTGTTTTTTGGAGAA	CASSQNRQGRSGELFF	7.70184e-05	12	TCRBV03	unknown	TCRBJ02-02*01
AAGATCCAGCCCTCAGAACCCAGGGACTCAGCTGTGTACTTCTGTGCCAGCAGTTTTAAGGGCTCCTATGGCTACACCTTCGGTTCG	CASSFKGSYGYTF	7.70184e-05	12	TCRBV12	unknown	TCRBJ01-02*01
TCTGCCATCCCCAACCAGACAGCTCTTTACTTCTGTGCCACCAGTCATATTGACAGCCGAGGGTACAATGAGCAGTTCTTCGGGCCA	CATSHIDSRGYNEQFF	7.70184e-05	12	TCRBV24	unknown	TCRBJ02-01*01
ATCCGCTCACCAGGCCTGGGGGACGCAGCCATGTACCTGTGTGCCACCAGCAAAGGCGGGGAGGGTTCACCCCTCCACTTTGGGAAC	CATSKGGEGSPLHF	7.70184e-05	12	TCRBV15-01*01	TCRBD02-01*02	TCRBJ01-06*01
ACTCTGACAGTGACCAGTGCCCATCCTGAAGACAGCAGCTTCTACATCTGCAGTGCGGGGGGTTCAGATACGCAGTATTTTGGCCCA	CSAGGSDTQYF	7.70184e-05	12	TCRBV20-01*01	TCRBD02-01*01	TCRBJ02-03*01
CATGTGGTCGCACTGCAGCAAGAAGACTCAGCTGCGTATCTCTGCACCAGCAGCCAAGACAGGGACTATGGCTACACCTTCGGTTCG	CTSSQDRDYGYTF	7.70184e-05	12	TCRBV01-01*01	TCRBD01-01*01	TCRBJ01-02*01
CTGGAGCTTGGTGACTCTGCTGTGTATTTCTGTGCCAGCACCCCAGATCGTCTGGGGCCGAGCACAGATACGCAGTATTTTGGCCCA	CASTPDRLGPSTDTQYF	7.70184e-05	12	TCRBV03	TCRBD01-01*01	TCRBJ02-03*01
ACAGTGACCAGTGCCCATCCTGAAGACAGCAGCTTCTACATCTGCAGTGCTTGGGACAGTTCAAGATATGGCTACACCTTCGGTTCG	CSAWDSSRYGYTF	7.70184e-05	12	TCRBV20	TCRBD01-01*01	TCRBJ01-02*01
CTGAAGATCCAGCCCTCAGAACCCAGGGACTCAGCTGTGTACTTCTGTGCCAGCAGTTTAGGGAACTATGGCTACACCTTCGGTTCG	CASSLGNYGYTF	7.70184e-05	12	TCRBV12	unknown	TCRBJ01-02*01
ACCAGTGCCCATCCTGAAGACAGCAGCTTCTACATCTGCAGTGCGGAGCCCGCCACGGGAAGCTCCTACGAGCAGTACTTCGGGCCG	CSAEPATGSSYEQYF	7.70184e-05	12	TCRBV20	TCRBD02-01*02	TCRBJ02-07*01
GCCTTGGAGCTGGACGACTCGGCCCTGTATCTCTGTGCCAGCAGCAGGGTTACCTCCGGGACTAATGAAAAACTGTTTTTTGGCAGT	CASSRVTSGTNEKLFF	7.70184e-05	12	TCRBV05-04*01	unknown	TCRBJ01-04*01
GTGACCAGTGCCCATCCTGAAGACAGCAGCTTCTACATCTGCAGTGCTAGAGATTCTAGCGGGGTTTGGACGCAGTATTTTGGCCCA	CSARDSSGVWTQYF	7.70184e-05	12	TCRBV20	TCRBD02-01*01	TCRBJ02-03*01
CAGCGCACAGAGCGGGGGGACTCAGCCGTGTATCTCTGTGCCAGCAGCTTAGAGGGGAGGGCCAGGAATGAGCAGTTCTTCGGGCCA	CASSLEGRARNEQFF	7.70184e-05	12	TCRBV07-03*01	TCRBD02-01*02	TCRBJ02-01*01
AGCACCTTGGAGCTGGGGGACTCGGCCCTTTATCTTTGCGCCAGCAGCTTGGGGCTAGCCAACCATGGGGAGCAGTACTTCGGGCCG	CASSLGLANHGEQYF	7.70184e-05	12	TCRBV05-01*01	TCRBD02-01	TCRBJ02-07*01
CTGCTGTCGGCTGCTCCCTCCCAGACATCTGTGTACTTCTGTGCCAGCAGCTCCGGGACAGGGATTTCACCCCTCCACTTTGGGAAC	CASSSGTGISPLHF	7.70184e-05	12	TCRBV06-05*01	TCRBD01-01*01	TCRBJ01-06*01
AGGATCCAGCAGGTAGTGCGAGGAGATTCGGCAGCTTATTTCTGTGCCAGCTCAGGGACAGGGGGCCATACGCAGTATTTTGGCCCA	CASSGTGGHTQYF	7.70184e-05	12	TCRBV18-01*01	TCRBD01-01*01	TCRBJ02-03*01
AGCACCTTGGAGCTGGGGGACTCGGCCCTTTATCTTTGCGCCAGCAGTCTCGTGGGAAGCTCCTACAATGAGCAGTTCTTCGGGCCA	CASSLVGSSYNEQFF	7.70184e-05	12	TCRBV05-01*01	unknown	TCRBJ02-01*01
AATGTGAGCACCTTGGAGCTGGGGGACTCGGCCCTTTATCTTTGCGCCAGCAGCTACGCGGGGTCCTACGAGCAGTACTTCGGGCCG	CASSYAGSYEQYF	7.70184e-05	12	TCRBV05-01*01	TCRBD02-01*01	TCRBJ02-07*01
GTGAGCACCTTGGAGCTGGGGGACTCGGCCCTTTATCTTTGCGCCAGCAGCTTGTTGGTAGAGAACACTGAAGCTTTCTTTGGACAA	CASSLLVENTEAFF	7.70184e-05	12	TCRBV05-01*01	TCRBD02-01	TCRBJ01-01*01
GCCTTGGAGCTGGAGGACTCGGCCCTGTATCTCTGTGCCAGCAGCTCCTCACTTGGATCTAGCACAGATACGCAGTATTTTGGCCCA	CASSSSLGSSTDTQYF	7.70184e-05	12	TCRBV05-08*01	unknown	TCRBJ02-03*01
AATGTGAATGCCTTGGAGCTGGAGGACTCGGCCCTGTATCTCTGTGCCAGCAGCCGACAGGGGCGGAACGAGCAGTACTTCGGGCCG	CASSRQGRNEQYF	7.70184e-05	12	TCRBV05-08*01	TCRBD01-01*01	TCRBJ02-07*01
AAGATCCGGTCCACAAAGCTGGAGGACTCAGCCATGTACTTCTGTGCCAGCAGCGAACGGGGGGGCTACGAGCAGTACTTCGGGCCG	CASSERGGYEQYF	7.70184e-05	12	TCRBV02-01*01	TCRBD02-01*01	TCRBJ02-07*01
AAGATCCAGCCCTCAGAACCCAGGGACTCAGCTGTGTACTTCTGTGCCAGCAACAAAGGGAGCAATCAGCCCCAGCATTTTGGTGAT	CASNKGSNQPQHF	7.70184e-05	12	TCRBV12	unknown	TCRBJ01-05*01
ACTCTGAAGGTGCAGCCTGCAGAACTGGAGGATTCTGGAGTTTATTTCTGTGCCAGCAGCCGGGGGTTAACGCAGTATTTTGGCCCA	CASSRGLTQYF	7.70184e-05	12	TCRBV14-01*01	unknown	TCRBJ02-03*01
AACGCCTTGGAGCTGGACGACTCGGCCCTGTATCTCTGTGCCAGCAGCTTGGCAGGGGACTCCTACAATGAGCAGTTCTTCGGGCCA	CASSLAGDSYNEQFF	7.70184e-05	12	TCRBV05-04*01	TCRBD01-01*01	TCRBJ02-01*01
ATTCTGGAGTCCGCCAGCACCAACCAGACATCTATGTACCTCTGTGCCAGCAGTATACCACAAGGGAGGCCCATATATTTTGGAGAG	CASSIPQGRPIYF	7.70184e-05	12	TCRBV28-01*01	TCRBD02-01*02	TCRBJ01-03*01
GTGACCAGTGCCCATCCTGAAGACAGCAGCTTCTACATCTGCAGTGCTAGAGGGGGACAGGAGAACAATGAGCAGTTCTTCGGGCCA	CSARGGQENNEQFF	7.70184e-05	12	TCRBV20	TCRBD01-01*01	TCRBJ02-01*01
TCCTGTACCTTGGAGATCCAGTCCACGGAGTCAGGGGACACAGCACTGTATTTCTGTGCCAGCATCTACGAGCAGTACTTCGGGCCG	CASIYEQYF	7.70184e-05	12	TCRBV21-01*01	unknown	TCRBJ02-07*01
ATGAATGTGAGCACCTTGGAGCTGGGGGACTCGGCCCTTTATCTTTGCGCCAGCAGCCGACCGGAGGGCGAGCAGTACTTCGGGCCG	CASSRPEGEQYF	7.70184e-05	12	TCRBV05-01*01	TCRBD02-01*02	TCRBJ02-07*01
ATCCAGCGCACAGAGCAGGGGGACTCGGCCATGTATCTCTGTGCCAGCAGCACGGCGGTCGCTAGTCAGCCCCAGCATTTTGGTGAT	CASSTAVASQPQHF	7.70184e-05	12	TCRBV07-09	TCRBD02-01	TCRBJ01-05*01
AAGATCCGGTCCACAAAGCTGGAGGACTCAGCCATGTACTTCTGTGCCAGCGCGACACTGAACACCGGGGAGCTGTTTTTTGGAGAA	CASATLNTGELFF	7.70184e-05	12	TCRBV02-01*01	TCRBD01-01*01	TCRBJ02-02*01
CGCACAGAGCAGGGGGACTCGGCCATGTATCTCTGTGCCAGCAGCTTAGTTTCCGGGACTAGGGCTTACGAGCAGTACTTCGGGCCG	CASSLVSGTRAYEQYF	7.70184e-05	12	TCRBV07-09	TCRBD02-01	TCRBJ02-07*01
ACAAAGCTGGAGGACTCAGCCATGTACTTCTGTGCCAGCAATGACAAGACAGAGGCCACAACTAATGAAAAACTGTTTTTTGGCAGT	CASNDKTEATTNEKLFF	7.70184e-05	12	TCRBV02-01*01	TCRBD01-01*01	TCRBJ01-04*01
GTGACCAGTGCCCATCCTGAAGACAGCAGCTTCTACATCTGCAGTGCTAGGATGCCGACGGAGAACACTGAAGCTTTCTTTGGACAA	CSARMPTENTEAFF	7.70184e-05	12	TCRBV20	unknown	TCRBJ01-01*01
AAGATCCAGCGCACAGAGCGGGGGGACTCAGCCGTGTATCTCTGTGCCAGCAGCCTAGGGCCGAACACTGAAGCTTTCTTTGGACAA	CASSLGPNTEAFF	7.70184e-05	12	TCRBV07-03*01	unknown	TCRBJ01-01*01
ATCCGGTCCACAAAGCTGGAGGACTCAGCCATGTACTTCTGTGCCAGCACCTACCGGGACAGGGGCGAAAAACTGTTTTTTGGCAGT	CASTYRDRGEKLFF	7.70184e-05	12	TCRBV02-01*01	TCRBD01-01*01	TCRBJ01-04*01
CTGACAGTGACCAGTGCCCATCCTGAAGACAGCAGCTTCTACATCTGCAGTGCTAGAGATGGGGGGTCACCCCTCCACTTTGGGAAC	CSARDGGSPLHF	7.70184e-05	12	TCRBV20	TCRBD02-01*01	TCRBJ01-06*01
TCCCTGGAGCTTGGTGACTCTGCTGTGTATTTCTGTGCCAGCAGCCGTATAGCGGGGGCCCCGGGCTACGAGCAGTACTTCGGGCCG	CASSRIAGAPGYEQYF	7.70184e-05	12	TCRBV03	TCRBD02-01*01	TCRBJ02-07*01
AAGATCCGGTCCACAAAGCTGGAGGACTCAGCCATGTACTTCTGTGCCAGCAACCAGGATGCGAACACTGAAGCTTTCTTTGGACAA	CASNQDANTEAFF	7.70184e-05	12	TCRBV02-01*01	TCRBD01-01*01	TCRBJ01-01*01
CAGCCCTCAGAACCCAGGGACTCAGCTGTGTACTTCTGTGCCAGCAGCCCGAGGACAGGGCTAAATTCACCCCTCCACTTTGGGAAC	CASSPRTGLNSPLHF	7.70184e-05	12	TCRBV12	TCRBD01-01*01	TCRBJ01-06*01
ACTCTGACAGTGACCAGTGCCCATCCTGAAGACAGCAGCTTCTACATCTGCGGACTAAGCAGCGGGAATGAGCAGTTCTTCGGGCCA	CGLSSGNEQFF	7.06002e-05	11	TCRBV20-01*01	TCRBD02-01	TCRBJ02-01*01
TCGGCTGCTCCCTCCCAGACATCTGTGTACTTCTGTGCCAGCAGTGAATATGGGTCCCTAGCCAAAAACATTCAGTACTTCGGCGCC	CASSEYGSLAKNIQYF	7.06002e-05	11	TCRBV06-01*01	unknown	TCRBJ02-04*01
AACATGAGCTCCTTGGAGCTGGGGGACTCAGCCCTGTACTTCTGTGCCAGCAGCTCGGAAGAGGGCTCTGAAGCTTTCTTTGGACAA	CASSSEEGSEAFF	7.06002e-05	11	TCRBV13-01*01	TCRBD02-01*02	TCRBJ01-01*01
CAGCGCACAGAGCAGGGGGACTCGGCCATGTATCTCTGTGCCAGCAGCTTACGTCAGGGAGGACCTAATGAGCAGTTCTTCGGGCCA	CASSLRQGGPNEQFF	7.06002e-05	11	TCRBV07-09	TCRBD02-01*02	TCRBJ02-01*01
AGTGCCCATCCTGAAGACAGCAGCTTCTACATCTGCAGTGCCCCTAGTATGGGGAGGGGGGCTAACTATGGCTACACCTTCGGTTCG	CSAPSMGRGANYGYTF	7.06002e-05	11	TCRBV20	TCRBD02-01*02	TCRBJ01-02*01
GAGTCGGCTGCTCCCTCCCAGACATCTGTGTACTTCTGTGCCAGCAGATCCCCGGGACAGGGGAACACTGAAGCTTTCTTTGGACAA	CASRSPGQGNTEAFF	7.06002e-05	11	TCRBV06-01*01	TCRBD01-01*01	TCRBJ01-01*01
CAGCCCTCAGAACCCAGGGACTCAGCTGTGTACTTCTGTGCCAGCAGTTTAGCGTGGGGCCTGAACACTGAAGCTTTCTTTGGACAA	CASSLAWGLNTEAFF	7.06002e-05	11	TCRBV12	TCRBD01-01*01	TCRBJ01-01*01
ACTGTGACATCGGCCCAAAAGAACCCGACAGCTTTCTATCTCTGTGCCAGTAGTGCCACAGGATCCGGGGAGCTGTTTTTTGGAGAA	CASSATGSGELFF	7.06002e-05	11	TCRBV19-01	TCRBD01-01*01	TCRBJ02-02*01
CTGAAGATCCAGCCCTCAGAACCCAGGGACTCAGCTGTGTACTTCTGTGCCAGCAGTTTGTTGAGACAGAAGCTGTTTTTTGGAGAA	CASSLLRQKLFF	7.06002e-05	11	TCRBV12	TCRBD01-01*01	TCRBJ02-02*01
AGCCCCAACCAGACCTCTCTGTACTTCTGTGCCAGCAGTTTATCTCAACACAGAAGGGATGTGGCAGATACGCAGTATTTTGGCCCA	CASSLSQHRRDVADTQYF	7.06002e-05	11	TCRBV27-01*01	unknown	TCRBJ02-03*01
AGTGCCCATCCTGAAGACAGCAGCTTCTACATCTGCAGTGCTTCTCGCCGGGGGCCCTCTAGCACAGATACGCAGTATTTTGGCCCA	CSASRRGPSSTDTQYF	7.06002e-05	11	TCRBV20	unknown	TCRBJ02-03*01
CAGCGCACAGAGCAGGGGGACTCGGCCATGTATCTCTGTGCCAGCAGCTTGGGGACCCTAGCCAAAAACATTCAGTACTTCGGCGCC	CASSLGTLAKNIQYF	7.06002e-05	11	TCRBV07-09	unknown	TCRBJ02-04*01
CTACACACCCTGCAGCCAGAAGACTCGGCCCTGTATCTCTGTGCCAGCAGCCACTGGGGCACGGGGAATGAGCAGTTCTTCGGGCCA	CASSHWGTGNEQFF	7.06002e-05	11	TCRBV04-02*01	unknown	TCRBJ02-01*01
TTGTTGCTAGGGGACTCGGCCCTCTATCTCTGTGCCAGCAGCTTGGCTTTCGGCAGGGGCAGGAACACTGAAGCTTTCTTTGGACAA	CASSLAFGRGRNTEAFF	7.06002e-05	11	TCRBV05-07*01	TCRBD01-01*01	TCRBJ01-01*01
AGCTCTCTGGAGCTGGGGGACTCAGCTTTGTATTTCTGTGCCAGCAGCGGTCCGGGACAGGGACTGGTTGGCTACACCTTCGGTTCG	CASSGPGQGLVGYTF	7.06002e-05	11	TCRBV09-01	TCRBD01-01*01	TCRBJ01-02*01
CACGCCCTGCAGCCAGAAGACTCAGCCCTGTATCTCTGCGCCAGCAGCCCACCGGGACAGCCCAAAAACATTCAGTACTTCGGCGCC	CASSPPGQPKNIQYF	7.06002e-05	11	TCRBV04-01*01	TCRBD01-01*01	TCRBJ02-04*01
AAGATCCAGCCCTCAGAACCCAGGGACTCAGCTGTGTACTTCTGTGCCAGCAGTTTGTCAGCTAACTATGGCTACACCTTCGGTTCG	CASSLSANYGYTF	7.06002e-05	11	TCRBV12	TCRBD01-01*01	TCRBJ01-02*01
ACTGTGACATCGGCCCAAAAGAACCCGACAGCTTTCTATCTCTGTGCCAGTAGTCGAGGGGGACCTGGGGAGCAGTTCTTCGGGCCA	CASSRGGPGEQFF	7.06002e-05	11	TCRBV19-01	TCRBD01-01*01	TCRBJ02-01*01
AATGTGAACGCCTTGTTGCTGGGGGACTCGGCCCTGTATCTCTGTGCCAGCAGCTTGGCCGGCGCCTACGAGCAGTACTTCGGGCCG	CASSLAGAYEQYF	7.06002e-05	11	TCRBV05-05*01	unknown	TCRBJ02-07*01
GGTGACTCTGCTGTGTATTTCTGTGCCAGCAGCTCCTCCTATCCAGGACAGGGAGGACTGTCCGGAAACACCATATATTTTGGAGAG	CASSSSYPGQGGLSGNTIYF	7.06002e-05	11	TCRBV03	TCRBD01-01*01	TCRBJ01-03*01
CTGACAGTGACCAGTGCCCATCCTGAAGACAGCAGCTTCTACATCTGCAGTGCTAGGTCGACAGGGTTTGGCTACACCTTCGGTTCG	CSARSTGFGYTF	7.06002e-05	11	TCRBV20	TCRBD01-01*01	TCRBJ01-02*01
GAGTCTGCCATCCCCAACCAGACAGCTCTTTACTTCTGTGCCACCAGCGAGACGGGGGCCAGCACAGATACGCAGTATTTTGGCCCA	CATSETGASTDTQYF	7.06002e-05	11	TCRBV24	unknown	TCRBJ02-03*01
AACGCCTTGTTGCTGGGGGACTCGGCCCTGTATCTCTGTGCCAGCAGCTTGGCCTCCGCCTTCGACTACGAGCAGTACTTCGGGCCG	CASSLASAFDYEQYF	7.06002e-05	11	TCRBV05-05*01	unknown	TCRBJ02-07*01
CTGAGCTCTCTGGAGCTGGGGGACTCAGCTTTGTATTTCTGTGCCAGCAGCGTAGGGACTACGAGGGATGAGCAGTTCTTCGGGCCA	CASSVGTTRDEQFF	7.06002e-05	11	TCRBV09-01	TCRBD02-01	TCRBJ02-01*01
GAGCTGGACGACTCGGCCCTGTATCTCTGTGCCAGCAGCTTTGAACTAGCGGGGGGAATCTCCTACAATGAGCAGTTCTTCGGGCCA	CASSFELAGGISYNEQFF	7.06002e-05	11	TCRBV05-04*01	TCRBD02-01*01	TCRBJ02-01*01
GTGACCAGTGCCCATCCTGAAGACAGCAGCTTCTACATCTGCAGTGCTAGAGATAAAGTTACAGGGGCTGAAGCTTTCTTTGGACAA	CSARDKVTGAEAFF	7.06002e-05	11	TCRBV20	TCRBD01-01*01	TCRBJ01-01*01
CTGGAGTCGCCCAGCCCCAACCAGACCTCTCTGTACTTCTGTGCCAGCAGCCGTGGACAGGACTATGAAAAACTGTTTTTTGGCAGT	CASSRGQDYEKLFF	7.06002e-05	11	TCRBV27-01*01	TCRBD01-01*01	TCRBJ01-04*01
TTGGAGATCCAGTCCACGGAGTCAGGGGACACAGCACTGTATTTCTGTGCCAGCAGAGGACGATTTCAGCCCCAGCATTTTGGTGAT	CASRGRFQPQHF	7.06002e-05	11	TCRBV21-01*01	unknown	TCRBJ01-05*01
CGCACACAGCAGGAGGACTCGGCCGTGTATCTCTGTGCCAGCAGCTTAGCGCGCGGGGGCTCCTACAATGAGCAGTTCTTCGGGCCA	CASSLARGGSYNEQFF	7.06002e-05	11	TCRBV07-02*01	TCRBD02-01*01	TCRBJ02-01*01
GCCCATCCTGAAGACAGCAGCTTCTACATCTGCAGTGCTAGTGACCTTCAGGGGGTAAGCTCCTACAATGAGCAGTTCTTCGGGCCA	CSASDLQGVSSYNEQFF	7.06002e-05	11	TCRBV20	TCRBD01-01*01	TCRBJ02-01*01
ACAGTGACCAGTGCCCATCCTGAAGACAGCAGCTTCTACATCTGCAGTGCTAGAGTCAACAGGAACACTGAAGCTTTCTTTGGACAA	CSARVNRNTEAFF	7.06002e-05	11	TCRBV20	TCRBD01-01*01	TCRBJ01-01*01
GTGAGCACCTTGGAGCTGGGGGACTCGGCCCTTTATCTTTGCGCCAGCAGCCCCTCCCCTGGAAACTATGGCTACACCTTCGGTTCG	CASSPSPGNYGYTF	7.06002e-05	11	TCRBV05-01*01	unknown	TCRBJ01-02*01
GTGACATCGGCCCAAAAGAACCCGACAGCTTTCTATCTCTGTGCCAGTACCCGAAGGGGGCGGGGGACTGAAGCTTTCTTTGGACAA	CASTRRGRGTEAFF	7.06002e-05	11	TCRBV19-01	unknown	TCRBJ01-01*01
AGCACCTTGGAGCTGGGGGACTCGGCCCTTTATCTTTGCGCCAGCGGGAGCCCCGGGAGAAATACCGGGGAGCTGTTTTTTGGAGAA	CASGSPGRNTGELFF	7.06002e-05	11	TCRBV05-01*01	TCRBD02-01*02	TCRBJ02-02*01
CAGCCCTCAGAACCCAGGGACTCAGCTGTGTACTTCTGTGCCAGCAGTTTAGGGTCCGCGAACACCGGGGAGCTGTTTTTTGGAGAA	CASSLGSANTGELFF	7.06002e-05	11	TCRBV12	unknown	TCRBJ02-02*01
AAGATCCGGTCCACAAAGCTGGAGGACTCAGCCATGTACTTCTGTGCCAGCAGCACAGGTTCAACCTACGAGCAGTACTTCGGGCCG	CASSTGSTYEQYF	7.06002e-05	11	TCRBV02-01*01	TCRBD01-01*01	TCRBJ02-07*01
ATCCAGCGCACACAGCAGGAGGACTCCGCCGTGTATCTCTGTGCCAGCAGCTTACAACAGGGGCACTACGAGCAGTACTTCGGGCCG	CASSLQQGHYEQYF	7.06002e-05	11	TCRBV07-08*01	TCRBD01-01*01	TCRBJ02-07*01
AGTGCCCATCCTGAAGACAGCAGCTTCTACATCTGCAGTGCCTTGCCCTTAACCGGGACAGGGGGATGGGAGCAGTACTTCGGGCCG	CSALPLTGTGGWEQYF	7.06002e-05	11	TCRBV20	TCRBD01-01*01	TCRBJ02-07*01
CTGGAGTCGGCTGCTCCCTCCCAGACATCTGTGTACTTCTGTGCCAGCACGCTGGACAGGTCATCTTACGAGCAGTACTTCGGGCCG	CASTLDRSSYEQYF	7.06002e-05	11	TCRBV06-01*01	TCRBD01-01*01	TCRBJ02-07*01
ACTCTGACAGTGACCAGTGCCCATCCTGAAGACAGCAGCTTCTACATCTGCAGTGCTAGAGAAAGAACTGAAGCTTTCTTTGGACAA	CSARERTEAFF	7.06002e-05	11	TCRBV20-01*01	unknown	TCRBJ01-01*01
TTGGAGCTGGGGGACTCGGCCCTTTATCTTTGCGCCAGCAGCTTGGGGAGTTCGGTCTCTGGGGCCAACGTCCTGACTTTCGGGGCC	CASSLGSSVSGANVLTF	7.06002e-05	11	TCRBV05-01*01	TCRBD02-01*02	TCRBJ02-06*01
AAGATCCAGCGCACAGAGCGGGGGGACTCAGCCGTGTATCTCTGTGCCAGCAGCTTAACTGTGGGGGATACGCAGTATTTTGGCCCA	CASSLTVGDTQYF	7.06002e-05	11	TCRBV07-03*01	unknown	TCRBJ02-03*01
ATCCAGCGCACAGAGCAGGGGGACTCAGCCGTGTATCTCCGTGCCAGCAGCCCAGCAGGGGATAATCAGCCCCAGCATTTTGGTGAT	RASSPAGDNQPQHF	7.06002e-05	11	TCRBV07-03*02	TCRBD01-01*01	TCRBJ01-05*01
GAGTCGGCTGCTCCCTCCCAGACATCTGTGTACTTCTGTGCCAGCACGTTAGCAGTGTCGAACACCGGGGAGCTGTTTTTTGGAGAA	CASTLAVSNTGELFF	7.06002e-05	11	TCRBV06-01*01	TCRBD02-01	TCRBJ02-02*01
CGGTCCACAAAGCTGGAGGACTCAGCCATGTACTTCTGTGCCAGCGAAACGGCTCCGGGGGCGGGTTATGGCTACACCTTCGGTTCG	CASETAPGAGYGYTF	7.06002e-05	11	TCRBV02-01*01	unknown	TCRBJ01-02*01
CCCTCAGAACCCAGGGACTCAGCTGTGTACTTCTGTGCCAGCAGTCTCGACGGCGGGGGTATATACAATGAGCAGTTCTTCGGGCCA	CASSLDGGGIYNEQFF	7.06002e-05	11	TCRBV12	TCRBD02-01*01	TCRBJ02-01*01
AACATGAGCTCCTTGGAGCTGGGGGACTCAGCCCTGTACTTCTGTGCCAGCAGCTCCCGGACGGGCGGCGAGCAGTACTTCGGGCCG	CASSSRTGGEQYF	7.06002e-05	11	TCRBV13-01*01	unknown	TCRBJ02-07*01
TCCACTCTGACAGTGACCAGTGCCCATCCTGAAGACAGCAGCTTCTACATCTGCAGTGCTAGTTACGATGAAGCTTTCTTTGGACAA	CSASYDEAFF	7.06002e-05	11	TCRBV20-01*01	unknown	TCRBJ01-01*01
AAGATCCAGCGCACAGAGCGGGGGGACTCAGCCGTGTATCTCTGTGCCAGCAGTTGGGGGCCGGGAGAAAAACTGTTTTTTGGCAGT	CASSWGPGEKLFF	7.06002e-05	11	TCRBV07-03*01	TCRBD01-01*01	TCRBJ01-04*01
ACTCTGACAGTGACCAGTGCCCATCCTGAAGACAGCAGCTTCTACATCTGCAGTGCCACCGGGCCCTACGAGCAGTACTTCGGGCCG	CSATGPYEQYF	7.06002e-05	11	TCRBV20-01*01	unknown	TCRBJ02-07*01
TCAACTCTGACTGTGAGCAACATGAGCCCTGAAGACAGCAGCATATATCTCTGCAGCGTCACCTCAGGGGGAGCTTTCTTTGGACAA	CSVTSGGAFF	7.06002e-05	11	TCRBV29-01*01	TCRBD01-01*01	TCRBJ01-01*01
CACGCCCTGCAGCCAGAAGACTCAGCCCTGTATCTCTGCGCCAGCAGCCAAGAAGCCCAGGTGAACACTGAAGCTTTCTTTGGACAA	CASSQEAQVNTEAFF	7.06002e-05	11	TCRBV04-01*01	TCRBD01-01*01	TCRBJ01-01*01
ATCCGCTCACCAGGCCTGGGGGACGCAGCCATGTACCTGTGTGCCACCAGCAGAAGCAGGGAGGGCACTGAAGCTTTCTTTGGACAA	CATSRSREGTEAFF	7.06002e-05	11	TCRBV15-01*01	TCRBD02-01*02	TCRBJ01-01*01
CCTGCAGAACTGGAGGATTCTGGAGTTTATTTCTGTGCCAGCAGCCAAGCTACCGACAGGGGAGGGTTCGGCTACACCTTCGGTTCG	CASSQATDRGGFGYTF	7.06002e-05	11	TCRBV14-01*01	TCRBD01-01*01	TCRBJ01-02*01
TCCTTGGAGCTGGGGGACTCAGCCCTGTACTTCTGTGCCAGCAGCCCAGGGACTAGCGGGGGGTTGGTTGAGCAGTTCTTCGGGCCA	CASSPGTSGGLVEQFF	7.06002e-05	11	TCRBV13-01*01	TCRBD02-01*01	TCRBJ02-01*01
GTGAACGCCTTGGAGCTGGACGACTCGGCCCTGTATCTCTGTGCCAGCAGCTGGACTAGCGGCACAGATACGCAGTATTTTGGCCCA	CASSWTSGTDTQYF	7.06002e-05	11	TCRBV05-04*01	TCRBD02-01	TCRBJ02-03*01
AGGATCCAGCAGGTAGTGCGAGGAGATTCGGCAGCTTATTTCTGTGCCAGTCAAGACAGTGTCCAAGAGACCCAGTACTTCGGGCCA	CASQDSVQETQYF	7.06002e-05	11	TCRBV18-01*01	TCRBD01-01*01	TCRBJ02-05*01
ACCCTGGAGTCTGCCAGGCCCTCACATACCTCTCAGTACCTCTGTGCCAGCGGGGACAGGGGGCCGGGTACGCAGTATTTTGGCCCA	CASGDRGPGTQYF	7.06002e-05	11	TCRBV25-01*01	TCRBD01-01*01	TCRBJ02-03*01
CGCACACAGCAGGAGGACTCGGCCGTGTATCTCTGTGCCAGCAGCTTTCACAGGGCCCCCTCTGGAAACACCATATATTTTGGAGAG	CASSFHRAPSGNTIYF	7.06002e-05	11	TCRBV07-02*01	TCRBD01-01*01	TCRBJ01-03*01
ATCCGCTCACCAGGCCTGGGGGACGCAGCCATGTACCTGTGTGCCACCAGCGGCGAAGCGGGGGCCTACGAGCAGTACTTCGGGCCG	CATSGEAGAYEQYF	7.06002e-05	11	TCRBV15-01*01	TCRBD02-01*01	TCRBJ02-07*01
CAGCGCACACAGCAGGAGGACTCGGCCGTGTATCTCTGTGCCAGCAGCGGACAGGGCGCGAACACCGGGGAGCTGTTTTTTGGAGAA	CASSGQGANTGELFF	7.06002e-05	11	TCRBV07-02*01	TCRBD01-01*01	TCRBJ02-02*01
ATCCAGCAGGTAGTGCGAGGAGATTCGGCAGCTTATTTCTGTGCCAGCTCACCATCCGCCCGGAACACTGAAGCTTTCTTTGGACAA	CASSPSARNTEAFF	7.06002e-05	11	TCRBV18-01*01	unknown	TCRBJ01-01*01
AAGGTGCAGCCTGCAGAACTGGAGGATTCTGGAGTTTATTTCTGTGCCAGCAGCCAAGAAGGCCTCCCCGAGCAGTACTTCGGGCCG	CASSQEGLPEQYF	7.06002e-05	11	TCRBV14-01*01	unknown	TCRBJ02-07*01
GAGATCCAGCGCACAGAGCAGGGGGACTCGGCCATGTATCTCTGTGCCAGCAGCTTACAGGGACCCACTGAAGCTTTCTTTGGACAA	CASSLQGPTEAFF	7.06002e-05	11	TCRBV07-09	unknown	TCRBJ01-01*01
CAGCGCACACAGCAGGAGGACTCGGCCGTGTATCTCTGTGCCAGCAGCCAACGGACTAGCGGCCACAATGAGCAGTTCTTCGGGCCA	CASSQRTSGHNEQFF	7.06002e-05	11	TCRBV07-02*01	TCRBD02-01	TCRBJ02-01*01
CAGCAGGTAGTGCGAGGAGATTCGGCAGCTTATTTCTGTGCCAGCTCTGCCGGACAGGGAAGGTTAGATGGCTACACCTTCGGTTCG	CASSAGQGRLDGYTF	7.06002e-05	11	TCRBV18-01*01	TCRBD01-01*01	TCRBJ01-02*01
ACGATCCAGCGCACACAGCAGGAGGACTCGGCCGTGTATCTCTGTGCCAGCAGCTTCTCCTCTGGAAACACCATATATTTTGGAGAG	CASSFSSGNTIYF	7.06002e-05	11	TCRBV07-02*01	TCRBD02-01	TCRBJ01-03*01
AGCACCTTGGAGCTGGGGGACTCGGCCCTTTATCTTTGCGCCAGCAGCACCGGGACATCCCTCGGGTACGAGCAGTACTTCGGGCCG	CASSTGTSLGYEQYF	7.06002e-05	11	TCRBV05-01*01	TCRBD01-01*01	TCRBJ02-07*01
CTGAGGATCCAGCAGGTAGTGCGAGGAGATTCGGCAGCTTATTTCTGTGCCAGCTCACCACTGGCAGGGGAAGCTTTCTTTGGACAA	CASSPLAGEAFF	7.06002e-05	11	TCRBV18-01*01	TCRBD01-01*01	TCRBJ01-01*01
GTGAACGCCTTGGAGCTGGACGACTCGGCCCTGTATCTCTGTGCCAGCAGCTTACAGGGTGAGAACACTGAAGCTTTCTTTGGACAA	CASSLQGENTEAFF	7.06002e-05	11	TCRBV05-04*01	TCRBD01-01*01	TCRBJ01-01*01
ATCAATTCCCTGGAGCTTGGTGACTCTGCTGTGTATTTCTGTGCCAGCAGTCGACGGACAGGCCGCTACGAGCAGTACTTCGGGCCG	CASSRRTGRYEQYF	7.06002e-05	11	TCRBV03	TCRBD01-01*01	TCRBJ02-07*01
ATCAATTCCCTGGAGCTTGGTGACTCTGCTGTGTATTTCTGTGCCAGCAGCCAGCGGAAATCTTTGGACATTCAGTACTTCGGCGCC	CASSQRKSLDIQYF	7.06002e-05	11	TCRBV03	TCRBD02-01	TCRBJ02-04*01
CTGGGGTTGGAGTCGGCTGCTCCCTCCCAAACATCTGTGTACTTCTGTGCCAGCAGTTTCCAGGGGTATGGCTACACCTTCGGTTCG	CASSFQGYGYTF	7.06002e-05	11	TCRBV06	TCRBD01-01*01	TCRBJ01-02*01
CACGCCCTGCAGCCAGAAGACTCAGCCCTGTATCTCTGCGCCAGCAGCCAAGGGGCAGGGGATAGCTACGAGCAGTACTTCGGGCCG	CASSQGAGDSYEQYF	7.06002e-05	11	TCRBV04-01*01	TCRBD01-01*01	TCRBJ02-07*01
GTGACCAGTGCCCATCCTGAAGACAGCAGCTTCTACATCTGCAGTGCCCCGGGAGAGAGCTCCTACAATGAGCAGTTCTTCGGGCCA	CSAPGESSYNEQFF	7.06002e-05	11	TCRBV20	TCRBD02-01*02	TCRBJ02-01*01
CAGCCTGCAAAGCTTGAGGACTCGGCCGTGTATCTCTGTGCCAGCAGCATTCAGCGGGGGGGCCAAGAGACCCAGTACTTCGGGCCA	CASSIQRGGQETQYF	7.06002e-05	11	TCRBV11-02*02	TCRBD02-01*01	TCRBJ02-05*01
ACGATCCAGCGCACACAGCAGGAGGACTCGGCCGTGTATCTCTGTGCCAGCAGCTTAGACGGGTTGGGGGGCTACACCTTCGGTTCG	CASSLDGLGGYTF	7.06002e-05	11	TCRBV07-02*01	unknown	TCRBJ01-02*01
CTGAAGGTGCAGCCTGCAGAACTGGAGGATTCTGGAGTTTATTTCTGTGCCAGCAGCCCGGGGGGCATGGAGCAGTACTTCGGGCCG	CASSPGGMEQYF	7.06002e-05	11	TCRBV14-01*01	TCRBD02-01*01	TCRBJ02-07*01
GAGTCGGCTGCTCCCTCCCAGACATCTGTGTACTTCTGTGCCAGCATCCAAAGGGGGGGCGCAGGCTATGGCTACACCTTCGGTTCG	CASIQRGGAGYGYTF	7.06002e-05	11	TCRBV06-01*01	TCRBD02-01*01	TCRBJ01-02*01
ATCCAGCGCACAGAGCAGGGGGACTCGGCCATGTATCTCTGTGCCAGCAGGTACGGGGGGATGAACACTGAAGCTTTCTTTGGACAA	CASRYGGMNTEAFF	7.06002e-05	11	TCRBV07-09	TCRBD02-01*01	TCRBJ01-01*01
ACAGTGACCAGTGCCCATCCTGAAGACAGCAGCTTCTACATCTGCAGTGCTAGAGTCGGGGACCTCGGGGGCTACACCTTCGGTTCG	CSARVGDLGGYTF	7.06002e-05	11	TCRBV20	unknown	TCRBJ01-02*01
CAGCGCACACAGCAGGAGGACTCCGCCGTGTATCTCTGTGCCAGCAGCGTACTAGCGGGAAGGACAGATACGCAGTATTTTGGCCCA	CASSVLAGRTDTQYF	7.06002e-05	11	TCRBV07-08*01	TCRBD02-01*02	TCRBJ02-03*01
AAGATCCAGCGCACACAGCAGGAGGACTCCGCCGTGTATCTCTGTGCCAGCAGCTTAGGTAAAGGGGAGACCCAGTACTTCGGGCCA	CASSLGKGETQYF	7.06002e-05	11	TCRBV07-08*01	unknown	TCRBJ02-05*01
CTCAGGCTGGAGTTGGCTGCTCCCTCCCAGACATCTGTGTACTTCTGTGCCAGCAGTTCAAGGGGTTGGGGCTACACCTTCGGTTCG	CASSSRGWGYTF	7.06002e-05	11	TCRBV06-06	TCRBD01-01*01	TCRBJ01-02*01
ACGATCCAGCGCACACAGCAGGAGGACTCGGCCGTGTATCTCTGTGCCAGCAGCGAAGGACAGGCCTATGGCTACACCTTCGGTTCG	CASSEGQAYGYTF	7.06002e-05	11	TCRBV07-02*01	TCRBD01-01*01	TCRBJ01-02*01
ATCCAGCAGGTAGTGCGAGGAGATTCGGCAGCTTATTTCTGTGCCAGCTCACGTTTAGGGGGCCGAGAGCCCCAGCATTTTGGTGAT	CASSRLGGREPQHF	7.06002e-05	11	TCRBV18-01*01	TCRBD01-01*01	TCRBJ01-05*01
CTCACTCTGGAGTCAGCTACCCGCTCCCAGACATCTGTGTATTTCTGCGCCACTGAACGGGATGACTATGGCTACACCTTCGGTTCG	CATERDDYGYTF	7.06002e-05	11	TCRBV10-02*01	TCRBD02-01*02	TCRBJ01-02*01
CTGTCGGCTGCTCCCTCCCAGACATCTGTGTACTTCTGTGCCAGCAGTTACTCGGGCCAGCACTCCTACGAGCAGTACTTCGGGCCG	CASSYSGQHSYEQYF	7.06002e-05	11	TCRBV06-05*01	TCRBD01-01*01	TCRBJ02-07*01
CTGAGCTCTCTGGAGCTGGGGGACTCAGCTTTGTATTTCTGTGCCAGCAGCGTAGGGACTCTCCAAGAGACCCAGTACTTCGGGCCA	CASSVGTLQETQYF	7.06002e-05	11	TCRBV09-01	TCRBD02-01	TCRBJ02-05*01
CTGCTGTCGGCTGCTCCCTCCCAGACATCTGTGTACTTCTGTGCCAACAGGAGAGGGACGTCTAACTATGGCTACACCTTCGGTTCG	CANRRGTSNYGYTF	7.06002e-05	11	TCRBV06-05*01	unknown	TCRBJ01-02*01
CAGCCCTCAGAACCCAGGGACTCAGCTGTGTATTTTTGTGCTAGTGATCATCCACGGGGGTGGGACACTGAAGCTTTCTTTGGACAA	CASDHPRGWDTEAFF	7.06002e-05	11	TCRBV12-05*01	TCRBD02-01*01	TCRBJ01-01*01
AGGCTGCTGTCGGCTGCTCCCTCCCAGACATCTGTGTACTTCTGTGCCAGCAGAGGTGGGGCGGGGTCCGAGCAGTACTTCGGGCCG	CASRGGAGSEQYF	7.06002e-05	11	TCRBV06-05*01	TCRBD02-01*01	TCRBJ02-07*01
CTGAAGATCCAGCCCTCAGAACCCAGGGACTCAGCTGTGTACTTCTGTGCCAGCAGTTTAGCTGGAAACACCATATATTTTGGAGAG	CASSLAGNTIYF	7.06002e-05	11	TCRBV12	unknown	TCRBJ01-03*01
CTTCACCTACACACCCTGCAGCCAGAAGACTCGGCCCTGTATCTCTGCGCCAGCAAGGGGGGCACAGATACGCAGTATTTTGGCCCA	CASKGGTDTQYF	7.06002e-05	11	TCRBV04-03*01	TCRBD01-01*01	TCRBJ02-03*01
ATGAATGTGAGCACCTTGGAGCTGGGGGACTCGGCCCTTTATCTTTGCGCCAGCAGGCCCGACTCGGCTGAGCAGTTCTTCGGGCCA	CASRPDSAEQFF	7.06002e-05	11	TCRBV05-01*01	TCRBD02-01	TCRBJ02-01*01
GCGTCTGCTGTACCCTCTCAGACATCTGTGTACTTCTGTGCCAGCAGTGAGACTAGCGGGGGCACAGATACGCAGTATTTTGGCCCA	CASSETSGGTDTQYF	7.06002e-05	11	TCRBV06-04	TCRBD02-01*01	TCRBJ02-03*01
GTGAGCACCTTGGAGCTGGGGGACTCGGCCCTTTATCTTTGCGCCAGCAGTGACCGCGGGGGGGTCGCTACGCAGTATTTTGGCCCA	CASSDRGGVATQYF	7.06002e-05	11	TCRBV05-01*01	TCRBD02-01*01	TCRBJ02-03*01
TCGGCTGCTCCCTCCCAGACATCTGTGTACTTCTGTGCCAGCACACTTAGTCATGCGACGAACACCGGGGAGCTGTTTTTTGGAGAA	CASTLSHATNTGELFF	7.06002e-05	11	TCRBV06	TCRBD02-01	TCRBJ02-02*01
CTGGAGTCGCCCAGCCCCAACCAGACCTCTCTGTACTTCTGTGCCAGCAGAGCTCACAGGGGGCCGGAGACCCAGTACTTCGGGCCA	CASRAHRGPETQYF	7.06002e-05	11	TCRBV27-01*01	TCRBD01-01*01	TCRBJ02-05*01
AGCTCTCTGGAGCTGGGGGACTCAGCTTTGTATTTCTGTGCCAGCAGCGCACGAGGGGAGGGCAAAAACATTCAGTACTTCGGCGCC	CASSARGEGKNIQYF	7.06002e-05	11	TCRBV09-01	TCRBD02-01*02	TCRBJ02-04*01
CAGCGCACACAGCAGGAGGACTCCGCCGTGTATCTCTGTGCCAGCAGCCAGAGGACAGGGAGGAGCACTGAAGCTTTCTTTGGACAA	CASSQRTGRSTEAFF	7.06002e-05	11	TCRBV07-08*01	TCRBD01-01*01	TCRBJ01-01*01
ATCCGGTCCACAAAGCTGGAGGACTCAGCCATGTACTTCTGTGCCAGCGCTAAGACTCCGAGCTCCTACGAGCAGTACTTCGGGCCG	CASAKTPSSYEQYF	7.06002e-05	11	TCRBV02-01*01	TCRBD02-01	TCRBJ02-07*01
CTGTCGGCTGCTCCCTCCCAGACATCTGTGTACTTCTGTGCCAGCAGTTACTATCTCGGGATTAGACAGACCCAGTACTTCGGGCCA	CASSYYLGIRQTQYF	7.06002e-05	11	TCRBV06-05*01	TCRBD02-01*02	TCRBJ02-05*01
GTGAGCACCTTGGAGCTGGGGGACTCGGCCCTTTATCTTTGCGCCAGCAGCTTGCAGGGTATGAACTATGGCTACACCTTCGGTTCG	CASSLQGMNYGYTF	7.06002e-05	11	TCRBV05-01*01	TCRBD01-01*01	TCRBJ01-02*01
CACATCAATTCCCTGGAGCTTGGTGACTCTGCTGTGTATTTCTGTGCCAGCAGCCAACTAGGGACAGGGGAAGCTTTCTTTGGACAA	CASSQLGTGEAFF	7.06002e-05	11	TCRBV03	TCRBD01-01*01	TCRBJ01-01*01
ATGAATGTGAGCACCTTGGAGCTGGGGGACTCGGCCCTTTATCTTTGCGCCAGCAGCTTGGGATGGACTGAAGCTTTCTTTGGACAA	CASSLGWTEAFF	7.06002e-05	11	TCRBV05-01*01	unknown	TCRBJ01-01*01
GTGACCAGTGCCCATCCTGAAGACAGCAGCTTCTACATCTGCAGTGCTAGAGTTTACGATGAAAAAGAGACCCAGTACTTCGGGCCA	CSARVYDEKETQYF	7.06002e-05	11	TCRBV20	unknown	TCRBJ02-05*01
TCGCCCAGCCCCAACCAGACCTCTCTGTACTTCTGTGCCAGCAGTTCTCAGGTCGGGGGCGGTGGCACTGAAGCTTTCTTTGGACAA	CASSSQVGGGGTEAFF	7.06002e-05	11	TCRBV27-01*01	unknown	TCRBJ01-01*01
GAGATCCAGCGCACAGAGCAGGGGGACTCGGCCATGTATCTCTGTGCCAGCAGCTTATCCGGCAATCAGCCCCAGCATTTTGGTGAT	CASSLSGNQPQHF	7.06002e-05	11	TCRBV07-09	TCRBD02-01	TCRBJ01-05*01
CAGTCCACGGAGTCAGGGGACACAGCACTGTATTTCTGTGCCAGGGCGGGGACAGGGGACTTTAAAGAGACCCAGTACTTCGGGCCA	CARAGTGDFKETQYF	7.06002e-05	11	TCRBV21-01*01	TCRBD01-01*01	TCRBJ02-05*01
CTGCAGCCAGAAGACTCGGCCCTGTATCTCTGTGCCAGCAGCCAACTATCAGGGGGCAGGGGGGTTCAGCCCCAGCATTTTGGTGAT	CASSQLSGGRGVQPQHF	7.06002e-05	11	TCRBV04-02*01	TCRBD01-01*01	TCRBJ01-05*01
CTTGACATCCGCTCACCAGGCCTGGGGGACGCAGCCATGTACCTGTGTGCCACCAGCAGAGATCAAAGTGGCTACACCTTCGGTTCG	CATSRDQSGYTF	7.06002e-05	11	TCRBV15-01*01	unknown	TCRBJ01-02*01
CAGCGCACAGAGCAGGGGGACTCAGCCGTGTATCTCCGTGCCAGCAGCTTCCATACTAGCGGGGGGGAGACCCAGTACTTCGGGCCA	RASSFHTSGGETQYF	7.06002e-05	11	TCRBV07-03*02	TCRBD02-01*01	TCRBJ02-05*01
TCGCCCAGCCCCAACCAGACCTCTCTGTACTTCTGTGCCAGCAGTCCCGGACTAGCGGTAGCCACAGATACGCAGTATTTTGGCCCA	CASSPGLAVATDTQYF	7.06002e-05	11	TCRBV27-01*01	TCRBD02-01	TCRBJ02-03*01
ACTGTGACATCGGCCCAAAAGAACCCGACAGCTTTCTATCTCTGTGCCAGTATCAGGGAGGCGAACACTGAAGCTTTCTTTGGACAA	CASIREANTEAFF	7.06002e-05	11	TCRBV19-01	TCRBD02-01*02	TCRBJ01-01*01
CCTGCAGAGCTTGGGGACTCGGCCGTGTATCTCTGTGCCAGCAGCTTAGGGGTCGGGACAGGCTACAATGAGCAGTTCTTCGGGCCA	CASSLGVGTGYNEQFF	7.06002e-05	11	TCRBV11-03*01	TCRBD01-01*01	TCRBJ02-01*01
CTGAAGATCCAGCCCTCAGAACCCAGGGACTCAGCTGTGTACTTCTGTGCCAGCAGTTTTTTTCCCTACGAGCAGTACTTCGGGCCG	CASSFFPYEQYF	7.06002e-05	11	TCRBV12	unknown	TCRBJ02-07*01
CTACACACCCTGCAGCCAGAAGACTCGGCCCTGTATCTCTGTGCCAGCAGCCAACGGACAGAGGGCTACGAGCAGTACTTCGGGCCG	CASSQRTEGYEQYF	7.06002e-05	11	TCRBV04-02*01	TCRBD01-01*01	TCRBJ02-07*01
CAGCAGGTAGTGCGAGGAGATTCGGCAGCTTATTTCTGTGCCAGCTCACCACGAAAGGGCCCTGGTTCGGAAGCTTTCTTTGGACAA	CASSPRKGPGSEAFF	7.06002e-05	11	TCRBV18-01*01	unknown	TCRBJ01-01*01
ACGGAGTCAGGGGACACAGCACTGTATTTCTGTGCCAGCAGCAAAGATGGGACAGGCCGAACCTTAGATACGCAGTATTTTGGCCCA	CASSKDGTGRTLDTQYF	7.06002e-05	11	TCRBV21-01*01	TCRBD01-01*01	TCRBJ02-03*01
GCTGCTCCCTCCCAGACATCTGTGTACTTCTGTGCCAGCAGTTACTCAGGCAGGGTTGGAACCAAAAACATTCAGTACTTCGGCGCC	CASSYSGRVGTKNIQYF	7.06002e-05	11	TCRBV06	TCRBD01-01*01	TCRBJ02-04*01
TCCCTGGAGCTTGGTGACTCTGCTGTGTATTTCTGTGCCAGCAGCCCCCGTATGGGCCGGGGCACAGATACGCAGTATTTTGGCCCA	CASSPRMGRGTDTQYF	7.06002e-05	11	TCRBV03	unknown	TCRBJ02-03*01
CAGCGCACACAGCAGGAGGACTCGGCCGTGTATCTCTGTGCCAGCAGCTTGGAGGTTTCTAGCAATCAGCCCCAGCATTTTGGTGAT	CASSLEVSSNQPQHF	7.06002e-05	11	TCRBV07-02*01	TCRBD02-01*02	TCRBJ01-05*01
GAGTCGCCCAGCCCCAACCAGACCTCTCTGTACTTCTGTGCCAGCAGTCGGCAGGGGGCGCACACCGGGGAGCTGTTTTTTGGAGAA	CASSRQGAHTGELFF	7.06002e-05	11	TCRBV27-01*01	TCRBD01-01*01	TCRBJ02-02*01
CTGAGCTCTCTGGAGCTGGGGGACTCAGCTTTGTATTTCTGTGCCAGCAGCGAGACAGGAATGAACACTGAAGCTTTCTTTGGACAA	CASSETGMNTEAFF	7.06002e-05	11	TCRBV09-01	TCRBD01-01*01	TCRBJ01-01*01
CTCACTGTGACATCGGCCCAAAAGAACCCGACAGCTTTCTATCTCTGTGCCAGTAGTATGGCTAATGAAAAACTGTTTTTTGGCAGT	CASSMANEKLFF	7.06002e-05	11	TCRBV19-01	unknown	TCRBJ01-04*01
GTGACCAGTGCCCATCCTGAAGACAGCAGCTTCTACATCTGCAGTGCTAAAGGGGACAGGGCAAGATATGAAGCTTTCTTTGGACAA	CSAKGDRARYEAFF	7.06002e-05	11	TCRBV20	TCRBD01-01*01	TCRBJ01-01*01
CTGTCGGCTGCTCCCTCCCAGACATCTGTGTACTTCTGTGCCAGCAGTTCCCAAGCAGGGGGCGGTCAGCCCCAGCATTTTGGTGAT	CASSSQAGGGQPQHF	7.06002e-05	11	TCRBV06-05*01	TCRBD01-01*01	TCRBJ01-05*01
AGCTCTCTGGAGCTGGGGGACTCAGCTTTGTATTTCTGTGCCAGCAGCGTCGGGACGGCCCGTGGTACTGAAGCTTTCTTTGGACAA	CASSVGTARGTEAFF	7.06002e-05	11	TCRBV09-01	unknown	TCRBJ01-01*01
AATGTGAGCACCTTGGAGCTGGGGGACTCGGCCCTTTATCTTTGCGCCAGCAGCTTGGGCCAGGGAAAGGGCTACACCTTCGGTTCG	CASSLGQGKGYTF	7.06002e-05	11	TCRBV05-01*01	TCRBD01-01*01	TCRBJ01-02*01
ACCAGTGCCCATCCTGAAGACAGCAGCTTCTACATCTGCAGTGCTACCCGGGTTGGGGGAGACAATCAGCCCCAGCATTTTGGTGAT	CSATRVGGDNQPQHF	7.06002e-05	11	TCRBV20	unknown	TCRBJ01-05*01
CACACCCTGCAGCCAGAAGACTCGGCCCTGTATCTCTGCGCCAGCAGCCAAAGGGGGGGGCAGGCTGCACCCCTCCACTTTGGGAAC	CASSQRGGQAAPLHF	7.06002e-05	11	TCRBV04-03*01	TCRBD02-01*01	TCRBJ01-06*01
GCCTTGTTGCTGGGGGACTCGGCCCTCTATCTCTGTGCCAGCAGCTTGGTGGGGCAGGGGGCTTTATACGAGCAGTACTTCGGGCCG	CASSLVGQGALYEQYF	7.06002e-05	11	TCRBV05-06*01	TCRBD01-01*01	TCRBJ02-07*01
GCGTCTGCTGTACCCTCTCAGACATCTGTGTACTTCTGTGCCAGCAGTGTTAGCGGGGGGGCCACAGATACGCAGTATTTTGGCCCA	CASSVSGGATDTQYF	7.06002e-05	11	TCRBV06-04	TCRBD02-01*01	TCRBJ02-03*01
GAGTCGGCTGCTCCCTCCCAGACATCTGTGTACTTCTGTGCCAGTGGGTCCGGGCCCTTTCAAGGTTCACCCCTCCACTTTGGGAAC	CASGSGPFQGSPLHF	7.06002e-05	11	TCRBV06-01*01	unknown	TCRBJ01-06*01
CAGCGCACACAGCAGGAGGACTCGGCCGTGTATCTCTGTGCCAGCAGCCCGAGGACAGCGACGGGCGGGGAGCTGTTTTTTGGAGAA	CASSPRTATGGELFF	7.06002e-05	11	TCRBV07-02*01	TCRBD01-01*01	TCRBJ02-02*01
TTGGAGCTGGGGGACTCGGCCCTTTATCTTTGCGCCAGCAGCTCTGGACAGGGGTCGCGGGGGGCCAACGTCCTGACTTTCGGGGCC	CASSSGQGSRGANVLTF	7.06002e-05	11	TCRBV05-01*01	TCRBD01-01*01	TCRBJ02-06*01
CTGGAGTCCGCCAGCACCAACCAGACATCTATGTACCTCTGTGCCAGCAGTTCCATAGCGGGGCCCTACGAGCAGTACTTCGGGCCG	CASSSIAGPYEQYF	7.06002e-05	11	TCRBV28-01*01	TCRBD02-01*01	TCRBJ02-07*01
GAGTCGGCTGCTCCCTCCCAAACATCTGTGTACTTCTGTGCCAGCAGTTACGGGGACAGCGGGGGAGATACGCAGTATTTTGGCCCA	CASSYGDSGGDTQYF	7.06002e-05	11	TCRBV06	TCRBD02-01*01	TCRBJ02-03*01
CTGACTGTGAGCAACATGAGCCCTGAAGACAGCAGCATATATCTCTGCAGCGACATCCCAGGGGCCACTGAAGCTTTCTTTGGACAA	CSDIPGATEAFF	7.06002e-05	11	TCRBV29-01*01	TCRBD01-01*01	TCRBJ01-01*01
TCGGCTGCTCCCTCCCAGACATCTGTGTACTTCTGTGCCAGCAGCGAAGGGTTAACTAGCGTGACAGATACGCAGTATTTTGGCCCA	CASSEGLTSVTDTQYF	7.06002e-05	11	TCRBV06-01*01	TCRBD02-01	TCRBJ02-03*01
GTGAACGCCTTGGAGCTGGACGACTCGGCCCTGTATCTCTGTGCCAGCAGCATGGACAGGGCTACCTACGAGCAGTACTTCGGGCCG	CASSMDRATYEQYF	7.06002e-05	11	TCRBV05-04*01	TCRBD01-01*01	TCRBJ02-07*01
CAGCCTGCAAAGCTTGAGGACTCGGCCGTGTATCTCTGTGCCAGCAGCTTAGAAGGGGCCTCTAACTATGGCTACACCTTCGGTTCG	CASSLEGASNYGYTF	7.06002e-05	11	TCRBV11-02*02	TCRBD01-01*01	TCRBJ01-02*01
CGGTCCACAAAGCTGGAGGACTCAGCCATGTACTTCTGTGCCAGTAACACAGGTCCCGGGCTTGGTTACGAGCAGTACTTCGGGCCG	CASNTGPGLGYEQYF	7.06002e-05	11	TCRBV02-01*01	TCRBD01-01*01	TCRBJ02-07*01
CTGCTGTCGGCTGCTCCCTCCCAGACATCTGTGTACTTCTGTGCCAGCAGTCCGGGGCCGGGGAACTATGGCTACACCTTCGGTTCG	CASSPGPGNYGYTF	6.4182e-05	10	TCRBV06-05*01	unknown	TCRBJ01-02*01
CAGCCTGCAAAGCTTGAGGACTCGGCCGTGTATCTCTGTGCCAGCAGCTTAGAACGGCGTGGGCCTTACGAGCAGTACTTCGGGCCG	CASSLERRGPYEQYF	6.4182e-05	10	TCRBV11-02*02	TCRBD01-01*01	TCRBJ02-07*01
CGCACACAGCAGGAGGACTCCGCCGTGTATCTCTGTGCCAGCAGCCTAAGGGCGCGGGGGACAACCTACGAGCAGTACTTCGGGCCG	CASSLRARGTTYEQYF	6.4182e-05	10	TCRBV07-08*01	TCRBD02-01*01	TCRBJ02-07*01
AAGATCCGGTCCACAAAGCTGGAGGACTCAGCCATGTACTTCTGTGCCAGCAGTGAACGCCAGGTCTATGGCTACACCTTCGGTTCG	CASSERQVYGYTF	6.4182e-05	10	TCRBV02-01*01	TCRBD01-01*01	TCRBJ01-02*01
ACCTTGGAGCTGGGGGACTCGGCCCTTTATCTTTGCGCCAGCAGCTTCTCCGGGACGATAAACACCGGGGAGCTGTTTTTTGGAGAA	CASSFSGTINTGELFF	6.4182e-05	10	TCRBV05-01*01	unknown	TCRBJ02-02*01
CAGCGCACACAGCAGGAGGACTCCGCCGTGTATCTCTGTGCCAGCAGCTTAGTCGGGCTAGCGGGGGGGGTTCAGTTCTTCGGGCCA	CASSLVGLAGGVQFF	6.4182e-05	10	TCRBV07-08*01	TCRBD02-01*01	TCRBJ02-01*01
CTGGAGTCGCCCAGCCCCAACCAGACCTCTCTGTACTTCTGTGCCAGCAGTACCGGGCGTTTCAATCAGCCCCAGCATTTTGGTGAT	CASSTGRFNQPQHF	6.4182e-05	10	TCRBV27-01*01	unknown	TCRBJ01-05*01
AGGCTGCTGTCGGCTGCTCCCTCCCAGACATCTGTGTACTTCTGTGCCACCAGGCCGGGGCCAGGTTCACCCCTCCACTTTGGGAAC	CATRPGPGSPLHF	6.4182e-05	10	TCRBV06-05*01	unknown	TCRBJ01-06*01
CTGAGCTCTCTGGAGCTGGGGGACTCAGCTTTGTATTTCTGTGCCAGCAGCGATGGGGCGGCTGGAAACACCATATATTTTGGAGAG	CASSDGAAGNTIYF	6.4182e-05	10	TCRBV09-01	TCRBD01-01*01	TCRBJ01-03*01
GAGCTGGGGGACTCGGCCCTTTATCTTTGCGCCAGCAGCTGGGCCACAGGGGGCAGTATCATGAACACTGAAGCTTTCTTTGGACAA	CASSWATGGSIMNTEAFF	6.4182e-05	10	TCRBV05-01*01	TCRBD01-01*01	TCRBJ01-01*01
ATCAATTCCCTGGAGCTTGGTGACTCTGCTGTGTATTTCTGTGCCAGCAGCCAAGTTACCAGGGGTGAGACCCAGTACTTCGGGCCA	CASSQVTRGETQYF	6.4182e-05	10	TCRBV03	TCRBD01-01*01	TCRBJ02-05*01
CTCAGGCTGCTGTCGGCTGCTCCCTCCCAGACATCTGTGTACTTCTGTGCCAGCACCCAGGGGCCGGGGGGCTACACCTTCGGTTCG	CASTQGPGGYTF	6.4182e-05	10	TCRBV06-05*01	TCRBD01-01*01	TCRBJ01-02*01
GAGCTGGGGGACTCGGCCCTTTATCTTTGCGCCAGCAGTTTGCCGGAGGGGACAGGGGGATTGAACACTGAAGCTTTCTTTGGACAA	CASSLPEGTGGLNTEAFF	6.4182e-05	10	TCRBV05-01*01	TCRBD01-01*01	TCRBJ01-01*01
AAGGTGCAGCCTGCAGAACTGGAGGATTCTGGAGTTTATTTCTGTGCCAGCAGCTTTAGAGGCTCTTCACCCCTCCACTTTGGGAAC	CASSFRGSSPLHF	6.4182e-05	10	TCRBV14-01*01	TCRBD02-01*02	TCRBJ01-06*01
ACATCGGCCCAAAAGAACCCGACAGCTTTCTATCTCTGTGCCAGTAGTCCCCGGGGGGGCCAGAATGAAAAACTGTTTTTTGGCAGT	CASSPRGGQNEKLFF	6.4182e-05	10	TCRBV19-01	TCRBD02-01*01	TCRBJ01-04*01
GAGTCAGCTACCCGCTCCCAGACATCTGTGTATTTCTGCGCCAGCAGTGATTTAGCGGGGGGGCCTGGTGGTCAGTTCTTCGGGCCA	CASSDLAGGPGGQFF	6.4182e-05	10	TCRBV10-02*01	TCRBD02-01*01	TCRBJ02-01*01
GAGTCCGCTACCAGCTCCCAGACATCTGTGTACTTCTGTGCCATCAGTGAGGCACAGGGTAAAAGCGCTGAAGCTTTCTTTGGACAA	CAISEAQGKSAEAFF	6.4182e-05	10	TCRBV10-03*01	TCRBD01-01*01	TCRBJ01-01*01
TTGGAGATCCAGCGCACAGAGCAGGGGGACTCGGCCATGTATCTCTGTGCCAGCAGCTCTACCACAGATACGCAGTATTTTGGCCCA	CASSSTTDTQYF	6.4182e-05	10	TCRBV07-09	TCRBD02-01	TCRBJ02-03*01
GCGTCTGCTGTACCCTCTCAGACATCTGTGTACTTCTGTGCCAGCAGTGAAGGAAGCGGGGGCACAGATACGCAGTATTTTGGCCCA	CASSEGSGGTDTQYF	6.4182e-05	10	TCRBV06-04	TCRBD02-01*01	TCRBJ02-03*01
TCTCTGGAGCTGGGGGACTCAGCTTTGTATTTCTGTGCCAGCAACCCTCTGGGAACACTCAACACCGGGGAGCTGTTTTTTGGAGAA	CASNPLGTLNTGELFF	6.4182e-05	10	TCRBV09-01	unknown	TCRBJ02-02*01
AATGTGAGCACCTTGGAGCTGGGGGACTCGGCCCTTTATCTTTGCGCCAGCAGCCCCCAAGCGGCCGGGGAGCTGTTTTTTGGAGAA	CASSPQAAGELFF	6.4182e-05	10	TCRBV05-01*01	TCRBD02-01	TCRBJ02-02*01
GTGAACGCCTTGTTGCTGGGGGACTCGGCCCTCTATCTCTGTGCCAGCAGCCTAGCGGGGGGGCCGAGGGAGCAGTACTTCGGGCCG	CASSLAGGPREQYF	6.4182e-05	10	TCRBV05-06*01	TCRBD02-01*01	TCRBJ02-07*01
AGGCTGCTGTCGGCTGCTCCCTCCCAGACATCTGTGTACTTCTGTGCCAGCAGCCAACCGGGAACCCCCGGCTACACCTTCGGTTCG	CASSQPGTPGYTF	6.4182e-05	10	TCRBV06-05*01	TCRBD02-01*02	TCRBJ01-02*01
CAGCCCTCAGAACCCAGGGACTCAGCTGTGTACTTCTGTGCCAGCAGTCCCGACCCAGTCCGCGTCTACGAGCAGTACTTCGGGCCG	CASSPDPVRVYEQYF	6.4182e-05	10	TCRBV12	unknown	TCRBJ02-07*01
GCAAAGCTTGAGGACTCGGCCGTGTATCTCTGTGCCAGCAGCTTAGAGGGGATAGCGGGGATCCAAGAGACCCAGTACTTCGGGCCA	CASSLEGIAGIQETQYF	6.4182e-05	10	TCRBV11-02*02	TCRBD02-01*01	TCRBJ02-05*01
ACTCTGACTGTGAGCAACATGAGCCCTGAAGACAGCAGCATATATCTCTGCAGCGGGGGGAGGGACTATGGCTACACCTTCGGTTCG	CSGGRDYGYTF	6.4182e-05	10	TCRBV29-01*01	TCRBD02-01*02	TCRBJ01-02*01
CAGCCTGCAAAGCTTGAGGACTCGGCCGTGTATCTCTGTGCCAGCAGCTTAGAATCCGGGTTCATAGCACCCCTCCACTTTGGGAAC	CASSLESGFIAPLHF	6.4182e-05	10	TCRBV11-02*02	TCRBD02-01	TCRBJ01-06*01
CTGGAGTCGGCTGCTCCCTCCCAGACATCTGTGTACTTCTGTGCCAGCAGGATCGGGGGGGCTAATGAAAAACTGTTTTTTGGCAGT	CASRIGGANEKLFF	6.4182e-05	10	TCRBV06-01*01	TCRBD02-01*01	TCRBJ01-04*01
CTGGAGTCCGCTACCAGCTCCCAGACATCTGTGTACTTCTGTGCCATCAGTGACTTGGCTACTTACAATGAGCAGTTCTTCGGGCCA	CAISDLATYNEQFF	6.4182e-05	10	TCRBV10-03*01	unknown	TCRBJ02-01*01
GAGTCGGCTGCTCCCTCCCAGACATCTGTGTACTTCTGTGCCAGCAGTCTTGGACAGGGGAACACCGGGGAGCTGTTTTTTGGAGAA	CASSLGQGNTGELFF	6.4182e-05	10	TCRBV06-01*01	TCRBD01-01*01	TCRBJ02-02*01
CAGCGCACACAGCAGGAGGACTCGGCCGTGTATCTCTGTGCCAGCAGGTCAGCCACCGGGACAGGGTATCCCCTCCACTTTGGGAAC	CASRSATGTGYPLHF	6.4182e-05	10	TCRBV07-02*01	TCRBD01-01*01	TCRBJ01-06*01
ACCAGTGCCCATCCTGAAGACAGCAGCTTCTACATCTGCAGTGCTCCCCGGAATCCCGGGACCGGCACTGAAGCTTTCTTTGGACAA	CSAPRNPGTGTEAFF	6.4182e-05	10	TCRBV20	unknown	TCRBJ01-01*01
AATTCCCTGGAGCTTGGTGACTCTGCTGTGTATTTCTGTGCCAGCAGCCAAGAAAGCGGGCGGGAAGAGACCCAGTACTTCGGGCCA	CASSQESGREETQYF	6.4182e-05	10	TCRBV03	TCRBD02-01	TCRBJ02-05*01
CTGGAGTCGGCTGCTCCCTCCCAGACATCTGTGTACTTCTGTGCCAGCAGTGAAGCGCTAGTAGTGGACGAGCAGTACTTCGGGCCG	CASSEALVVDEQYF	6.4182e-05	10	TCRBV06-01*01	TCRBD02-01	TCRBJ02-07*01
AATTCCCTGGAGCTTGGTGACTCTGCTGTGTATTTCTGTGCCAGCAGCCAAGAAACAGGGGCGCGGGAAGAAGCTTTCTTTGGACAA	CASSQETGAREEAFF	6.4182e-05	10	TCRBV03	TCRBD01-01*01	TCRBJ01-01*01
AGCTCTCTGGAGCTGGGGGACTCAGCTTTGTATTTCTGTGCCAGCAGCGTAGGGTCCGGGACCGTTGAAAAACTGTTTTTTGGCAGT	CASSVGSGTVEKLFF	6.4182e-05	10	TCRBV09-01	unknown	TCRBJ01-04*01
GCCTTGGAGCTGGACGACTCGGCCCTGTATCTCTGTGCCAGCAGCCCGGGAGGGGGCTCGGCTAATGAAAAACTGTTTTTTGGCAGT	CASSPGGGSANEKLFF	6.4182e-05	10	TCRBV05-04*01	TCRBD02-01*02	TCRBJ01-04*01
ATCCAGCGCACAGAGCAGGGGGACTCGGCCATGTATCTCTGTGCCAGCAGTCCGGGACAGGGAGCGGAAAAACTGTTTTTTGGCAGT	CASSPGQGAEKLFF	6.4182e-05	10	TCRBV07-09	TCRBD01-01*01	TCRBJ01-04*01
CTACACACCCTGCAGCCAGAAGACTCGGCCCTGTATCTCTGCGCCAGCAGCCAAGATAAACGGAATTCACCCCTCCACTTTGGGAAC	CASSQDKRNSPLHF	6.4182e-05	10	TCRBV04-03*01	TCRBD02-01	TCRBJ01-06*01
AGCTCTCTGGAGCTGGGGGACTCAGCTTTGTATTTCTGTGCCAGCAGCGTAGTTGGGGGTTCTGGAAACACCATATATTTTGGAGAG	CASSVVGGSGNTIYF	6.4182e-05	10	TCRBV09-01	unknown	TCRBJ01-03*01
CTGGAGTTGGCTGCTCCCTCCCAGACATCTGTGTACTTCTGTGCCAGCACCCAAGCGGCTATTACCGGGGAGCTGTTTTTTGGAGAA	CASTQAAITGELFF	6.4182e-05	10	TCRBV06-06	TCRBD02-01	TCRBJ02-02*01
CTGGAGCTTGGTGACTCTGCTGTGTATTTCTGTGCCAGCAGCCAAGTCTCGGGACTAGCGGGTTACAATGAGCAGTTCTTCGGGCCA	CASSQVSGLAGYNEQFF	6.4182e-05	10	TCRBV03	TCRBD02-01	TCRBJ02-01*01
GTGACATCGGCCCAAAAGAACCCGACAGCTTTCTATCTCTGTGCCAGTAGTTCCCGGGGGCTAGCGGAGACCCAGTACTTCGGGCCA	CASSSRGLAETQYF	6.4182e-05	10	TCRBV19-01	unknown	TCRBJ02-05*01
TTGGAGTCGGCTGCTCCCTCCCAAACATCTGTGTACTTCTGTGCCAGCAGTTTTGGCGGGAACTTCTACGAGCAGTACTTCGGGCCG	CASSFGGNFYEQYF	6.4182e-05	10	TCRBV06	TCRBD02-01*02	TCRBJ02-07*01
CACGCCCTGCAGCCAGAAGACTCAGCCCTGTATCTCTGCGCCAGCAGCCAAGAAGTTGTCTCAGCCGGGGAGCTGTTTTTTGGAGAA	CASSQEVVSAGELFF	6.4182e-05	10	TCRBV04-01*01	TCRBD01-01*01	TCRBJ02-02*01
CTGGAGTCGCCCAGCCCCAACCAGACCTCTCTGTACTTCTGTGCCAGCAGCCTCGGGGGGTCATACAATGAGCAGTTCTTCGGGCCA	CASSLGGSYNEQFF	6.4182e-05	10	TCRBV27-01*01	TCRBD02-01*01	TCRBJ02-01*01
ATCCAGCCCTCAGAACCCAGGGACTCAGCTGTGTACTTCTGTGCCAGCAGTTTAGTGACACTCGGAAACACCATATATTTTGGAGAG	CASSLVTLGNTIYF	6.4182e-05	10	TCRBV12	TCRBD01-01*01	TCRBJ01-03*01
AAGGTGCAGCCTGCAGAACTGGAGGATTCTGGAGTTTATTTCTGTGCCAGCAGCCAAGGAGGGGTCACTGAAGCTTTCTTTGGACAA	CASSQGGVTEAFF	6.4182e-05	10	TCRBV14-01*01	unknown	TCRBJ01-01*01
AGCTCTCTGGAGCTGGGGGACTCAGCTTTGTATTTCTGTGCCAGCAGCGTAGAGTCTGGGAGAAACTATGGCTACACCTTCGGTTCG	CASSVESGRNYGYTF	6.4182e-05	10	TCRBV09-01	TCRBD02-01*02	TCRBJ01-02*01
CTCAGGCTGCTGTCGGCTGCTCCCTCCCAGACATCTGTGTACTTCTGTGCCAGCAGTTCCGGGGCTGGTGGCTACACCTTCGGTTCG	CASSSGAGGYTF	6.4182e-05	10	TCRBV06-05*01	unknown	TCRBJ01-02*01
ATCCAGCGCACACAGCAGGAGGACTCGGCCGTGTATCTCTGTGCCAGCAGCTTCGTCGGGACAGCCTATGGCTACACCTTCGGTTCG	CASSFVGTAYGYTF	6.4182e-05	10	TCRBV07-02*01	TCRBD01-01*01	TCRBJ01-02*01
AGGCTGGAGTCGGCTGCTCCCTCCCAGACATCTGTGTACTTCTGTGCCAGCGTAGCGGGCTCCTACAATGAGCAGTTCTTCGGGCCA	CASVAGSYNEQFF	6.4182e-05	10	TCRBV06-01*01	TCRBD02-01	TCRBJ02-01*01
GAGCTGAATGTGAACGCCTTGGAGCTGGACGACTCGGCCCTGTATCTCTGTGCCAGCAGCAAGCTAGATGAGCAGTTCTTCGGGCCA	CASSKLDEQFF	6.4182e-05	10	TCRBV05-04*01	TCRBD02-01	TCRBJ02-01*01
GAGTCGGCTGCTCCCTCCCAGACATCTGTGTACTTCTGTGCCAGCAGGCCGGGGGATTCTGGCAATCAGCCCCAGCATTTTGGTGAT	CASRPGDSGNQPQHF	6.4182e-05	10	TCRBV06-01*01	TCRBD02-01*01	TCRBJ01-05*01
GCCTTGTTGCTGGGGGACTCGGCCCTCTATCTCTGTGCCAGCAGCCCTGGACAGGGGGCTGCTGGAAACACCATATATTTTGGAGAG	CASSPGQGAAGNTIYF	6.4182e-05	10	TCRBV05-06*01	TCRBD01-01*01	TCRBJ01-03*01
ATCAATTCCCTGGAGCTTGGTGACTCTGCTGTGTATTTCTGTGCCAGCAGCCTAACAGGGGCAGGGCAGCCCCAGCATTTTGGTGAT	CASSLTGAGQPQHF	6.4182e-05	10	TCRBV03	TCRBD01-01*01	TCRBJ01-05*01
ATCCAGCCCTCAGAACCCAGGGACTCAGCTGTGTACTTCTGTGCCACCCGACAGAACACGCAGGGCGGGGAGCTGTTTTTTGGAGAA	CATRQNTQGGELFF	6.4182e-05	10	TCRBV12	TCRBD01-01*01	TCRBJ02-02*01
CTGGAGTCCGCCAGCACCAACCAGACATCTATGTACCTCTGTGCCAGCACTTTGGGGGTTGGGAACACTGAAGCTTTCTTTGGACAA	CASTLGVGNTEAFF	6.4182e-05	10	TCRBV28-01*01	unknown	TCRBJ01-01*01
CAGCGCACAGAGCAGGGGGACTCGGCCATGTATCTCTGTGCCAGCAGCTTGTTGGGGACAGGGACCTATGGCTACACCTTCGGTTCG	CASSLLGTGTYGYTF	6.4182e-05	10	TCRBV07-09	TCRBD01-01*01	TCRBJ01-02*01
GAGTTGGCTGCTCCCTCCCAGACATCTGTGTACTTCTGTGCCAGCATAGGGTCCCTACTTTTGAACACTGAAGCTTTCTTTGGACAA	CASIGSLLLNTEAFF	6.4182e-05	10	TCRBV06-06	unknown	TCRBJ01-01*01
ATCAATTCCCTGGAGCTTGGTGACTCTGCTGTGTATTTCTGTGCCAGCAGCCAAGAGGTTAGGGGGGACGAAGCTTTCTTTGGACAA	CASSQEVRGDEAFF	6.4182e-05	10	TCRBV03	unknown	TCRBJ01-01*01
ACTGTGACATCGGCCCAAAAGAACCCGACAGCTTTCTATCTCTGTGCCAGCCGGACAGGGTTCGGCGGGGAGCTGTTTTTTGGAGAA	CASRTGFGGELFF	6.4182e-05	10	TCRBV19-01	TCRBD01-01*01	TCRBJ02-02*01
CTGTCGGCTGCTCCCTCCCAGACATCTGTGTACTTCTGTGCCAGCAGCCCTGGACGGAGTTGGGATCAGCCCCAGCATTTTGGTGAT	CASSPGRSWDQPQHF	6.4182e-05	10	TCRBV06-05*01	unknown	TCRBJ01-05*01
GAGTCGCCCAGCCCCAACCAGACCTCTCTGTACTTCTGTGCCAGCAGGTTAACAGGGGGCGTCAAAAACATTCAGTACTTCGGCGCC	CASRLTGGVKNIQYF	6.4182e-05	10	TCRBV27-01*01	TCRBD01-01*01	TCRBJ02-04*01
GTGACCAGTGCCCATCCTGAAGACAGCAGCTTCTACATCTGCAGTGCTAGGAGGTCTAGCGGGGATACCGAGCAGTACTTCGGGCCG	CSARRSSGDTEQYF	6.4182e-05	10	TCRBV20	TCRBD02-01*01	TCRBJ02-07*01
AGGATCCAGCAGGTAGTGCGAGGAGATTCGGCAGCTTATTTCTGTGCCAGCTCACCCTTCGAGTCGCACGAGCAGTACTTCGGGCCG	CASSPFESHEQYF	6.4182e-05	10	TCRBV18-01*01	TCRBD02-01*02	TCRBJ02-07*01
GTGCAGCCTGCAGAACTGGAGGATTCTGGAGTTTATTTCTGTGCCAGCAGCTCCCTGGGAGGGGCTAGCGGCTACACCTTCGGTTCG	CASSSLGGASGYTF	6.4182e-05	10	TCRBV14-01*01	TCRBD02-01*02	TCRBJ01-02*01
CTGTCGGCTGCTCCCTCCCAGACATCTGTGTACTTCTGTGCCAGCAGTTACGGTAGCGGGGGGGCCAATGAGCAGTTCTTCGGGCCA	CASSYGSGGANEQFF	6.4182e-05	10	TCRBV06-05*01	TCRBD02-01*01	TCRBJ02-01*01
ATCCAGCCTGCAAAGCTTGAGGACTCGGCCGTGTATCTCTGTGCCACGGCTCTTACGGGGGGACCAGATACGCAGTATTTTGGCCCA	CATALTGGPDTQYF	6.4182e-05	10	TCRBV11-02*02	TCRBD02-01*01	TCRBJ02-03*01
ATCCAGCCTGCAAAGCTTGAGGACTCGGCCGTGTATCTCTGTGCCAGCAGCGCCGGGACACCTGGGGAGACCCAGTACTTCGGGCCA	CASSAGTPGETQYF	6.4182e-05	10	TCRBV11-02*02	TCRBD01-01*01	TCRBJ02-05*01
GAACCCAGGGACTCAGCTGTGTACTTCTGTGCCAGCAGTTTCGAAGGACAGGGAAGCTCTGGGGCCAACGTCCTGACTTTCGGGGCC	CASSFEGQGSSGANVLTF	6.4182e-05	10	TCRBV12	TCRBD01-01*01	TCRBJ02-06*01
GTGACATCGGCCCAAAAGAACCCGACAGCTTTCTATCTCTGTGCCACCTTCACAGGACAGGGGGCTTACGAGCAGTACTTCGGGCCG	CATFTGQGAYEQYF	6.4182e-05	10	TCRBV19-01	TCRBD01-01*01	TCRBJ02-07*01
CTGGAGTCAGCTACCCGCTCCCAGACATCTGTGTATTTCTGCGCCAGCACCTCCGGGACAGGGTTCTACGAGCAGTACTTCGGGCCG	CASTSGTGFYEQYF	6.4182e-05	10	TCRBV10-02*01	TCRBD01-01*01	TCRBJ02-07*01
AGCTCTCTGGAGCTGGGGGACTCAGCTTTGTATTTCTGTGCCAGCAGCGTAGAGGGCGGAATAAATTCACCCCTCCACTTTGGGAAC	CASSVEGGINSPLHF	6.4182e-05	10	TCRBV09-01	unknown	TCRBJ01-06*01
GCTGCTCCCTCCCAAACATCTGTGTACTTCTGTGCCAGCAGTTACCGGATAGCGGGGGGGGGCCAAGAGACCCAGTACTTCGGGCCA	CASSYRIAGGGQETQYF	6.4182e-05	10	TCRBV06	TCRBD02-01*01	TCRBJ02-05*01
ACCAGTGCCCATCCTGAAGACAGCAGCTTCTACATCTGCAGTGCTAGTCGTCGGCTAGCGGGAGCAGATACGCAGTATTTTGGCCCA	CSASRRLAGADTQYF	6.4182e-05	10	TCRBV20	TCRBD02-01*02	TCRBJ02-03*01
CTGACAGTGACCAGTGCCCATCCTGAAGACAGCAGCTTCTACATCTGCAGTGCTAGGGCGGGGAATCAGCCCCAGCATTTTGGTGAT	CSARAGNQPQHF	6.4182e-05	10	TCRBV20	TCRBD02-01*01	TCRBJ01-05*01
ACCAGTGCCCATCCTGAAGACAGCAGCTTCTACATCTGCAGTGCTAGAGAAGGCAGTAGTGGCAATCAGCCCCAGCATTTTGGTGAT	CSAREGSSGNQPQHF	6.4182e-05	10	TCRBV20	unknown	TCRBJ01-05*01
CTGCTGTCGGCTGCTCCCTCCCAGACATCTGTGTACTTCTGTGCCAGCAGTTACACCCGGTTCGGGTCACCCCTCCACTTTGGGAAC	CASSYTRFGSPLHF	6.4182e-05	10	TCRBV06-05*01	TCRBD02-01	TCRBJ01-06*01
CCGCTCAGGCTGCTGTCGGCTGCTCCCTCCCAGACATCTGTGTACTTCTGTGCCAGCAGTCCCGGGGCCGGCTACACCTTCGGTTCG	CASSPGAGYTF	6.4182e-05	10	TCRBV06-05*01	unknown	TCRBJ01-02*01
TTGGAGTCGGCTGCTCCCTCCCAAACATCTGTGTACTTCTGTGCCAGCAGTTACTCTCAGGGTCCGGATGAGCAGTTCTTCGGGCCA	CASSYSQGPDEQFF	6.4182e-05	10	TCRBV06	TCRBD01-01*01	TCRBJ02-01*01
TCGCCCAGCCCCAACCAGACCTCTCTGTACTTCTGTGCCAGCAGTTTAACTGGGACTATCGACTACAATGAGCAGTTCTTCGGGCCA	CASSLTGTIDYNEQFF	6.4182e-05	10	TCRBV27-01*01	TCRBD02-01	TCRBJ02-01*01
AATTCCCTGGAGCTTGGTGACTCTGCTGTGTATTTCTGTGCCAGCAGATCCAACGGGGGGCGCGCGGAGACCCAGTACTTCGGGCCA	CASRSNGGRAETQYF	6.4182e-05	10	TCRBV03	TCRBD02-01*01	TCRBJ02-05*01
TCCCTGATTCTGGAGTCCGCCAGCACCAACCAGACATCTATGTACCTCTGTGCCAGCAGTAACATCACTGAAGCTTTCTTTGGACAA	CASSNITEAFF	6.4182e-05	10	TCRBV28-01*01	TCRBD01-01*01	TCRBJ01-01*01
GTGAACGCCTTGTTGCTGGGGGACTCGGCCCTGTATCTCTGTGCCAGCACACCAAGACAGGGGTTGGACGAGCAGTACTTCGGGCCG	CASTPRQGLDEQYF	6.4182e-05	10	TCRBV05-05*01	TCRBD01-01*01	TCRBJ02-07*01
GCGTCTGCTGTACCCTCTCAGACATCTGTGTACTTCTGTGCCAGCAGTGTAAAAGCGGGGGACTACAATGAGCAGTTCTTCGGGCCA	CASSVKAGDYNEQFF	6.4182e-05	10	TCRBV06-04	TCRBD02-01*01	TCRBJ02-01*01
GCTGCTCCCTCCCAGACATCTGTGTACTTCTGTGCCAGCATCTACCTCGGAGCAGGGTCCCTCTACAATGAGCAGTTCTTCGGGCCA	CASIYLGAGSLYNEQFF	6.4182e-05	10	TCRBV06	TCRBD01-01*01	TCRBJ02-01*01
AATTCCCTGGAGCTTGGTGACTCTGCTGTGTATTTCTGTGCCAGCAGCCAAGTCCAGGCGTCTGGAAACACCATATATTTTGGAGAG	CASSQVQASGNTIYF	6.4182e-05	10	TCRBV03	TCRBD01-01*01	TCRBJ01-03*01
ATCCAGCAGGTAGTGCGAGGAGATTCGGCAGCTTATTTCTGTGCCAGCTCACTGCTCGGGGGTAGGGATGAGCAGTTCTTCGGGCCA	CASSLLGGRDEQFF	6.4182e-05	10	TCRBV18-01*01	TCRBD02-01*01	TCRBJ02-01*01
AAGGTGCAGCCTGCAGAACTGGAGGATTCTGGAGTTTATTTCTGTGCCAGCAGCCAAGGTATAGTCACTGAAGCTTTCTTTGGACAA	CASSQGIVTEAFF	6.4182e-05	10	TCRBV14-01*01	TCRBD02-01	TCRBJ01-01*01
AGGCTGCTGTCGGCTGCTCCCTCCCAGACATCTGTGTACTTCTGTGCCAGCAGTTACCCCGGGGACTATGGCTACACCTTCGGTTCG	CASSYPGDYGYTF	6.4182e-05	10	TCRBV06-05*01	TCRBD02-01*01	TCRBJ01-02*01
AGGCTGGAGTTGGCTGCTCCCTCCCAGACATCTGTGTACTTCTGTGCCAGCAGTTACTCGGGCAATCAGCCCCAGCATTTTGGTGAT	CASSYSGNQPQHF	6.4182e-05	10	TCRBV06-06	unknown	TCRBJ01-05*01
AGCACCTTGGAGCTGGGGGACTCGGCCCTTTATCTTTGCGCCAGCAGCTTGGCCGCGACAGCTAACAATGAGCAGTTCTTCGGGCCA	CASSLAATANNEQFF	6.4182e-05	10	TCRBV05-01*01	TCRBD01-01*01	TCRBJ02-01*01
TTGGCGTCTGCTGTACCCTCTCAGACATCTGTGTACTTCTGTGCCAGCAGTGACTCGGGGGTATCAGATACGCAGTATTTTGGCCCA	CASSDSGVSDTQYF	6.4182e-05	10	TCRBV06-04	unknown	TCRBJ02-03*01
ATCAATTCCCTGGAGCTTGGTGACTCTGCTGTGTATTTCTGTGCCAGCAGCCAGACGCCTAAAATCAATGAGCAGTTCTTCGGGCCA	CASSQTPKINEQFF	6.4182e-05	10	TCRBV03	unknown	TCRBJ02-01*01
GAGTCGGCTGCTCCCTCCCAAACATCTGTGTACTTCTGTGCCAGCAGCCGACGACAGGGTTCAAGGCAGCCCCAGCATTTTGGTGAT	CASSRRQGSRQPQHF	6.4182e-05	10	TCRBV06	TCRBD01-01*01	TCRBJ01-05*01
ACAGTGACCAGTGCCCATCCTGAAGACAGCAGCTTCTACATCTGCAGTGCTGGGGACCGAGCTAACTATGGCTACACCTTCGGTTCG	CSAGDRANYGYTF	6.4182e-05	10	TCRBV20	unknown	TCRBJ01-02*01
CACGCCCTGCAGCCAGAAGACTCAGCCCTGTATCTCTGCGCCAGCAGCCAAGTGGACAGCAACACCGGGGAGCTGTTTTTTGGAGAA	CASSQVDSNTGELFF	6.4182e-05	10	TCRBV04-01*01	TCRBD01-01*01	TCRBJ02-02*01
TCCGCTACCAGCTCCCAGACATCTGTGTACTTCTGTGCCATCAGTGAGTCCCGACGGGGGGGCAATCAGCCCCAGCATTTTGGTGAT	CAISESRRGGNQPQHF	6.4182e-05	10	TCRBV10-03*01	TCRBD02-01*01	TCRBJ01-05*01
CTCACTGTGACATCGGCCCAAAAGAACCCGACAGCTTTCTATCTCTGTGCCAGTAGGATAAGCGGAGATACGCAGTATTTTGGCCCA	CASRISGDTQYF	6.4182e-05	10	TCRBV19-01	TCRBD02-01	TCRBJ02-03*01
AGGCTGCTGTCGGCTGCTCCCTCCCAGACATCTGTGTACTTCTGTGCCAGTATTGCGTCAGGGACCTACGAGCAGTACTTCGGGCCG	CASIASGTYEQYF	6.4182e-05	10	TCRBV06-05*01	TCRBD01-01*01	TCRBJ02-07*01
CCCTCACATACCTCTCAGTACCTCTGTGCCAGCAGTACCCTGGTGGGGCCAGGGGGCGATCCCTGGACTGAAGCTTTCTTTGGACAA	CASSTLVGPGGDPWTEAFF	6.4182e-05	10	TCRBV25	TCRBD01-01*01	TCRBJ01-01*01
CTTCACATCAATTCCCTGGAGCTTGGTGACTCTGCTGTGTATTTCTGTGCCAGCAGCCAAGGGATCTACGAGCAGTACTTCGGGCCG	CASSQGIYEQYF	6.4182e-05	10	TCRBV03	unknown	TCRBJ02-07*01
CAGCGCACACAGCAGGAGGACTCGGCCGTGTATCTCTGTGCCAGCAGTCGAAGCGGGGGGAAATACAATGAGCAGTTCTTCGGGCCA	CASSRSGGKYNEQFF	6.4182e-05	10	TCRBV07-02*01	TCRBD02-01*01	TCRBJ02-01*01
CAGCCTGCAAAGCTTGAGGACTCGGCCGTGTATCTCTGTGCCAGCAGCTTAGATCGGAGGAGAATCTATGGCTACACCTTCGGTTCG	CASSLDRRRIYGYTF	6.4182e-05	10	TCRBV11-02*02	TCRBD02-01*02	TCRBJ01-02*01
CTGATCCTGGAGTCGCCCAGCCCCAACCAGACCTCTCTGTACTTCTGTGCCAGCAGTTTACAGACAGGACCCCTCCACTTTGGGAAC	CASSLQTGPLHF	6.4182e-05	10	TCRBV27-01*01	TCRBD01-01*01	TCRBJ01-06*01
AGCTCTCTGGAGCTGGGGGACTCAGCTTTGTATTTCTGTGCCAGCAGCGTAGGTTGGGGGGCGAACACTGAAGCTTTCTTTGGACAA	CASSVGWGANTEAFF	6.4182e-05	10	TCRBV09-01	unknown	TCRBJ01-01*01
ATCCAGTCCACGGAGTCAGGGGACACAGCACTGTATTTCTGTGCCAGCAGCAAGACAGTTAGCAATCAGCCCCAGCATTTTGGTGAT	CASSKTVSNQPQHF	6.4182e-05	10	TCRBV21-01*01	TCRBD01-01*01	TCRBJ01-05*01
ACGTTGGCGTCTGCTGTACCCTCTCAGACATCTGTGTACTTCTGTGCCAGCAGTCGACTTATGAACACTGAAGCTTTCTTTGGACAA	CASSRLMNTEAFF	6.4182e-05	10	TCRBV06-04	TCRBD02-01	TCRBJ01-01*01
ATCCAGCAGGTAGTGCGAGGAGATTCGGCAGCTTATTTCTGTGCCAGCTCACCAAAGACAGGGGACTATGGCTACACCTTCGGTTCG	CASSPKTGDYGYTF	6.4182e-05	10	TCRBV18-01*01	TCRBD01-01*01	TCRBJ01-02*01
ACGTTGGCGTCTGCTGTACCCTCTCAGACATCTGTGTACTTCTGTGCCAGCAGTGGACAGGGTACTCAGCCCCAGCATTTTGGTGAT	CASSGQGTQPQHF	6.4182e-05	10	TCRBV06-04	TCRBD01-01*01	TCRBJ01-05*01
CGCACAGAGCAGCGGGACTCAGCCATGTATCGCTGTGCCAGCAGCTCGGGACGGGCAGAATCGCAAGAGACCCAGTACTTCGGGCCA	CASSSGRAESQETQYF	6.4182e-05	10	TCRBV07-07*01	unknown	TCRBJ02-05*01
CGCACACAGCAGGAGGACTCGGCCGTGTATCTCTGTGCCAGCAGCTTAACGTCAGGAGGCTCTGGAAACACCATATATTTTGGAGAG	CASSLTSGGSGNTIYF	6.4182e-05	10	TCRBV07-02*01	TCRBD02-01*02	TCRBJ01-03*01
ACTCTGAAGATCCAGCCCTCAGAACCCAGGGACTCAGCTGTGTACTTCTGTGCCAGCAGCCTAGGATACGAGCAGTACTTCGGGCCG	CASSLGYEQYF	6.4182e-05	10	TCRBV12	TCRBD02-01	TCRBJ02-07*01
ACCAACCAGACATCTATGTACCTCTGTGCCAGCAGTACAACCGAGGGGGCGCGGTTACCGTACCAAGAGACCCAGTACTTCGGGCCA	CASSTTEGARLPYQETQYF	6.4182e-05	10	TCRBV28-01*01	TCRBD01-01*01	TCRBJ02-05*01
GACTCGGCCCTGTATCTCTGTGCCAGCAGCCAAGAGGGCTCCCCCGGGACTAGCGGGGGGTTCCAAGAGACCCAGTACTTCGGGCCA	CASSQEGSPGTSGGFQETQYF	6.4182e-05	10	TCRBV04-02*01	TCRBD02-01*01	TCRBJ02-05*01
ATCCAGCGCACAGAGCAGGGGGACTCGGCCATGTATCTCTGTGCCAGCAGCCCGGGACGGACTAATTCACCCCTCCACTTTGGGAAC	CASSPGRTNSPLHF	6.4182e-05	10	TCRBV07-09	unknown	TCRBJ01-06*01
GACATCCGCTCACCAGGCCTGGGGGACGCAGCCATGTACCTGTGTGCCACCAGCAGAGAGTGGGACAGAGGATCCCATTTTGGTGAT	CATSREWDRGSHF	6.4182e-05	10	TCRBV15-01*01	TCRBD01-01*01	TCRBJ01-05*01
ACTGTGACATCGGCCCAAAAGAACCCGACAGCTTTCTATCTCTGTGCCAGTAGGTCCGACTTGAATCAGCCCCAGCATTTTGGTGAT	CASRSDLNQPQHF	6.4182e-05	10	TCRBV19-01	TCRBD02-01	TCRBJ01-05*01
AGCACCTTGGAGCTGGGGGACTCGGCCCTTTATCTTTGCGCCAGCAGCCACGGGACTAGCTCCACAGATACGCAGTATTTTGGCCCA	CASSHGTSSTDTQYF	6.4182e-05	10	TCRBV05-01*01	TCRBD02-01	TCRBJ02-03*01
CGCACACAGCAGGAGGACTCGGCCGTGTATCTCTGTGCCAGCAGCTATTATATGGGGGGGTCTAATTCACCCCTCCACTTTGGGAAC	CASSYYMGGSNSPLHF	6.4182e-05	10	TCRBV07-02*01	TCRBD02-01*01	TCRBJ01-06*01
CTGGAGTCTGCCAGGCCCTCACATACCTCTCAGTACCTCTGTGCCAGCAGTGAATACCCACGACTCTATGGCTACACCTTCGGTTCG	CASSEYPRLYGYTF	6.4182e-05	10	TCRBV25-01*01	TCRBD02-01	TCRBJ01-02*01
AGCACCTTGGAGCTGGGGGACTCGGCCCTTTATCTTTGCGCCAGCAGCTTGGACGGGCCACCCAATCAGCCCCAGCATTTTGGTGAT	CASSLDGPPNQPQHF	6.4182e-05	10	TCRBV05-01*01	unknown	TCRBJ01-05*01
AGTGCCCATCCTGAAGACAGCAGCTTCTACATCTGCAGTGCTATCCTGAGCGAGCGGGGGGGCAGCAATGAGCAGTTCTTCGGGCCA	CSAILSERGGSNEQFF	6.4182e-05	10	TCRBV20	TCRBD02-01*01	TCRBJ02-01*01
CTGTCGGCTGCTCCCTCCCAGACATCTGTGTACTTCTGTGCCAGCAGTTACGGGGCGGGACTCTCCTACGAGCAGTACTTCGGGCCG	CASSYGAGLSYEQYF	6.4182e-05	10	TCRBV06-05*01	TCRBD02-01	TCRBJ02-07*01
AACCTGAGCTCTCTGGAGCTGGGGGACTCAGCTTTGTATTTCTGTGCCAGCAGCGTAGGAGTTTCGTGGGAGCAGTACTTCGGGCCG	CASSVGVSWEQYF	6.4182e-05	10	TCRBV09-01	TCRBD02-01*02	TCRBJ02-07*01
ATCCGGTCCACAAAGCTGGAGGACTCAGCCATGTACTTCTGTGCCAGCAGTGGGGGACGGTTGAACACTGAAGCTTTCTTTGGACAA	CASSGGRLNTEAFF	6.4182e-05	10	TCRBV02-01*01	unknown	TCRBJ01-01*01
GAGTCCGCTACCAGCTCCCAGACATCTGTGTACTTCTGTGCCATCAGTGATCCAGGGGTTGTAACCTACGAGCAGTACTTCGGGCCG	CAISDPGVVTYEQYF	6.4182e-05	10	TCRBV10-03*01	TCRBD01-01*01	TCRBJ02-07*01
ACAGAGCAGGGGGACTCAGCCGTGTATCTCCGTGCCAGCAGCTTAATCGACAGGGGTTCGGTAGGTGAAAAACTGTTTTTTGGCAGT	RASSLIDRGSVGEKLFF	6.4182e-05	10	TCRBV07-03*02	TCRBD01-01*01	TCRBJ01-04*01
ATCCGGTCCACAAAGCTGGAGGACTCAGCCATGTACTTCTGTGCCAGCAGTGAACCGGTCCCAAGGGAGACCCAGTACTTCGGGCCA	CASSEPVPRETQYF	6.4182e-05	10	TCRBV02-01*01	unknown	TCRBJ02-05*01
GAGTCTGCCAGGCCCTCACATACCTCTCAGTACCTCTGTGCCAGCAGTAACCGACAGGGGGCCGGTTCACCCCTCCACTTTGGGAAC	CASSNRQGAGSPLHF	6.4182e-05	10	TCRBV25-01*01	TCRBD01-01*01	TCRBJ01-06*01
AAGATCCAGCCCTCAGAACCCAGGGACTCAGCTGTGTACTTCTGTGCCAGCAGTTTAGCAGGGTCCTCCGAGCAGTACTTCGGGCCG	CASSLAGSSEQYF	6.4182e-05	10	TCRBV12	unknown	TCRBJ02-07*01
ACCAGTGCCCATCCTGAAGACAGCAGCTTCTACATCTGCAGTGCTAGAGTGACTAGCGGGGAGATTAATGAGCAGTTCTTCGGGCCA	CSARVTSGEINEQFF	6.4182e-05	10	TCRBV20	TCRBD02-01*01	TCRBJ02-01*01
CTGCAGCCAGAAGACTCGGCCCTGTATCTCTGTGCCAGCAGCCAAGATGTGGTAGCGGGGGGCACAGATACGCAGTATTTTGGCCCA	CASSQDVVAGGTDTQYF	6.4182e-05	10	TCRBV04-02*01	TCRBD02-01*01	TCRBJ02-03*01
AGCAACATGAGCCCTGAAGACAGCAGCATATATCTCTGCAGCGTTCTAGTTACATTCGGCCTTTCCGGGGAGCTGTTTTTTGGAGAA	CSVLVTFGLSGELFF	6.4182e-05	10	TCRBV29-01*01	TCRBD02-01	TCRBJ02-02*01
CAGGTAGTGCGAGGAGATTCGGCAGCTTATTTCTGTGCCAGCTCACTGGGGAGGGTGGCGGAGAACACTGAAGCTTTCTTTGGACAA	CASSLGRVAENTEAFF	6.4182e-05	10	TCRBV18-01*01	TCRBD02-01*02	TCRBJ01-01*01
CACGCCCTGCAGCCAGAAGACTCAGCCCTGTATCTCTGCGCCAGCAGCCACGGGACTAGCGGCACAGATACGCAGTATTTTGGCCCA	CASSHGTSGTDTQYF	6.4182e-05	10	TCRBV04-01*01	TCRBD02-01	TCRBJ02-03*01
GTGAGCAACATGAGCCCTGAAGACAGCAGCATATATCTCTGCAGCGTTGAAGGACCCGATGCGGGGTTGGAGCAGTACTTCGGGCCG	CSVEGPDAGLEQYF	6.4182e-05	10	TCRBV29-01*01	TCRBD02-01*01	TCRBJ02-07*01
ACCAGTGCCCATCCTGAAGACAGCAGCTTCTACATCTGCAGTGCTAGAGGGATCGACAGGGTCGGTGGGGAGCAGTACTTCGGGCCG	CSARGIDRVGGEQYF	6.4182e-05	10	TCRBV20	TCRBD01-01*01	TCRBJ02-07*01
TCTCTGGAGCTGGGGGACTCAGCTTTGTATTTCTGTGCCAGCAGCCCCTCGACCGGGACAGGCTCCTACGAGCAGTACTTCGGGCCG	CASSPSTGTGSYEQYF	6.4182e-05	10	TCRBV09-01	TCRBD01-01*01	TCRBJ02-07*01
ATCCAGCAGGTAGTGCGAGGAGATTCGGCAGCTTATTTCTGTGCCAGCTCACCTTCGGGGGGGGTTCAGCCCCAGCATTTTGGTGAT	CASSPSGGVQPQHF	6.4182e-05	10	TCRBV18-01*01	TCRBD02-01*01	TCRBJ01-05*01
AACGCCTTGGAGCTGGACGACTCGGCCCTGTATCTCTGTGCCAGCAGCTTGTTCGGAGCCCCTGAGACTGAAGCTTTCTTTGGACAA	CASSLFGAPETEAFF	6.4182e-05	10	TCRBV05-04*01	TCRBD02-01*02	TCRBJ01-01*01
AAGATCCAGCGCACAGAGCGGGGGGACTCAGCCGTGTATCTCTGTGCCAGCAGCTCTACTGGGACCGGGGAGCTGTTTTTTGGAGAA	CASSSTGTGELFF	6.4182e-05	10	TCRBV07-03*01	unknown	TCRBJ02-02*01
ACTCTGAAGATCCAGCGCACACAGCAGGAGGACTCCGCCGTGTATCTCTGTGCCAGCAGCTTTTCTCATGAGCAGTTCTTCGGGCCA	CASSFSHEQFF	6.4182e-05	10	TCRBV07-08*01	TCRBD02-01	TCRBJ02-01*01
GAGTCAGCTACCCGCTCCCAGACATCTGTGTATTTCTGCGCCAGCAGTGAGTTCGAGGGTTCTAACTATGGCTACACCTTCGGTTCG	CASSEFEGSNYGYTF	6.4182e-05	10	TCRBV10-02*01	TCRBD02-01*02	TCRBJ01-02*01
AAGATCCGGTCCACAAAGCTGGAGGACTCAGCCATGTACTTCTGTGCCAGAACCCCGGCTAGAGAAGAGACCCAGTACTTCGGGCCA	CARTPAREETQYF	6.4182e-05	10	TCRBV02-01*01	TCRBD02-01	TCRBJ02-05*01
CTACACGCCCTGCAGCCAGAAGACTCAGCCCTGTATCTCTGCGCCAGCAGCCATGTTACAGCAAACACTGAAGCTTTCTTTGGACAA	CASSHVTANTEAFF	6.4182e-05	10	TCRBV04-01*01	TCRBD01-01*01	TCRBJ01-01*01
GTGAACGCCTTGTTGCTGGGGGACTCGGCCCTCTATCTCTGTGCCAGCAGCACGATGACGGCCATCTATGGCTACACCTTCGGTTCG	CASSTMTAIYGYTF	6.4182e-05	10	TCRBV05-06*01	unknown	TCRBJ01-02*01
CAGGGGGACTCAGCCGTGTATCTCCGTGCCAGCAGCTCTGGGACGAGTAATCCGGCGGGATGCAAAAACATTCAGTACTTCGGCGCC	RASSSGTSNPAGCKNIQYF	6.4182e-05	10	TCRBV07-03*02	TCRBD02-01*02	TCRBJ02-04*01
CCGCTCAGGCTGGAGTTGGCTGCTCCCTCCCAGACATCTGTGTACTTCTGTGCCAGCAGCTTGGCCCAGAAAGCTTTCTTTGGACAA	CASSLAQKAFF	6.4182e-05	10	TCRBV06-06	TCRBD01-01*01	TCRBJ01-01*01
AGCACCTTGGAGCTGGGGGACTCGGCCCTTTATCTTTGCGCCAGCAGCTTGGTGCGGGGGCCCTCCTACGAGCAGTACTTCGGGCCG	CASSLVRGPSYEQYF	6.4182e-05	10	TCRBV05-01*01	TCRBD02-01*01	TCRBJ02-07*01
CCTGCAAAGCTTGAGGACTCGGCCGTGTATCTCTGTGCCAGCAGCTTAGACGGAGGGGGCTGGGGCAATGAGCAGTTCTTCGGGCCA	CASSLDGGGWGNEQFF	6.4182e-05	10	TCRBV11-02*02	TCRBD01-01*01	TCRBJ02-01*01
ACGATTCAGCGCACAGAGCAGCGGGACTCAGCCATGTATCGCTGTGCCAGCAGCTCTGACAGGGGGAGTGAGCAGTACTTCGGGCCG	CASSSDRGSEQYF	6.4182e-05	10	TCRBV07-07*01	TCRBD01-01*01	TCRBJ02-07*01
GAGTCGGCTGCTCCCTCCCAGACATCTGTGTACTTCTGTGCCAGCAGTCTTAAGACAGGGGGCTATCAGCCCCAGCATTTTGGTGAT	CASSLKTGGYQPQHF	6.4182e-05	10	TCRBV06-01*01	TCRBD01-01*01	TCRBJ01-05*01
CAGCAGGTAGTGCGAGGAGATTCGGCAGCTTATTTCTGTGCCAGCTCACTGACAGGGATGCCCTACAATGAGCAGTTCTTCGGGCCA	CASSLTGMPYNEQFF	6.4182e-05	10	TCRBV18-01*01	TCRBD01-01*01	TCRBJ02-01*01
ATCCGGTCCACAAAGCTGGAGGACTCAGCCATGTACTTCTGTGCCAGCAGTTCAGGGTATGCCAAAAACATTCAGTACTTCGGCGCC	CASSSGYAKNIQYF	6.4182e-05	10	TCRBV02-01*01	TCRBD01-01*01	TCRBJ02-04*01
ACAGTGACCAGTGCCCATCCTGAAGACAGCAGCTTCTACATCTGCAGTGCTAGAGGAGGGGGCGAGGTCGAGCAGTACTTCGGGCCG	CSARGGGEVEQYF	6.4182e-05	10	TCRBV20	TCRBD01-01*01	TCRBJ02-07*01
GCCCAAAAGAACCCGACAGCTTTCTATCTCTGTGCCAGTAGCCCATGGGGTCGGTCAGCCAGCGGCGGGGAGCTGTTTTTTGGAGAA	CASSPWGRSASGGELFF	6.4182e-05	10	TCRBV19-01	TCRBD02-01	TCRBJ02-02*01
AAGATCCAGCGCACAGAGCGGGGGGACTCAGCCGTGTATCTCTGTGCCAGCAGCTTAGGCCCGAACACTGAAGCTTTCTTTGGACAA	CASSLGPNTEAFF	6.4182e-05	10	TCRBV07-03*01	TCRBD01-01*01	TCRBJ01-01*01
ACTCTGACTGTGAGCAACATGAGCCCTGAAGACAGCAGCATATATCTCTGCAGCGTTCAGGAATACTCTGGCTACACCTTCGGTTCG	CSVQEYSGYTF	6.4182e-05	10	TCRBV29-01*01	TCRBD01-01*01	TCRBJ01-02*01
CTTCACATCAATTCCCTGGAGCTTGGTGACTCTGCTGTGTATTTCTGTGCCAGCAGCCGCAGGGGCCACGAGCAGTACTTCGGGCCG	CASSRRGHEQYF	6.4182e-05	10	TCRBV03	TCRBD01-01*01	TCRBJ02-07*01
AGTGCCCATCCTGAAGACAGCAGCTTCTACATCTGCAGTGCTAGCAGACTAGCGGGGGCTAGGAAAGAGACCCAGTACTTCGGGCCA	CSASRLAGARKETQYF	6.4182e-05	10	TCRBV20	TCRBD02-01*01	TCRBJ02-05*01
ATCCAGCAGGTAGTGCGAGGAGATTCGGCAGCTTATTTCTGTGCCAGCTCACCTCCAGGGAGAGCGGAGACCCAGTACTTCGGGCCA	CASSPPGRAETQYF	6.4182e-05	10	TCRBV18-01*01	unknown	TCRBJ02-05*01
CTGAAGATCCAGCCCTCAGAACCCAGGGACTCAGCTGTGTACTTCTGTGCCAGCAGTTTCGTCCCAGATACGCAGTATTTTGGCCCA	CASSFVPDTQYF	6.4182e-05	10	TCRBV12	TCRBD02-01	TCRBJ02-03*01
ATCCAGCCCTCAGAACCCAGGGACTCAGCTGTGTACTTCTGTGCCAGCAGTGTCCCGGGTTCCCAAGAGACCCAGTACTTCGGGCCA	CASSVPGSQETQYF	6.4182e-05	10	TCRBV12	TCRBD02-01	TCRBJ02-05*01
AATGTGAGCACCTTGGAGCTGGGGGACTCGGCCCTTTATCTTTGCGCCAGCAGCTTGGAAGCTAATCAGCCCCAGCATTTTGGTGAT	CASSLEANQPQHF	6.4182e-05	10	TCRBV05-01*01	TCRBD02-01	TCRBJ01-05*01
AGCTCTCTGGAGCTGGGGGACTCAGCTTTGTATTTCTGTGCCAGCAGCGCCCTAGGACAGATGAACACTGAAGCTTTCTTTGGACAA	CASSALGQMNTEAFF	6.4182e-05	10	TCRBV09-01	TCRBD01-01*01	TCRBJ01-01*01
GTGACATCGGCCCAAAAGAACCCGACAGCTTTCTATCTCTGTGCCAGTAGTATGGGACTAGCAGGGAATGAGCAGTTCTTCGGGCCA	CASSMGLAGNEQFF	6.4182e-05	10	TCRBV19-01	TCRBD02-01	TCRBJ02-01*01
CTGAAGATCCGGTCCACAAAGCTGGAGGACTCAGCCATGTACTTCTGTGCCAGCAGCCCGACTAGCAATGAGCAGTTCTTCGGGCCA	CASSPTSNEQFF	6.4182e-05	10	TCRBV02-01*01	TCRBD02-01	TCRBJ02-01*01
TCGGCCCAAAAGAACCCGACAGCTTTCTATCTCTGTGCCAGTAGTATTAAGGGGGCAGGGGGCAGCTATGGCTACACCTTCGGTTCG	CASSIKGAGGSYGYTF	6.4182e-05	10	TCRBV19-01	TCRBD01-01*01	TCRBJ01-02*01
GTGAGCACCTTGGAGCTGGGGGACTCGGCCCTTTATCTTTGCGCCAGCAGCTTGGCCACGTTTGGGACTGAAGCTTTCTTTGGACAA	CASSLATFGTEAFF	5.77638e-05	9	TCRBV05-01*01	unknown	TCRBJ01-01*01
CAGCAGGAGGACTCGGCCGTGTATCTCTGTGCCAGCAGCTTAGGAAACCTAGCGGGGCACAGCACAGATACGCAGTATTTTGGCCCA	CASSLGNLAGHSTDTQYF	5.77638e-05	9	TCRBV07-02*01	TCRBD02-01*01	TCRBJ02-03*01
CCTGCAAAGCTTGAGGACTCGGCCGTGTATCTCTGTGCCAGCAGCGCATTCTTTGAGGGGGCCTCCTACGAGCAGTACTTCGGGCCG	CASSAFFEGASYEQYF	5.77638e-05	9	TCRBV11-02*02	TCRBD01-01*01	TCRBJ02-07*01
CAGCCTGCAAAGCTTGAGGACTCGGCCGTGTATCTCTGTGCCAGCAGCCGAGGCCTGGGCTCTGGAAACACCATATATTTTGGAGAG	CASSRGLGSGNTIYF	5.77638e-05	9	TCRBV11-02*02	TCRBD02-01*02	TCRBJ01-03*01
ACATCGGCCCAAAAGAACCCGACAGCTTTCTATCTCTGTGCCACTCTTCGGGGGGGCAGTGGGGCCAACGTCCTGACTTTCGGGGCC	CATLRGGSGANVLTF	5.77638e-05	9	TCRBV19-01	TCRBD02-01*01	TCRBJ02-06*01
ACTGTGACATCGGCCCAAAAGAACCCGACAGCTTTCTATCTCTGTGCCAGTAGTCTTCTACTCCGCGAGACCCAGTACTTCGGGCCA	CASSLLLRETQYF	5.77638e-05	9	TCRBV19-01	TCRBD02-01	TCRBJ02-05*01
AGTGCCCATCCTGAAGACAGCAGCTTCTACATCTGCAGTGCTCAGGCTAGCGGGGGGGCAATTTACAATGAGCAGTTCTTCGGGCCA	CSAQASGGAIYNEQFF	5.77638e-05	9	TCRBV20	TCRBD02-01*01	TCRBJ02-01*01
ACCTTGGAGCTGGGGGACTCGGCCCTTTATCTTTGCGCCAGCAGCTTGGGCGGGACTAGCGGGACAGATACGCAGTATTTTGGCCCA	CASSLGGTSGTDTQYF	5.77638e-05	9	TCRBV05-01*01	TCRBD02-01	TCRBJ02-03*01
TCACCAGGCCTGGGGGACGCAGCCATGTACCTGTGTGCCACCAGCACCAGGCGACAGACGTCCGCCGGGGAGCTGTTTTTTGGAGAA	CATSTRRQTSAGELFF	5.77638e-05	9	TCRBV15-01*01	TCRBD01-01*01	TCRBJ02-02*01
AAGATCCAGCGCACAGAGCGGGGGGACTCAGCCGTGTATCTCTGTGCCAGCAGCCCAGGACCTAACAATGAGCAGTTCTTCGGGCCA	CASSPGPNNEQFF	5.77638e-05	9	TCRBV07-03*01	unknown	TCRBJ02-01*01
GTGACATCGGCCCAAAAGAACCCGACAGCTTTCTATCTCTGTGCCAGTAGTGCTAATCGGGGATGGACTGAAGCTTTCTTTGGACAA	CASSANRGWTEAFF	5.77638e-05	9	TCRBV19-01	TCRBD02-01*01	TCRBJ01-01*01
CCCTCAGAACCCAGGGACTCAGCTGTGTACTTCTGTGCCAGCAGCCCCCCGGATGACCCCATGAACACTGAAGCTTTCTTTGGACAA	CASSPPDDPMNTEAFF	5.77638e-05	9	TCRBV12	unknown	TCRBJ01-01*01
GAGTCGGCTGCTCCCTCCCAGACATCTGTGTACTTCTGTGCCAGCAGTGAAACCCTAACAGGGGGCAATGAGCAGTTCTTCGGGCCA	CASSETLTGGNEQFF	5.77638e-05	9	TCRBV06-01*01	TCRBD01-01*01	TCRBJ02-01*01
CTGAGCTCTCTGGAGCTGGGGGACTCAGCTTTGTATTTCTGTGCCAGCACCTTAAGCCCGGGGTCCAATGAGCAGTTCTTCGGGCCA	CASTLSPGSNEQFF	5.77638e-05	9	TCRBV09-01	TCRBD02-01*01	TCRBJ02-01*01
GCTGCTCCCTCCCAGACATCTGTGTACTTCTGTGCCAGCAGTTACGGAACTGACCGAAGTCGTGATCCCGAGCAGTACTTCGGGCCG	CASSYGTDRSRDPEQYF	5.77638e-05	9	TCRBV06	unknown	TCRBJ02-07*01
ATCCAGCGCACACAGCAGGAGGACTCGGCCGTGTATCTCTGTGCCAGCAGCTTAGTAGGGGGAGCGGAAAAACTGTTTTTTGGCAGT	CASSLVGGAEKLFF	5.77638e-05	9	TCRBV07-02*01	TCRBD01-01*01	TCRBJ01-04*01
ATCCAGCAGGTAGTGCGAGGAGATTCGGCAGCTTATTTCTGTGCCAGCTCGCACAGGGGGCCACCCTGTGAAGCTTTCTTTGGACAA	CASSHRGPPCEAFF	5.77638e-05	9	TCRBV18-01*01	TCRBD01-01*01	TCRBJ01-01*01
CTAGAGTCTGCCATCCCCAACCAGACAGCTCTTTACTTCTGTGCCACCAGTGATCCAACATACACCTATGGCTACACCTTCGGTTCG	CATSDPTYTYGYTF	5.77638e-05	9	TCRBV24	TCRBD01-01*01	TCRBJ01-02*01
ATCCAGCCCTCAGAACCCAGGGACTCAGCTGTGTACTTCTGTGCCAGCAGTTCCCGGCAGGGGTATCAGCCCCAGCATTTTGGTGAT	CASSSRQGYQPQHF	5.77638e-05	9	TCRBV12	TCRBD01-01*01	TCRBJ01-05*01
AGCACCTTGGAGCTGGGGGACTCGGCCCTTTATCTTTGCGCCAGCAGCGCAGGCCGGGACAGGGGCCTGGGGCAGTACTTCGGGCCG	CASSAGRDRGLGQYF	5.77638e-05	9	TCRBV05-01*01	TCRBD01-01*01	TCRBJ02-07*01
CTGAATGTGAACGCCTTGTTGCTGGGGGACTCGGCCCTGTATCTCTGTGCCAGCAGCGGAGATGGAGCTGAGCAGTTCTTCGGGCCA	CASSGDGAEQFF	5.77638e-05	9	TCRBV05-05*01	TCRBD02-01*02	TCRBJ02-01*01
CAGCAGGTAGTGCGAGGAGATTCGGCAGCTTATTTCTGTGCCAGCTCACCGGAGGGCGGGGGTTATTACGAGCAGTACTTCGGGCCG	CASSPEGGGYYEQYF	5.77638e-05	9	TCRBV18-01*01	TCRBD02-01*01	TCRBJ02-07*01
GTGCAGCCTGCAGAACTGGAGGATTCTGGAGTTTATTTCTGTGCCAGCAGCCAACGGGCTTTCTTCAATGAGCAGTTCTTCGGGCCA	CASSQRAFFNEQFF	5.77638e-05	9	TCRBV14-01*01	unknown	TCRBJ02-01*01
CTGGGGTTGGAGTCGGCTGCTCCCTCCCAAACATCTGTGTACTTCTGTGCCAGCAGCGAATGGGGGGCACCCCTCCACTTTGGGAAC	CASSEWGAPLHF	5.77638e-05	9	TCRBV06	TCRBD02-01*01	TCRBJ01-06*01
ACAGAGCAGGGGGACTCGGCCATGTATCTCTGTGCCAGCAGCCCCGAGGGACAGGACCCCAACACCGGGGAGCTGTTTTTTGGAGAA	CASSPEGQDPNTGELFF	5.77638e-05	9	TCRBV07-09	TCRBD01-01*01	TCRBJ02-02*01
CCTGCAGAGCTTGGGGACTCGGCCGTGTATCTCTGTGCCAGCAGCCCCGCCGGGACCAGCTCCTACAATGAGCAGTTCTTCGGGCCA	CASSPAGTSSYNEQFF	5.77638e-05	9	TCRBV11-03*01	unknown	TCRBJ02-01*01
ATCCAGCAGGTAGTGCGAGGAGATTCGGCAGCTTATTTCTGTGCCAGCTCAATGGGGGCAGGCAATCAGCCCCAGCATTTTGGTGAT	CASSMGAGNQPQHF	5.77638e-05	9	TCRBV18-01*01	TCRBD01-01*01	TCRBJ01-05*01
CGCACAGAGCAGCGGGACTCGGCCATGTATCGCTGTGCCAGCAGCTTGGACAGGGGTATAAGGACCGGGGAGCTGTTTTTTGGAGAA	CASSLDRGIRTGELFF	5.77638e-05	9	TCRBV07-06*01	TCRBD01-01*01	TCRBJ02-02*01
CGGTCCACAAAGCTGGAGGACTCAGCCATGTACTTCTGTGCCAGCAGTGAAAGGGTCCCTACCACCGGGGAGCTGTTTTTTGGAGAA	CASSERVPTTGELFF	5.77638e-05	9	TCRBV02-01*01	unknown	TCRBJ02-02*01
GTGAACGCCTTGTTGCTGGGGGACTCGGCCCTCTATCTCTGTGCCAGCAGCTTGAGGCAAGCCAAAAACATTCAGTACTTCGGCGCC	CASSLRQAKNIQYF	5.77638e-05	9	TCRBV05-06*01	unknown	TCRBJ02-04*01
ATCAATTCCCTGGAGCTTGGTGACTCTGCTGTGTATTTCTGTGCCAGCAGCCAACGGGACAACCTCCCTGGGCAGTACTTCGGGCCG	CASSQRDNLPGQYF	5.77638e-05	9	TCRBV03	TCRBD01-01*01	TCRBJ02-07*01
CACGCCCTGCAGCCAGAAGACTCAGCCCTGTATCTCTGCGCCAGCAGCCAAGGCAGGGGGTTGAACACTGAAGCTTTCTTTGGACAA	CASSQGRGLNTEAFF	5.77638e-05	9	TCRBV04-01*01	TCRBD01-01*01	TCRBJ01-01*01
CTGACGATCCAGCGCACAGAGCAGCGGGACTCGGCCATGTATCGCTGTGCCAGCAGCTTAGCCACAGATACGCAGTATTTTGGCCCA	CASSLATDTQYF	5.77638e-05	9	TCRBV07-06*01	unknown	TCRBJ02-03*01
AATTCCCTGGAGCTTGGTGACTCTGCTGTGTATTTCTGTGCCAGCAGCCAAGTCGCACGTTTTAATGAAAAACTGTTTTTTGGCAGT	CASSQVARFNEKLFF	5.77638e-05	9	TCRBV03	unknown	TCRBJ01-04*01
TTGGCGTCTGCTGTACCCTCTCAGACATCTGTGTACTTCTGTGCCAGCAGTGCCGGCGGCTCCTACAATGAGCAGTTCTTCGGGCCA	CASSAGGSYNEQFF	5.77638e-05	9	TCRBV06-04	TCRBD02-01	TCRBJ02-01*01
TCTCTGGAGCTGGGGGACTCAGCTTTGTATTTCTGTGCCAGCAGCGTCGGACAGGGTAGCTCCTACAATGAGCAGTTCTTCGGGCCA	CASSVGQGSSYNEQFF	5.77638e-05	9	TCRBV09-01	TCRBD01-01*01	TCRBJ02-01*01
ACCTTGGAGCTGGGGGACTCGGCCCTTTATCTTTGCGCCAGCAGCTCGGGGCCTAGCGGGGGGTCCTACGAGCAGTACTTCGGGCCG	CASSSGPSGGSYEQYF	5.77638e-05	9	TCRBV05-01*01	TCRBD02-01*01	TCRBJ02-07*01
CAGGTAGTGCGAGGAGATTCGGCAGCTTATTTCTGTGCCAGCTCACCGGACGTAGGGGGCGGCAATCAGCCCCAGCATTTTGGTGAT	CASSPDVGGGNQPQHF	5.77638e-05	9	TCRBV18-01*01	TCRBD01-01*01	TCRBJ01-05*01
ACGGAGTCAGGGGACACAGCACTGTATTTCTGTGCCAGCAGCAAAGCCGGCGGCAGTTATAGCAATCAGCCCCAGCATTTTGGTGAT	CASSKAGGSYSNQPQHF	5.77638e-05	9	TCRBV21-01*01	TCRBD02-01	TCRBJ01-05*01
CTGGAGTCGGCTGCTCCCTCCCAGACATCTGTGTACTTCTGTGCCAGCAGTGGGGACAGTGGCAATTCACCCCTCCACTTTGGGAAC	CASSGDSGNSPLHF	5.77638e-05	9	TCRBV06-01*01	TCRBD01-01*01	TCRBJ01-06*01
ATCCAGCCCTCAGAACCCAGGGACTCAGCTGTGTACTTCTGTGCCAGCAGTATTCTGGGTAGCAATCAGCCCCAGCATTTTGGTGAT	CASSILGSNQPQHF	5.77638e-05	9	TCRBV12	unknown	TCRBJ01-05*01
ACCCTGGAGTCTGCCAGGCCCTCACATACCTCTCAGTACCTCTGTGCCAGCACCCGGGGGGGCGGCAATACGCAGTATTTTGGCCCA	CASTRGGGNTQYF	5.77638e-05	9	TCRBV25-01*01	TCRBD02-01*01	TCRBJ02-03*01
TTGGAGTCGGCTGCTCCCTCCCAAACATCTGTGTACTTCTGTGCCAGCACTCATACAGGGCGCGGTAAGACCCAGTACTTCGGGCCA	CASTHTGRGKTQYF	5.77638e-05	9	TCRBV06	TCRBD01-01*01	TCRBJ02-05*01
CTGTCGGCTGCTCCCTCCCAGACATCTGTGTACTTCTGTGCCAGCAGGGACAGTTCTCTTATGAACACTGAAGCTTTCTTTGGACAA	CASRDSSLMNTEAFF	5.77638e-05	9	TCRBV06-05*01	TCRBD01-01*01	TCRBJ01-01*01
GTGACCAGTGCCCATCCTGAAGACAGCAGCTTCTACATCTGCAGTGCCAGGAGGGGGGGCTCCTACAATGAGCAGTTCTTCGGGCCA	CSARRGGSYNEQFF	5.77638e-05	9	TCRBV20	TCRBD02-01*01	TCRBJ02-01*01
CTGAAGATCCGGTCCACAAAGCTGGAGGACTCAGCCATGTACTTCTGTGCCAGCAGCTTGACACGAGACACCATATATTTTGGAGAG	CASSLTRDTIYF	5.77638e-05	9	TCRBV02-01*01	TCRBD01-01*01	TCRBJ01-03*01
TCCCTGGAGCTTGGTGACTCTGCTGTGTATTTCTGTGCCAGCAGCCCCTGGCAGGGAGATAAGAACACTGAAGCTTTCTTTGGACAA	CASSPWQGDKNTEAFF	5.77638e-05	9	TCRBV03	unknown	TCRBJ01-01*01
CTGAAGATCCGGTCCACAAAGCTGGAGGACTCAGCCATGTACTTCTGTGCCAGATCCCGGGACAGAGGGGGCTACACCTTCGGTTCG	CARSRDRGGYTF	5.77638e-05	9	TCRBV02-01*01	TCRBD01-01*01	TCRBJ01-02*01
AAGATCCAGCCTGCAAAGCTTGAGGACTCGGCCGTGTATCTCTGTGCCAGCAGCTCCGGCAGGGTCAATGAGCAGTTCTTCGGGCCA	CASSSGRVNEQFF	5.77638e-05	9	TCRBV11-02*02	TCRBD01-01*01	TCRBJ02-01*01
AAGATCCGGTCCACAAAGCTGGAGGACTCAGCCATGTACTTCTGTGCCAGCGGTCGGGGGCGGGGCACTGAAGCTTTCTTTGGACAA	CASGRGRGTEAFF	5.77638e-05	9	TCRBV02-01*01	unknown	TCRBJ01-01*01
CGCACACAGCAGGAGGACTCCGCCGTGTATCTCTGTGCCAGCAGCTTAGCGCATGACACCGCCAAGTACGAGCAGTACTTCGGGCCG	CASSLAHDTAKYEQYF	5.77638e-05	9	TCRBV07-08*01	TCRBD01-01*01	TCRBJ02-07*01
GCTACCAGCTCCCAGACATCTGTGTACTTCTGTGCCATCAGTCTACCTGATGGGACAGGGGGCTCGAGGGAAGCTTTCTTTGGACAA	CAISLPDGTGGSREAFF	5.77638e-05	9	TCRBV10-03*01	TCRBD01-01*01	TCRBJ01-01*01
ACATCGGCCCAAAAGAACCCGACAGCTTTCTATCTCTGTGCCAGTGGGGGGCAAGAACGTCCAGGGCAGCCCCAGCATTTTGGTGAT	CASGGQERPGQPQHF	5.77638e-05	9	TCRBV19-01	unknown	TCRBJ01-05*01
ATCCTGGAGTCGCCCAGCCCCAACCAGACCTCTCTGTACTTCTGTGCCAGCAGTTTAAGGGGGAGCACTGAAGCTTTCTTTGGACAA	CASSLRGSTEAFF	5.77638e-05	9	TCRBV27-01*01	TCRBD01-01*01	TCRBJ01-01*01
CCTGCAAAGCTTGAGGACTCGGCCGTGTATCTCTGTGCCAGCAGCCCAGACACCCTCGGCGTTGGAAACACCATATATTTTGGAGAG	CASSPDTLGVGNTIYF	5.77638e-05	9	TCRBV11-02*02	TCRBD01-01*01	TCRBJ01-03*01
TCTGCCAGGCCCTCACATACCTCTCAGTACCTCTGTGCCAGCAGTGAATCCCAGGGGGCCTATAATTCACCCCTCCACTTTGGGAAC	CASSESQGAYNSPLHF	5.77638e-05	9	TCRBV25-01*01	TCRBD01-01*01	TCRBJ01-06*01
TCGGCCCAAAAGAACCCGACAGCTTTCTATCTCTGTGCCAGTAGTATAATCCTAGCGGGGGGCCTTAATGAGCAGTTCTTCGGGCCA	CASSIILAGGLNEQFF	5.77638e-05	9	TCRBV19-01	TCRBD02-01*01	TCRBJ02-01*01
CTGACCCTGGAGTCTGCCAGGCCCTCACATACCTCTCAGTACCTCTGTGCCAGCAGTAAGGGCTCCTACGAGCAGTACTTCGGGCCG	CASSKGSYEQYF	5.77638e-05	9	TCRBV25-01*01	unknown	TCRBJ02-07*01
TCACCAGGCCTGGGGGACGCAGCCATGTACCTGTGTGCCACCAGCAGAGGGACAGGAACTAGCACAGATACGCAGTATTTTGGCCCA	CATSRGTGTSTDTQYF	5.77638e-05	9	TCRBV15-01*01	TCRBD01-01*01	TCRBJ02-03*01
GAGATCCAGCGCACAGAGCAGGGGGACTCGGCCATGTATCTCTGTGCCAGCAAGTCGGGGAAGCAAGAGACCCAGTACTTCGGGCCA	CASKSGKQETQYF	5.77638e-05	9	TCRBV07-09	TCRBD02-01*01	TCRBJ02-05*01
GTGACATCGGCCCAAAAGAACCCGACAGCTTTCTATCTCTGTGCCAGTAGTATTACACACCGGGGTGATACGCAGTATTTTGGCCCA	CASSITHRGDTQYF	5.77638e-05	9	TCRBV19-01	TCRBD02-01*01	TCRBJ02-03*01
GTGAGCACCTTGGAGCTGGGGGACTCGGCCCTTTATCTTTGCGCCAGCAGCTCGGGGGACGGTGACACTGAAGCTTTCTTTGGACAA	CASSSGDGDTEAFF	5.77638e-05	9	TCRBV05-01*01	TCRBD02-01*01	TCRBJ01-01*01
GTGACATCGGCCCAAAAGAACCCGACAGCTTTCTATCTCTGTGCCAGTAGTATGTTACAGGGCGGCGAGACCCAGTACTTCGGGCCA	CASSMLQGGETQYF	5.77638e-05	9	TCRBV19-01	TCRBD01-01*01	TCRBJ02-05*01
ACCAGTGCCCATCCTGAAGACAGCAGCTTCTACATCTGCAGTGCCCAGGAGGGGGCCAGCAGCTCCTACGAGCAGTACTTCGGGCCG	CSAQEGASSSYEQYF	5.77638e-05	9	TCRBV20	TCRBD01-01*01	TCRBJ02-07*01
GAGTTGGCTGCTCCCTCCCAGACATCTGTGTACTTCTGTGCCAGCAGGGAGGACGGAGGCCGACGGAGCGAGCAGTACTTCGGGCCG	CASREDGGRRSEQYF	5.77638e-05	9	TCRBV06-06	TCRBD02-01*02	TCRBJ02-07*01
TTGGCTGCTCCCTCCCAGACATCTGTGTACTTCTGTGCCAGCAGTTACCGTATACTCCAGAAGCCCGGGGAGCTGTTTTTTGGAGAA	CASSYRILQKPGELFF	5.77638e-05	9	TCRBV06-06	unknown	TCRBJ02-02*01
GTGAGCACCTTGGAGCTGGGGGACTCGGCCCTTTATCTTTGCGCCAGCAGCTTGTTGCAGGAGAACACTGAAGCTTTCTTTGGACAA	CASSLLQENTEAFF	5.77638e-05	9	TCRBV05-01*01	TCRBD01-01*01	TCRBJ01-01*01
CGCTCACCAGGCCTGGGGGACGCAGCCATGTACCTGTGTGCCACCAGCAGAGATCCAGGGGGGAATCAGCCCCAGCATTTTGGTGAT	CATSRDPGGNQPQHF	5.77638e-05	9	TCRBV15-01*01	TCRBD01-01*01	TCRBJ01-05*01
GAGTCGGCTGCTCCCTCCCAGACATCTGTGTACTTCTGTGCCAGCAGTGGTAATAGCGGGGGCCAAGAGACCCAGTACTTCGGGCCA	CASSGNSGGQETQYF	5.77638e-05	9	TCRBV06-01*01	TCRBD02-01*01	TCRBJ02-05*01
ATCCAGCCCTCAGAACCCAGGGACTCAGCTGTGTACTTCTGTGCCAGCAGTCCGGGACTTTCCTCCTACGAGCAGTACTTCGGGCCG	CASSPGLSSYEQYF	5.77638e-05	9	TCRBV12	TCRBD02-01	TCRBJ02-07*01
ACATCGGCCCAAAAGAACCCGACAGCTTTCTATCTCTGTGCCAGTAGTTCCGGACTAGCGAATAGAAATGAGCAGTTCTTCGGGCCA	CASSSGLANRNEQFF	5.77638e-05	9	TCRBV19-01	TCRBD02-01	TCRBJ02-01*01
ACTCTGAAGATCCGGTCCACAAAGCTGGAGGACTCAGCCATGTACTTCTGTGCCAGCAGTGTCACAGATACGCAGTATTTTGGCCCA	CASSVTDTQYF	5.77638e-05	9	TCRBV02-01*01	unknown	TCRBJ02-03*01
TTGGCGTCTGCTGTACCCTCTCAGACATCTGTGTACTTCTGTGCCAGCAGTGACGGGGGGGCAGCAGATACGCAGTATTTTGGCCCA	CASSDGGAADTQYF	5.77638e-05	9	TCRBV06-04	TCRBD02-01*01	TCRBJ02-03*01
AAGATCCAGCCCTCAGAACCCAGGGACTCAGCTGTGTACTTCTGTGCCAGCAGTCCTTCGGGAGGCAGGGAAGCTTTCTTTGGACAA	CASSPSGGREAFF	5.77638e-05	9	TCRBV12	TCRBD02-01*02	TCRBJ01-01*01
ATCAATTCCCTGGAGCTTGGTGACTCTGCTGTGTATTTCTGTGCCAGCAGCCAAGAGGGGGCGAGGACTGAAGCTTTCTTTGGACAA	CASSQEGARTEAFF	5.77638e-05	9	TCRBV03	TCRBD01-01*01	TCRBJ01-01*01
AACATGAGCCCTGAAGACAGCAGCATATATCTCTGCAGCGTTGAAGACCTGACTATCGGGGCCGCCGGGGAGCTGTTTTTTGGAGAA	CSVEDLTIGAAGELFF	5.77638e-05	9	TCRBV29-01*01	unknown	TCRBJ02-02*01
AAGATCCAGCCCTCAGAACCCAGGGACTCAGCTGTGTACTTCTGTGCCAGCAGTATAGCGGACTTCTACGAGCAGTACTTCGGGCCG	CASSIADFYEQYF	5.77638e-05	9	TCRBV12	TCRBD02-01	TCRBJ02-07*01
GTGACATCGGCCCAAAAGAACCCGACAGCTTTCTATCTCTGTGCCAGTAGATTGGCGGGGGGAGCCCTGGAGCAGTACTTCGGGCCG	CASRLAGGALEQYF	5.77638e-05	9	TCRBV19-01	TCRBD02-01*01	TCRBJ02-07*01
GAGTCGGCTGCTCCCTCCCAGACATCTGTGTACTTCTGTGCCAGCAGTGACCTAGCGGGCAGCACAGATACGCAGTATTTTGGCCCA	CASSDLAGSTDTQYF	5.77638e-05	9	TCRBV06-01*01	TCRBD02-01	TCRBJ02-03*01
CTGGAGTTGGCTGCTCCCTCCCAGACATCTGTGTACTTCTGTGCCAGCAGGAAGGAGGGGCCTAACACTGAAGCTTTCTTTGGACAA	CASRKEGPNTEAFF	5.77638e-05	9	TCRBV06-06	TCRBD02-01*02	TCRBJ01-01*01
CTGGAGTCTGCCAGGCCCTCACATACCTCTCAGTACCTCTGTGCCAGCAGCCGGACAGGGATAAACTATGGCTACACCTTCGGTTCG	CASSRTGINYGYTF	5.77638e-05	9	TCRBV25-01*01	TCRBD01-01*01	TCRBJ01-02*01
GAGTCGCCCAGCCCCAACCAGACCTCTCTGTACTTCTGTGCCAGCAGTGTAACCGGGACAGGGGACTATGGCTACACCTTCGGTTCG	CASSVTGTGDYGYTF	5.77638e-05	9	TCRBV27-01*01	TCRBD01-01*01	TCRBJ01-02*01
TCGGCTGCTCCCTCCCAGACATCTGTGTACTTCTGTGCCAGCAGTTACATACGGACAGGGGGCGGCTATGGCTACACCTTCGGTTCG	CASSYIRTGGGYGYTF	5.77638e-05	9	TCRBV06-05*01	TCRBD01-01*01	TCRBJ01-02*01
ACATCGGCCCAAAAGAACCCGACAGCTTTCTATCTCTGTGCCAGTAGTATAACGGACTATAGCACAGATACGCAGTATTTTGGCCCA	CASSITDYSTDTQYF	5.77638e-05	9	TCRBV19-01	TCRBD02-01	TCRBJ02-03*01
CTTCACCTACACGCCCTGCAGCCAGAAGACTCAGCCCTGTATCTCTGCGCCAGCAGCCAAGGGTACACTGAAGCTTTCTTTGGACAA	CASSQGYTEAFF	5.77638e-05	9	TCRBV04-01*01	unknown	TCRBJ01-01*01
ATCCAGCAGGTAGTGCGAGGAGATTCGGCAGCTTATTTCTGTGCCAGCTCATCGCTCGGGGGTCGAGAAGGCTACACCTTCGGTTCG	CASSSLGGREGYTF	5.77638e-05	9	TCRBV18-01*01	TCRBD02-01*01	TCRBJ01-02*01
ATCCAGCGCACAGAGCAGCGGGACTCGGCCATGTATCGCTGTGCCAGCAGCTTAGGGGGAACTGGAAACACCATATATTTTGGAGAG	CASSLGGTGNTIYF	5.77638e-05	9	TCRBV07-06*01	unknown	TCRBJ01-03*01
GAGTCTGCTGCCTCCTCCCAGACATCTGTATATTTCTGCGCCAGCAGTGAGTACAGGGGGCTCGCCGGGGAGCTGTTTTTTGGAGAA	CASSEYRGLAGELFF	5.77638e-05	9	TCRBV10-01	TCRBD01-01*01	TCRBJ02-02*01
CAGCCAGAAGACTCAGCCCTGTATCTCTGCGCCAGCAGCCAAGATGCTGGACAGGGGAGTACTAATGAAAAACTGTTTTTTGGCAGT	CASSQDAGQGSTNEKLFF	5.77638e-05	9	TCRBV04-01*01	TCRBD01-01*01	TCRBJ01-04*01
ACGTTGGCGTCTGCTGTACCCTCTCAGACATCTGTGTACTTCTGTGCCAGCAGTATGACTAGCGAGGATACGCAGTATTTTGGCCCA	CASSMTSEDTQYF	5.77638e-05	9	TCRBV06-04	TCRBD02-01	TCRBJ02-03*01
CTGTCGGCTGCTCCCTCCCAGACATCTGTGTACTTCTGTGCCAGCAGTTTAGGACAGGGGGGCCACAATGAGCAGTTCTTCGGGCCA	CASSLGQGGHNEQFF	5.77638e-05	9	TCRBV06-05*01	TCRBD01-01*01	TCRBJ02-01*01
CACATCAATTCCCTGGAGCTTGGTGACTCTGCTGTGTATTTCTGTGCCAGCAGCCACCGGACTGTTTTGGCCCAGTACTTCGGGCCA	CASSHRTVLAQYF	5.77638e-05	9	TCRBV03	TCRBD02-01	TCRBJ02-05*01
CTGGAGTCGGCTGCTCCCTCCCAGACATCTGTGTACTTCTGTGCCAGCAAGGGTTCAGGACGCAATCAGCCCCAGCATTTTGGTGAT	CASKGSGRNQPQHF	5.77638e-05	9	TCRBV06-01*01	unknown	TCRBJ01-05*01
TTGGAGCTGGGGGACTCGGCCCTTTATCTTTGCGCCAGCAGCTTGGCCCCTACAGGAAGCTCCTACAATGAGCAGTTCTTCGGGCCA	CASSLAPTGSSYNEQFF	5.77638e-05	9	TCRBV05-01*01	TCRBD01-01*01	TCRBJ02-01*01
CCGCTCAGGCTGGAGTTGGCTGCTCCCTCCCAGACATCTGTGTACTTCTGTGCCAGCAGTCCGCCCGGTGAGCAGTTCTTCGGGCCA	CASSPPGEQFF	5.77638e-05	9	TCRBV06-06	TCRBD02-01	TCRBJ02-01*01
CAGCAGGTAGTGCGAGGAGATTCGGCAGCTTATTTCTGTGCCAGCTCACAACGGGGAGTCTCTGGAAACACCATATATTTTGGAGAG	CASSQRGVSGNTIYF	5.77638e-05	9	TCRBV18-01*01	TCRBD02-01	TCRBJ01-03*01
TCGGCTGCTCCCTCCCAGACATCTGTGTACTTCTGTGCCAGCAGTGAATCACTAGCGGGGGGCACAGATACGCAGTATTTTGGCCCA	CASSESLAGGTDTQYF	5.77638e-05	9	TCRBV06-01*01	TCRBD02-01*01	TCRBJ02-03*01
ACTCTGACTGTGAGCAACATGAGCCCTGAAGACAGCAGCATATATCTCTGCAGCGTGGACGACAGGGGTGAGGCTTTCTTTGGACAA	CSVDDRGEAFF	5.77638e-05	9	TCRBV29-01*01	TCRBD01-01*01	TCRBJ01-01*01
AATGTGAGCACCTTGGAGCTGGGGGACTCGGCCCTTTATCTTTGCGCCAGCAGCTTACAGGGGGCCAATGGCTACACCTTCGGTTCG	CASSLQGANGYTF	5.77638e-05	9	TCRBV05-01*01	TCRBD01-01*01	TCRBJ01-02*01
GAGTCTGCCAGGCCCTCACATACCTCTCAGTACCTCTGTGCCAGCAGTGAGAAGACAGGGGGCCGCGATGGCTACACCTTCGGTTCG	CASSEKTGGRDGYTF	5.77638e-05	9	TCRBV25-01*01	TCRBD01-01*01	TCRBJ01-02*01
ACGATCCAGCGCACACAGCAGGAGGACTCGGCCGTGTATCTCTGTGCCAGCAGCTCCCGACTAACAGATACGCAGTATTTTGGCCCA	CASSSRLTDTQYF	5.77638e-05	9	TCRBV07-02*01	TCRBD02-01	TCRBJ02-03*01
CGCTCACCAGGCCTGGGGGACGCAGCCATGTACCTGTGTGCCACCAGCAGAGATTCAGGGTACAATCAGCCCCAGCATTTTGGTGAT	CATSRDSGYNQPQHF	5.77638e-05	9	TCRBV15-01*01	TCRBD01-01*01	TCRBJ01-05*01
CAGCCCTCAGAACCCAGGGACTCAGCTGTGTACTTCTGTGCCAGCAGGACGACAGGGGGTAGTGGAAACACCATATATTTTGGAGAG	CASRTTGGSGNTIYF	5.77638e-05	9	TCRBV12	TCRBD01-01*01	TCRBJ01-03*01
ATCCAGCGCACACAGCAGGAGGACTCGGCCGTGTATCTCTGTGCCAGCTCAAAGGACAGGGGAGAAGAGACCCAGTACTTCGGGCCA	CASSKDRGEETQYF	5.77638e-05	9	TCRBV07-02*01	TCRBD01-01*01	TCRBJ02-05*01
CTGGAGCTGGGGGACTCAGCTTTGTATTTCTGTGCCAGCAGCGTCCCCCGGGACTCCCAATCCTACAATGAGCAGTTCTTCGGGCCA	CASSVPRDSQSYNEQFF	5.77638e-05	9	TCRBV09-01	TCRBD02-01	TCRBJ02-01*01
CTGACTGTGAGCAACATGAGCCCTGAAGACAGCAGCATATATCTCTGCAGCGTTGAATCAGGGGGCTACGAGCAGTACTTCGGGCCG	CSVESGGYEQYF	5.77638e-05	9	TCRBV29-01*01	TCRBD01-01*01	TCRBJ02-07*01
CTCAAGATCCAGCCTGCAGAGCTTGGGGACTCGGCCGTGTATCTCTGTGCCAGCAGCTTATATGGGGGAGAGCAGTACTTCGGGCCG	CASSLYGGEQYF	5.77638e-05	9	TCRBV11-03*01	unknown	TCRBJ02-07*01
ACAGTGACCAGTGCCCATCCTGAAGACAGCAGCTTCTACATCTGCAGTGCTAGCCTTGGAGGGGGCTATGGCTACACCTTCGGTTCG	CSASLGGGYGYTF	5.77638e-05	9	TCRBV20	unknown	TCRBJ01-02*01
ATCCGGTCCACAAAGCTGGAGGACTCAGCCATGTACTTCTGTGCCAGCAGTGAATACATGGGGGGAAACACCATATATTTTGGAGAG	CASSEYMGGNTIYF	5.77638e-05	9	TCRBV02-01*01	unknown	TCRBJ01-03*01
CTGCTGTCGGCTGCTCCCTCCCAGACATCTGTGTACTTCTGTGCCAGCAGTTTCATCGTAGGCCGTCAAGGCTACACCTTCGGTTCG	CASSFIVGRQGYTF	5.77638e-05	9	TCRBV06-05*01	unknown	TCRBJ01-02*01
GACATCCGCTCACCAGGCCTGGGGGACGCAGCCATGTACCTGTGTGCCACCAGCGTGGAAAAGGATGGGGGCTACACCTTCGGTTCG	CATSVEKDGGYTF	5.77638e-05	9	TCRBV15-01*01	unknown	TCRBJ01-02*01
AACGCCTTGGAGCTGGACGACTCGGCCCTGTATCTCTGTGCCAGCAGCTTCGACTTGGGCTCCTACAATGAGCAGTTCTTCGGGCCA	CASSFDLGSYNEQFF	5.77638e-05	9	TCRBV05-04*01	TCRBD02-01	TCRBJ02-01*01
CGCACAGAGCAGGGGGACTCGGCCATGTATCTCTGTGCCAGCAGCTTAGATCCGGGCCTTAGCTCCTACGAGCAGTACTTCGGGCCG	CASSLDPGLSSYEQYF	5.77638e-05	9	TCRBV07-09	unknown	TCRBJ02-07*01
ACAGTGACCAGTGCCCATCCTGAAGACAGCAGCTTCTACATCTGCAGTGCGTTAGACACTTTGAACACTGAAGCTTTCTTTGGACAA	CSALDTLNTEAFF	5.77638e-05	9	TCRBV20	TCRBD01-01*01	TCRBJ01-01*01
AGCACCTTGGAGCTGGGGGACTCGGCCCTTTATCTTTGCGCCAGCAGCTTGGAAGGGAGAGGGAATCAGCCCCAGCATTTTGGTGAT	CASSLEGRGNQPQHF	5.77638e-05	9	TCRBV05-01*01	TCRBD02-01*02	TCRBJ01-05*01
ATCCAGCGCACAGAGCAGGGGGACTCGGCCATGTATCTCTGTGCCAGCAGCGCGGGACAGGGAAATGAAAAACTGTTTTTTGGCAGT	CASSAGQGNEKLFF	5.77638e-05	9	TCRBV07-09	TCRBD01-01*01	TCRBJ01-04*01
ACCTTGGAGCTGGGGGACTCGGCCCTTTATCTTTGCGCCAGCAGGCCCGGGACAGGAAGCATGAACACTGAAGCTTTCTTTGGACAA	CASRPGTGSMNTEAFF	5.77638e-05	9	TCRBV05-01*01	TCRBD01-01*01	TCRBJ01-01*01
TCGGCTGCTCCCTCCCAGACATCTGTGTACTTCTGTGCCAGCAGTGAAGACAGTAGCTCCTATAATTCACCCCTCCACTTTGGGAAC	CASSEDSSSYNSPLHF	5.77638e-05	9	TCRBV06-01*01	TCRBD01-01*01	TCRBJ01-06*01
GTGAGCACCTTGGAGCTGGGGGACTCGGCCCTTTATCTTTGCGCCAGCAGCTTGGGGTTCGGACAAGAGACCCAGTACTTCGGGCCA	CASSLGFGQETQYF	5.77638e-05	9	TCRBV05-01*01	unknown	TCRBJ02-05*01
GTGACCAGTGCCCATCCTGAAGACAGCAGCTTCTACATCTGCAGTGCTAAGGGGGCTAGTCGGAACACTGAAGCTTTCTTTGGACAA	CSAKGASRNTEAFF	5.77638e-05	9	TCRBV20	TCRBD01-01*01	TCRBJ01-01*01
ACCAGTGCCCATCCTGAAGACAGCAGCTTCTACATCTGCAGTGCTAGACGTACGGGTAGTTCCCACAATGAGCAGTTCTTCGGGCCA	CSARRTGSSHNEQFF	5.77638e-05	9	TCRBV20	TCRBD02-01	TCRBJ02-01*01
GAGTTGGCTGCTCCCTCCCAGACATCTGTGTACTTCTGTGCCAGCAGTTACGACGGGACAGGGAACTATGGCTACACCTTCGGTTCG	CASSYDGTGNYGYTF	5.77638e-05	9	TCRBV06-06	TCRBD01-01*01	TCRBJ01-02*01
CTGAGGATCCAGCAGGTAGTGCGAGGAGATTCGGCAGCTTATTTCTGTGCCAGCTCATCAGTGAACACTGAAGCTTTCTTTGGACAA	CASSSVNTEAFF	5.77638e-05	9	TCRBV18-01*01	TCRBD01-01*01	TCRBJ01-01*01
AATTCCCTGGAGCTTGGTGACTCTGCTGTGTATTTCTGTGCCAGCAGCCAACGCGGGGGGGCGAGCAATGAGCAGTTCTTCGGGCCA	CASSQRGGASNEQFF	5.77638e-05	9	TCRBV03	TCRBD02-01*01	TCRBJ02-01*01
ATCCGGTCCACAAAGCTGGAGGACTCAGCCATGTACTTCTGTGCCAGCAGTGGGCAGGGGATGCATGAAAAACTGTTTTTTGGCAGT	CASSGQGMHEKLFF	5.77638e-05	9	TCRBV02-01*01	TCRBD01-01*01	TCRBJ01-04*01
CTAAACCTGAGCTCTCTGGAGCTGGGGGACTCAGCTTTGTATTTCTGTGCCAGCAGCGTACAGGGAGGCGGCTACACCTTCGGTTCG	CASSVQGGGYTF	5.77638e-05	9	TCRBV09-01	TCRBD02-01*02	TCRBJ01-02*01
CACATCAATTCCCTGGAGCTTGGTGACTCTGCTGTGTATTTCTGTGCCAGCACCGAGGGGTATAACTATGGCTACACCTTCGGTTCG	CASTEGYNYGYTF	5.77638e-05	9	TCRBV03	unknown	TCRBJ01-02*01
GCAAAGCTTGAGGACTCGGCCGTGTATCTCTGTGCCAGCAGCTACGTCCCGGGACAGGGAGGGGGTGGAGAGCAGTACTTCGGGCCG	CASSYVPGQGGGGEQYF	5.77638e-05	9	TCRBV11-02*02	TCRBD01-01*01	TCRBJ02-07*01
AACCTGAGCTCTCTGGAGCTGGGGGACTCAGCTTTGTATTTCTGTGCCAGCAGCGAAGGCAGGGGGCTGGGCTACACCTTCGGTTCG	CASSEGRGLGYTF	5.77638e-05	9	TCRBV09-01	TCRBD01-01*01	TCRBJ01-02*01
TCTCTGGAGCTGGGGGACTCAGCTTTGTATTTCTGTGCCAGCAGCAGACAACAGGGTTTAGTAAACACTGAAGCTTTCTTTGGACAA	CASSRQQGLVNTEAFF	5.77638e-05	9	TCRBV09-01	TCRBD01-01*01	TCRBJ01-01*01
GTAGTGCGAGGAGATTCGGCAGCTTATTTCTGTGCCAGCTCACCTAATCGGGATTACTCCTATAATTCACCCCTCCACTTTGGGAAC	CASSPNRDYSYNSPLHF	5.77638e-05	9	TCRBV18-01*01	TCRBD02-01*02	TCRBJ01-06*01
CAGCGCACACAGCAGGAGGACTCGGCCGTGTATCTCTGTGCCAGCAGCTACTACAGGGGTGGAAGCTATGGCTACACCTTCGGTTCG	CASSYYRGGSYGYTF	5.77638e-05	9	TCRBV07-02*01	TCRBD01-01*01	TCRBJ01-02*01
CTGAAGATCCGGTCCACAAAGCTGGAGGACTCAGCCATGTACTTCTGTGCCAGCAGTGAAGGAACGAGAGAGCAGTTCTTCGGGCCA	CASSEGTREQFF	5.77638e-05	9	TCRBV02-01*01	TCRBD02-01*02	TCRBJ02-01*01
CTGAGCTCTCTGGAGCTGGGGGACTCAGCTTTGTATTTCTGTGCCAGCAGCGTAGACAGGGCAGCGGATGGCTACACCTTCGGTTCG	CASSVDRAADGYTF	5.77638e-05	9	TCRBV09-01	TCRBD01-01*01	TCRBJ01-02*01
CCCAGGGACTCAGCTGTGTACTTCTGTGCCAGCGGAGGGTCCTCGACTAGCGGGGGCTCTGGGGCCAACGTCCTGACTTTCGGGGCC	CASGGSSTSGGSGANVLTF	5.77638e-05	9	TCRBV12	TCRBD02-01*01	TCRBJ02-06*01
GAGTCGGCTGCTCCCTCCCAAACATCTGTGTACTTCTGTGCCAGCACCGGGCGGGGGGCGAGCAATCAGCCCCAGCATTTTGGTGAT	CASTGRGASNQPQHF	5.77638e-05	9	TCRBV06	TCRBD02-01*01	TCRBJ01-05*01
ACCAGTGCCCATCCTGAAGACAGCAGCTTCTACATCTGCAGTGCCCCCTCGGGCCCGGGTGGGAATTCACCCCTCCACTTTGGGAAC	CSAPSGPGGNSPLHF	5.77638e-05	9	TCRBV20	unknown	TCRBJ01-06*01
ATCCGGTCCACAAAGCTGGAGGACTCAGCCATGTACTTCTGTGCCAGCAGTGTTGGCAGCTCCTACAATGAGCAGTTCTTCGGGCCA	CASSVGSSYNEQFF	5.77638e-05	9	TCRBV02-01*01	TCRBD01-01*01	TCRBJ02-01*01
CACACCCTGCAGCCAGAAGACTCGGCCCTGTATCTCTGCGCCAGCAGCCAGGGTGGGGGGGCGGCAGATACGCAGTATTTTGGCCCA	CASSQGGGAADTQYF	5.77638e-05	9	TCRBV04-03*01	TCRBD02-01*01	TCRBJ02-03*01
CAGCAGGTAGTGCGAGGAGATTCGGCAGCTTATTTCTGTGCCAGCTCACCAAGGGGCGGGGGGAACTACGAGCAGTACTTCGGGCCG	CASSPRGGGNYEQYF	5.77638e-05	9	TCRBV18-01*01	TCRBD02-01*01	TCRBJ02-07*01
ACTGTGACATCGGCCCAAAAGAACCCGACAGCTTTCTATCTCTGTGCCAGTAGTATTTTCGGGCAAGAGACCCAGTACTTCGGGCCA	CASSIFGQETQYF	5.77638e-05	9	TCRBV19-01	TCRBD02-01	TCRBJ02-05*01
ACATCGGCCCAAAAGAACCCGACAGCTTTCTATCTCTGTGCCAGTAGTATAGGACTGGCCTCGGGGGAGGGCTACACCTTCGGTTCG	CASSIGLASGEGYTF	5.77638e-05	9	TCRBV19-01	TCRBD02-01*01	TCRBJ01-02*01
CAGGTAGTGCGAGGAGATTCGGCAGCTTATTTCTGTGCCAGCTCACCACTAGGGGGACAGGGTAATCAGCCCCAGCATTTTGGTGAT	CASSPLGGQGNQPQHF	5.77638e-05	9	TCRBV18-01*01	TCRBD01-01*01	TCRBJ01-05*01
AGCTCTCTGGAGCTGGGGGACTCAGCTTTGTATTTCTGTGCCAGCAGCGTAACCACAGGGACAAATGAAAAACTGTTTTTTGGCAGT	CASSVTTGTNEKLFF	5.77638e-05	9	TCRBV09-01	TCRBD01-01*01	TCRBJ01-04*01
ACCTTGGAGCTGGGGGACTCGGCCCTTTATCTTTGCGCCAGCAGCTTGCAGCTAGCGGCTAGCACAGATACGCAGTATTTTGGCCCA	CASSLQLAASTDTQYF	5.77638e-05	9	TCRBV05-01*01	TCRBD02-01	TCRBJ02-03*01
ATCCAGCAGGTAGTGCGAGGAGATTCGGCAGCTTATTTCTGTGCCAGCTCACCACAGGGACGGGAAAATGAGCAGTTCTTCGGGCCA	CASSPQGRENEQFF	5.77638e-05	9	TCRBV18-01*01	unknown	TCRBJ02-01*01
ACTGTGACATCGGCCCAAAAGAACCCGACAGCTTTCTATCTCTGTGCCACAGGGAAACCGAACACCGGGGAGCTGTTTTTTGGAGAA	CATGKPNTGELFF	5.77638e-05	9	TCRBV19-01	TCRBD01-01*01	TCRBJ02-02*01
CTCAGGCTGCTGTCGGCTGCTCCCTCCCAGACATCTGTGTACTTCTGTGCCAGCCAACCTGGGCCCGGGGCGAAGTACTTCGGGCCG	CASQPGPGAKYF	5.77638e-05	9	TCRBV06-05*01	unknown	TCRBJ02-07*01
ACGATTCAGCGCACAGAGCAGCGGGACTCAGCCATGTATCGCTGTGCCAGCAGCTTGACAGAGAATCAGCCCCAGCATTTTGGTGAT	CASSLTENQPQHF	5.77638e-05	9	TCRBV07-07*01	TCRBD01-01*01	TCRBJ01-05*01
CTGACGATCCAGCGCACACAGCAGGAGGACTCGGCCGTGTATCTCTGTGCCAGCAGCCCCGCTGGTGGCGAGCAGTTCTTCGGGCCA	CASSPAGGEQFF	5.77638e-05	9	TCRBV07-02*01	TCRBD01-01*01	TCRBJ02-01*01
CAGCCCTCAGAACCCAGGGACTCAGCTGTGTACTTCTGTGCCAGCACCCGGACAGACTTTTTTAATGAAAAACTGTTTTTTGGCAGT	CASTRTDFFNEKLFF	5.77638e-05	9	TCRBV12	TCRBD01-01*01	TCRBJ01-04*01
CGGTCCACAAAGCTGGAGGACTCAGCCATGTACTTCTGTGCCAGCAGTGAAACTGGGTTGGTGACTCAGCCCCAGCATTTTGGTGAT	CASSETGLVTQPQHF	5.77638e-05	9	TCRBV02-01*01	unknown	TCRBJ01-05*01
CGGTCCACAAAGCTGGAGGACTCAGCCATGTACTTCTGTGCCAGCAGCGCAGCGGGGGGGCCGACATCCGAGCAGTACTTCGGGCCG	CASSAAGGPTSEQYF	5.77638e-05	9	TCRBV02-01*01	TCRBD02-01*01	TCRBJ02-07*01
CTGAGGATCCAGCAGGTAGTGCGAGGAGATTCGGCAGCTTATTTCTGTGCCAGCTCACCCGTAAACACTGAAGCTTTCTTTGGACAA	CASSPVNTEAFF	5.77638e-05	9	TCRBV18-01*01	TCRBD02-01	TCRBJ01-01*01
GTGACCAGTGCCCATCCTGAAGACAGCAGCTTCTACATCTGCAGTGCTAGAGATCAAAGGGTCTCCTACGAGCAGTACTTCGGGCCG	CSARDQRVSYEQYF	5.77638e-05	9	TCRBV20	unknown	TCRBJ02-07*01
ATTCTGGAGTCCGCCAGCACCAACCAGACATCTATGTACCTCTGTGCCAGCAGTTTATCAGGGGGCCAGCCCCAGCATTTTGGTGAT	CASSLSGGQPQHF	5.77638e-05	9	TCRBV28-01*01	TCRBD01-01*01	TCRBJ01-05*01
AGGCTGCTGTCGGCTGCTCCCTCCCAGACATCTGTGTACTTCTGTGCCAGCAGTGTGACAGGGGTGAAGACCCAGTACTTCGGGCCA	CASSVTGVKTQYF	5.77638e-05	9	TCRBV06-05*01	TCRBD01-01*01	TCRBJ02-05*01
CAGGAGGACTCCGCCGTGTATCTCTGTGCCAGCAGCTTAGCCGCCCCTGCGGGGGGGCCGGGCACCGGGGAGCTGTTTTTTGGAGAA	CASSLAAPAGGPGTGELFF	5.77638e-05	9	TCRBV07-08*01	TCRBD02-01*01	TCRBJ02-02*01
AGCACCTTGGAGCTGGGGGACTCGGCCCTTTATCTTTGCGCCAGCAGCTTGGACAGGGGTGGTAACGGGGAGCTGTTTTTTGGAGAA	CASSLDRGGNGELFF	5.77638e-05	9	TCRBV05-01*01	TCRBD01-01*01	TCRBJ02-02*01
GCTGCTCCCTCCCAGACATCTGTGTACTTCTGTGCCAGCAGTTACACAGTACAGGGAGGGAGCACAGATACGCAGTATTTTGGCCCA	CASSYTVQGGSTDTQYF	5.77638e-05	9	TCRBV06	TCRBD02-01*02	TCRBJ02-03*01
TCACCAGGCCTGGGGGACGCAGCCATGTACCTGTGTGCCACCAGCAGAGCCCTGGGAGCTAGCACAGATACGCAGTATTTTGGCCCA	CATSRALGASTDTQYF	5.77638e-05	9	TCRBV15-01*01	TCRBD02-01*02	TCRBJ02-03*01
GAGTCGGCTGCTCCCTCCCAGACATCTGTGTACTTCTGTGCCAGCAGTGAGACTAGCGGGGGGCAAGAGACCCAGTACTTCGGGCCA	CASSETSGGQETQYF	5.77638e-05	9	TCRBV06-01*01	TCRBD02-01*01	TCRBJ02-05*01
CTGCAGCCAGAAGACTCGGCCCTGTATCTCTGCGCCAGCAGCCAATCGACAGGGAGTAATACTGGAAACACCATATATTTTGGAGAG	CASSQSTGSNTGNTIYF	5.77638e-05	9	TCRBV04-03*01	TCRBD01-01*01	TCRBJ01-03*01
TCGGCCCAAAAGAACCCGACAGCTTTCTATCTCTGTGCCAGTAGTTCCTCCCGGGGGACTGGTGGAAACACCATATATTTTGGAGAG	CASSSSRGTGGNTIYF	5.77638e-05	9	TCRBV19-01	TCRBD02-01	TCRBJ01-03*01
ACATCGGCCCAAAAGAACCCGACAGCTTTCTATCTCTGTGCCAGTAGTATATCCCAGGGGCTTAATGAAAAACTGTTTTTTGGCAGT	CASSISQGLNEKLFF	5.77638e-05	9	TCRBV19-01	TCRBD01-01*01	TCRBJ01-04*01
GCCCTGCAGCCAGAAGACTCAGCCCTGTATCTCTGCGCCAGCAGCCAAGCAACAGGGACCTCCTACAATGAGCAGTTCTTCGGGCCA	CASSQATGTSYNEQFF	5.77638e-05	9	TCRBV04-01*01	TCRBD01-01*01	TCRBJ02-01*01
ACCCTGGAGTCTGCCAGGCCCTCACATACCTCTCAGTACCTCTGTGCCAGCAGTGCAACCGGGACAGGGGGGTCGTACTTCGGGCCG	CASSATGTGGSYF	5.77638e-05	9	TCRBV25-01*01	TCRBD01-01*01	TCRBJ02-07*01
GAGTCGGCTGCTCCCTCCCAGACATCTGTGTACTTCTGTGCCAGCAGTGGGGAGGGGGCCGTCGGCTACGAGCAGTACTTCGGGCCG	CASSGEGAVGYEQYF	5.77638e-05	9	TCRBV06-01*01	unknown	TCRBJ02-07*01
TCAGAACCCAGGGACTCAGCTGTGTACTTCTGTGCCAGCAGCGCGGCTAGCGGGGGGGCCGGGAGGAACATTCAGTACTTCGGCGCC	CASSAASGGAGRNIQYF	5.77638e-05	9	TCRBV12	TCRBD02-01*01	TCRBJ02-04*01
ATCCAGCGCACACAGCAGGAGGACTCGGCCGTGTATCTCTGTGCCAGCAGCTTAGATCAGAACAGACCCGGGCAGTACTTCGGGCCG	CASSLDQNRPGQYF	5.77638e-05	9	TCRBV07-02*01	TCRBD01-01*01	TCRBJ02-07*01
AATTCCCTGGAGCTTGGTGACTCTGCTGTGTATTTCTGTGCCAGCAGCCCACCCGGGGGACAGAACAATGAGCAGTTCTTCGGGCCA	CASSPPGGQNNEQFF	5.77638e-05	9	TCRBV03	TCRBD01-01*01	TCRBJ02-01*01
ACGATTCAGCGCACAGAGCAGCGGGACTCAGCCATGTATCGCTGTGCCAGCAGCTTCGGTAGAACCGGGGAGCTGTTTTTTGGAGAA	CASSFGRTGELFF	5.77638e-05	9	TCRBV07-07*01	TCRBD02-01	TCRBJ02-02*01
CTGCTGTCGGCTGCTCCCTCCCAGACATCTGTGTACTTCTGTGCCACCATGAGAGGGGGCAGTAAGAACGAGCAGTACTTCGGGCCG	CATMRGGSKNEQYF	5.77638e-05	9	TCRBV06-05*01	TCRBD01-01*01	TCRBJ02-07*01
GACATCCGCTCACCAGGCCTGGGGGACGCAGCCATGTACCTGTGTGCCACCAGCAGAGATAAACAGTCAGGGCAGTTCTTCGGGCCA	CATSRDKQSGQFF	5.77638e-05	9	TCRBV15-01*01	TCRBD01-01*01	TCRBJ02-01*01
CTGCTGTCGGCTGCTCCCTCCCAGACATCTGTGTACTTCTGTGCCAGCAGTCGCAGGGGCACCCAAGAGACCCAGTACTTCGGGCCA	CASSRRGTQETQYF	5.77638e-05	9	TCRBV06-05*01	TCRBD01-01*01	TCRBJ02-05*01
TTGTTGCTGGGGGACTCGGCCCTCTATCTCTGTGCCAGCAGCTTTTTTCTGGGGCTAGCGGACCACAATGAGCAGTTCTTCGGGCCA	CASSFFLGLADHNEQFF	5.77638e-05	9	TCRBV05-06*01	TCRBD02-01	TCRBJ02-01*01
ACCCTGCAGCCAGAAGACTCGGCCCTGTATCTCTGCGCCAGCAGCCTCCACAGGGGAAGCTCCTACAATGAGCAGTTCTTCGGGCCA	CASSLHRGSSYNEQFF	5.77638e-05	9	TCRBV04-03*01	TCRBD01-01*01	TCRBJ02-01*01
GCTGCTCCCTCCCAGACATCTGTGTACTTCTGTGCCAGCAGTTACTCTTTCCGGGACTACCAAACAGATACGCAGTATTTTGGCCCA	CASSYSFRDYQTDTQYF	5.77638e-05	9	TCRBV06	TCRBD02-01	TCRBJ02-03*01
ACTCTGGAGTCAGCTACCCGCTCCCAGACATCTGTGTATTTCTGCGCCAGCAGTGTTCGGAGGGCAGATACGCAGTATTTTGGCCCA	CASSVRRADTQYF	5.77638e-05	9	TCRBV10-02*01	TCRBD02-01*02	TCRBJ02-03*01
TCCCTGGAGCTTGGTGACTCTGCTGTGTATTTCTGTGCCAGCAGCCGATTGGGGGGGCAAAATTCCGGCGAGCAGTACTTCGGGCCG	CASSRLGGQNSGEQYF	5.77638e-05	9	TCRBV03	TCRBD02-01*01	TCRBJ02-07*01
GTGACCAGTGCCCATCCTGAAGACAGCAGCTTCTACATCTGCAGTGCTAGTTCAGGGGGCGTTGGGCAGCCCCAGCATTTTGGTGAT	CSASSGGVGQPQHF	5.77638e-05	9	TCRBV20	TCRBD01-01*01	TCRBJ01-05*01
ACTGTGACATCGGCCCAAAAGAACCCGACAGCTTTCTATCTCTGTGCCAGTAGTATGGGACCTAAACTGACTACTTTCTTTGGACAA	CASSMGPKLTTFF	5.77638e-05	9	TCRBV19-01	unknown	TCRBJ01-01*01
ATCAATTCCCTGGAGCTTGGTGACTCTGCTGTGTATTTCTGTGCCAGCAGCCCAGGGACAGCTAATGAAAAACTGTTTTTTGGCAGT	CASSPGTANEKLFF	5.77638e-05	9	TCRBV03	TCRBD01-01*01	TCRBJ01-04*01
GAGATCCAGCGCACAGAGCAGGGGGACTCGGCCATGTATCTCTGTGCCAGCAGCTCTCCGGACTTGTACGAGCAGTACTTCGGGCCG	CASSSPDLYEQYF	5.77638e-05	9	TCRBV07-09	TCRBD02-01	TCRBJ02-07*01
GTGACCAGTGCCCATCCTGAAGACAGCAGCTTCTACATCTGCAGTGCTCGGGAACCCATACCCCCAGATACGCAGTATTTTGGCCCA	CSAREPIPPDTQYF	5.77638e-05	9	TCRBV20	TCRBD02-01*02	TCRBJ02-03*01
CAGCCTGCAAAGCTTGAGGACTCGGCCGTGTATCTCTGTGCCAGCAGCGCTCCCGGTGGCGAGGCGGAAGGCTACACCTTCGGTTCG	CASSAPGGEAEGYTF	5.77638e-05	9	TCRBV11-02*02	TCRBD02-01	TCRBJ01-02*01
AATGTGAACGCCTTGTTGCTGGGGGACTCGGCCCTCTATCTCTGTGCCAGCAGCTTGGGTAGGGGTAATGAGCAGTTCTTCGGGCCA	CASSLGRGNEQFF	5.77638e-05	9	TCRBV05-06*01	TCRBD01-01*01	TCRBJ02-01*01
TCGCTCAGGCTGGAGTCGGCTGCTCCCTCCCAGACATCTGTGTACTTCTGTGCCGCCGACAGGGTCTATGGCTACACCTTCGGTTCG	CAADRVYGYTF	5.77638e-05	9	TCRBV06-01*01	TCRBD01-01*01	TCRBJ01-02*01
ACCCTGCAGCCAGAAGACTCGGCCCTGTATCTCTGCGCCAGCAGCCCCAGGCGGGGGGCCCTACAAGAGACCCAGTACTTCGGGCCA	CASSPRRGALQETQYF	5.77638e-05	9	TCRBV04-03*01	TCRBD02-01*01	TCRBJ02-05*01
GTAGTGCGAGGAGATTCGGCAGCTTATTTCTGTGCCAGCTCACCAAATACGGGACTGAACTCTGGAAACACCATATATTTTGGAGAG	CASSPNTGLNSGNTIYF	5.77638e-05	9	TCRBV18-01*01	TCRBD02-01	TCRBJ01-03*01
CTACACGCCCTGCAGCCAGAAGACTCAGCCCTGTATCTCTGCGCCAGCAGCCGATACTTTTCGGGGTACGAGCAGTACTTCGGGCCG	CASSRYFSGYEQYF	5.77638e-05	9	TCRBV04-01*01	TCRBD02-01*01	TCRBJ02-07*01
CAGCCTGCAAAGCTTGAGGACTCGGCCGTGTATCTCTGTGCCAGCAGCACGATGACTAGCCGGGGAGAGACCCAGTACTTCGGGCCA	CASSTMTSRGETQYF	5.77638e-05	9	TCRBV11-02*02	TCRBD02-01	TCRBJ02-05*01
AAGATCCAGCCCTCAGAACCCAGGGACTCAGCTGTGTACTTCTGTGCCAGCAGTTTAGATGCGCATCAGCCCCAGCATTTTGGTGAT	CASSLDAHQPQHF	5.77638e-05	9	TCRBV12	TCRBD02-01	TCRBJ01-05*01
TCGGCTGCTCCCTCCCAAACATCTGTGTACTTCTGTGCCAGCAGTTACCCGGAGCAGCCCTTGAATCAGCCCCAGCATTTTGGTGAT	CASSYPEQPLNQPQHF	5.77638e-05	9	TCRBV06	TCRBD02-01*02	TCRBJ01-05*01
ACAGTGACCAGTGCCCATCCTGAAGACAGCAGCTTCTACATCTGCAGTGCTTGGGACGGTAACAACTATGGCTACACCTTCGGTTCG	CSAWDGNNYGYTF	5.77638e-05	9	TCRBV20	unknown	TCRBJ01-02*01
CACCTACACGCCCTGCAGCCAGAAGACTCAGCCCTGTATCTCTGCGCCAGCAGCCCCTTGGACCCGAATGAGCAGTTCTTCGGGCCA	CASSPLDPNEQFF	5.77638e-05	9	TCRBV04-01*01	unknown	TCRBJ02-01*01
CTCACTGTGACATCGGCCCAAAAGAACCCGACAGCTTTCTATCTCTGTGCCAGTGCAGGGGGAGGAAACACCATATATTTTGGAGAG	CASAGGGNTIYF	5.77638e-05	9	TCRBV19-01	TCRBD01-01*01	TCRBJ01-03*01
AGCACCTTGGAGCTGGGGGACTCGGCCCTTTATCTTTGCGCCAGCAGCTTAACTTCGGCGATCACAGATACGCAGTATTTTGGCCCA	CASSLTSAITDTQYF	5.77638e-05	9	TCRBV05-01*01	unknown	TCRBJ02-03*01
ACGATCCAGCGCACACAGCAGGAGGACTCGGCCGTGTATCTCTGTGCCAGCAGCTTACAGTCCTACAATGAGCAGTTCTTCGGGCCA	CASSLQSYNEQFF	5.77638e-05	9	TCRBV07-02*01	TCRBD01-01*01	TCRBJ02-01*01
CCCAGCCCCAACCAGACCTCTCTGTACTTCTGTGCCAGCAGTCTCGTCCCTACGGATGATGGGAGATATGGCTACACCTTCGGTTCG	CASSLVPTDDGRYGYTF	5.77638e-05	9	TCRBV27-01*01	TCRBD02-01*02	TCRBJ01-02*01
ATCCAGCCTGCAAAGCTTGAGGACTCGGCCGTGTATCTCTGTGCCAGCAGCTTAGAACCAGGGCCCCCTGGCTACACCTTCGGTTCG	CASSLEPGPPGYTF	5.77638e-05	9	TCRBV11-02*02	TCRBD01-01*01	TCRBJ01-02*01
TTGGAGTCGGCTGCTCCCTCCCAAACATCTGTGTACTTCTGTGCCAGCAGTTATAGGGTGGCCAACACTGAAGCTTTCTTTGGACAA	CASSYRVANTEAFF	5.77638e-05	9	TCRBV06	unknown	TCRBJ01-01*01
GAGTCGGCTGCTCCCTCCCAAACATCTGTGTACTTCTGTGCCAGCAGTTACTATACCGGAGGGAATCAGCCCCAGCATTTTGGTGAT	CASSYYTGGNQPQHF	5.77638e-05	9	TCRBV06	TCRBD02-01*02	TCRBJ01-05*01
GTGACCAGTGCCCATCCTGAAGACAGCAGCTTCTACATCTGCAGTGCTAGAGAGGACAGGGGGTACTATGGCTACACCTTCGGTTCG	CSAREDRGYYGYTF	5.77638e-05	9	TCRBV20	TCRBD01-01*01	TCRBJ01-02*01
ATCCTGGAGTCGCCCAGCCCCAACCAGACCTCTCTGTACTTCTGTGCCAGCAGCGACAGGGGGATCTACGAGCAGTACTTCGGGCCG	CASSDRGIYEQYF	5.77638e-05	9	TCRBV27-01*01	TCRBD01-01*01	TCRBJ02-07*01
GAGTCTGCTGCCTCCTCCCAGACATCTGTATATTTCTGCGCCAGCAGTGAGTCGGTAGACATTGGCACTGAAGCTTTCTTTGGACAA	CASSESVDIGTEAFF	5.77638e-05	9	TCRBV10-01	TCRBD01-01*01	TCRBJ01-01*01
TTGGAGTCGGCTGCTCCCTCCCAAACATCTGTGTACTTCTGTGCCAGCAGTTACGGACAGGGGGCTTCACCCCTCCACTTTGGGAAC	CASSYGQGASPLHF	5.77638e-05	9	TCRBV06	TCRBD01-01*01	TCRBJ01-06*01
CGCACACAGCAGGAGGACTCGGCCGTGTATCTCTGTGCCAGCAGCCTCGAGGGGGGTTATAGCAATCAGCCCCAGCATTTTGGTGAT	CASSLEGGYSNQPQHF	5.77638e-05	9	TCRBV07-02*01	unknown	TCRBJ01-05*01
TCGGCCCAAAAGAACCCGACAGCTTTCTATCTCTGTGCCAGTAGTATATCACTCGACGGACTATGGTATGGCTACACCTTCGGTTCG	CASSISLDGLWYGYTF	5.77638e-05	9	TCRBV19-01	TCRBD02-01	TCRBJ01-02*01
AAGGAATCCTTTCCTCTCACTGTGACATCGGCCCAAAAGAACCCAGGGGTTCAAGGCTCCTATAATTCACCCCTCCACTTTGGGAAC	YNSPLHF	5.77638e-05	9	TCRBV19-01	TCRBD01-01*01	TCRBJ01-06*01
GTGACCAGTGCCCATCCTGAAGACAGCAGCTTCTACATCTGCAGTGCTCCGTCAGGGCCGCGGGGCACTGAAGCTTTCTTTGGACAA	CSAPSGPRGTEAFF	5.77638e-05	9	TCRBV20	TCRBD02-01*01	TCRBJ01-01*01
ATCCAGCCTGCAAAGCTTGAGGACTCGGCCGTGTATCTCTGTGCCAGCAGCGGCAGGGGGAACTACAATGAGCAGTTCTTCGGGCCA	CASSGRGNYNEQFF	5.77638e-05	9	TCRBV11-02*02	TCRBD01-01*01	TCRBJ02-01*01
CTGAATGTGAACGCCTTGTTGCTGGGGGACTCGGCCCTCTATCTCTGTGCCAGCAGCCAGGTATTGGATGAGCAGTTCTTCGGGCCA	CASSQVLDEQFF	5.77638e-05	9	TCRBV05-06*01	TCRBD01-01*01	TCRBJ02-01*01
CGGTCCACAAAGCTGGAGGACTCAGCCATGTACTTCTGTGCCAGCAGAAGGGGACAGGTGAACACCGGGGAGCTGTTTTTTGGAGAA	CASRRGQVNTGELFF	5.77638e-05	9	TCRBV02-01*01	TCRBD01-01*01	TCRBJ02-02*01
ATCCAGCCCTCAGAACCCAGGGACTCAGCTGTGTACTTCTGTGCCAGCAGGCGGGGGGATCCCTACAATGAGCAGTTCTTCGGGCCA	CASRRGDPYNEQFF	5.77638e-05	9	TCRBV12	TCRBD02-01*01	TCRBJ02-01*01
ACGGAGTCAGGGGACACAGCACTGTATTTCTGTGCCAGCAGCCCGGGACTAGCGGGGGGGCCGGCCGGGGAGCTGTTTTTTGGAGAA	CASSPGLAGGPAGELFF	5.77638e-05	9	TCRBV21-01*01	TCRBD02-01*01	TCRBJ02-02*01
GTCTCCACTCTGACGATCCAGCGCACACAGCAGGAGGACTCGGCCGTGTATCTCTGTGCCAGCAGCTTATATCCGGGTTTCGGGCCG	CASSLYPGF	5.77638e-05	9	TCRBV07-02*01	TCRBD02-01	TCRBJ02-07*01
GTGACATCGGCCCAAAAGAACCCGACAGCTTTCTATCTCTGTGCCAGTAGCCCGGTGACAGGGTCCGGGGAGCTGTTTTTTGGAGAA	CASSPVTGSGELFF	5.77638e-05	9	TCRBV19-01	TCRBD01-01*01	TCRBJ02-02*01
GAGATCCAGCGCACAGAGCAGGGGGACTCGGCCATGTATCTCTGTGCCAGCAGCTTTCAACAGGACACTGAAGCTTTCTTTGGACAA	CASSFQQDTEAFF	5.77638e-05	9	TCRBV07-09	TCRBD01-01*01	TCRBJ01-01*01
CTGAAGATCCAGCGCACACAGCAGGAGGACTCCGCCGTGTATCTCTGTGCCAGCAGTAAGGTCACAGATACGCAGTATTTTGGCCCA	CASSKVTDTQYF	5.77638e-05	9	TCRBV07-08*01	unknown	TCRBJ02-03*01
GAGTCGGCTGCTCCCTCCCAGACATCTGTGTACTTCTGTGCCAGCAAAGGGGGCGATAAGGCCTACAATGAGCAGTTCTTCGGGCCA	CASKGGDKAYNEQFF	5.77638e-05	9	TCRBV06-01*01	TCRBD01-01*01	TCRBJ02-01*01
GCCCATCCTGAAGACAGCAGCTTCTACATCTGCAGTGCTGGGGGACACGAGGGTGGCGGGCCCCCCTACGAGCAGTACTTCGGGCCG	CSAGGHEGGGPPYEQYF	5.77638e-05	9	TCRBV20	TCRBD01-01*01	TCRBJ02-07*01
ACTCTGAAGATCCAGCCCTCAGAACCCAGGGACTCAGCTGTGTACTTCTGTGCCAGCAGCAAGGGGTATGAAGCTTTCTTTGGACAA	CASSKGYEAFF	5.77638e-05	9	TCRBV12	TCRBD01-01*01	TCRBJ01-01*01
GCTGCTCCCTCCCAGACATCTGTGTACTTCTGTGCCAGCAGCTCCCGGTCTGGCGGGGGGGCGGGCAATGAGCAGTTCTTCGGGCCA	CASSSRSGGGAGNEQFF	5.77638e-05	9	TCRBV06	TCRBD02-01*01	TCRBJ02-01*01
CTGAGCTCTCTGGAGCTGGGGGACTCAGCTTTGTATTTCTGTGCCAGCAGCCAAACGGGGGGCACCGGGGAGCTGTTTTTTGGAGAA	CASSQTGGTGELFF	5.13456e-05	8	TCRBV09-01	TCRBD02-01*01	TCRBJ02-02*01
ATCAATTCCCTGGAGCTTGGTGACTCTGCTGTGTATTTCTGTGCCAGCAGTCTCACCGGGTCGGGCTATGGCTACACCTTCGGTTCG	CASSLTGSGYGYTF	5.13456e-05	8	TCRBV03	TCRBD02-01	TCRBJ01-02*01
GTGACATCGGCCCAAAAGAACCCGACAGCTTTCTATCTCTGTGCCAGTAGTATTACAGGGGGGGATCAGCCCCAGCATTTTGGTGAT	CASSITGGDQPQHF	5.13456e-05	8	TCRBV19-01	TCRBD01-01*01	TCRBJ01-05*01
AGCAACATGAGCCCTGAAGACAGCAGCATATATCTCTGCAGCGTTACATATTACACAGGGAGCCGAGAGACCCAGTACTTCGGGCCA	CSVTYYTGSRETQYF	5.13456e-05	8	TCRBV29-01*01	TCRBD01-01*01	TCRBJ02-05*01
ACTCTGGAGTCAGCTACCCGCTCCCAGACATCTGTGTATTTCTGCGCCAGCAGCCGACAGGGGAGAGGCGAGCAGTACTTCGGGCCG	CASSRQGRGEQYF	5.13456e-05	8	TCRBV10-02*01	TCRBD01-01*01	TCRBJ02-07*01
ACAGTGACCAGTGCCCATCCTGAAGACAGCAGCTTCTACATCTGCAGTGCTGGATCTTTACAGGGGGGCGAGCAGTACTTCGGGCCG	CSAGSLQGGEQYF	5.13456e-05	8	TCRBV20	TCRBD01-01*01	TCRBJ02-07*01
CATGTGGTCGCACTGCAGCAAGAAGACTCAGCTGCGTATCTCTGCACCAGCAGCCAGCCCCACTCCTACGAGCAGTACTTCGGGCCG	CTSSQPHSYEQYF	5.13456e-05	8	TCRBV01-01*01	unknown	TCRBJ02-07*01
AGGCTGGAGTTGGCTGCTCCCTCCCAGACATCTGTGTACTTCTGTGCCACCCAGGCCAGTGATACCGGGGAGCTGTTTTTTGGAGAA	CATQASDTGELFF	5.13456e-05	8	TCRBV06-06	TCRBD01-01*01	TCRBJ02-02*01
AACGCCTTGGAGCTGGACGACTCGGCCCTGTATCTCTGTGCCAGCAGCTTGGCGGCAGGGCCTAATGAAAAACTGTTTTTTGGCAGT	CASSLAAGPNEKLFF	5.13456e-05	8	TCRBV05-04*01	TCRBD01-01*01	TCRBJ01-04*01
CACATCAATTCCCTGGAGCTTGGTGACTCTGCTGTGTATTTCTGTGCCAGCAGCCGGGGCTCCCGCTACGAGCAGTACTTCGGGCCG	CASSRGSRYEQYF	5.13456e-05	8	TCRBV03	TCRBD01-01*01	TCRBJ02-07*01
CTGAGCTCTCTGGAGCTGGGGGACTCAGCTTTGTATTTCTGTGCCAGCAGCGTAACGGGACAGCGTGAAAAACTGTTTTTTGGCAGT	CASSVTGQREKLFF	5.13456e-05	8	TCRBV09-01	TCRBD01-01*01	TCRBJ01-04*01
ACATCGGCCCAAAAGAACCCGACAGCTTTCTATCTCTGTGCCAGTAGTATTACCATCAGGGGATCGGAGACCCAGTACTTCGGGCCA	CASSITIRGSETQYF	5.13456e-05	8	TCRBV19-01	TCRBD01-01*01	TCRBJ02-05*01
GTGACCAGTGCCCATCCTGAAGACAGCAGCTTCTACATCTGCAGTGCTAGAGGCGGGGGTTTTGGAAACACCATATATTTTGGAGAG	CSARGGGFGNTIYF	5.13456e-05	8	TCRBV20	TCRBD02-01*01	TCRBJ01-03*01
AGGCTGCTGTCGGCTGCTCCCTCCCAGACATCTGTGTACTTCTGTGCCACCAGACGTTCTCACACCGGGGAGCTGTTTTTTGGAGAA	CATRRSHTGELFF	5.13456e-05	8	TCRBV06-05*01	unknown	TCRBJ02-02*01
CAGCAGGTAGTGCGAGGAGATTCGGCAGCTTATTTCTGTGCCAGCTCACCACCGGGAACGAACACCGGGGAGCTGTTTTTTGGAGAA	CASSPPGTNTGELFF	5.13456e-05	8	TCRBV18-01*01	unknown	TCRBJ02-02*01
CTGGAGTCGGCTGCTCCCTCCCAGACATCTGTGTACTTCTGTGCCAGCAGTGACGGATACTCTGGAAACACCATATATTTTGGAGAG	CASSDGYSGNTIYF	5.13456e-05	8	TCRBV06-01*01	unknown	TCRBJ01-03*01
TTAAATCTTCACATCAATTCCCTGGAGCTTGGTGACTCTGCTGTGTATTTCTGTGCCAGCAGCAGCTACGAGCAGTACTTCGGGCCG	CASSSYEQYF	5.13456e-05	8	TCRBV03	unknown	TCRBJ02-07*01
CCTGCAAAGCTTGAGGACTCGGCCGTGTATCTCTGTGCCAGCAGCTTAGGACGTGCAGGGGACTCCTACGAGCAGTACTTCGGGCCG	CASSLGRAGDSYEQYF	5.13456e-05	8	TCRBV11-02*02	TCRBD01-01*01	TCRBJ02-07*01
CTGGAGTTGGCTGCTCCCTCCCAGACATCTGTGTACTTCTGTGCCAGCAGACTCGCCGACGGTACCTATGGCTACACCTTCGGTTCG	CASRLADGTYGYTF	5.13456e-05	8	TCRBV06-06	unknown	TCRBJ01-02*01
CTGGAGTCGGCTGCTCCCTCCCAGACATCTGTGTACTTCTGTGCCAGCATTATCCAGGGGGCGCGAAATGAGCAGTTCTTCGGGCCA	CASIIQGARNEQFF	5.13456e-05	8	TCRBV06-01*01	TCRBD01-01*01	TCRBJ02-01*01
ACAGTGACCAGTGCCCATCCTGAAGACAGCAGCTTCTACATCTGCAGTGTCGTCGGGACAGGGGTACCCCTGCAGTATTTTGGCCCA	CSVVGTGVPLQYF	5.13456e-05	8	TCRBV20	TCRBD01-01*01	TCRBJ02-03*01
TTGGAGTCGGCTGCTCCCTCCCAAACATCTGTGTACTTCTGTGCCAGCAGTTCCCTCCCCGCGGCCGGGGAGCTGTTTTTTGGAGAA	CASSSLPAAGELFF	5.13456e-05	8	TCRBV06	TCRBD02-01	TCRBJ02-02*01
GTGAGCACCTTGGAGCTGGGGGACTCGGCCCTTTATCTTTGCGCCAGCAGCTTAGCAGGGCCCCAAGAGACCCAGTACTTCGGGCCA	CASSLAGPQETQYF	5.13456e-05	8	TCRBV05-01*01	TCRBD01-01*01	TCRBJ02-05*01
GAAGACTCGGCCCTGTATCTCTGTGCCAGCAGCCAAGACACGGGACTAGCGGGGGGATCGTCTTCCTACGAGCAGTACTTCGGGCCG	CASSQDTGLAGGSSSYEQYF	5.13456e-05	8	TCRBV04-02*01	TCRBD02-01*01	TCRBJ02-07*01
GTGAGCAACATGAGCCCTGAAGACAGCAGCATATATCTCTGCAGCGTTGAAGGCTCCGGGACAGCCTACGAGCAGTACTTCGGGCCG	CSVEGSGTAYEQYF	5.13456e-05	8	TCRBV29-01*01	TCRBD01-01*01	TCRBJ02-07*01
GTGCAGCCTGCAGAACTGGAGGATTCTGGAGTTTATTTCTGTGCCAGCAGCCGGTCTAGCGGGGACAATGAGCAGTTCTTCGGGCCA	CASSRSSGDNEQFF	5.13456e-05	8	TCRBV14-01*01	TCRBD02-01*01	TCRBJ02-01*01
GTGCAGCCTGCAGAACTGGAGGATTCTGGAGTTTATTTCTGTGCCAGCAGCCTGTTGATACAGGGAACTGAAGCTTTCTTTGGACAA	CASSLLIQGTEAFF	5.13456e-05	8	TCRBV14-01*01	TCRBD01-01*01	TCRBJ01-01*01
CTGACAGTGACCAGTGCCCATCCTGAAGACAGCAGCTTCTACATCTGCAGTGCGGGCCGACCGGACACTGAAGCTTTCTTTGGACAA	CSAGRPDTEAFF	5.13456e-05	8	TCRBV20	TCRBD01-01*01	TCRBJ01-01*01
GTGACATCGGCCCAAAAGAACCCGACAGCTTTCTATCTCTGTGCCAGTAGTATAGGTCGGGGAGGCGAGACCCAGTACTTCGGGCCA	CASSIGRGGETQYF	5.13456e-05	8	TCRBV19-01	TCRBD02-01*02	TCRBJ02-05*01
CTGATCCTGGAGTCGCCCAGCCCCAACCAGACCTCTCTGTACTTCTGTGCCAGCAGTGCTTTCACAGATACGCAGTATTTTGGCCCA	CASSAFTDTQYF	5.13456e-05	8	TCRBV27-01*01	unknown	TCRBJ02-03*01
ACTGTGACATCGGCCCAAAAGAACCCGACAGCTTTCTATCTCTGTGCCAGTAACCCGGACAGGACGTCACCCCTCCACTTTGGGAAC	CASNPDRTSPLHF	5.13456e-05	8	TCRBV19-01	TCRBD01-01*01	TCRBJ01-06*01
CACGCCCTGCAGCCAGAAGACTCAGCCCTGTATCTCTGCGCCAGCAGCCAAGAGGCAGGGCTTACCTACGAGCAGTACTTCGGGCCG	CASSQEAGLTYEQYF	5.13456e-05	8	TCRBV04-01*01	TCRBD01-01*01	TCRBJ02-07*01
CCCTCAGAACCCAGGGACTCAGCTGTGTACTTCTGTGCCAGCAGTTCCATAGCGGGGGCCAGCACAGATACGCAGTATTTTGGCCCA	CASSSIAGASTDTQYF	5.13456e-05	8	TCRBV12	TCRBD02-01*01	TCRBJ02-03*01
CAGCGCACACAGCAGGAGGACTCGGCCGTGTATCTCTGTGCCAGCAGCTTACAGGTATCCGGTACCGGGGAGCTGTTTTTTGGAGAA	CASSLQVSGTGELFF	5.13456e-05	8	TCRBV07-02*01	TCRBD01-01*01	TCRBJ02-02*01
CTGAAGATCCAGCCCTCAGAACCCAGGGACTCAGCTGTGTACTTCTGTGCCAGCAGTAGAGACAGGGGTGGCTACACCTTCGGTTCG	CASSRDRGGYTF	5.13456e-05	8	TCRBV12	TCRBD01-01*01	TCRBJ01-02*01
GTGACCAGTGCCCATCCTGAAGACAGCAGCTTCTACATCTGCAGTGCTTCTTTCGTGAGGGGGTGGGATACGCAGTATTTTGGCCCA	CSASFVRGWDTQYF	5.13456e-05	8	TCRBV20	TCRBD01-01*01	TCRBJ02-03*01
ATCCAGCCCTCAGAACCCAGGGACTCAGCTGTGTACTTCTGTGCCAGCAAGGGCAGGGGTATTCAGTACGAGCAGTACTTCGGGCCG	CASKGRGIQYEQYF	5.13456e-05	8	TCRBV12	TCRBD01-01*01	TCRBJ02-07*01
GTGAACGCCTTGTTGCTGGGGGACTCGGCCCTCTATCTCTGTGCCAGCAGCTTTTGGGTCGATAATTCACCCCTCCACTTTGGGAAC	CASSFWVDNSPLHF	5.13456e-05	8	TCRBV05-06*01	unknown	TCRBJ01-06*01
GCGTCTGCTGTACCCTCTCAGACATCTGTGTACTTCTGTGCCAGCAGTGACAGCGGGGGGCCCACAGATACGCAGTATTTTGGCCCA	CASSDSGGPTDTQYF	5.13456e-05	8	TCRBV06-04	TCRBD02-01*01	TCRBJ02-03*01
ATCCAGCCCTCAGAACCCAGGGACTCAGCTGTGTACTTCTGTGCCAGCAGTTTAGGGCAGCTTTCCTACGAGCAGTACTTCGGGCCG	CASSLGQLSYEQYF	5.13456e-05	8	TCRBV12	unknown	TCRBJ02-07*01
TCCACAAAGCTGGAGGACTCAGCCATGTACTTCTGTGCCAGCAGGACCCAGGACAGGGGAGTCAATCAGCCCCAGCATTTTGGTGAT	CASRTQDRGVNQPQHF	5.13456e-05	8	TCRBV02-01*01	TCRBD01-01*01	TCRBJ01-05*01
AACATGAGCTCCTTGGAGCTGGGGGACTCAGCCCTGTACTTCTGTGCCAGCAGCTCGGACAGCGGACCTGAAGCTTTCTTTGGACAA	CASSSDSGPEAFF	5.13456e-05	8	TCRBV13-01*01	TCRBD01-01*01	TCRBJ01-01*01
GGGTTGGAGTCGGCTGCTCCCTCCCAAACATCTGTGTACTTCTGTGCCACCCTCCAGGGTTCGGGAGAGACCCAGTACTTCGGGCCA	CATLQGSGETQYF	5.13456e-05	8	TCRBV06	TCRBD01-01*01	TCRBJ02-05*01
CCTGCAGAACTGGAGGATTCTGGAGTTTATTTCTGTGCCAGCAGCCAAGCATGGAAGAATGGGGCCAACGTCCTGACTTTCGGGGCC	CASSQAWKNGANVLTF	5.13456e-05	8	TCRBV14-01*01	unknown	TCRBJ02-06*01
ACCAGTGCCCATCCTGAAGACAGCAGCTTCTACATCTGCAGTGCTAGAGTGGCTGGGGCCGGGCGCTACGAGCAGTACTTCGGGCCG	CSARVAGAGRYEQYF	5.13456e-05	8	TCRBV20	TCRBD01-01*01	TCRBJ02-07*01
ACTGTGAGCAACATGAGCCCTGAAGACAGCAGCATATATCTCTGCAGCGTTGACGACGGAACCCAAGAGACCCAGTACTTCGGGCCA	CSVDDGTQETQYF	5.13456e-05	8	TCRBV29-01*01	unknown	TCRBJ02-05*01
CTCACTGTGACATCGGCCCAAAAGAACCCGACAGCTTTCTATCTCTGTGCCAGTGGGGACAGCCTCTACGAGCAGTACTTCGGGCCG	CASGDSLYEQYF	5.13456e-05	8	TCRBV19-01	TCRBD01-01*01	TCRBJ02-07*01
TCGCTCAGGCTGGAGTCGGCTGCTCCCTCCCAGACATCTGTGTACTTCTGTGCCAGCAGTGAAGTAAACGAGCAGTACTTCGGGCCG	CASSEVNEQYF	5.13456e-05	8	TCRBV06-01*01	TCRBD02-01	TCRBJ02-07*01
TCCCTGGAGCTTGGTGACTCTGCTGTGTATTTCTGTGCCAGCAGCCAAGATCACGCGGGCTTGAACACTGAAGCTTTCTTTGGACAA	CASSQDHAGLNTEAFF	5.13456e-05	8	TCRBV03	TCRBD02-01	TCRBJ01-01*01
ACCCTGCAGCCAGAAGACTCGGCCCTGTATCTCTGTGCCAGCAGCCATGATAGCGGGGGGCCCTACAATGAGCAGTTCTTCGGGCCA	CASSHDSGGPYNEQFF	5.13456e-05	8	TCRBV04-02*01	TCRBD02-01*01	TCRBJ02-01*01
AAGATCCAGCCTGCAAAGCTTGAGGACTCGGCCGTGTATCTCTGTGCCAGCAGTCACGAGCCTCCGGCTACGCAGTATTTTGGCCCA	CASSHEPPATQYF	5.13456e-05	8	TCRBV11-02*02	unknown	TCRBJ02-03*01
ACACAGCAGGAGGACTCGGCCGTGTATCTCTGTGCCAGCAGCTTAGCCCATACTAGCGGGGGCTTCAATGAGCAGTTCTTCGGGCCA	CASSLAHTSGGFNEQFF	5.13456e-05	8	TCRBV07-02*01	TCRBD02-01*01	TCRBJ02-01*01
CAGCCAGAAGACTCAGCCCTGTATCTCTGCGCCAGCAGCCAAGGAGGGGGGCAGGGGTTAACGAACACTGAAGCTTTCTTTGGACAA	CASSQGGGQGLTNTEAFF	5.13456e-05	8	TCRBV04-01*01	unknown	TCRBJ01-01*01
ACCCTGCAGCCAGAAGACTCGGCCCTGTATCTCTGCGCCAGCAGCCAGCTTACAGGGGCGCCGAGGACTGAAGCTTTCTTTGGACAA	CASSQLTGAPRTEAFF	5.13456e-05	8	TCRBV04-03*01	TCRBD01-01*01	TCRBJ01-01*01
GAGTCGGCTGCTCCCTCCCAAACATCTGTGTACTTCTGTGCCAGCAGTTACCCGGCAGGGGTGAACACTGAAGCTTTCTTTGGACAA	CASSYPAGVNTEAFF	5.13456e-05	8	TCRBV06	TCRBD01-01*01	TCRBJ01-01*01
ACTGTGACATCGGCCCAAAAGAACCCGACAGCTTTCTATCTCTGTGCCAGTAGTATAAGTCGGAGGAATGAGCAGTTCTTCGGGCCA	CASSISRRNEQFF	5.13456e-05	8	TCRBV19-01	TCRBD02-01*02	TCRBJ02-01*01
CAGCCTGCAAAGCTTGAGGACTCGGCCGTGTATCTCTGTGCCAGCAGCTTAGAGCCAGGCCCTACTTCACCCCTCCACTTTGGGAAC	CASSLEPGPTSPLHF	5.13456e-05	8	TCRBV11-02*02	TCRBD01-01*01	TCRBJ01-06*01
CCTCTCACTGTGACATCGGCCCAAAAGAACCCGACAGCTTTCTATCTCTGTGCCAGTAGTAGGGGGTACATTCAGTACTTCGGCGCC	CASSRGYIQYF	5.13456e-05	8	TCRBV19-01	unknown	TCRBJ02-04*01
TCCACAAAGCTGGAGGACTCAGCCATGTACTTCTGTGCCAGCAGTGAGGGGAGGGCCAACTCTGGAAACACCATATATTTTGGAGAG	CASSEGRANSGNTIYF	5.13456e-05	8	TCRBV02-01*01	TCRBD02-01*02	TCRBJ01-03*01
CACGCCCTGCAGCCAGAAGACTCAGCCCTGTATCTCTGCGCCAGCAGCCAGGTGGACACTAACACCGGGGAGCTGTTTTTTGGAGAA	CASSQVDTNTGELFF	5.13456e-05	8	TCRBV04-01*01	TCRBD01-01*01	TCRBJ02-02*01
CTGGAGTCGCCCAGCCCCAACCAGACCTCTCTGTACTTCTGTGCCAGCAGACTACAGGGGGGGGACACTGAAGCTTTCTTTGGACAA	CASRLQGGDTEAFF	5.13456e-05	8	TCRBV27-01*01	TCRBD01-01*01	TCRBJ01-01*01
TCGGCTGCTCCCTCCCAGACATCTGTGTACTTCTGTGCCAGCAGTTACTCCAGGACAGGGGGCTCGTATGGCTACACCTTCGGTTCG	CASSYSRTGGSYGYTF	5.13456e-05	8	TCRBV06-05*01	TCRBD01-01*01	TCRBJ01-02*01
GTGAGCACCTTGGAGCTGGGGGACTCGGCCCTTTATCTTTGCGCCAGCCGGTCCCCATATGGATCCTACGAGCAGTACTTCGGGCCG	CASRSPYGSYEQYF	5.13456e-05	8	TCRBV05-01*01	unknown	TCRBJ02-07*01
AACGCCTTGGAGCTGGACGACTCGGCCCTGTATCTCTGTGCCAGCAGCTTGGGGGACGTTAGGACAGATACGCAGTATTTTGGCCCA	CASSLGDVRTDTQYF	5.13456e-05	8	TCRBV05-04*01	unknown	TCRBJ02-03*01
ATCCAGCCCTCAGAACCCAGGGACTCAGCTGTGTACTTCTGTGCCAGCAGTTTCAGCGGGGGACGGGCTGAAGCTTTCTTTGGACAA	CASSFSGGRAEAFF	5.13456e-05	8	TCRBV12	TCRBD02-01*01	TCRBJ01-01*01
CTGCTGTCGGCTGCTCCCTCCCAGACATCTGTGTACTTCTGTGCCAGCAGGAGGGACGGAAGCTCCTACGAGCAGTACTTCGGGCCG	CASRRDGSSYEQYF	5.13456e-05	8	TCRBV06-05*01	unknown	TCRBJ02-07*01
CTGGAGTCGGCTGCTCCCTCCCAGACATCTGTGTACTTCTGTGCCAGCAGTGAAGAAGGGTTGTGGAATGAGCAGTTCTTCGGGCCA	CASSEEGLWNEQFF	5.13456e-05	8	TCRBV06-01*01	unknown	TCRBJ02-01*01
TCGGCTGCTCCCTCCCAAACATCTGTGTACTTCTGTGCCAGCAGTTTACGGGACAGGGTGAGCGGCTATGGCTACACCTTCGGTTCG	CASSLRDRVSGYGYTF	5.13456e-05	8	TCRBV06	TCRBD01-01*01	TCRBJ01-02*01
CTGACTGTGAGCAACATGAGCCCTGAAGACAGCAGCATATATCTCTGCAGCGCAGGCGACCGGAACTCACCCCTCCACTTTGGGAAC	CSAGDRNSPLHF	5.13456e-05	8	TCRBV29-01*01	TCRBD01-01*01	TCRBJ01-06*01
TCGGCCCAAAAGAACCCGACAGCTTTCTATCTCTGTGCCAGTAGCCAAAGACAGGGACTTCTCTCCTACGAGCAGTACTTCGGGCCG	CASSQRQGLLSYEQYF	5.13456e-05	8	TCRBV19-01	TCRBD01-01*01	TCRBJ02-07*01
CTGGAGTCGCCCAGCCCCAACCAGACCTCTCTGTACTTCTGTGCCAGCACCCCACCGGGACAAAATTCACCCCTCCACTTTGGGAAC	CASTPPGQNSPLHF	5.13456e-05	8	TCRBV27-01*01	TCRBD01-01*01	TCRBJ01-06*01
AACGCCTTGTTGCTGGGGGACTCGGCCCTCTATCTCTGTGCCAGCACCGGAGACAGGGGACGGAACACTGAAGCTTTCTTTGGACAA	CASTGDRGRNTEAFF	5.13456e-05	8	TCRBV05-06*01	TCRBD01-01*01	TCRBJ01-01*01
GTGAATGCCTTGGAGCTGGAGGACTCGGCCCTGTATCTCTGTGCCAGCAGCCTGACAAGGACAGTCCCCCGGCAGTACTTCGGGCCG	CASSLTRTVPRQYF	5.13456e-05	8	TCRBV05-08*01	TCRBD01-01*01	TCRBJ02-07*01
CTGTCGGCTGCTCCCTCCCAGACATCTGTGTACTTCTGTGCCAGCAGTTACTCGTGGTCTGGTTCCTACGAGCAGTACTTCGGGCCG	CASSYSWSGSYEQYF	5.13456e-05	8	TCRBV06-05*01	unknown	TCRBJ02-07*01
TCCACAAAGCTGGAGGACTCAGCCATGTACTTCTGTGCCAGCAGTGAACGATGGGGCAGGAGGGCAGAGACCCAGTACTTCGGGCCA	CASSERWGRRAETQYF	5.13456e-05	8	TCRBV02-01*01	TCRBD02-01*02	TCRBJ02-05*01
GTGAGCACCTTGGAGCTGGGGGACTCGGCCCTTTATCTTTGCGCCAGCAGCCTGCTGACAGGGGACTATGGCTACACCTTCGGTTCG	CASSLLTGDYGYTF	5.13456e-05	8	TCRBV05-01*01	TCRBD01-01*01	TCRBJ01-02*01
ACCTTGGAGATCCAGTCCACGGAGTCAGGGGACACAGCACTGTATTTCTGTGCCAGCAGCAACGGGGGATGCTACACCTTCGGTTCG	CASSNGGCYTF	5.13456e-05	8	TCRBV21-01*01	TCRBD02-01*01	TCRBJ01-02*01
ACCTTGGAGCTGGGGGACTCGGCCCTTTATCTTTGCGCCAGCAGCCCCGGATATCGGGGCCTTATTTGGCCCCAGCATTTTGGTGAT	CASSPGYRGLIWPQHF	5.13456e-05	8	TCRBV05-01*01	unknown	TCRBJ01-05*01
CTGGAGTCGCCCAGCCCCAACCAGACCTCTCTGTACTTCTGTGCCAGCAGGACTAGCGGGGCCCCGGGGACCCAGTACTTCGGGCCA	CASRTSGAPGTQYF	5.13456e-05	8	TCRBV27-01*01	TCRBD02-01*01	TCRBJ02-05*01
AGCTCTCTGGAGCTGGGGGACTCAGCTTTGTATTTCTGTGCCAGCAGCGTAGGTTCAGGGGGCGCCTCTGAAGCTTTCTTTGGACAA	CASSVGSGGASEAFF	5.13456e-05	8	TCRBV09-01	TCRBD01-01*01	TCRBJ01-01*01
CAGCGCACAGAGCAGGGGGACTCGGCCATGTATCTCTGTGCCAGCAGCTTAGAGAGGCTACTCTACAATGAGCAGTTCTTCGGGCCA	CASSLERLLYNEQFF	5.13456e-05	8	TCRBV07-09	TCRBD02-01*02	TCRBJ02-01*01
CAGCGCACACAGCAGGAGGACTCGGCCGTGTATCTCTGTGCCAGCAGCTCCGCGGGGGGACCGCAAGAGACCCAGTACTTCGGGCCA	CASSSAGGPQETQYF	5.13456e-05	8	TCRBV07-02*01	TCRBD02-01*01	TCRBJ02-05*01
GCTCCCTCCCAGACATCTGTGTACTTCTGTGCCAGCAGTGCAGACCGGGACAGGGGGTCCCCCATCGATGAGCAGTTCTTCGGGCCA	CASSADRDRGSPIDEQFF	5.13456e-05	8	TCRBV06-01*01	TCRBD01-01*01	TCRBJ02-01*01
AGCAACATGAGCCCTGAAGACAGCAGCATATATCTCTGCAGCGTTGAACGGGGCAGCTCTGGGGCCAACGTCCTGACTTTCGGGGCC	CSVERGSSGANVLTF	5.13456e-05	8	TCRBV29-01*01	unknown	TCRBJ02-06*01
GTGACATCGGCCCAAAAGAACCCGACAGCTTTCTATCTCTGTGCCAGTAGTATACAGAGATTCAATCAGCCCCAGCATTTTGGTGAT	CASSIQRFNQPQHF	5.13456e-05	8	TCRBV19-01	unknown	TCRBJ01-05*01
AGGCTGGAGTCGGCTGCTCCCTCCCAGACATCTGTGTACTTCTGTGCCAGCAGTGGGACAGGGAAGTCACCCCTCCACTTTGGGAAC	CASSGTGKSPLHF	5.13456e-05	8	TCRBV06-01*01	TCRBD01-01*01	TCRBJ01-06*01
GAGTCGGCTGCTCCCTCCCAAACATCTGTGTACTTCTGTGCCAGCAGTTACCCGCGGGGAAGTGTTTACGAGCAGTACTTCGGGCCG	CASSYPRGSVYEQYF	5.13456e-05	8	TCRBV06	TCRBD02-01*01	TCRBJ02-07*01
TTGGAGTCGGCTGCTCCCTCCCAAACATCTGTGTACTTCTGTGCCAGCCGGGGCAGGGATGAGTCAGATACGCAGTATTTTGGCCCA	CASRGRDESDTQYF	5.13456e-05	8	TCRBV06	unknown	TCRBJ02-03*01
AGCTCTCTGGAGCTGGGGGACTCAGCTTTGTATTTCTGTGCCAGCAGCCCCGGGACAGTGTCCGGTTCCGAGCAGTACTTCGGGCCG	CASSPGTVSGSEQYF	5.13456e-05	8	TCRBV09-01	TCRBD01-01*01	TCRBJ02-07*01
GCCCAAAAGAACCCGACAGCTTTCTATCTCTGTGCCAGTAGTATTGTAACCGGGACAGGGGGCGGCGAGACCCAGTACTTCGGGCCA	CASSIVTGTGGGETQYF	5.13456e-05	8	TCRBV19-01	TCRBD01-01*01	TCRBJ02-05*01
CCTGCAGAACTGGAGGATTCTGGAGTTTATTTCTGTGCCAGCAGCCACTCACAGGGCTCTGGGGCCAACGTCCTGACTTTCGGGGCC	CASSHSQGSGANVLTF	5.13456e-05	8	TCRBV14-01*01	TCRBD01-01*01	TCRBJ02-06*01
AGGCTGCTGTCGGCTGCTCCCTCCCAGACATCTGTGTACTTCTGTGCCTCCACCGACAGCAGCACAGATACGCAGTATTTTGGCCCA	CASTDSSTDTQYF	5.13456e-05	8	TCRBV06-05*01	TCRBD01-01*01	TCRBJ02-03*01
CAGTCCACGGAGTCAGGGGACACAGCACTGTATTTCTGTGCCAGCAGCTACTCTGGCCTCCAAGTTGCGACCCAGTACTTCGGGCCA	CASSYSGLQVATQYF	5.13456e-05	8	TCRBV21-01*01	unknown	TCRBJ02-05*01
CTGACAGTGACCAGTGCCCATCCTGAAGACAGCAGCTTCTACATCTGCAGTGCAGTAGACGGGACCTACGAGCAGTACTTCGGGCCG	CSAVDGTYEQYF	5.13456e-05	8	TCRBV20	TCRBD02-01*02	TCRBJ02-07*01
AAGATCCAGCCCTCAGAACCCAGGGACTCAGCTGTGTACTTCTGTGCCAGCAGTTTAGTGCCTAGCAACCTTCAGTACTTCGGCGCC	CASSLVPSNLQYF	5.13456e-05	8	TCRBV12	TCRBD02-01	TCRBJ02-04*01
GTGAACGCCTTGTTGCTGGGGGACTCGGCCCTCTATCTCTGTGCCAGCAGCTTGTCCCTAGAACGCAATGAGCAGTTCTTCGGGCCA	CASSLSLERNEQFF	5.13456e-05	8	TCRBV05-06*01	TCRBD02-01	TCRBJ02-01*01
ACTCTGGAGTCAGCTACCCGCTCCCAGACATCTGTGTATTTCTGCGCCACCGAACAGGGGGTCGGCACTGAAGCTTTCTTTGGACAA	CATEQGVGTEAFF	5.13456e-05	8	TCRBV10-02*01	TCRBD01-01*01	TCRBJ01-01*01
TGTACCTTGGAGATCCAGTCCACGGAGTCAGGGGACACAGCACTGTATTTCTGTGCCAGCAGCGGAGACGAGCAGTACTTCGGGCCG	CASSGDEQYF	5.13456e-05	8	TCRBV21-01*01	TCRBD02-01*02	TCRBJ02-07*01
CTCAAGATCCAGCCTGCAGAGCTTGGGGACTCGGCCGTGTATCTCTGTGCCAGCAGCTTAGACAGGACTGAGCAGTTCTTCGGGCCA	CASSLDRTEQFF	5.13456e-05	8	TCRBV11-03*01	unknown	TCRBJ02-01*01
CACACCCTGCAGCCAGAAGACTCGGCCCTGTATCTCTGCGCCAGCAGCCACTACAGGGAGGACACCGGGGAGCTGTTTTTTGGAGAA	CASSHYREDTGELFF	5.13456e-05	8	TCRBV04-03*01	unknown	TCRBJ02-02*01
ATCCAGCAGGTAGTGCGAGGAGATTCGGCAGCTTATTTCTGTGCCAGCTCACCAAAACAGAGGAACACTGAAGCTTTCTTTGGACAA	CASSPKQRNTEAFF	5.13456e-05	8	TCRBV18-01*01	TCRBD01-01*01	TCRBJ01-01*01
GGGTTGGAGTCGGCTGCTCCCTCCCAAACATCTGTGTACTTCTGTGCCAGCAGTTACAGGTTTAATGAAAAACTGTTTTTTGGCAGT	CASSYRFNEKLFF	5.13456e-05	8	TCRBV06	unknown	TCRBJ01-04*01
CACATCAATTCCCTGGAGCTTGGTGACTCTGCTGTGTATTTCTGTGCCAGCAGTCGCAGCGGGGAGGATACGCAGTATTTTGGCCCA	CASSRSGEDTQYF	5.13456e-05	8	TCRBV03	TCRBD02-01*01	TCRBJ02-03*01
ACCAGTGCCCATCCTGAAGACAGCAGCTTCTACATCTGCAGTGCCCTAAGGGGCGGGGGGCTCAACAATGAGCAGTTCTTCGGGCCA	CSALRGGGLNNEQFF	5.13456e-05	8	TCRBV20	TCRBD02-01*01	TCRBJ02-01*01
CTGGAGTCGGCTGCTCCCTCCCAGACATCTGTGTACTTCTGTGCCAGCAGTGAGGGGCAGGGGGCAGATACGCAGTATTTTGGCCCA	CASSEGQGADTQYF	5.13456e-05	8	TCRBV06-01*01	TCRBD01-01*01	TCRBJ02-03*01
CACGCCCTGCAGCCAGAAGACTCAGCCCTGTATCTCTGCGCCAGCAGCCAATTTATTGTAGGGACAGATACGCAGTATTTTGGCCCA	CASSQFIVGTDTQYF	5.13456e-05	8	TCRBV04-01*01	unknown	TCRBJ02-03*01
CTGAATGTGAATGCCTTGGAGCTGGAGGACTCGGCCCTGTATCTCTGTGCCAGCAGGGGGGCGGGGTCTACCCAGTACTTCGGGCCA	CASRGAGSTQYF	5.13456e-05	8	TCRBV05-08*01	unknown	TCRBJ02-05*01
ATCCAGCCCTCAGAACCCAGGGACTCAGCTGTGTACTTCTGTGCCAGCAGTTTCCGGACTAGCGATGATACGCAGTATTTTGGCCCA	CASSFRTSDDTQYF	5.13456e-05	8	TCRBV12	TCRBD02-01	TCRBJ02-03*01
ATCCGGTCCACAAAGCTGGAGGACTCAGCCATGTACTTCTGTGCCAGCAGTGAAGCCGGGACCCTTACGCAGCAGTACTTCGGGCCG	CASSEAGTLTQQYF	5.13456e-05	8	TCRBV02-01*01	unknown	TCRBJ02-07*01
CAGCAGGTAGTGCGAGGAGATTCGGCAGCTTATTTCTGTGCCAGCTCACCACGGGACAGCCGGACCAATGAGCAGTTCTTCGGGCCA	CASSPRDSRTNEQFF	5.13456e-05	8	TCRBV18-01*01	TCRBD01-01*01	TCRBJ02-01*01
GTGAACGCCTTGTTGCTGGGGGACTCGGCCCTCTATCTCTGTGCCAGCAGCTTGGCAGGGTACACCTACGAGCAGTACTTCGGGCCG	CASSLAGYTYEQYF	5.13456e-05	8	TCRBV05-06*01	TCRBD01-01*01	TCRBJ02-07*01
GTGACCAGTGCCCATCCTGAAGACAGCAGCTTCTACATCTGCAGTGCTAGAGATGGACAGGGGAAGGGCGAGCAGTACTTCGGGCCG	CSARDGQGKGEQYF	5.13456e-05	8	TCRBV20	TCRBD01-01*01	TCRBJ02-07*01
TCTGCTGTACCCTCTCAGACATCTGTGTACTTCTGTGCCAGCAGTGACGGGGGGCCGTATAGCAATCAGCCCCAGCATTTTGGTGAT	CASSDGGPYSNQPQHF	5.13456e-05	8	TCRBV06-04	unknown	TCRBJ01-05*01
CTCACTCTGGAGTCCGCTACCAGCTCCCAGACATCTGTGTACTTCTGTGCCACCTACCACGGGGGCACTGAAGCTTTCTTTGGACAA	CATYHGGTEAFF	5.13456e-05	8	TCRBV10-03*01	TCRBD02-01*01	TCRBJ01-01*01
AAGATCCAGCCCTCAGAACCCAGGGACTCAGCTGTGTACTTCTGTGCCAGCAGTACGGACTCCTCCGGGGAGCAGTACTTCGGGCCG	CASSTDSSGEQYF	5.13456e-05	8	TCRBV12	TCRBD02-01	TCRBJ02-07*01
GTGACCAGTGCCCATCCTGAAGACAGCAGCTTCTACATCTGCAGTGCTAGACCCACGGACCGCTACAATGGCTACACCTTCGGTTCG	CSARPTDRYNGYTF	5.13456e-05	8	TCRBV20	unknown	TCRBJ01-02*01
GAGTCGGCTGCTCCCTCCCAGACATCTGTGTACTTCTGTGCCAGCAGTGAAAAGGTAGCGGGGAACGATGAGCAGTTCTTCGGGCCA	CASSEKVAGNDEQFF	5.13456e-05	8	TCRBV06-01*01	TCRBD02-01*01	TCRBJ02-01*01
TTGGAGCTGGACGACTCGGCCCTGTATCTCTGTGCCAGCAGCCCATCCTCGGGGACTAGCGAGGTCCACGAGCAGTTCTTCGGGCCA	CASSPSSGTSEVHEQFF	5.13456e-05	8	TCRBV05-04*01	TCRBD02-01	TCRBJ02-01*01
ACAGTGACCAGTGCCCATCCTGAAGACAGCAGCTTCTACATCTGCAGTGCTAAGTCCCTAAAGGGCACTGAAGCTTTCTTTGGACAA	CSAKSLKGTEAFF	5.13456e-05	8	TCRBV20	unknown	TCRBJ01-01*01
GTGAGCAACATGAGCCCTGAAGACAGCAGCATATATCTCTGCAGCGTTGAAGAGAAGGGCGTCCGCTATGGCTACACCTTCGGTTCG	CSVEEKGVRYGYTF	5.13456e-05	8	TCRBV29-01*01	unknown	TCRBJ01-02*01
GAGATGAATGTGAGCACCTTGGAGCTGGGGGACTCGGCCCTTTATCTTTGCGCCAGCAGACTGACAGATACGCAGTATTTTGGCCCA	CASRLTDTQYF	5.13456e-05	8	TCRBV05-01*01	TCRBD02-01	TCRBJ02-03*01
TCTCTGGAGCTGGGGGACTCAGCTTTGTATTTCTGTGCCAGCAGCCGAAGCCGCACAGGGTACACCGGGGAGCTGTTTTTTGGAGAA	CASSRSRTGYTGELFF	5.13456e-05	8	TCRBV09-01	TCRBD01-01*01	TCRBJ02-02*01
CAGCAGGTAGTGCGAGGAGATTCGGCAGCTTATTTCTGTGCCAGCTCACCCCTGGGGGGGCGCAGCTATGGCTACACCTTCGGTTCG	CASSPLGGRSYGYTF	5.13456e-05	8	TCRBV18-01*01	TCRBD02-01*01	TCRBJ01-02*01
ACCTTGGAGCTGGGGGACTCGGCCCTTTATCTTTGCGCCAGCAGCTGGACTAGCGGGGGGCCCTACAATGAGCAGTTCTTCGGGCCA	CASSWTSGGPYNEQFF	5.13456e-05	8	TCRBV05-01*01	TCRBD02-01*01	TCRBJ02-01*01
GCGTCTGCTGTACCCTCTCAGACATCTGTGTACTTCTGTGCCAGCAGTGACTCAAACGGGACCCCAGATACGCAGTATTTTGGCCCA	CASSDSNGTPDTQYF	5.13456e-05	8	TCRBV06-04	unknown	TCRBJ02-03*01
CGGTCCACAAAGCTGGAGGACTCAGCCATGTACTTCTGTGCCAGCAGACCTCGGGACAATTGGAACTATGGCTACACCTTCGGTTCG	CASRPRDNWNYGYTF	5.13456e-05	8	TCRBV02-01*01	TCRBD01-01*01	TCRBJ01-02*01
CAGCCTGCAAAGCTTGAGGACTCGGCCGTGTATCTCTGTGCCAGCAGCTTAGAAGGAGGGACCATTGCTGGCTACACCTTCGGTTCG	CASSLEGGTIAGYTF	5.13456e-05	8	TCRBV11-02*02	TCRBD02-01*02	TCRBJ01-02*01
AGCTCTCTGGAGCTGGGGGACTCAGCTTTGTATTTCTGTGCCAGCAGTCGTCAGATGGGCGGTGGCACTGAAGCTTTCTTTGGACAA	CASSRQMGGGTEAFF	5.13456e-05	8	TCRBV09-01	unknown	TCRBJ01-01*01
CTACACGCCCTGCAGCCAGAAGACTCAGCCCTGTATCTCTGCGCCAGCAGCCAAGGATTAGCGAGTGAAAAACTGTTTTTTGGCAGT	CASSQGLASEKLFF	5.13456e-05	8	TCRBV04-01*01	TCRBD02-01	TCRBJ01-04*01
GCCCTGCAGCCAGAAGACTCAGCCCTGTATCTCTGCGCCAGCAGCCAGAGACCAGGGGCTGGGGCCAACGTCCTGACTTTCGGGGCC	CASSQRPGAGANVLTF	5.13456e-05	8	TCRBV04-01*01	TCRBD01-01*01	TCRBJ02-06*01
CTGACAGTGACCAGTGCCCATCCTGAAGACAGCAGCTTCTACATCTGCAGTGCTAGAGACTCTGGAAACACCATATATTTTGGAGAG	CSARDSGNTIYF	5.13456e-05	8	TCRBV20	unknown	TCRBJ01-03*01
CAGGTAGTGCGAGGAGATTCGGCAGCTTATTTCTGTGCCAGCTCACCACCGGGGGAAGATAGCAATCAGCCCCAGCATTTTGGTGAT	CASSPPGEDSNQPQHF	5.13456e-05	8	TCRBV18-01*01	unknown	TCRBJ01-05*01
CAGCCTGCAGAACTGGAGGATTCTGGAGTTTATTTCTGTGCCAGCAGCCAAGAAGGGCTAGGGACCTACGAGCAGTACTTCGGGCCG	CASSQEGLGTYEQYF	5.13456e-05	8	TCRBV14-01*01	unknown	TCRBJ02-07*01
ACCTTGGAGCTGGGGGACTCGGCCCTTTATCTTTGCGCCAGCAGCCCCGACAGGGTAGAATCTGGAAACACCATATATTTTGGAGAG	CASSPDRVESGNTIYF	5.13456e-05	8	TCRBV05-01*01	TCRBD01-01*01	TCRBJ01-03*01
ACAGTGACCAGTGCCCATCCTGAAGACAGCAGCTTCTACATCTGCAGTGCTAAGCCGGGACACGAATATGGCTACACCTTCGGTTCG	CSAKPGHEYGYTF	5.13456e-05	8	TCRBV20	TCRBD01-01*01	TCRBJ01-02*01
ACGATCCAGCGCACACAGCAGGAGGACTCGGCCGTGTATCTCTGTGCCAGCAGCTTAGAAGTATTTTCGGGGCCCCACTTCGGGCCG	CASSLEVFSGPHF	5.13456e-05	8	TCRBV07-02*01	unknown	TCRBJ02-07*01
ACGTTGGCGTCTGCTGTACCCTCTCAGACATCTGTGTACTTCTGTGCCAGCAGTATGGGGTTCGATCAGCCCCAGCATTTTGGTGAT	CASSMGFDQPQHF	5.13456e-05	8	TCRBV06-04	unknown	TCRBJ01-05*01
ACTCTCAAGATCCAGCCTGCAAAGCTTGAGGACTCGGCCGTGTATCTCTGTGCCAGCAATATTGTCTGCGAGCAGTACTTCGGGCCG	CASNIVCEQYF	5.13456e-05	8	TCRBV11-02*02	TCRBD02-01	TCRBJ02-07*01
GTGACATCGGCCCAAAAGAACCCGACAGCTTTCTATCTCTGTGCCAGTAGATCGGACAGGCTGAACTATGGCTACACCTTCGGTTCG	CASRSDRLNYGYTF	5.13456e-05	8	TCRBV19-01	TCRBD01-01*01	TCRBJ01-02*01
CGCACAGAGCAGCGGGACTCAGCCATGTATCGCTGTGCCAGCAGCTCGGGAAGACTAGTAAACACCGGGGAGCTGTTTTTTGGAGAA	CASSSGRLVNTGELFF	5.13456e-05	8	TCRBV07-07*01	TCRBD02-01	TCRBJ02-02*01
ATCCAGCCTGCAAAGCTTGAGGACTCGGCCGTGTATCTCTGTGCCAGCAGCTCCAATTGGGCCCTTTACGAGCAGTACTTCGGGCCG	CASSSNWALYEQYF	5.13456e-05	8	TCRBV11-02*02	TCRBD01-01*01	TCRBJ02-07*01
TCCCTGGAGCTTGGTGACTCTGCTGTGTATTTCTGTGCCAGCAGCCAAGATAAGGGCAGTACCAACTATGGCTACACCTTCGGTTCG	CASSQDKGSTNYGYTF	5.13456e-05	8	TCRBV03	unknown	TCRBJ01-02*01
ACATCGGCCCAAAAGAACCCGACAGCTTTCTATCTCTGTGCCAGTAGTAGGGAGGGATCAAGCAATCAGCCCCAGCATTTTGGTGAT	CASSREGSSNQPQHF	5.13456e-05	8	TCRBV19-01	TCRBD02-01*02	TCRBJ01-05*01
CTCACTGTGACATCGGCCCAAAAGAACCCGACAGCTTTCTATCTCTGTGCCAGTGCGGACCCCGTGGCTGAAGCTTTCTTTGGACAA	CASADPVAEAFF	5.13456e-05	8	TCRBV19-01	unknown	TCRBJ01-01*01
CTGGAGTCCGCTACCAGCTCCCAGACATCTGTGTACTTCTGTGCCGGGAGGTCGGGCGTCGGCGCGAACGAGCAGTACTTCGGGCCG	CAGRSGVGANEQYF	5.13456e-05	8	TCRBV10-03*01	TCRBD02-01*02	TCRBJ02-07*01
ATCCGGTCCACAAAGCTGGAGGACTCAGCCATGTACTTCTGTGCCAGCACCGGAGGACAGGGAGATCAGCCCCAGCATTTTGGTGAT	CASTGGQGDQPQHF	5.13456e-05	8	TCRBV02-01*01	TCRBD01-01*01	TCRBJ01-05*01
AAGATCCAGCCTGCAAAGCTTGAGGACTCGGCCGTGTATCTCTGTGCCAGCAGCCCTGGACTAGAGGGCGAGCAGTACTTCGGGCCG	CASSPGLEGEQYF	5.13456e-05	8	TCRBV11-02*02	TCRBD02-01	TCRBJ02-07*01
CACATCAATTCCCTGGAGCTTGGTGACTCTGCTGTGTATTTCTGTGCCAGCAGCCAAGTCCATAATTCACCCCTCCACTTTGGGAAC	CASSQVHNSPLHF	5.13456e-05	8	TCRBV03	unknown	TCRBJ01-06*01
ACTGTGACATCGGCCCAAAAGAACCCGACAGCTTTCTATCTCTGTGCCAGTAGTATGACAGTTGTTCAGCCCCAGCATTTTGGTGAT	CASSMTVVQPQHF	5.13456e-05	8	TCRBV19-01	TCRBD01-01*01	TCRBJ01-05*01
TTGGCTGCTCCCTCCCAGACATCTGTGTACTTCTGTGCCAGCAGACGACCTAGCGGGGGTTTAGAAGAGACCCAGTACTTCGGGCCA	CASRRPSGGLEETQYF	5.13456e-05	8	TCRBV06-06	TCRBD02-01*01	TCRBJ02-05*01
AGGCTGGAGTTGGCTGCTCCCTCCCAGACATCTGTGTACTTCTGTGCCAGCAGTTACAAACAGAACACTGAAGCTTTCTTTGGACAA	CASSYKQNTEAFF	5.13456e-05	8	TCRBV06-06	TCRBD01-01*01	TCRBJ01-01*01
AAGATCCAGCGCACACAGCAGGAGGACTCCGCCGTGTATCTCTGTGCCAGCAGCCCACAGGGTTACAATGAGCAGTTCTTCGGGCCA	CASSPQGYNEQFF	5.13456e-05	8	TCRBV07-08*01	TCRBD01-01*01	TCRBJ02-01*01
CTGTCGGCTGCTCCCTCCCAGACATCTGTGTACTTCTGTGCCAGCAGTTCCCGCAGGAGCCAAAACTATGGCTACACCTTCGGTTCG	CASSSRRSQNYGYTF	5.13456e-05	8	TCRBV06-05*01	unknown	TCRBJ01-02*01
CAGCGCACAGAGCAGGGGGACTCGGCCATGTATCTCTGTGCCAGCAGCTTAGTCGGGGGCGAGAATTCACCCCTCCACTTTGGGAAC	CASSLVGGENSPLHF	5.13456e-05	8	TCRBV07-09	unknown	TCRBJ01-06*01
GCTGCTCCCTCCCAGACATCTGTGTACTTCTGTGCCAGCAGTGGCCCCACTAGTGGGCCCCACACCGGGGAGCTGTTTTTTGGAGAA	CASSGPTSGPHTGELFF	5.13456e-05	8	TCRBV06-01*01	TCRBD02-01	TCRBJ02-02*01
ATCAATTCCCTGGAGCTTGGTGACTCTGCTGTGTATTTCTGTGCCAGCAGCCAAGAGGGGCGTACAGATACGCAGTATTTTGGCCCA	CASSQEGRTDTQYF	5.13456e-05	8	TCRBV03	TCRBD01-01*01	TCRBJ02-03*01
CACCTACACGCCCTGCAGCCAGAAGACTCAGCCCTGTATCTCTGCGCCAGCAGCCGGGGAGGTCGGAACGAAGCTTTCTTTGGACAA	CASSRGGRNEAFF	5.13456e-05	8	TCRBV04-01*01	TCRBD02-01*02	TCRBJ01-01*01
CATCCTGAAGACAGCAGCTTCTACATCTGCAGTGCTAGAGACCCCCTAGCGGGGGCGCCTCTCGGGGAGACCCAGTACTTCGGGCCA	CSARDPLAGAPLGETQYF	5.13456e-05	8	TCRBV20	TCRBD02-01*01	TCRBJ02-05*01
AGCACCTTGGAGCTGGGGGACTCGGCCCTTTATCTTTGCGCCAGCAGCGCAAACAGCGGGGCGAATGAAAAACTGTTTTTTGGCAGT	CASSANSGANEKLFF	5.13456e-05	8	TCRBV05-01*01	TCRBD02-01*01	TCRBJ01-04*01
TCGGCTGCTCCCTCCCAGACATCTGTGTACTTCTGTGCCAGCACCCTGGGTGGCGGTGATAGCTCCTACGAGCAGTACTTCGGGCCG	CASTLGGGDSSYEQYF	5.13456e-05	8	TCRBV06	TCRBD02-01	TCRBJ02-07*01
GAGTCTGCTGCCTCCTCCCAGACATCTGTATATTTCTGCGCCAGCAGTGAGTCTGGACAGGGGATCACTGAAGCTTTCTTTGGACAA	CASSESGQGITEAFF	5.13456e-05	8	TCRBV10-01	TCRBD01-01*01	TCRBJ01-01*01
ACCAGTGCCCATCCTGAAGACAGCAGCTTCTACATCTGCAGTGCTAGAGATCGTGGGGGGGGCAAGGAGACCCAGTACTTCGGGCCA	CSARDRGGGKETQYF	5.13456e-05	8	TCRBV20	TCRBD02-01*01	TCRBJ02-05*01
CAGCAGGTAGTGCGAGGAGATTCGGCAGCTTATTTCTGTGCCAGCTCACCCTCACAGAGGTCAAACACTGAAGCTTTCTTTGGACAA	CASSPSQRSNTEAFF	5.13456e-05	8	TCRBV18-01*01	unknown	TCRBJ01-01*01
ACTCTGGAGTCCGCTACCAGCTCCCAGACATCTGTGTACTTCTGTGCCATCAACGGCAGGGAGGGCTACGAGCAGTACTTCGGGCCG	CAINGREGYEQYF	5.13456e-05	8	TCRBV10-03*01	TCRBD02-01*02	TCRBJ02-07*01
TCGGCCCAAAAGAACCCGACAGCTTTCTATCTCTGTGCCAGTAGTAGGGGATCTAGGGGGGCGAACACTGAAGCTTTCTTTGGACAA	CASSRGSRGANTEAFF	5.13456e-05	8	TCRBV19-01	unknown	TCRBJ01-01*01
CGCACAGAGCAGGGGGACTCGGCCATGTATCTCTGTGCCAGCATCTCGCGGAACGAGACCTTTTATCACGAGCAGTACTTCGGGCCG	CASISRNETFYHEQYF	5.13456e-05	8	TCRBV07-09	TCRBD02-01	TCRBJ02-07*01
CCCTCCCAGACATCTGTGTACTTCTGTGCCAGCAGTTACTCGATCTCTAGGACAACCAGCTCTGGAAACACCATATATTTTGGAGAG	CASSYSISRTTSSGNTIYF	5.13456e-05	8	TCRBV06	TCRBD01-01*01	TCRBJ01-03*01
CTGAAGATCCGGTCCACAAAGCTGGAGGACTCAGCCATGTACTTCTGTGCCAGCATAAGGCAGGGCAATGAGCAGTTCTTCGGGCCA	CASIRQGNEQFF	5.13456e-05	8	TCRBV02-01*01	TCRBD01-01*01	TCRBJ02-01*01
ACATCGGCCCAAAAGAACCCGACAGCTTTCTATCTCTGTGCCAGCTCGACGGAACAGGGGGCGTTTGAAAAACTGTTTTTTGGCAGT	CASSTEQGAFEKLFF	5.13456e-05	8	TCRBV19-01	TCRBD01-01*01	TCRBJ01-04*01
ATCCAGCGCACACAGCAGGAGGACTCGGCCGTGTATCTCTGTGCCAGCAGCCCAGACTACTCCACAGATACGCAGTATTTTGGCCCA	CASSPDYSTDTQYF	5.13456e-05	8	TCRBV07-02*01	TCRBD02-01	TCRBJ02-03*01
CTGTCGGCTGCTCCCTCCCAGACATCTGTGTACTTCTGTGCCAGCAGTTACGGCGGGGGGCACACAGATACGCAGTATTTTGGCCCA	CASSYGGGHTDTQYF	5.13456e-05	8	TCRBV06-05*01	TCRBD02-01*01	TCRBJ02-03*01
TCCCTGGAGCTTGGTGACTCTGCTGTGTATTTCTGTGCCAGCAGCCAAGGTCAGGGGGTATATAATTCACCCCTCCACTTTGGGAAC	CASSQGQGVYNSPLHF	5.13456e-05	8	TCRBV03	TCRBD01-01*01	TCRBJ01-06*01
GAACCCAGGGACTCAGCTGTGTACTTCTGTGCCAGCAGCACCCCGTTTGGAACGCATGGGGGGAGGACTGAAGCTTTCTTTGGACAA	CASSTPFGTHGGRTEAFF	5.13456e-05	8	TCRBV12	TCRBD02-01	TCRBJ01-01*01
GACATCCGCTCACCAGGCCTGGGGGACGCAGCCATGTACCTGTGTGCCACCAGCCAAGGTAGCGGGGGGGAGCAGTTCTTCGGGCCA	CATSQGSGGEQFF	5.13456e-05	8	TCRBV15-01*01	TCRBD02-01*01	TCRBJ02-01*01
CAGCCCTCAGAACCCAGGGACTCAGCTGTGTACTTCTGTGCCAGCAGTTTAGACCCCACCAGGGAGGGCGGCTACACCTTCGGTTCG	CASSLDPTREGGYTF	5.13456e-05	8	TCRBV12	TCRBD02-01*02	TCRBJ01-02*01
ACCTTGGAGCTGGGGGACTCGGCCCTTTATCTTTGCGCCAGCATCCCACTTCCAGGGGACTCAGGGTTCGGCTACACCTTCGGTTCG	CASIPLPGDSGFGYTF	5.13456e-05	8	TCRBV05-01*01	unknown	TCRBJ01-02*01
GTGACATCGGCCCAAAAGAACCCGACAGCTTTCTATCTCTGTGCCAGTAGTATCCAGGGAGGCCCCTATGGCTACACCTTCGGTTCG	CASSIQGGPYGYTF	5.13456e-05	8	TCRBV19-01	TCRBD02-01*02	TCRBJ01-02*01
GAGCTGGGGGACTCGGCCCTTTATCTTTGCGCCAGCAGCCCCCACCGCGGGGCGGGCAACTCTCAAGAGACCCAGTACTTCGGGCCA	CASSPHRGAGNSQETQYF	5.13456e-05	8	TCRBV05-01*01	TCRBD02-01*01	TCRBJ02-05*01
CGGTCCACAAAGCTGGAGGACTCAGCCATGTACTTCTGTGCCAGCAGGGCGATACGGGGAGAAGGTGAAAAACTGTTTTTTGGCAGT	CASRAIRGEGEKLFF	5.13456e-05	8	TCRBV02-01*01	TCRBD02-01	TCRBJ01-04*01
CAGCGCACAGAGCGGGGGGACTCAGCCGTGTATCTCTGTGCCAGCAGCCTCTCTCTGGGGGACACCGGGGAGCTGTTTTTTGGAGAA	CASSLSLGDTGELFF	5.13456e-05	8	TCRBV07-03*01	unknown	TCRBJ02-02*01
ACAGTGACCAGTGCCCATCCTGAAGACAGCAGCTTCTACATCTGCAGTGCTGCTAAGGGGGTAGAGTATGGCTACACCTTCGGTTCG	CSAAKGVEYGYTF	5.13456e-05	8	TCRBV20	TCRBD01-01*01	TCRBJ01-02*01
AAGATCCGGTCCACAAAGCTGGAGGACTCAGCCATGTACTTCTGTGCCAGAGGACAGGGAGGATCCTACGAGCAGTACTTCGGGCCG	CARGQGGSYEQYF	5.13456e-05	8	TCRBV02-01*01	TCRBD01-01*01	TCRBJ02-07*01
CGCACAGAGCAGGGGGACTCGGCCATGTATCTCTGTGCCAGCAGCATTGGGGACAGGGGGACCCCCGGGGAGCTGTTTTTTGGAGAA	CASSIGDRGTPGELFF	5.13456e-05	8	TCRBV07-09	TCRBD01-01*01	TCRBJ02-02*01
CGGTCCACAAAGCTGGAGGACTCAGCCATGTACTTCTGTGCCAGCATTTCCCCCAGGGTGGGCACAGATACGCAGTATTTTGGCCCA	CASISPRVGTDTQYF	5.13456e-05	8	TCRBV02-01*01	TCRBD01-01*01	TCRBJ02-03*01
GAGTCGGCTGCTCCCTCCCAAACATCTGTGTACTTCTGTGCCAGCAGACTTCCCGTGACAGGGGGCTATGAGCAGTTCTTCGGGCCA	CASRLPVTGGYEQFF	5.13456e-05	8	TCRBV06	TCRBD01-01*01	TCRBJ02-01*01
ACTGTGACATCGGCCCAAAAGAACCCGACAGCTTTCTATCTCTGTGCCAGTAGAGCATCAGGCGACACTGAAGCTTTCTTTGGACAA	CASRASGDTEAFF	5.13456e-05	8	TCRBV19-01	TCRBD01-01*01	TCRBJ01-01*01
TCGGCTGCTCCCTCCCAGACATCTGTGTACTTCTGTGCCAGCAGTGAAGCTCTACACAGCAATAATTCACCCCTCCACTTTGGGAAC	CASSEALHSNNSPLHF	5.13456e-05	8	TCRBV06-01*01	TCRBD01-01*01	TCRBJ01-06*01
ATCCGGTCCACAAAGCTGGAGGACTCAGCCATGTACTTCTGTGCCAGCAGTGACAGGGGCCGGTCCTACGAGCAGTACTTCGGGCCG	CASSDRGRSYEQYF	5.13456e-05	8	TCRBV02-01*01	TCRBD01-01*01	TCRBJ02-07*01
TTGGCGTCTGCTGTACCCTCTCAGACATCTGTGTACTTCTGTGCCAGCAGCGCTGCGGGGGGCACAGATACGCAGTATTTTGGCCCA	CASSAAGGTDTQYF	5.13456e-05	8	TCRBV06-04	TCRBD02-01*01	TCRBJ02-03*01
CTGAATGTGAACGCCTTGGAGCTGGACGACTCGGCCCTGTATCTCTGTGCCAGCAGCACCCACACCGGGGAGCTGTTTTTTGGAGAA	CASSTHTGELFF	5.13456e-05	8	TCRBV05-04*01	unknown	TCRBJ02-02*01
CAGCCCTCAGAACCCAGGGACTCAGCTGTGTACTTCTGTGCCAGCAGGGAACAGGGAAGTTTTTCCTACGAGCAGTACTTCGGGCCG	CASREQGSFSYEQYF	5.13456e-05	8	TCRBV12	TCRBD01-01*01	TCRBJ02-07*01
CAGCGCACACAGCAGGAGGACTCGGCCGTGTATCTCTGTGCCAGCAGCCCGCGCATGATGCCAGGTGAAAAACTGTTTTTTGGCAGT	CASSPRMMPGEKLFF	5.13456e-05	8	TCRBV07-02*01	TCRBD01-01*01	TCRBJ01-04*01
CTGGAGTCGCCCAGCCCCAACCAGACCTCTCTGTACTTCTGTGCCAGCAGTTTTCGAGGGGCCAATCAGCCCCAGCATTTTGGTGAT	CASSFRGANQPQHF	5.13456e-05	8	TCRBV27-01*01	unknown	TCRBJ01-05*01
CTGGAGTCTGCTGCCTCCTCCCAGACATCTGTATATTTCTGCGCCAGCAGTGTAGCACAAGGGGAGTTGGGGCAGTTCTTCGGGCCA	CASSVAQGELGQFF	5.13456e-05	8	TCRBV10-01	unknown	TCRBJ02-01*01
CTGACAGTGACCAGTGCCCATCCTGAAGACAGCAGCTTCTACATCTGCAGTGCTAGAGATGGGGAGGCCAAGCAGTACTTCGGGCCG	CSARDGEAKQYF	5.13456e-05	8	TCRBV20	TCRBD02-01*02	TCRBJ02-07*01
AAGATCCAGCCCTCAGAACCCAGGGACTCAGCTGTGTACTTCTGTGCCAGCGGGATGCAGGGGAGGTTTGGCTACACCTTCGGTTCG	CASGMQGRFGYTF	5.13456e-05	8	TCRBV12	unknown	TCRBJ01-02*01
ATCCAGCCTGCAGAGCTTGGGGACTCGGCCATGTATCTCTGTGCCAGCAGTACGACAGGGAACCGCTACGAGCAGTACTTCGGGCCG	CASSTTGNRYEQYF	5.13456e-05	8	TCRBV11-01*01	TCRBD01-01*01	TCRBJ02-07*01
AGGCTGCTGTCGGCTGCTCCCTCCCAGACATCTGTGTACTTCTGTGCCAGCATGGGCAGTTCTAATGAAAAACTGTTTTTTGGCAGT	CASMGSSNEKLFF	5.13456e-05	8	TCRBV06-05*01	TCRBD01-01*01	TCRBJ01-04*01
ATCCAGCGCACAGAGCGGGGGGACTCAGCCGTGTATCTCTGTGCCAGCAGCCCTAACGCGAACACTGGGGAGCTGTTTTTTGGAGAA	CASSPNANTGELFF	5.13456e-05	8	TCRBV07-03*01	unknown	TCRBJ02-02*01
ATCCAGCCTGCAAAGCTTGAGGACTCGGCCGTGTATCTCTGTGCCAGCAGCTGGGGACAGGGGGTGAGGGGCTACACCTTCGGTTCG	CASSWGQGVRGYTF	5.13456e-05	8	TCRBV11-02*02	TCRBD01-01*01	TCRBJ01-02*01
ATCCAGCGCACACAGCAGGAGGACTCGGCCGTGTATCTCTGTGCCAGCAGCTTAGCTATGGGTGGAGATACGCAGTATTTTGGCCCA	CASSLAMGGDTQYF	5.13456e-05	8	TCRBV07-02*01	unknown	TCRBJ02-03*01
CTGAGGATCCAGCAGGTAGTGCGAGGAGATTCGGCAGCTTATTTCTGTGCCAGCTCACCGAGGGCCGACGAGCAGTACTTCGGGCCG	CASSPRADEQYF	5.13456e-05	8	TCRBV18-01*01	TCRBD02-01*02	TCRBJ02-07*01
GAGTCGCCCAGCCCCAACCAGACCTCTCTGTACTTCTGTGCCAGCAGTTTAGGGGCAGGGTTATCTTATGGCTACACCTTCGGTTCG	CASSLGAGLSYGYTF	5.13456e-05	8	TCRBV27-01*01	TCRBD01-01*01	TCRBJ01-02*01
CTCACTGTGACATCGGCCCAAAAGAACCCGACAGCTTTCTATCTCTGTGCCAGTAGTATGAGGGTAACTGAAGCTTTCTTTGGACAA	CASSMRVTEAFF	5.13456e-05	8	TCRBV19-01	TCRBD02-01*02	TCRBJ01-01*01
CTGACAGTGACCAGTGCCCATCCTGAAGACAGCAGCTTCTACATCTGCAGTGCTAGAGTCACAGATCAGCCCCAGCATTTTGGTGAT	CSARVTDQPQHF	5.13456e-05	8	TCRBV20	TCRBD01-01*01	TCRBJ01-05*01
GTGACATCGGCCCAAAAGAACCCGACAGCTTTCTATCTCTGTGCCAGTAGTAACCACAAGAGCCCCTACGAGCAGTACTTCGGGCCG	CASSNHKSPYEQYF	5.13456e-05	8	TCRBV19-01	unknown	TCRBJ02-07*01
ATCCAGCGCACAGAGCAGGGGGACTCGGCCATGTATCTCTGTGCCAGCAGAAGGGACAGGGTGGCAGATACGCAGTATTTTGGCCCA	CASRRDRVADTQYF	5.13456e-05	8	TCRBV07-09	TCRBD01-01*01	TCRBJ02-03*01
CAGCAGGTAGTGCGAGGAGATTCGGCAGCTTATTTCTGTGCCAGCTCACCACCCTCAGGGAAGGACAATGAGCAGTTCTTCGGGCCA	CASSPPSGKDNEQFF	5.13456e-05	8	TCRBV18-01*01	TCRBD01-01*01	TCRBJ02-01*01
CAGCCCTCAGAACCCAGGGACTCAGCTGTGTACTTCTGTGCCAGCAGTTTAGCGACAGGGGGCTTTCAGCCCCAGCATTTTGGTGAT	CASSLATGGFQPQHF	5.13456e-05	8	TCRBV12	TCRBD01-01*01	TCRBJ01-05*01
AATTCCCTGGAGCTTGGTGACTCTGCTGTGTATTTCTGTGCCAGCAGCCACCGAGGGGCATCGGGAAACACCATATATTTTGGAGAG	CASSHRGASGNTIYF	5.13456e-05	8	TCRBV03	unknown	TCRBJ01-03*01
CAGCCCTCAGAACCCAGGGACTCAGCTGTGTACTTCTGTGCCAGCAGTCCCGGGGGGGGCATGAACACTGAAGCTTTCTTTGGACAA	CASSPGGGMNTEAFF	5.13456e-05	8	TCRBV12	TCRBD02-01*01	TCRBJ01-01*01
AATGTGAACGCCTTGTTGCTGGGGGACTCGGCCCTCTATCTCTGTGCCAGCAGCTTGGGGCCGGGCCAGCCCCAGCATTTTGGTGAT	CASSLGPGQPQHF	5.13456e-05	8	TCRBV05-06*01	unknown	TCRBJ01-05*01
GTGACATCGGCCCAAAAGAACCCGACAGCTTTCTATCTCTGTGCCAGCTCCGGGACTAGCGGTTACAATGAGCAGTTCTTCGGGCCA	CASSGTSGYNEQFF	5.13456e-05	8	TCRBV19-01	TCRBD02-01	TCRBJ02-01*01
GTGACCAGTGCCCATCCTGAAGACAGCAGCTTCTACATCTGCAGTGCCTCCCCTGCGAGTAGCAATCAGCCCCAGCATTTTGGTGAT	CSASPASSNQPQHF	5.13456e-05	8	TCRBV20	TCRBD02-01	TCRBJ01-05*01
ACAGAGCAGGGGGACTCGGCCATGTATCTCTGTGCCAGCAGCTCACCTAAGAGGCAGGGAAGCACAGATACGCAGTATTTTGGCCCA	CASSSPKRQGSTDTQYF	5.13456e-05	8	TCRBV07-09	TCRBD01-01*01	TCRBJ02-03*01
ATCCAGCCCTCAGAACCCAGGGACTCAGCTGTGTACTTCTGTGCCAGCAGTACAGGGTATGGCGGCCAGCCCCAGCATTTTGGTGAT	CASSTGYGGQPQHF	5.13456e-05	8	TCRBV12	TCRBD01-01*01	TCRBJ01-05*01
CTCACTCTGGAGTCCGCTACCAGCTCCCAGACATCTGTGTACTTCTGTGCCATCAGGACTAGCACAGATACGCAGTATTTTGGCCCA	CAIRTSTDTQYF	5.13456e-05	8	TCRBV10-03*01	TCRBD02-01	TCRBJ02-03*01
AGTGCCCATCCTGAAGACAGCAGCTTCTACATCTGCAGTGCTGCCAACCGTAGGACAGTGAACACCGGGGAGCTGTTTTTTGGAGAA	CSAANRRTVNTGELFF	5.13456e-05	8	TCRBV20	TCRBD01-01*01	TCRBJ02-02*01
CAGCCAGAAGACTCAGCCCTGTATCTCTGCGCCAGCAGCCAAGAAAGGGGGCTCCAGGGATTCACAGATACGCAGTATTTTGGCCCA	CASSQERGLQGFTDTQYF	5.13456e-05	8	TCRBV04-01*01	TCRBD01-01*01	TCRBJ02-03*01
AGCTCTCTGGAGCTGGGGGACTCAGCTTTGTATTTCTGTGCCAGCAGCGTAGGTTCACTCAGCACAGATACGCAGTATTTTGGCCCA	CASSVGSLSTDTQYF	5.13456e-05	8	TCRBV09-01	TCRBD02-01	TCRBJ02-03*01
GAGTCGGCTGCTCCCTCCCAGACATCTGTGTACTTCTGTGCCAGCAGTGAAGCTGGCAGGGGGCTTTCACCCCTCCACTTTGGGAAC	CASSEAGRGLSPLHF	5.13456e-05	8	TCRBV06-01*01	TCRBD01-01*01	TCRBJ01-06*01
CTGCTGTCGGCTGCTCCCTCCCAGACATCTGTGTACTTCTGTGCCAGCAGCCGCCCCTGGGGGCACAATGAGCAGTTCTTCGGGCCA	CASSRPWGHNEQFF	5.13456e-05	8	TCRBV06-05*01	TCRBD01-01*01	TCRBJ02-01*01
CTGCTGGGGTTGGAGTCGGCTGCTCCCTCCCAAACATCTGTGTACTTCTGTGCCAGCAGTCATGGGGTCACCCAGTACTTCGGGCCA	CASSHGVTQYF	5.13456e-05	8	TCRBV06	unknown	TCRBJ02-05*01
CTGGAGTCGGCTGCTCCCTCCCAGACATCTGTGTACTTCTGTGCCAGCAGTGAAGTTTATCCCAGGGATGAAGCTTTCTTTGGACAA	CASSEVYPRDEAFF	5.13456e-05	8	TCRBV06-01*01	TCRBD01-01*01	TCRBJ01-01*01
AGTGCCCATCCTGAAGACAGCAGCTTCTACATCTGCAGTGCTAGAGTAAGGGGTAAGGGATCCTACAATGAGCAGTTCTTCGGGCCA	CSARVRGKGSYNEQFF	5.13456e-05	8	TCRBV20	TCRBD01-01*01	TCRBJ02-01*01
CACGCCCTGCAGCCAGAAGACTCAGCCCTGTATCTCTGCGCCAGCAGCCAAGGGGGACTAGGTGGGGATGAGCAGTTCTTCGGGCCA	CASSQGGLGGDEQFF	5.13456e-05	8	TCRBV04-01*01	TCRBD02-01	TCRBJ02-01*01
CAGCCTGCAAAGCTTGAGGACTCGGCCGTGTATCTCTGTGCCAGCAGCTTAGATCCGAGCCTGTACACTGAAGCTTTCTTTGGACAA	CASSLDPSLYTEAFF	5.13456e-05	8	TCRBV11-02*02	TCRBD02-01	TCRBJ01-01*01
CAGGAGGACTCCGCCGTGTATCTCTGTGCCAGCAGCTTAGCGTTCGCGACTAGCGGGGGGACCAAAAACATTCAGTACTTCGGCGCC	CASSLAFATSGGTKNIQYF	5.13456e-05	8	TCRBV07-08*01	TCRBD02-01*01	TCRBJ02-04*01
CTGTCGGCTGCTCCCTCCCAGACATCTGTGTACTTCTGTGCCAGCAGTTATCGCCCCTTAGGGAATTCACCCCTCCACTTTGGGAAC	CASSYRPLGNSPLHF	5.13456e-05	8	TCRBV06-05*01	unknown	TCRBJ01-06*01
CTGAAGATCCAGCCCTCAGAACCCAGGGACTCAGCTGTGTACTTCTGTGCCAGCAGTTTGCGGGGTCAGCCCCAGCATTTTGGTGAT	CASSLRGQPQHF	5.13456e-05	8	TCRBV12	TCRBD02-01*01	TCRBJ01-05*01
ATCCAGCAGGTAGTGCGAGGAGATTCGGCAGCTTATTTCTGTGCCAGCTCACCACAAAAGATCACCGGGGAGCTGTTTTTTGGAGAA	CASSPQKITGELFF	5.13456e-05	8	TCRBV18-01*01	unknown	TCRBJ02-02*01
CATCCGCTCACCAGGCCTGGGGACGCAGCCATGTACCTGTGTGCCACCAGCAGAGGACAGGGCCGTACACCCCTCCACTTTGGGAAC	CATSRGQGRTPLHF	5.13456e-05	8	TCRBV15-01*01	TCRBD01-01*01	TCRBJ01-06*01
ATCCAGCGCACAGAGCAGGGGGACTCGGCCATGTATCTCTGTGCCAGCAGCCCCCAGGGAAGTTCTTCACCCCTCCACTTTGGGAAC	CASSPQGSSSPLHF	5.13456e-05	8	TCRBV07-09	TCRBD01-01*01	TCRBJ01-06*01
GAGATCCAGCGCACAGAGCAGGGGGACTCGGCCATGTATCTCTGTGCCAGCACCCCGGGACAGGGTCCCGAGCAGTACTTCGGGCCG	CASTPGQGPEQYF	5.13456e-05	8	TCRBV07-09	TCRBD01-01*01	TCRBJ02-07*01
CTCAGGCTGGAGTTGGCTGCTCCCTCCCAGACATCTGTGTACTTCTGTGCCAGCAGTACTGGTGGGTACGAGCAGTACTTCGGGCCG	CASSTGGYEQYF	5.13456e-05	8	TCRBV06-06	unknown	TCRBJ02-07*01
AATGTGAGCACCTTGGAGCTGGGGGACTCGGCCCTTTATCTTTGCGCCAGCAGCTTGGAGGGGCGCTATGGCTACACCTTCGGTTCG	CASSLEGRYGYTF	5.13456e-05	8	TCRBV05-01*01	TCRBD01-01*01	TCRBJ01-02*01
AACCTGAGCTCTCTGGAGCTGGGGGACTCAGCTTTGTATTTCTGTGCCAGCAGCGTAGTCGTTGGGACTGAAGCTTTCTTTGGACAA	CASSVVVGTEAFF	5.13456e-05	8	TCRBV09-01	unknown	TCRBJ01-01*01
ACAGAGCAGGGGGACTCGGCCATGTATCTCTGTGCCAGCAGCCTAAAACTGGCGATGGCCCCTGGGGAGACCCAGTACTTCGGGCCA	CASSLKLAMAPGETQYF	5.13456e-05	8	TCRBV07-09	unknown	TCRBJ02-05*01
CACACCCTGCAGCCAGAAGACTCGGCCCTGTATCTCTGCGCCAGCAGCCAAGATTCCGGGACAGCTTACGAGCAGTACTTCGGGCCG	CASSQDSGTAYEQYF	5.13456e-05	8	TCRBV04-03*01	TCRBD01-01*01	TCRBJ02-07*01
TCGGCCCAAAAGAACCCGACAGCTTTCTATCTCTGTGCCAGTAGTATTCCCGGGACAGGGGGAGGGAAGACCCAGTACTTCGGGCCA	CASSIPGTGGGKTQYF	5.13456e-05	8	TCRBV19-01	TCRBD01-01*01	TCRBJ02-05*01
GTGACATCGGCCCAAAAGAACCCGACAGCTTTCTATCTCTGTGCCAGTAGTAGAGTCCTAGGATTATATGGCTACACCTTCGGTTCG	CASSRVLGLYGYTF	5.13456e-05	8	TCRBV19-01	TCRBD02-01	TCRBJ01-02*01
CGCTCACCAGGCCTGGGGGACGCAGCCATGTACCTGTGTGCCACCAGCACGCGGACAGGGGGCGGTCAGCCCCAGCATTTTGGTGAT	CATSTRTGGGQPQHF	5.13456e-05	8	TCRBV15-01*01	TCRBD01-01*01	TCRBJ01-05*01
ACCTTGGAGCTGGGGGACTCGGCCCTTTATCTTTGCGCCAGCAGCTTGGGTGGGACTAGCGGCACAGATACGCAGTATTTTGGCCCA	CASSLGGTSGTDTQYF	5.13456e-05	8	TCRBV05-01*01	TCRBD02-01	TCRBJ02-03*01
CGCTCACCAGGCCTGGGGGACGCAGCCATGTACCTGTGTGCCACCAGCAGAGATCCCTCAGGCAATCAGCCCCAGCATTTTGGTGAT	CATSRDPSGNQPQHF	5.13456e-05	8	TCRBV15-01*01	TCRBD01-01*01	TCRBJ01-05*01
ATCAATTCCCTGGAGCTTGGTGACTCTGCTGTGTATTTCTGTGCCAGCAGCCAAGGGCCGATAAATCAGCCCCAGCATTTTGGTGAT	CASSQGPINQPQHF	5.13456e-05	8	TCRBV03	TCRBD01-01*01	TCRBJ01-05*01
CGCACAGAGCAGGGGGACTCGGCCATGTATCTCTGTGCCAGCAGCTTGACAGGGGCGTCCGGCACAGATACGCAGTATTTTGGCCCA	CASSLTGASGTDTQYF	4.49274e-05	7	TCRBV07-09	TCRBD01-01*01	TCRBJ02-03*01
AATTCCCTGGAGCTTGGTGACTCTGCTGTGTATTTCTGTGCCAGCAGCCAAGGGTCAGGGGGCTCAGCTGAAGCTTTCTTTGGACAA	CASSQGSGGSAEAFF	4.49274e-05	7	TCRBV03	TCRBD01-01*01	TCRBJ01-01*01
CACGCCCTGCAGCCAGAAGACTCAGCCCTGTATCTCTGCGCCAGCAGCCAAGGTCGCACCGGCAATCAGCCCCAGCATTTTGGTGAT	CASSQGRTGNQPQHF	4.49274e-05	7	TCRBV04-01*01	unknown	TCRBJ01-05*01
CAGCCTGCAAAGCTTGAGGACTCGGCCGTGTATCTCTGTGCCAGCAGCTTAGAACGGGGTACGTCCTACGAGCAGTACTTCGGGCCG	CASSLERGTSYEQYF	4.49274e-05	7	TCRBV11-02*02	TCRBD02-01*01	TCRBJ02-07*01
CAGCCAGAAGACTCAGCCCTGTATCTCTGCGCCAGCAGCCAAGACTTTGTTAGGGCAGGCGATCGAGGTGAGCAGTTCTTCGGGCCA	CASSQDFVRAGDRGEQFF	4.49274e-05	7	TCRBV04-01*01	unknown	TCRBJ02-01*01
AGCACCTTGGAGCTGGGGGACTCGGCCCTTTATCTTTGCGCCAGCAGCTTGCTAGCGGACAGGAGGGATGAGCAGTTCTTCGGGCCA	CASSLLADRRDEQFF	4.49274e-05	7	TCRBV05-01*01	unknown	TCRBJ02-01*01
GAGTCGGCTGCTCCCTCCCAAACATCTGTGTACTTCTGTGCCAGCAGCTACGGTAGGAAGGGCAGTCAGCCCCAGCATTTTGGTGAT	CASSYGRKGSQPQHF	4.49274e-05	7	TCRBV06	unknown	TCRBJ01-05*01
CAGGTAGTGCGAGGAGATTCGGCAGCTTATTTCTGTGCCAGCTCACCCTCCACGGGACAGGGGAATCAGCCCCAGCATTTTGGTGAT	CASSPSTGQGNQPQHF	4.49274e-05	7	TCRBV18-01*01	TCRBD01-01*01	TCRBJ01-05*01
GAGTCTGCCATCCCCAACCAGACAGCTCTTTACTTCTGTGCCACCAAAAGCCCGGACATCGCCAATTCACCCCTCCACTTTGGGAAC	CATKSPDIANSPLHF	4.49274e-05	7	TCRBV24	TCRBD01-01*01	TCRBJ01-06*01
AAGATCCAGCCCTCAGAACCCAGGGACTCAGCTGTGTACTTCTGTGCCAGCAGTCTTGGACAGGGAGACGAGCAGTACTTCGGGCCG	CASSLGQGDEQYF	4.49274e-05	7	TCRBV12	TCRBD01-01*01	TCRBJ02-07*01
AGCTCTCTGGAGCTGGGGGACTCAGCTTTGTATTTCTGTGCCAGCAGCGTAGAAATCGGGACAGGGGCAAAACTGTTTTTTGGCAGT	CASSVEIGTGAKLFF	4.49274e-05	7	TCRBV09-01	TCRBD01-01*01	TCRBJ01-04*01
AAGATCCGGTCCACAAAGCTGGAGGACTCAGCCATGTACTTCTGTGCCAGCAGTGGACAGATGAACACTGAAGCTTTCTTTGGACAA	CASSGQMNTEAFF	4.49274e-05	7	TCRBV02-01*01	TCRBD01-01*01	TCRBJ01-01*01
GCCTTGGAGCTGGACGACTCGGCCCTGTATCTCTGTGCCAGCAGCGCACCCGGGACAGGGGATTCAGAGACCCAGTACTTCGGGCCA	CASSAPGTGDSETQYF	4.49274e-05	7	TCRBV05-04*01	TCRBD01-01*01	TCRBJ02-05*01
CTGGAGTTGGCTGCTCCCTCCCAGACATCTGTGTACTTCTGTGCCAGCAGCCAGTCGGACAGTAATCAGCCCCAGCATTTTGGTGAT	CASSQSDSNQPQHF	4.49274e-05	7	TCRBV06-06	TCRBD01-01*01	TCRBJ01-05*01
CTGGAGTCGGCTGCTCCCTCCCAGACATCTGTGTACTTCTGTGCCAGCAGTCCCCAGGGACCCCCAGATACGCAGTATTTTGGCCCA	CASSPQGPPDTQYF	4.49274e-05	7	TCRBV06-01*01	unknown	TCRBJ02-03*01
ATCCAGCCCTCAGAACCCAGGGACTCAGCTGTGTACTTCTGTGCCAGCTCCACCGCGGGGGCGAACACTGAAGCTTTCTTTGGACAA	CASSTAGANTEAFF	4.49274e-05	7	TCRBV12	TCRBD02-01*01	TCRBJ01-01*01
ACATCGGCCCAAAAGAACCCGACAGCTTTCTATCTCTGTGCCAGTAGACCAGGGAAACAGGGCCTCTATGGCTACACCTTCGGTTCG	CASRPGKQGLYGYTF	4.49274e-05	7	TCRBV19-01	TCRBD01-01*01	TCRBJ01-02*01
CTGACGATCCAGCGCACAGAGCAGCGGGACTCGGCCATGTATCGCTGTGCCAGCAGCCTTCCCAATTCACCCCTCCACTTTGGGAAC	CASSLPNSPLHF	4.49274e-05	7	TCRBV07-06*01	TCRBD02-01	TCRBJ01-06*01
AGCACCTTGGAGCTGGGGGACTCGGCCCTTTATCTTTGCGCCAGCAGCTTGGACGGGGAGCCCTACAATGAGCAGTTCTTCGGGCCA	CASSLDGEPYNEQFF	4.49274e-05	7	TCRBV05-01*01	TCRBD02-01	TCRBJ02-01*01
ACGATCCAGCGCACACAGCAGGAGGACTCGGCCGTGTATCTCTGTGCCAGCATCTTCACGACAGCCGGTGGCTACACCTTCGGTTCG	CASIFTTAGGYTF	4.49274e-05	7	TCRBV07-02*01	TCRBD01-01*01	TCRBJ01-02*01
CTACACACCCTGCAGCCAGAAGACTCGGCCCTGTATCTCTGTGCCAGCAGCCAAGGGGCTAGCCGGGAGACCCAGTACTTCGGGCCA	CASSQGASRETQYF	4.49274e-05	7	TCRBV04-02*01	TCRBD02-01	TCRBJ02-05*01
GAGCTTGGTGACTCTGCTGTGTATTTCTGTGCCAGCAGCCAAGTTCTGGGAAGGGGGGGGAGGACAGATACGCAGTATTTTGGCCCA	CASSQVLGRGGRTDTQYF	4.49274e-05	7	TCRBV03	TCRBD02-01*01	TCRBJ02-03*01
GACATCCGCTCACCAGGCCTGGGGGACGCAGCCATGTACCTGTGTGCCACCAGCAGAGATGGGTTCCGGGAGCTGTTTTTTGGAGAA	CATSRDGFRELFF	4.49274e-05	7	TCRBV15-01*01	unknown	TCRBJ02-02*01
AAGATCCAGCCTGCAAAGCTTGAGGACTCGGCCGTGTATCTCTGTGCCAGCAGCTTAGGCCCTAATTCACCCCTCCACTTTGGGAAC	CASSLGPNSPLHF	4.49274e-05	7	TCRBV11-02*02	unknown	TCRBJ01-06*01
ACTGTGAGCAACATGAGCCCTGAAGACAGCAGCATATATCTCTGCAGCGTTAGAAGGCAGAACACCGGGGAGCTGTTTTTTGGAGAA	CSVRRQNTGELFF	4.49274e-05	7	TCRBV29-01*01	unknown	TCRBJ02-02*01
CACATCAATTCCCTGGAGCTTGGTGACTCTGCTGTGTATTTCTGTGCCAGCAGCGATTCGATCCTCTATGGCTACACCTTCGGTTCG	CASSDSILYGYTF	4.49274e-05	7	TCRBV03	unknown	TCRBJ01-02*01
ATCCTGGAGTCGCCCAGCCCCAACCAGACCTCTCTGTACTTCTGTGCCAGCAGTTCCGAGCCCTACAATGAGCAGTTCTTCGGGCCA	CASSSEPYNEQFF	4.49274e-05	7	TCRBV27-01*01	TCRBD02-01	TCRBJ02-01*01
CCTGCAGAGCTTGGGGACTCGGCCGTGTATCTCTGTGCCAGCAGCTTAGGATCTACCGGGACAGCAGATACGCAGTATTTTGGCCCA	CASSLGSTGTADTQYF	4.49274e-05	7	TCRBV11-03*01	TCRBD01-01*01	TCRBJ02-03*01
GTGAGCAACATGAGCCCTGAAGACAGCAGCATATATCTCTGCAGCGTGGAGTCCGGGACTACCACCGGGGAGCTGTTTTTTGGAGAA	CSVESGTTTGELFF	4.49274e-05	7	TCRBV29-01*01	TCRBD02-01	TCRBJ02-02*01
ACCAGTGCCCATCCTGAAGACAGCAGCTTCTACATCTGCAGTGCTAGGCCCATAGGGGGTAGGGTCTACGAGCAGTACTTCGGGCCG	CSARPIGGRVYEQYF	4.49274e-05	7	TCRBV20	TCRBD01-01*01	TCRBJ02-07*01
CTCAGGCTGGAGTTGGCTGCTCCCTCCCAGACATCTGTGTACTTCTGTGCCAGCAAAGGGACGAACACTGAAGCTTTCTTTGGACAA	CASKGTNTEAFF	4.49274e-05	7	TCRBV06-06	unknown	TCRBJ01-01*01
CAGCCTGCAAAGCTTGAGGACTCGGCCGTGTATCTCTGTGCCAGCAGCTTAGGCCCAGGGGCTAATTCACCCCTCCACTTTGGGAAC	CASSLGPGANSPLHF	4.49274e-05	7	TCRBV11-02*02	TCRBD01-01*01	TCRBJ01-06*01
ACCAGTGCCCATCCTGAAGACAGCAGCTTCTACATCTGCAGTGCTAGAGATTTACTAGTAATAGGAAATGAGCAGTTCTTCGGGCCA	CSARDLLVIGNEQFF	4.49274e-05	7	TCRBV20	TCRBD02-01	TCRBJ02-01*01
AGCTCTCTGGAGCTGGGGGACTCAGCTTTGTATTTCTGTGCCAGCAGCGCACCAGCGGGGGGTCAAGAGACCCAGTACTTCGGGCCA	CASSAPAGGQETQYF	4.49274e-05	7	TCRBV09-01	TCRBD02-01*01	TCRBJ02-05*01
CATCCTGAAGACAGCAGCTTCTACATCTGCAGTGTTCGCACTAGCGGGCCAGCAAGCCCCCTGGGAGAGACCCAGTACTTCGGGCCA	CSVRTSGPASPLGETQYF	4.49274e-05	7	TCRBV20	TCRBD02-01	TCRBJ02-05*01
CTGTCGGCTGCTCCCTCCCAGACATCTGTGTACTTCTGTGCCAGTTGGACAGGCTCCATCTTTGGAAACACCATATATTTTGGAGAG	CASWTGSIFGNTIYF	4.49274e-05	7	TCRBV06-05*01	TCRBD01-01*01	TCRBJ01-03*01
CGGTCCACAAAGCTGGAGGACTCAGCCATGTACTTCTGTGCCAGCACCGAATATAACGGGGATCTCCACGAGCAGTACTTCGGGCCG	CASTEYNGDLHEQYF	4.49274e-05	7	TCRBV02-01*01	TCRBD02-01*01	TCRBJ02-07*01
AGCACCTTGGAGCTGGGGGACTCGGCCCTTTATCTTTGCGCCAGCAGCTTGATGGCAGGGGCGGACAATGAGCAGTTCTTCGGGCCA	CASSLMAGADNEQFF	4.49274e-05	7	TCRBV05-01*01	TCRBD01-01*01	TCRBJ02-01*01
CAGCCTGCAAAGCTTGAGGACTCGGCCGTGTATCTCTGTGCCAGCAGCTATGGGACAGGGAGAACCTACGAGCAGTACTTCGGGCCG	CASSYGTGRTYEQYF	4.49274e-05	7	TCRBV11-02*02	TCRBD01-01*01	TCRBJ02-07*01
GCCTTGGAGCTGGACGACTCGGCCCTGTATCTCTGTGCCAGCAGCTTGGCCCCCGGACAGGGGGCAGGCGAGCAGTACTTCGGGCCG	CASSLAPGQGAGEQYF	4.49274e-05	7	TCRBV05-04*01	TCRBD01-01*01	TCRBJ02-07*01
ATTCTGGAGTCCGCCAGCACCAACCAGACATCTATGTACCTCTGTGCCAGCAGACCAGGGCTTACCGGGGAGCTGTTTTTTGGAGAA	CASRPGLTGELFF	4.49274e-05	7	TCRBV28-01*01	TCRBD01-01*01	TCRBJ02-02*01
ACCAGTGCCCATCCTGAAGACAGCAGCTTCTACATCTGCAGTGCTAGAGTGGCGGGGGGGTCCCGCTACGAGCAGTACTTCGGGCCG	CSARVAGGSRYEQYF	4.49274e-05	7	TCRBV20	TCRBD02-01*01	TCRBJ02-07*01
ATCCAGCCTGCAAAGCTTGAGGACTCGGCCGTGTATCTCTGTGCCAGCAGCTTACCACAGCCCAATTCACCCCTCCACTTTGGGAAC	CASSLPQPNSPLHF	4.49274e-05	7	TCRBV11-02*02	TCRBD01-01*01	TCRBJ01-06*01
CAGCCCTCAGAACCCAGGGACTCAGCTGTGTACTTCTGTGCCAGCAGACCCACTAGCGGGGGTTACAATGAGCAGTTCTTCGGGCCA	CASRPTSGGYNEQFF	4.49274e-05	7	TCRBV12	TCRBD02-01*01	TCRBJ02-01*01
ATCCGGTCCACAAAGCTGGAGGACTCAGCCATGTACTTCTGTGCCAGCAGTGGAGTAGCGGGGGCCTACGAGCAGTACTTCGGGCCG	CASSGVAGAYEQYF	4.49274e-05	7	TCRBV02-01*01	TCRBD02-01*01	TCRBJ02-07*01
CTGACCCTGGAGTCTGCCAGGCCCTCACATACCTCTCAGTACCTCTGTGCCAGCAGTGTTACTCCACAGGGCTACACCTTCGGTTCG	CASSVTPQGYTF	4.49274e-05	7	TCRBV25-01*01	TCRBD01-01*01	TCRBJ01-02*01
AAGATCCGGTCCACAAAGCTGGAGGACTCAGCCATGTACTTCTGTGCCAGCGTGGGGTCGGGCAATCAGCCCCAGCATTTTGGTGAT	CASVGSGNQPQHF	4.49274e-05	7	TCRBV02-01*01	unknown	TCRBJ01-05*01
CAGCGCACACAGCAGGAGGACTCGGCCGTGTATCTCTGTGCCAGCAGCTTATCAGTCGGGGAAAATTCACCCCTCCACTTTGGGAAC	CASSLSVGENSPLHF	4.49274e-05	7	TCRBV07-02*01	TCRBD02-01*01	TCRBJ01-06*01
TCAGCTACCCGCTCCCAGACATCTGTGTATTTCTGCGCCAGCAGTGAGTCGAATCAAGGGTACGGCGGGGAGCTGTTTTTTGGAGAA	CASSESNQGYGGELFF	4.49274e-05	7	TCRBV10-02*01	unknown	TCRBJ02-02*01
GCAAAGCTTGAGGACTCGGCCGTGTATCTCTGTGCCAGCAGCCCCCTTGGCCAAGGGGGCTTTAACACTGAAGCTTTCTTTGGACAA	CASSPLGQGGFNTEAFF	4.49274e-05	7	TCRBV11-02*02	TCRBD01-01*01	TCRBJ01-01*01
CAGCGCACACAGCAGGAGGACTCGGCCGTGTATCTCTGTGCCAGCAGCACTAGCGGGGGCTTCCAAGAGACCCAGTACTTCGGGCCA	CASSTSGGFQETQYF	4.49274e-05	7	TCRBV07-02*01	TCRBD02-01*01	TCRBJ02-05*01
GTGACATCGGCCCAAAAGAACCCGACAGCTTTCTATCTCTGTGCCACTACCCCGGGACAGGGGGCTCCTGGCTACACCTTCGGTTCG	CATTPGQGAPGYTF	4.49274e-05	7	TCRBV19-01	TCRBD01-01*01	TCRBJ01-02*01
ACTCTGAAGGTGCAGCCTGCAGAACTGGAGGATTCTGGAGTTTATTTCTGTGCCAGCAGCCAAGTGCGAGAGCAGTACTTCGGGCCG	CASSQVREQYF	4.49274e-05	7	TCRBV14-01*01	TCRBD02-01	TCRBJ02-07*01
CGCACAGAGCAGCGGGACTCAGCCATGTATCGCTGTGCCAGCAGCTTAGGCCGTAGCATAAACACCGGGGAGCTGTTTTTTGGAGAA	CASSLGRSINTGELFF	4.49274e-05	7	TCRBV07-07*01	TCRBD02-01	TCRBJ02-02*01
GAGTCAGCTGCTCCCTCCCAGACATCTGTGTACTTCTGTGCCAGCAGTTATTCCGGGGCCCTCACAGATACGCAGTATTTTGGCCCA	CASSYSGALTDTQYF	4.49274e-05	7	TCRBV06-09*01	unknown	TCRBJ02-03*01
CTACACACCCTGCAGCCAGAAGACTCGGCCCTGTATCTCTGTGCCAGCAGAAGGGGGGGGCCCCCGAGTGAGCAGTTCTTCGGGCCA	CASRRGGPPSEQFF	4.49274e-05	7	TCRBV04-02*01	TCRBD02-01*01	TCRBJ02-01*01
ACTGTGAGCAACATGAGCCCTGAAGACAGCAGCATATATCTCTGCAGCGTTCGTGACAGCACCCGTTATGGCTACACCTTCGGTTCG	CSVRDSTRYGYTF	4.49274e-05	7	TCRBV29-01*01	TCRBD01-01*01	TCRBJ01-02*01
CTGCTGTCGGCTGCTCCCTCCCAGACATCTGTGTACTTCTGTGCCAGCAGCCACCTAGACAGGGGCCATGAAGCTTTCTTTGGACAA	CASSHLDRGHEAFF	4.49274e-05	7	TCRBV06-05*01	TCRBD01-01*01	TCRBJ01-01*01
GTGAACGCCTTGGAGCTGGACGACTCGGCCCTGTATCTCTGTGCCAGCAGCTTGGCCTTTCGAGGGAATGGCTACACCTTCGGTTCG	CASSLAFRGNGYTF	4.49274e-05	7	TCRBV05-04*01	TCRBD02-01*02	TCRBJ01-02*01
CTGGAGCTTGGTGACTCTGCTGTGTATTTCTGTGCCAGCAGCCCAATGAGGACAGGGATAGTTGGAAACACCATATATTTTGGAGAG	CASSPMRTGIVGNTIYF	4.49274e-05	7	TCRBV03	TCRBD01-01*01	TCRBJ01-03*01
ACTCTGGAGTCAGCTACCCGCTCCCAGACATCTGTGTATTTCTGCGCCAGCTCATCCTCTGGGGCCAACGTCCTGACTTTCGGGGCC	CASSSSGANVLTF	4.49274e-05	7	TCRBV10-02*01	TCRBD01-01*01	TCRBJ02-06*01
ACTGTGACATCGGCCCAAAAGAACCCGACAGCTTTCTATCTCTGTGCCAGTGGGACAACGAACACCGGGGAGCTGTTTTTTGGAGAA	CASGTTNTGELFF	4.49274e-05	7	TCRBV19-01	TCRBD01-01*01	TCRBJ02-02*01
GTGACCAGTGCCCATCCTGAAGACAGCAGCTTCTACATCTGCAGTGCTAGAGGGCGAGCACAGCCCGCGGTCCAGCATTTTGGTGAT	CSARGRAQPAVQHF	4.49274e-05	7	TCRBV20	unknown	TCRBJ01-05*01
GTGACATCGGCCCAAAAGAACCCGACAGCTTTCTATCTCTGTGCCAGTAGGGGACAGGGATCCCCCTATGGCTACACCTTCGGTTCG	CASRGQGSPYGYTF	4.49274e-05	7	TCRBV19-01	TCRBD01-01*01	TCRBJ01-02*01
CTGGAGTCGGCTGCTCCCTCCCAGACATCTGTGTACTTCTGTGCCAGCACCCGAGGAGGAGCGGGGGATGAGCAGTTCTTCGGGCCA	CASTRGGAGDEQFF	4.49274e-05	7	TCRBV06-01*01	TCRBD02-01*01	TCRBJ02-01*01
CAGTCCACGGAGTCAGGGGACACAGCACTGTATTTCTGTGCCAGCCCTCAGGAGGGGGGGCTGTGGCAGCCCCAGCATTTTGGTGAT	CASPQEGGLWQPQHF	4.49274e-05	7	TCRBV21-01*01	TCRBD02-01*01	TCRBJ01-05*01
AAGATCCGGTCCACAAAGCTGGAGGACTCAGCCATGTACTTCTGTGCCAGCAGCGAAGTGGAGAACACTGAAGCTTTCTTTGGACAA	CASSEVENTEAFF	4.49274e-05	7	TCRBV02-01*01	unknown	TCRBJ01-01*01
GAGTCGCCCAGCCCCAACCAGACCTCTCTGTACTTCTGTGCCAGCAGTTTAAGCAAATCTGGGGCCAACGTCCTGACTTTCGGGGCC	CASSLSKSGANVLTF	4.49274e-05	7	TCRBV27-01*01	TCRBD02-01	TCRBJ02-06*01
GTGACCAGTGCCCATCCTGAAGACAGCAGCTTCTACATCTGCAGTGGCCGCCCGGGGGCCTTTACCTACGAGCAGTACTTCGGGCCG	CSGRPGAFTYEQYF	4.49274e-05	7	TCRBV20	unknown	TCRBJ02-07*01
AAGATCCAGCCTGCAAAGCTTGAGGACTCGGCCGTGTATCTCTGTGCCAGCAGCTCCATGGAGGGGGCCGGCTACACCTTCGGTTCG	CASSSMEGAGYTF	4.49274e-05	7	TCRBV11-02*02	TCRBD01-01*01	TCRBJ01-02*01
ATCCAGCCTGCAGAGCTTGGGGACTCGGCCATGTATCTCTGTGCCAGCAGCCGCCGGGGGAACACAGATACGCAGTATTTTGGCCCA	CASSRRGNTDTQYF	4.49274e-05	7	TCRBV11-01*01	TCRBD02-01*01	TCRBJ02-03*01
TCCACAAAGCTGGAGGACTCAGCCATGTACTTCTGTGCCAGCAGGGCCCCGGTCGGGGGGTACCAAGAGACCCAGTACTTCGGGCCA	CASRAPVGGYQETQYF	4.49274e-05	7	TCRBV02-01*01	TCRBD02-01*01	TCRBJ02-05*01
TCGGCTGCTCCCTCCCAAACATCTGTGTACTTCTGTGCCAGCAGTACCCTAGCGGGGACGGGCACCGGGGAGCTGTTTTTTGGAGAA	CASSTLAGTGTGELFF	4.49274e-05	7	TCRBV06	TCRBD02-01*01	TCRBJ02-02*01
AGCACCTTGGAGCTGGGGGACTCGGCCCTTTATCTTTGCGCCAGCAGCTGGTTTGGGGACAGGGGCTACGAGCAGTACTTCGGGCCG	CASSWFGDRGYEQYF	4.49274e-05	7	TCRBV05-01*01	TCRBD01-01*01	TCRBJ02-07*01
GAGCTGAATGTGAACGCCTTGTTGCTGGGGGACTCGGCCCTCTATCTCTGTGCCAGCAGCTTGGACGGCCCGCAGTACTTCGGCGCC	CASSLDGPQYF	4.49274e-05	7	TCRBV05-06*01	unknown	TCRBJ02-04*01
CTTGACATCCGCTCACCAGGCCTGGGGGACGCAGCCATGTACCTGTGTGCCACCAGCAGAGATCAGGGTGGCTACACCTTCGGTTCG	CATSRDQGGYTF	4.49274e-05	7	TCRBV15-01*01	TCRBD01-01*01	TCRBJ01-02*01
ACCTTGGAGCTGGGGGACTCGGCCCTTTATCTTTGCGCCAGCAGCTTGGGCGGGGGTCTTCGCACCGGGGAGCTGTTTTTTGGAGAA	CASSLGGGLRTGELFF	4.49274e-05	7	TCRBV05-01*01	TCRBD02-01*01	TCRBJ02-02*01
ACCAGTGCCCATCCTGAAGACAGCAGCTTCTACATCTGCAGTGCTAGGTTTAGCGGGGCGTCTTACAATGAGCAGTTCTTCGGGCCA	CSARFSGASYNEQFF	4.49274e-05	7	TCRBV20	TCRBD02-01*01	TCRBJ02-01*01
AAGATCCGGTCCACAAAGCTGGAGGACTCAGCCATGTACTTCTGTGCCAGCAGTACGACAGGGGGCCACGAGCAGTACTTCGGGCCG	CASSTTGGHEQYF	4.49274e-05	7	TCRBV02-01*01	TCRBD01-01*01	TCRBJ02-07*01
CTGGAGTCGGCTGCTCCCTCCCAGACATCTGTGTACTTCTGTGCCAGCAGTGAAGGACAGGGAGGATCACCCCTCCACTTTGGGAAC	CASSEGQGGSPLHF	4.49274e-05	7	TCRBV06-01*01	TCRBD01-01*01	TCRBJ01-06*01
TCGGCCCAAAAGAACCCGACAGCTTTCTATCTCTGTGCCAGTAAGGGTCAGGAAACGATCTCTGGAAACACCATATATTTTGGAGAG	CASKGQETISGNTIYF	4.49274e-05	7	TCRBV19-01	unknown	TCRBJ01-03*01
ATCCAGCAGGTAGTGCGAGGAGATTCGGCAGCTTATTTCTGTGCCAGCTCACCAGGGGGGAATTCAGATACGCAGTATTTTGGCCCA	CASSPGGNSDTQYF	4.49274e-05	7	TCRBV18-01*01	TCRBD02-01*01	TCRBJ02-03*01
ATCCGGTCCACAAAGCTGGAGGACTCAGCCATGTACTTCTGTGCCAGCATGATAGGAGAGCTAAATTCACCCCTCCACTTTGGGAAC	CASMIGELNSPLHF	4.49274e-05	7	TCRBV02-01*01	TCRBD02-01*02	TCRBJ01-06*01
ACGGAGTCAGGGGACACAGCACTGTATTTCTGTGCCAGCAGGTTAACGCCCGGACAGGGAGGTAATTCACCCCTCCACTTTGGGAAC	CASRLTPGQGGNSPLHF	4.49274e-05	7	TCRBV21-01*01	TCRBD01-01*01	TCRBJ01-06*01
AGGCTGGAGTCGGCTGCTCCCTCCCAGACATCTGTGTACTTCTGTGCCAGCAGTTATATGTCCAACTATGGCTACACCTTCGGTTCG	CASSYMSNYGYTF	4.49274e-05	7	TCRBV06-01*01	TCRBD02-01	TCRBJ01-02*01
ATCCAGCCTGCAAAGCTTGAGGACTCGGCCGTGTATCTCTGTGCCAGCAGCGGCGCAGGCTCTGGAAACACCATATATTTTGGAGAG	CASSGAGSGNTIYF	4.49274e-05	7	TCRBV11-02*02	TCRBD01-01*01	TCRBJ01-03*01
CAGCGCACACAGCAGGAGGACTCGGCCGTGTATCTCTGTGCCAGCAGCTTAGGGGACAGGAGAAACACTGAAGCTTTCTTTGGACAA	CASSLGDRRNTEAFF	4.49274e-05	7	TCRBV07-02*01	TCRBD01-01*01	TCRBJ01-01*01
GAGTCGGCTGCTCCCTCCCAGACATCTGTGTACTTCTGTGCCAGCAGTGTTGGCGGGGGGAACACCGGGGAGCTGTTTTTTGGAGAA	CASSVGGGNTGELFF	4.49274e-05	7	TCRBV06-01*01	TCRBD02-01*01	TCRBJ02-02*01
AGTGCCCATCCTGAAGACAGCAGCTTCTACATCTGCAGTGCTAGAGATAAGGGCCAGTCCTATAATTCACCCCTCCACTTTGGGAAC	CSARDKGQSYNSPLHF	4.49274e-05	7	TCRBV20	unknown	TCRBJ01-06*01
AACGCCTTGTTGCTGGGGGACTCGGCCCTCTATCTCTGTGCCAGCAGCTTGGAATTGGGGGCCGCCTACGAGCAGTACTTCGGGCCG	CASSLELGAAYEQYF	4.49274e-05	7	TCRBV05-06*01	TCRBD01-01*01	TCRBJ02-07*01
GAGATCCAGCGCACAGAGCAGGGGGACTCGGCCATGTATCTCTGTGCCAGCAGCGATAGGACAGCCTACGAGCAGTACTTCGGGCCG	CASSDRTAYEQYF	4.49274e-05	7	TCRBV07-09	TCRBD01-01*01	TCRBJ02-07*01
ACAGTGACCAGTGCCCATCCTGAAGACAGCAGCTTCTACATCTGCAGTTTTGGACTAGCGGCCGCCGATACGCAGTATTTTGGCCCA	CSFGLAAADTQYF	4.49274e-05	7	TCRBV20	TCRBD02-01	TCRBJ02-03*01
CTCAGGCTGGAGTTGGCTGCTCCCTCCCAGACATCTGTGTACTTCTGTGCCAGCGGACGGGGACTTTGGGAGCAGTACTTCGGGCCG	CASGRGLWEQYF	4.49274e-05	7	TCRBV06-06	TCRBD02-01	TCRBJ02-07*01
CTGAGCTCTCTGGAGCTGGGGGACTCAGCTTTGTATTTCTGTGCCAGCAGCGATTGGAGGGATAGCACTGAAGCTTTCTTTGGACAA	CASSDWRDSTEAFF	4.49274e-05	7	TCRBV09-01	TCRBD02-01*02	TCRBJ01-01*01
AACGCCTTGTTGCTGGGGGACTCGGCCCTCTATCTCTGTGCCAGCAGCCCCGGGACAGGGTTCACAGATACGCAGTATTTTGGCCCA	CASSPGTGFTDTQYF	4.49274e-05	7	TCRBV05-06*01	TCRBD01-01*01	TCRBJ02-03*01
CTGGGGTTGGAGTCGGCTGCTCCCTCCCAAACATCTGTGTACTTCTGTGCCAGCAGTTACGAGGGGGTTGAAGCTTTCTTTGGACAA	CASSYEGVEAFF	4.49274e-05	7	TCRBV06	TCRBD01-01*01	TCRBJ01-01*01
AGGCTGGAGTTGGCTGCTCCCTCCCAGACATCTGTGTACTTCTGTGCCAGCAGTTACAGGGAAACAGATACGCAGTATTTTGGCCCA	CASSYRETDTQYF	4.49274e-05	7	TCRBV06-06	unknown	TCRBJ02-03*01
CAGCGCACACAGCAGGAGGACTCGGCCGTGTATCTCTGTGCCAGCAGCAAAAGGACAGCAAAGAACACTGAAGCTTTCTTTGGACAA	CASSKRTAKNTEAFF	4.49274e-05	7	TCRBV07-02*01	TCRBD01-01*01	TCRBJ01-01*01
ACTGTGACATCGGCCCAAAAGAACCCGACAGCTTTCTATCTCTGTGCCAGTAATTATCACCCCTCGGGGGCCCAGCATTTTGGTGAT	CASNYHPSGAQHF	4.49274e-05	7	TCRBV19-01	TCRBD02-01*01	TCRBJ01-05*01
CTGACTGTGAGCAACATGAGCCCTGAAGACAGCAGCATATATCTCTGCAGCGTTAACAGGGGAGGCACTGAAGCTTTCTTTGGACAA	CSVNRGGTEAFF	4.49274e-05	7	TCRBV29-01*01	TCRBD01-01*01	TCRBJ01-01*01
AACGCCTTGGAGCTGGACGACTCGGCCCTGTATCTCTGTGCCAGCAGTTCCGGACACACTGGGGCCAACGTCCTGACTTTCGGGGCC	CASSSGHTGANVLTF	4.49274e-05	7	TCRBV05-04*01	TCRBD01-01*01	TCRBJ02-06*01
ACATCGGCCCAAAAGAACCCGACAGCTTTCTATCTCTGTGCCAGTAGGGACAGGGGCGGGAGCAATCAGCCCCAGCATTTTGGTGAT	CASRDRGGSNQPQHF	4.49274e-05	7	TCRBV19-01	TCRBD01-01*01	TCRBJ01-05*01
CTGGAGTCAGCTACCCGCTCCCAGACATCTGTGTATTTCTGCGCCAGCAGTGACACGGTTCTAGGCACTGAAGCTTTCTTTGGACAA	CASSDTVLGTEAFF	4.49274e-05	7	TCRBV10-02*01	TCRBD02-01	TCRBJ01-01*01
CTGAAGATCCAGCCCTCAGAACCCAGGGACTCAGCTGTGTACTTCTGTGCCAGCAGTTTGGGCGGATATGGCTACACCTTCGGTTCG	CASSLGGYGYTF	4.49274e-05	7	TCRBV12	unknown	TCRBJ01-02*01
TTGTTGCTGGGGGACTCGGCCCTCTATCTCTGTGCCAACCGTAGCGGGGGGGCTTTTAAGTCCTACAATGAGCAGTTCTTCGGGCCA	CANRSGGAFKSYNEQFF	4.49274e-05	7	TCRBV05-06*01	TCRBD02-01*01	TCRBJ02-01*01
ACCAGTGCCCATCCTGAAGACAGCAGCTTCTACATCTGCAGTGCTAGACGGCCTAGCGGGGGGAGATACGAGCAGTACTTCGGGCCG	CSARRPSGGRYEQYF	4.49274e-05	7	TCRBV20	TCRBD02-01*01	TCRBJ02-07*01
TCCACTCTGACAGTGACCAGTGCCCATCCTGAAGACAGCAGCTTCTACATCTGCAGTGCTAGGATTGGGACGCAGTATTTTGGCCCA	CSARIGTQYF	4.49274e-05	7	TCRBV20-01*01	unknown	TCRBJ02-03*01
CTGACAGTGACCAGTGCCCATCCTGAAGACAGCAGCTTCTACATCTGCAGTGCTAGAGATGCCCGCATACAAGCTTTCTTTGGACAA	CSARDARIQAFF	4.49274e-05	7	TCRBV20	unknown	TCRBJ01-01*01
TTGGCGTCTGCTGTACCCTCTCAGACATCTGTGTACTTCTGTGCCAGCAGTGACTCAGGATCCTCCGGGGAGCTGTTTTTTGGAGAA	CASSDSGSSGELFF	4.49274e-05	7	TCRBV06-04	unknown	TCRBJ02-02*01
TCCCTGGAGCTTGGTGACTCTGCTGTGTATTTCTGTGCCAGCGCCCCAAGCGGGGACCGCAATGGGAATGAGCAGTTCTTCGGGCCA	CASAPSGDRNGNEQFF	4.49274e-05	7	TCRBV03	TCRBD02-01*01	TCRBJ02-01*01
CAGCCTGCAAAGCTTGAGGACTCGGCCGTGTATCTCTGTGCCAGCAGCTTAGAGACAGGGGGCCATTCACCCCTCCACTTTGGGAAC	CASSLETGGHSPLHF	4.49274e-05	7	TCRBV11-02*02	TCRBD01-01*01	TCRBJ01-06*01
GTGAGCACCTTGGAGCTGGGGGACTCGGCCCTTTATCTTTGCGCCAGCAACCGACAGGGGGCGGGGGAGACCCAGTACTTCGGGCCA	CASNRQGAGETQYF	4.49274e-05	7	TCRBV05-01*01	TCRBD01-01*01	TCRBJ02-05*01
ACAAAGCTGGAGGACTCAGCCATGTACTTCTGTGCCAGCAGTGGGGGTCTTCGGGCCAGGGATTCCTATGGCTACACCTTCGGTTCG	CASSGGLRARDSYGYTF	4.49274e-05	7	TCRBV02-01*01	TCRBD01-01*01	TCRBJ01-02*01
TCGCCCAGCCCCAACCAGACCTCTCTGTACTTCTGTGCCAGCAGTCCCGGACTAGCGAGAGCCTACAATGAGCAGTTCTTCGGGCCA	CASSPGLARAYNEQFF	4.49274e-05	7	TCRBV27-01*01	TCRBD02-01	TCRBJ02-01*01
CTGAATGTGAACGCCTTGTTGCTGGGGGACTCGGCCCTGTATCTCTGTGCCAGCAGCTTGGGACAGGGTGAGCAGTTCTTCGGGCCA	CASSLGQGEQFF	4.49274e-05	7	TCRBV05-05*01	TCRBD01-01*01	TCRBJ02-01*01
GCTCCCTCCCAGACATCTGTGTACTTCTGTGCCAGCAGTTACTCGAGCAGGGGGTTCTATAGCAATCAGCCCCAGCATTTTGGTGAT	CASSYSSRGFYSNQPQHF	4.49274e-05	7	TCRBV06	TCRBD01-01*01	TCRBJ01-05*01
GCCCATCCTGAAGACAGCAGCTTCTACATCTGCAGTGCTAGTGAGGGGGACAACGCCCTCTGGAATGAAAAACTGTTTTTTGGCAGT	CSASEGDNALWNEKLFF	4.49274e-05	7	TCRBV20	TCRBD01-01*01	TCRBJ01-04*01
GCCCATCCTGAAGACAGCAGCTTCTACATCTGCAGTGCTAGAGATGGCGCGCGAGGGGCTTTCGATTCACCCCTCCACTTTGGGAAC	CSARDGARGAFDSPLHF	4.49274e-05	7	TCRBV20	unknown	TCRBJ01-06*01
CTGAAGATCCGGTCCACAAAGCTGGAGGACTCAGCCATGTACTTCTGTGCCAGCAGTGAAGCGCGAAATGAGCAGTTCTTCGGGCCA	CASSEARNEQFF	4.49274e-05	7	TCRBV02-01*01	TCRBD02-01	TCRBJ02-01*01
CAGCAGGTAGTGCGAGGAGATTCGGCAGCTTATTTCTGTGCCAGCTCACCCGCGAACAGACCTAACTATGGCTACACCTTCGGTTCG	CASSPANRPNYGYTF	4.49274e-05	7	TCRBV18-01*01	TCRBD01-01*01	TCRBJ01-02*01
CGCACAGAGCAGGGGGACTCGGCCATGTATCTCTGTGCCAGCAGCCTTAATTCTGTCTACTCTGGAAACACCATATATTTTGGAGAG	CASSLNSVYSGNTIYF	4.49274e-05	7	TCRBV07-09	TCRBD02-01	TCRBJ01-03*01
TCGGCTGCTCCCTCCCAGACATCTGTGTACTTCTGTGCCAGCAGCTCAACACAGGGGTCTAGCAATCAGCCCCAGCATTTTGGTGAT	CASSSTQGSSNQPQHF	4.49274e-05	7	TCRBV06	TCRBD01-01*01	TCRBJ01-05*01
AGGCTGCTGTCGGCTGCTCCCTCCCAGACATCTGTGTACTTCTGTGCCAGCAGTCCCCCAGGCACAGATACGCAGTATTTTGGCCCA	CASSPPGTDTQYF	4.49274e-05	7	TCRBV06-05*01	TCRBD01-01*01	TCRBJ02-03*01
AGGCTGCTGTCGGCTGCTCCCTCCCAGACATCTGTGTACTTCTGTGCCAGCAGTCCCCTCGGAAATTCACCCCTCCACTTTGGGAAC	CASSPLGNSPLHF	4.49274e-05	7	TCRBV06-05*01	unknown	TCRBJ01-06*01
CTGGAGTCGGCTGCTCCCTCCCAGACATCTGTGTACTTCTGTGCCAGTAGACCGCCTCCTTTCTCTGGGGAGCTGTTTTTTGGAGAA	CASRPPPFSGELFF	4.49274e-05	7	TCRBV06-01*01	unknown	TCRBJ02-02*01
CCGCTCAGGCTGCTGTCGGCTGCTCCCTCCCAGACATCTGTGTACTTCTGTGCCAGCAGTTACGGACTCTCCTACACCTTCGGTTCG	CASSYGLSYTF	4.49274e-05	7	TCRBV06-05*01	TCRBD02-01	TCRBJ01-02*01
GAGTCGGCTGCTCCCTCCCAGACATCTGTGTACTTCTGTGCCAGCAGTAAACAGGGGGCGTCGGGAAACACCATATATTTTGGAGAG	CASSKQGASGNTIYF	4.49274e-05	7	TCRBV06-01*01	TCRBD01-01*01	TCRBJ01-03*01
AAGATCCGGTCCACAAAGCTGGAGGACTCAGCCATGTACTTCTGTGCCGGGGGACAGTCGGAAAATTCACCCCTCCACTTTGGGAAC	CAGGQSENSPLHF	4.49274e-05	7	TCRBV02-01*01	TCRBD01-01*01	TCRBJ01-06*01
CCAGAAGACTCGGCCCTGTATCTCTGTGCCAGCAGCCAACTACCGGGACTAGCGGGGGGCCTCCAAGAGACCCAGTACTTCGGGCCA	CASSQLPGLAGGLQETQYF	4.49274e-05	7	TCRBV04-02*01	TCRBD02-01*01	TCRBJ02-05*01
ACGATTCAGCGCACAGAGCAGCGGGACTCAGCCATGTATCGCTGTGCCAGCAGCTGGGACGGACTCGGCGAGCAGTACTTCGGGCCG	CASSWDGLGEQYF	4.49274e-05	7	TCRBV07-07*01	unknown	TCRBJ02-07*01
AACGCCTTGTTGCTGGGGGACTCGGCCCTCTATCTCTGTGCCAGCAGCTTGTACCGACAGGTGGCCGAGACCCAGTACTTCGGGCCA	CASSLYRQVAETQYF	4.49274e-05	7	TCRBV05-06*01	TCRBD01-01*01	TCRBJ02-05*01
ATCCAGCGCACACAGCAGGAGGACTCGGCCGTGTATCTCTGTGCCAGCAGCTTAGGCGGGGGCGCTCGCGAGCAGTACTTCGGGCCG	CASSLGGGAREQYF	4.49274e-05	7	TCRBV07-02*01	TCRBD02-01*01	TCRBJ02-07*01
ACGATCCAGCGCACACAGCAGGAGGACTCGGCCGTGTATCTCTGTGCCAGCAGCTTAGCACAGGGCGATGGCTACACCTTCGGTTCG	CASSLAQGDGYTF	4.49274e-05	7	TCRBV07-02*01	TCRBD01-01*01	TCRBJ01-02*01
ATCAATTCCCTGGAGCTTGGTGACTCTGCTGTGTATTTCTGTGCCAGCAAGGACTCGCCCTATAATTCACCCCTCCACTTTGGGAAC	CASKDSPYNSPLHF	4.49274e-05	7	TCRBV03	TCRBD02-01	TCRBJ01-06*01
TTGGAGTCGGCTGCTCCCTCCCAAACATCTGTGTACTTCTGTGCCAGCACCTCAAGACTAGCTGGAGATACGCAGTATTTTGGCCCA	CASTSRLAGDTQYF	4.49274e-05	7	TCRBV06	TCRBD02-01	TCRBJ02-03*01
GTGACCAGTGCCCATCCTGAAGACAGCAGCTTCTACATCTGCAGTGCTAGCGGGGGTACAACTAATGAAAAACTGTTTTTTGGCAGT	CSASGGTTNEKLFF	4.49274e-05	7	TCRBV20	TCRBD02-01*01	TCRBJ01-04*01
AGGCTGGAGTTGGCTGCTCCCTCCCAGACATCTGTGTACTTCTGTGCCAGCGGGGGACAGGACTACAATGAGCAGTTCTTCGGGCCA	CASGGQDYNEQFF	4.49274e-05	7	TCRBV06-06	TCRBD01-01*01	TCRBJ02-01*01
AAGATCCAGCCTGCAAAGCTTGAGGACTCGGCCGTGTATCTCTGTGCCAGCAGCTTTTCGGGGTCCGGGGAGCTGTTTTTTGGAGAA	CASSFSGSGELFF	4.49274e-05	7	TCRBV11-02*02	TCRBD02-01*01	TCRBJ02-02*01
AGGATCCAGCAGGTAGTGCGAGGAGATTCGGCAGCTTATTTCTGTGCCAGCTCACCACGCCTCGGAAATGAGCAGTTCTTCGGGCCA	CASSPRLGNEQFF	4.49274e-05	7	TCRBV18-01*01	unknown	TCRBJ02-01*01
CGGTCCACAAAGCTGGAGGACTCAGCCATGTACTTCTGTGCCAGCAGTGAAGCCGGGACAGGCTATAGGGAGCAGTACTTCGGGCCG	CASSEAGTGYREQYF	4.49274e-05	7	TCRBV02-01*01	TCRBD01-01*01	TCRBJ02-07*01
CTGTCGGCTGCTCCCTCCCAGACATCTGTGTACTTCTGTGCCAGCAGTTTCCGGGACAGGGGATACAATGAGCAGTTCTTCGGGCCA	CASSFRDRGYNEQFF	4.49274e-05	7	TCRBV06-05*01	TCRBD01-01*01	TCRBJ02-01*01
ATCCAGCGCACACAGCAGGAGGACTCGGCCGTGTATCTCTGTGCCAGCAGCTTAGCAGGGAGAGGTGCTGAAGCTTTCTTTGGACAA	CASSLAGRGAEAFF	4.49274e-05	7	TCRBV07-02*01	TCRBD02-01*02	TCRBJ01-01*01
GTGACCAGTGCCCATCCTGAAGACAGCAGCTTCTACATCTGCAGTGCTAGATCCGGGACTAGTATAGATACGCAGTATTTTGGCCCA	CSARSGTSIDTQYF	4.49274e-05	7	TCRBV20	TCRBD02-01	TCRBJ02-03*01
ACCAGTGCCCATCCTGAAGACAGCAGCTTCTACATCTGCAGTGCATATACTAGCGGGGGAGCCAAGTACGAGCAGTACTTCGGGCCG	CSAYTSGGAKYEQYF	4.49274e-05	7	TCRBV20	TCRBD02-01*01	TCRBJ02-07*01
CTGAAGATCCAGCGCACACAGCAGGAGGACTCCGCCGTGTATCTCTGTGCCAGCACCACACAGGGGGAGACCCAGTACTTCGGGCCA	CASTTQGETQYF	4.49274e-05	7	TCRBV07-08*01	TCRBD01-01*01	TCRBJ02-05*01
GTGACCAGTGCCCATCCTGAAGACAGCAGCTTCTACATCTGCAGTGCTAGAGTTCCAGCGGGGGGGCAAGAGCAGTACTTCGGGCCG	CSARVPAGGQEQYF	4.49274e-05	7	TCRBV20	TCRBD02-01*01	TCRBJ02-07*01
GTGACCAGTGCCCATCCTGAAGACAGCAGCTTCTACATCTGCAGTGCCCCTCCAGGGGATGATTCCTACGAGCAGTACTTCGGGCCG	CSAPPGDDSYEQYF	4.49274e-05	7	TCRBV20	TCRBD01-01*01	TCRBJ02-07*01
GTGAGCACCTTGGAGCTGGGGGACTCGGCCCTTTATCTTTGCGCCAGCAGCCTCGGGTTTCGGGAGGAAAAACTGTTTTTTGGCAGT	CASSLGFREEKLFF	4.49274e-05	7	TCRBV05-01*01	TCRBD02-01*02	TCRBJ01-04*01
ACCAGTGCCCATCCTGAAGACAGCAGCTTCTACATCTGCAGTGCTAGGAGTCCGTGGACAGGCCTAGATACGCAGTATTTTGGCCCA	CSARSPWTGLDTQYF	4.49274e-05	7	TCRBV20	TCRBD01-01*01	TCRBJ02-03*01
ACTGTGAGCAACATGAGCCCTGAAGACAGCAGCATATATCTCTGCAGCGTTGAGTGGGGGGACCTCTATGGCTACACCTTCGGTTCG	CSVEWGDLYGYTF	4.49274e-05	7	TCRBV29-01*01	TCRBD02-01*01	TCRBJ01-02*01
AGTGCCCATCCTGAAGACAGCAGCTTCTACATCTGCAGTGCTAGAATTGTGGGGGGAAGGGGGACTAAGACCCAGTACTTCGGGCCA	CSARIVGGRGTKTQYF	4.49274e-05	7	TCRBV20	TCRBD02-01	TCRBJ02-05*01
CTGGAGTCTGCCAGGCCCTCACATACCTCTCAGTACCTCTGTGCCAGCAGTGAACATCCGGGAGCGGGGGAGCAGTACTTCGGGCCG	CASSEHPGAGEQYF	4.49274e-05	7	TCRBV25-01*01	TCRBD02-01*01	TCRBJ02-07*01
CACGCCCTGCAGCCAGAAGACTCAGCCCTGTATCTCTGCGCCAGCAGCCAAGAAGTAACAGGAGACACTGAAGCTTTCTTTGGACAA	CASSQEVTGDTEAFF	4.49274e-05	7	TCRBV04-01*01	TCRBD01-01*01	TCRBJ01-01*01
CCCTCAGAACCCAGGGACTCAGCTGTGTACTTCTGTGCCAGCAGAGCAGGTATAGGGGTCAGCAATCAGCCCCAGCATTTTGGTGAT	CASRAGIGVSNQPQHF	4.49274e-05	7	TCRBV12	TCRBD01-01*01	TCRBJ01-05*01
TCTGCTGTACCCTCTCAGACATCTGTGTACTTCTGTGCCAGCAGCCCGGCGCGGGGGGAGCTGGTAGATACGCAGTATTTTGGCCCA	CASSPARGELVDTQYF	4.49274e-05	7	TCRBV06-04	TCRBD02-01*01	TCRBJ02-03*01
ACTCTGGAGTCTGCTGCCTCCTCCCAGACATCTGTATATTTCTGCGCCAGCAGTCTAACAGGGGGATCTGGCTACACCTTCGGTTCG	CASSLTGGSGYTF	4.49274e-05	7	TCRBV10-01	TCRBD01-01*01	TCRBJ01-02*01
AGGCTGGAGTCGGCTGCTCCCTCCCAGACATCTGTGTACTTCTGTGCCAGCAACCGGGACAGAGACGAAAAACTGTTTTTTGGCAGT	CASNRDRDEKLFF	4.49274e-05	7	TCRBV06-01*01	TCRBD01-01*01	TCRBJ01-04*01
CGCACAGAGCGGGGGGACTCAGCCGTGTATCTCTGTGCCAGCAGCTTACTGCCCTCTTTTATGAACACTGAAGCTTTCTTTGGACAA	CASSLLPSFMNTEAFF	4.49274e-05	7	TCRBV07-03*01	unknown	TCRBJ01-01*01
ACTGTGACATCGGCCCAAAAGAACCCGACAGCTTTCTATCTCTGTGCCAGTAGCAAAGACGGGGAGGGGACCCAGTACTTCGGGCCA	CASSKDGEGTQYF	4.49274e-05	7	TCRBV19-01	TCRBD02-01*02	TCRBJ02-05*01
GTGAACGCCTTGTTGCTGGGGGACTCGGCCCTCTATCTCTGTGCCAGCAAGCCAGCGGGGGCCCCCTACGAGCAGTACTTCGGGCCG	CASKPAGAPYEQYF	4.49274e-05	7	TCRBV05-06*01	TCRBD02-01*01	TCRBJ02-07*01
ACCAACCAGACATCTATGTACCTCTGTGCCAGCCCACCGTGGAAGGGACAGGGAGCTTCTAGCACAGATACGCAGTATTTTGGCCCA	CASPPWKGQGASSTDTQYF	4.49274e-05	7	TCRBV28-01*01	TCRBD01-01*01	TCRBJ02-03*01
ATGAGCTCCTTGGAGCTGGGGGACTCAGCCCTGTACTTCTGTGCCAGCAGCTTCCCTAGGACCACAGATACGCAGTATTTTGGCCCA	CASSFPRTTDTQYF	4.49274e-05	7	TCRBV13-01*01	unknown	TCRBJ02-03*01
CTGATCCTGGAGTCGCCCAGCCCCAACCAGACCTCTCTGTACTTCTGTGCCAGCCCACTCAAGGGTGGGCCCCAGCATTTTGGTGAT	CASPLKGGPQHF	4.49274e-05	7	TCRBV27-01*01	unknown	TCRBJ01-05*01
CTGCTGTCGGCTGCTCCCTCCCAGACATCTGTGTACTTCTGTGCCAGCAGTTACCGGGACCCCTCCTACGAGCAGTACTTCGGGCCG	CASSYRDPSYEQYF	4.49274e-05	7	TCRBV06-05*01	unknown	TCRBJ02-07*01
GTGACCAGTGCCCATCCTGAAGACAGCAGCTTCTACATCTGCAGTGCCTATCTAGGGACTGGGGCTTATACGCAGTATTTTGGCCCA	CSAYLGTGAYTQYF	4.49274e-05	7	TCRBV20	TCRBD02-01	TCRBJ02-03*01
TCCCTGTCCCTAGAGTCTGCCATCCCCAACCAGACAGCTCTTTACTTCTGTGCCACCAGTGATTTTGAGACCCAGTACTTCGGGCCA	CATSDFETQYF	4.49274e-05	7	TCRBV24	unknown	TCRBJ02-05*01
CTGAGCTCTCTGGAGCTGGGGGACTCAGCTTTGTATTTCTGTGCCAGCAGCGGGACAGGGGCGAATCAGCCCCAGCATTTTGGTGAT	CASSGTGANQPQHF	4.49274e-05	7	TCRBV09-01	TCRBD01-01*01	TCRBJ01-05*01
CACATCAATTCCCTGGAGCTTGGTGACTCTGCTGTGTATTTCTGTGCCAGCAGTTTTGCAACTAATGAAAAACTGTTTTTTGGCAGT	CASSFATNEKLFF	4.49274e-05	7	TCRBV03	unknown	TCRBJ01-04*01
CGCTCACCAGGCCTGGGGGACGCAGCCATGTACCTGTGTGCCACCAGCAGAGATCCAGGGGGCAATCAGCCCCAGCATTTTGGTGAT	CATSRDPGGNQPQHF	4.49274e-05	7	TCRBV15-01*01	TCRBD01-01*01	TCRBJ01-05*01
ACTGTGAGCAACATGAGCCCTGAAGACAGCAGCATATATCTCTGCAGCGTCTTCCTAGCGGGGGAAGTCGAGCAGTACTTCGGGCCG	CSVFLAGEVEQYF	4.49274e-05	7	TCRBV29-01*01	TCRBD02-01*01	TCRBJ02-07*01
GTGACATCGGCCCAAAAGAACCCGACAGCTTTCTATCTCTGTGCCAGTAGTCTACGGGACACTAATCAGCCCCAGCATTTTGGTGAT	CASSLRDTNQPQHF	4.49274e-05	7	TCRBV19-01	TCRBD01-01*01	TCRBJ01-05*01
GCCCATCCTGAAGACAGCAGCTTCTACATCTGCAGTGCTAGAGCATTTAAGTCTATCGGGGGAAACAATGAGCAGTTCTTCGGGCCA	CSARAFKSIGGNNEQFF	4.49274e-05	7	TCRBV20	TCRBD02-01*01	TCRBJ02-01*01
GTGAGCACCTTGGAGCTGGGGGACTCGGCCCTTTATCTTTGCGCCAGCAGCAGGGCCGGCTCTGGAAACACCATATATTTTGGAGAG	CASSRAGSGNTIYF	4.49274e-05	7	TCRBV05-01*01	unknown	TCRBJ01-03*01
TCCCTAGAGTCTGCCATCCCCAACCAGACAGCTCTTTACTTCTGTGCCACCAGTGATTCCTTCCAAGAGACCCAGTACTTCGGGCCA	CATSDSFQETQYF	4.49274e-05	7	TCRBV24	TCRBD02-01	TCRBJ02-05*01
ATCCAGCAGGTAGTGCGAGGAGATTCGGCAGCTTATTTCTGTGCCAGCTCACCCCTGACAGCGTCCTACGAGCAGTACTTCGGGCCG	CASSPLTASYEQYF	4.49274e-05	7	TCRBV18-01*01	TCRBD01-01*01	TCRBJ02-07*01
[truncated: 72,199 more rows]
