# Supplementary material for: Immunization With the CSF-470 Vaccine Plus BCG and rhGM-CSF Induced in a Cutaneous Melanoma Patient a TCRβ Repertoire Found at Vaccination Site and Tumor Infiltrating Lymphocytes That Persisted in Blood
Source: Front Immunol. 2019 Sep 18;10:2213. doi: 10.3389/fimmu.2019.02213 (PMC6759869; doi:10.3389/fimmu.2019.02213)
Supplement: Supplementary Table 8 — PBMC-POST-3-IV productive rearrangements. [file Table_8.XLSX]

## Sheet: RearrangementDetails_08-21-2019
Rearrangement	Amino_acid	Templates	Productive_frequency	v_resolved	d_resolved	j_resolved
CTACACGCCCTGCAGCCAGAAGACTCAGCCCTGTATCTCTGCGCCAGCAGCCAGTTCGGGGGGGCTTACGAGCAGTACTTCGGGCCG	CASSQFGGAYEQYF	3033	0.0168159	TCRBV04-01*01	TCRBD02-01*01	TCRBJ02-07*01
ATCCGCTCACCAGGCCTGGGGGACGCAGCCATGTACCTGTGTGCCACCAGCAGAGGACAGGGCCGTACACCCCTCCACTTTGGGAAC	CATSRGQGRTPLHF	1289	0.00714662	TCRBV15-01*01	TCRBD01-01*01	TCRBJ01-06*01
CACGCCCTGCAGCCAGAAGACTCAGCCCTGTATCTCTGCGCCGGAACTGAACCAGGGTTGGAGAGGACTGAAGCTTTCTTTGGACAA	CAGTEPGLERTEAFF	853	0.0047293	TCRBV04-01*01	TCRBD01-01*01	TCRBJ01-01*01
TTGGAGCTGGGGGACTCGGCCCTTTATCTTTGCGCCAGCAGCTTGTTGCAGGGCAAAGGCAAAAATTCACCCCTCCACTTTGGGAAC	CASSLLQGKGKNSPLHF	811	0.00449644	TCRBV05-01*01	TCRBD01-01*01	TCRBJ01-06*01
ATCCAGCCCTCAGAACCCAGGGACTCAGCTGTGTACTTCTGTGCCAGCAGTTTATGGCAAGTCAATCAGCCCCAGCATTTTGGTGAT	CASSLWQVNQPQHF	771	0.00427467	TCRBV12	TCRBD01-01*01	TCRBJ01-05*01
CTCAAGATCCAGCCTGCAAAGCTTGAGGACTCGGCCGTGTATCTCTGTGCCAGCAGCTTATATGGGGGAGAGCAGTACTTCGGGCCG	CASSLYGGEQYF	724	0.00401408	TCRBV11-02*02	unknown	TCRBJ02-07*01
CCTGCAGAACTGGAGGATTCTGGAGTTTATTTCTGTGCCAGCAGCCAAGAGGACGGCGGGCCCACAGATACGCAGTATTTTGGCCCA	CASSQEDGGPTDTQYF	721	0.00399745	TCRBV14-01*01	TCRBD02-01	TCRBJ02-03*01
CAGCCCTCAGAACCCAGGGACTCAGCTGTGTACTTCTGTGCCAGCAGCCGGACAGGGGCGGGAGGAAACACCATATATTTTGGAGAG	CASSRTGAGGNTIYF	678	0.00375904	TCRBV12	TCRBD01-01*01	TCRBJ01-03*01
ATCCAGCCCTCAGAACCCAGGGACTCAGCTGTGTACTTCTGTGCCAGCAGTTTGACAGGCACTAACTATGGCTACACCTTCGGTTCG	CASSLTGTNYGYTF	660	0.00365925	TCRBV12	TCRBD01-01*01	TCRBJ01-02*01
GCTACCCGCTCCCAGACATCTGTGTATTTCTGCGCCAGCAGTGAGGCGCCATCCGGGACAGTGAACACTGAAGCTTTCTTTGGACAA	CASSEAPSGTVNTEAFF	612	0.00339312	TCRBV10-02*01	TCRBD01-01*01	TCRBJ01-01*01
ACGTTGGCGTCTGCTGTACCCTCTCAGACATCTGTGTACTTCTGTGCCAGCAGTGAGTCTAGCACAGATACGCAGTATTTTGGCCCA	CASSESSTDTQYF	530	0.00293849	TCRBV06-04	TCRBD02-01	TCRBJ02-03*01
CTGGAGTCGCCCAGCCCCAACCAGACCTCTCTGTACTTCTGTGCCAGCAGTGTGGACAGGGGGCCCAATGAGCAGTTCTTCGGGCCA	CASSVDRGPNEQFF	463	0.00256702	TCRBV27-01*01	TCRBD01-01*01	TCRBJ02-01*01
AATGTGAACGCCTTGTTGCTGGGGGACTCGGCCCTGTATCTCTGTGCCAGCAGCTTATTGGGGAGGCCACCCCTCCACTTTGGGAAC	CASSLLGRPPLHF	444	0.00246167	TCRBV05-05*01	TCRBD02-01*02	TCRBJ01-06*01
CTGCAGCCAGAAGACTCGGCCCTGTATCTCTGTGCCAGCAGCCAACAAGCAGGACAGGCCTATAATTCACCCCTCCACTTTGGGAAC	CASSQQAGQAYNSPLHF	399	0.00221218	TCRBV04-02*01	TCRBD01-01*01	TCRBJ01-06*01
CTGAAGATCCAGCCCTCAGAACCCAGGGACTCAGCTGTGTACTTCTGTGCCAGCAGTTTTATAGGAAACACCATATATTTTGGAGAG	CASSFIGNTIYF	388	0.00215119	TCRBV12	TCRBD02-01	TCRBJ01-03*01
ACATCGGCCCAAAAGAACCCGACAGCTTTCTATCTCTGTGCCAGTAGTATGAGTAACAGATACACCGGGGAGCTGTTTTTTGGAGAA	CASSMSNRYTGELFF	379	0.00210129	TCRBV19-01	TCRBD01-01*01	TCRBJ02-02*01
GTGACATCGGCCCAAAAGAACCCGACAGCTTTCTATCTCTGTGCCAGTAGTATGGGCCAGGGGGGAACTGAAGCTTTCTTTGGACAA	CASSMGQGGTEAFF	345	0.00191279	TCRBV19-01	TCRBD01-01*01	TCRBJ01-01*01
CCCTCAGAACCCAGGGACTCAGCTGTGTATTTTTGTGCTAGTGGTTTGGGTGGCGACAGGGGGAAGTACGAGCAGTACTTCGGGCCG	CASGLGGDRGKYEQYF	344	0.00190724	TCRBV12-05*01	TCRBD01-01*01	TCRBJ02-07*01
AATGTGAGCACCTTGGAGCTGGGGGACTCGGCCCTTTATCTTTGCGCCAGCAGCGACCGTATGAACACTGAAGCTTTCTTTGGACAA	CASSDRMNTEAFF	343	0.0019017	TCRBV05-01*01	unknown	TCRBJ01-01*01
AGGATCCAGCAGGTAGTGCGAGGAGATTCGGCAGCTTATTTCTGTGCCAGCTCACCGGTAGTACGTCATGGCTACACCTTCGGTTCG	CASSPVVRHGYTF	336	0.00186289	TCRBV18-01*01	TCRBD02-01	TCRBJ01-02*01
ATCCTGGAGTCGCCCAGCCCCAACCAGACCTCTCTGTACTTCTGTGCCAGCAGTTTCGGCGGGAGAACTGAAGCTTTCTTTGGACAA	CASSFGGRTEAFF	323	0.00179081	TCRBV27-01*01	TCRBD02-01*02	TCRBJ01-01*01
TCCCTGGAGCTTGGTGACTCTGCTGTGTATTTCTGTGCCAGCAGCCCATGGGTGGGGGGGGCCAAGAATGAGCAGTTCTTCGGGCCA	CASSPWVGGAKNEQFF	279	0.00154686	TCRBV03	TCRBD02-01*01	TCRBJ02-01*01
ACATCGGCCCAAAAGAACCCGACAGCTTTCTATCTCTGTGCCAGTAGTGAGACAGGGGGCGTTAGTCAGCCCCAGCATTTTGGTGAT	CASSETGGVSQPQHF	263	0.00145815	TCRBV19-01	TCRBD01-01*01	TCRBJ01-05*01
CTGTCGGCTGCTCCCTCCCAGACATCTGTGTACTTCTGTGCCAGCAGTTACGTTCAGGGGGTTTCCTACGAGCAGTACTTCGGGCCG	CASSYVQGVSYEQYF	258	0.00143043	TCRBV06-05*01	TCRBD01-01*01	TCRBJ02-07*01
CTGGAGTCGCCCAGCCCCAACCAGACCTCTCTGTACTTCTGTGCCAGCAGTTTCGGCGGGGATAATGAAAAACTGTTTTTTGGCAGT	CASSFGGDNEKLFF	254	0.00140826	TCRBV27-01*01	TCRBD02-01*01	TCRBJ01-04*01
CACCTACACACCCTGCAGCCAGAAGACTCGGCCCTGTATCTCTGCGCCAGCAGCTCCGGGACGGACTACGAGCAGTACTTCGGGCCG	CASSSGTDYEQYF	247	0.00136945	TCRBV04-03*01	unknown	TCRBJ02-07*01
CAGCAGGTAGTGCGAGGAGATTCGGCAGCTTATTTCTGTGCCAGCTCCCCCCTAGGGGGGTGGGGATACGAGCAGTACTTCGGGCCG	CASSPLGGWGYEQYF	227	0.00125856	TCRBV18-01*01	unknown	TCRBJ02-07*01
ATCCAGCCCTCAGAACCCAGGGACTCAGCTGTGTACTTCTGTGCCAGCAGCCTCGGGAAGGGGCCATCGCCCCAGCATTTTGGTGAT	CASSLGKGPSPQHF	223	0.00123638	TCRBV12	unknown	TCRBJ01-05*01
CAGCCTGCAGAACTGGAGGATTCTGGAGTTTATTTCTGTGCCAGCAGCCAAAGGGTTAACGGTAATGAAAAACTGTTTTTTGGCAGT	CASSQRVNGNEKLFF	217	0.00120312	TCRBV14-01*01	unknown	TCRBJ01-04*01
ACTCTGACAGTGACCAGTGCCCATCCTGAAGACAGCAGCTTCTACATCTGCAGCCTCGACAGATTCAATGAGCAGTTCTTCGGGCCA	CSLDRFNEQFF	213	0.00118094	TCRBV20-01*01	TCRBD01-01*01	TCRBJ02-01*01
AACGCCTTGGAGCTGGACGACTCGGCCCTGTATCTCTGTGCCAGCAGCTTGCAGACTAGCGGGTTCTACGAGCAGTACTTCGGGCCG	CASSLQTSGFYEQYF	205	0.00113658	TCRBV05-04*01	TCRBD02-01	TCRBJ02-07*01
CAGCAGGTAGTGCGAGGAGATTCGGCAGCTTATTTCTGTGCCAGCTCACCTACAGGGTGGGGAAACACTGAAGCTTTCTTTGGACAA	CASSPTGWGNTEAFF	198	0.00109777	TCRBV18-01*01	TCRBD01-01*01	TCRBJ01-01*01
AACCTGAGCTCTCTGGAGCTGGGGGACTCAGCTTTGTATTTCTGTGCCATCGACCTTGGGGGGAACACTGAAGCTTTCTTTGGACAA	CAIDLGGNTEAFF	195	0.00108114	TCRBV09-01	unknown	TCRBJ01-01*01
CTGTCGGCTGCTCCCTCCCAGACATCTGTGTACTTCTGTGCCAGCAGATCCCCGGGACAGGGGAACACTGAAGCTTTCTTTGGACAA	CASRSPGQGNTEAFF	194	0.0010756	TCRBV06-05*01	TCRBD01-01*01	TCRBJ01-01*01
ATCCAGCCCTCAGAACCCAGGGACTCAGCTGTGTATTTTTGTGCTAGTGGTGAGCTGGGGGGGGCGACTGAAGCTTTCTTTGGACAA	CASGELGGATEAFF	193	0.00107005	TCRBV12-05*01	TCRBD02-01*01	TCRBJ01-01*01
TCCCTGGAGCTTGGTGACTCTGCTGTGTATTTCTGTGCCAGCAGCCCTTGGAGCGGGGGGGCGAAAAACGAGCAGTACTTCGGGCCG	CASSPWSGGAKNEQYF	192	0.00106451	TCRBV03	TCRBD02-01*01	TCRBJ02-07*01
CAGCAGGTAGTGCGAGGAGATTCGGCAGCTTATTTCTGTGCCAGCTCACGGACCCCAGGGGGCGCCGGGGAGCTGTTTTTTGGAGAA	CASSRTPGGAGELFF	190	0.00105342	TCRBV18-01*01	TCRBD01-01*01	TCRBJ02-02*01
AATGTGAACGCCTTGTTGCTGGGGGACTCGGCCCTCTATCTCTGTGCCAGCAGCTTCCGGGGGATCACTGAAGCTTTCTTTGGACAA	CASSFRGITEAFF	189	0.00104788	TCRBV05-06*01	TCRBD02-01*01	TCRBJ01-01*01
ACGTTGGCGTCTGCTGTACCCTCTCAGACATCTGTGTACTTCTGTGCCAGCAGTGACTCGGGGACAGATACGCAGTATTTTGGCCCA	CASSDSGTDTQYF	187	0.00103679	TCRBV06-04	unknown	TCRBJ02-03*01
ATCCAGCGCACAGAGCAGGGGGACTCGGCCATGTATCTCTGTGCCAGCAGGGACTCCTTGGGGACCTATGGCTACACCTTCGGTTCG	CASRDSLGTYGYTF	182	0.00100906	TCRBV07-09	unknown	TCRBJ01-02*01
GCAAAGCTTGAGGACTCGGCCGTGTATCTCTGTGCCAGCAGCTTAGGTCGGACAGGTCGGCTTGGCGACGAGCAGTACTTCGGGCCG	CASSLGRTGRLGDEQYF	175	0.000970255	TCRBV11-02*02	TCRBD01-01*01	TCRBJ02-07*01
GTGAGCACCTTGGAGCTGGGGGACTCGGCCCTTTATCTTTGCGCCAGCAGCTGGGGACAGGGGGCCGGGGAGCTGTTTTTTGGAGAA	CASSWGQGAGELFF	173	0.000959166	TCRBV05-01*01	TCRBD01-01*01	TCRBJ02-02*01
ACGATCCAGCGCACACAGCAGGAGGACTCGGCCGTGTATCTCTGTGCCAGCAGCCCTAGCGGGGCTAGCGGGCAGTTCTTCGGGCCA	CASSPSGASGQFF	167	0.0009259	TCRBV07-02*01	TCRBD02-01*01	TCRBJ02-01*01
ATCCAGCCCTCAGAACCCAGGGACTCAGCTGTGTACTTCTGTGCCAGCAGTCAACCAGTAAGCCGCAATGAGCAGTTCTTCGGGCCA	CASSQPVSRNEQFF	166	0.000920356	TCRBV12	unknown	TCRBJ02-01*01
CAGCCCTCAGAACCCAGGGACTCAGCTGTGTACTTCTGTGCCAGCAGTTTGCTGGGGGGAAGAACAGATACGCAGTATTTTGGCCCA	CASSLLGGRTDTQYF	165	0.000914812	TCRBV12	TCRBD02-01*01	TCRBJ02-03*01
AAGGTGCAGCCTGCAGAACTGGAGGATTCTGGAGTTTATTTCTGTGCCAGCAGCCTTTATTTTAATTCACCCCTCCACTTTGGGAAC	CASSLYFNSPLHF	165	0.000914812	TCRBV14-01*01	TCRBD02-01	TCRBJ01-06*01
ACAGTGACCAGTGCCCATCCTGAAGACAGCAGCTTCTACATCTGCAGTGCTAGGGGTAGGGATAGAGTAGGCTACACCTTCGGTTCG	CSARGRDRVGYTF	163	0.000903723	TCRBV20	unknown	TCRBJ01-02*01
TTGGAGCTGGGGGACTCGGCCCTTTATCTTTGCGCCAGCAGCTCCGCTCTAGCGGGGGAACGCTCCTACGAGCAGTACTTCGGGCCG	CASSSALAGERSYEQYF	160	0.00088709	TCRBV05-01*01	TCRBD02-01*01	TCRBJ02-07*01
ACTCTGGAGTCCGCTACCAGCTCCCAGACATCTGTGTACTTCTGTGCCATCAGTGGGGACAGCTCCAATGAGCAGTTCTTCGGGCCA	CAISGDSSNEQFF	152	0.000842736	TCRBV10-03*01	TCRBD01-01*01	TCRBJ02-01*01
CGCACAGAGCAGGGGGACTCGGCCATGTATCTCTGTGCCAGCAGCTCCTCCCTCGACATCCTCGCCGGGGAGCTGTTTTTTGGAGAA	CASSSSLDILAGELFF	151	0.000837191	TCRBV07-09	TCRBD01-01*01	TCRBJ02-02*01
TTGTTGCTGGGGGACTCGGCCCTCTATCTCTGTGCCAGCAGCTTGGGGGGACAATGGACGGTGGATTCACCCCTCCACTTTGGGAAC	CASSLGGQWTVDSPLHF	148	0.000820558	TCRBV05-06*01	TCRBD01-01*01	TCRBJ01-06*01
CGCACAGAGCAGCGGGACTCGGCCATGTATCGCTGTGCCAGCAGCTTCGGGGCTTCAACCTCTGGAAACACCATATATTTTGGAGAG	CASSFGASTSGNTIYF	146	0.00080947	TCRBV07-06*01	unknown	TCRBJ01-03*01
CTGGAGTCGGCTGCTCCCTCCCAGACATCTGTGTACTTCTGTGCCAGCAGTGGGGACAGTGGGAATTCACCCCTCCACTTTGGGAAC	CASSGDSGNSPLHF	146	0.00080947	TCRBV06-01*01	TCRBD01-01*01	TCRBJ01-06*01
AGGCTGGAGTCGGCTGCTCCCTCCCAGACATCTGTGTACTTCTGTGCCAGCAGTGAAGATCAGGGGGGTGGCTACACCTTCGGTTCG	CASSEDQGGGYTF	144	0.000798381	TCRBV06-01*01	TCRBD01-01*01	TCRBJ01-02*01
AAGATCCAGCCTGCAAAGCTTGAGGACTCGGCCGTGTATCTCTGTGCCAGCAGCTTAGGGTTTGCTGCTGAAGCTTTCTTTGGACAA	CASSLGFAAEAFF	140	0.000776204	TCRBV11-02*02	unknown	TCRBJ01-01*01
ATCCAGCGCACACAGCAGGAGGACTCGGCCGTGTATCTCTGTGCCAGCAGCTTACAGGCCGGGGGGCGGGAGCAGTACTTCGGGCCG	CASSLQAGGREQYF	137	0.000759571	TCRBV07-02*01	TCRBD02-01*01	TCRBJ02-07*01
AGCTCTCTGGAGCTGGGGGACTCAGCTTTGTATTTCTGTGCCAGCAGCCCGATGGGGACAACTAATGAAAAACTGTTTTTTGGCAGT	CASSPMGTTNEKLFF	135	0.000748482	TCRBV09-01	unknown	TCRBJ01-04*01
AGGCTGGAGTTGGCTGCTCCCTCCCAGACATCTGTGTACTTCTGTGCCAGCAGTTCGACTGCTAACTATGGCTACACCTTCGGTTCG	CASSSTANYGYTF	134	0.000742938	TCRBV06-06	TCRBD02-01	TCRBJ01-02*01
CTACACACCCTGCAGCCAGAAGACTCGGCCCTGTATCTCTGTGCCAGCAGCCAAGGGGGGGTCACAGATACGCAGTATTTTGGCCCA	CASSQGGVTDTQYF	131	0.000726305	TCRBV04-02*01	TCRBD02-01*01	TCRBJ02-03*01
CGCACAGAGCAGGGGGACTCGGCCATGTATCTCTGTGCCAGCAGCTTGGGAAGCGGGGGGACCACCGGGGAGCTGTTTTTTGGAGAA	CASSLGSGGTTGELFF	127	0.000704128	TCRBV07-09	TCRBD02-01*01	TCRBJ02-02*01
CAGCCTGCAGAACTGGAGGATTCTGGAGTTTATTTCTGTGCCAGCAGCCAGTCGACAGGGGGCGCGTATGGCTACACCTTCGGTTCG	CASSQSTGGAYGYTF	127	0.000704128	TCRBV14-01*01	TCRBD01-01*01	TCRBJ01-02*01
ACAGAGCAGGGGGACTCGGCCATGTATCTCTGTGCCAGCAGCTTAGTTGGACAGGGGGCGTCTAACTATGGCTACACCTTCGGTTCG	CASSLVGQGASNYGYTF	123	0.00068195	TCRBV07-09	TCRBD01-01*01	TCRBJ01-02*01
CAGCCAGAAGACTCGGCCCTGTATCTCTGTGCCAGCAGCCTCGGAGGGATAGCGGGGGCTGGCTCCTACGAGCAGTACTTCGGGCCG	CASSLGGIAGAGSYEQYF	122	0.000676406	TCRBV04-02*01	TCRBD02-01*01	TCRBJ02-07*01
GCCCATCCTGAAGACAGCAGCTTCTACATCTGCAGTGCCGGAAGACCGGGGGTGGCGATGGGCAATCAGCCCCAGCATTTTGGTGAT	CSAGRPGVAMGNQPQHF	120	0.000665318	TCRBV20	TCRBD02-01*01	TCRBJ01-05*01
ATCAATTCCCTGGAGCTTGGTGACTCTGCTGTGTATTTCTGTGCCAGCAGCCTGGCCGGGACTCCCTACGAGCAGTACTTCGGGCCG	CASSLAGTPYEQYF	117	0.000648685	TCRBV03	TCRBD02-01	TCRBJ02-07*01
CAGCGCACACAGCAGGAGGACTCGGCCGTGTATCTCTGTGCCAGCAGCCCCACAGGACCGGTTAATTCACCCCTCCACTTTGGGAAC	CASSPTGPVNSPLHF	116	0.00064314	TCRBV07-02*01	TCRBD01-01*01	TCRBJ01-06*01
ATCAATTCCCTGGAGCTTGGTGACTCTGCTGTGTATTTCTGTGCCAGCAGCCGGGGACTAGAACAAAACATTCAGTACTTCGGCGCC	CASSRGLEQNIQYF	114	0.000632052	TCRBV03	TCRBD02-01	TCRBJ02-04*01
ATCCTGGAGTCGCCCAGCCCCAACCAGACCTCTCTGTACTTCTGTGCCAGCAGTTACGGACTCGGTGAAAAACTGTTTTTTGGCAGT	CASSYGLGEKLFF	112	0.000620963	TCRBV27-01*01	TCRBD02-01	TCRBJ01-04*01
CCCAGCCCCAACCAGACCTCTCTGTACTTCTGTGCCAGCAGTTTATCTCGTACAGGACAGGGGGCGCGGGAGCAGTACTTCGGGCCG	CASSLSRTGQGAREQYF	112	0.000620963	TCRBV27-01*01	TCRBD01-01*01	TCRBJ02-07*01
GTGACCAGTGCCCATCCTGAAGACAGCAGCTTCTACATCTGCAGTGCCAGTCGCCAGGGTCGCAATCAGCCCCAGCATTTTGGTGAT	CSASRQGRNQPQHF	112	0.000620963	TCRBV20	TCRBD01-01*01	TCRBJ01-05*01
GTAGTGCGAGGAGATTCGGCAGCTTATTTCTGTGCCAGCTCACCGAAAAACTTCCCGACAGGGAACTATGGCTACACCTTCGGTTCG	CASSPKNFPTGNYGYTF	112	0.000620963	TCRBV18-01*01	TCRBD01-01*01	TCRBJ01-02*01
ACCAGTGCCCATCCTGAAGACAGCAGCTTCTACATCTGCAGTGCTAGCCGGAGTAGATTCGAGAATTCACCCCTCCACTTTGGGAAC	CSASRSRFENSPLHF	111	0.000615419	TCRBV20	TCRBD02-01*02	TCRBJ01-06*01
AGTGCCCATCCTGAAGACAGCAGCTTCTACATCTGCAGTGCTAGTAGGGGACGGGGGGGCCTTAACTATGGCTACACCTTCGGTTCG	CSASRGRGGLNYGYTF	111	0.000615419	TCRBV20	TCRBD02-01*01	TCRBJ01-02*01
AATGCCTTGGAGCTGGAGGACTCGGCCCTGTATCTCTGTGCCAGCAGCTTGTTCGGAGCCCCTGAGACTGAAGCTTTCTTTGGACAA	CASSLFGAPETEAFF	111	0.000615419	TCRBV05-08*01	TCRBD02-01*02	TCRBJ01-01*01
GCCCAAAAGAACCCGACAGCTTTCTATCTCTGTGCCAGTAGTATAGGGGCCGGGGGCCCGAACACCGGGGAGCTGTTTTTTGGAGAA	CASSIGAGGPNTGELFF	111	0.000615419	TCRBV19-01	unknown	TCRBJ02-02*01
CGGTCCACAAAGCTGGAGGACTCAGCCATGTACTTCTGTGCCAGCAGTGAGGGCAGGGGGCATTACTATGGCTACACCTTCGGTTCG	CASSEGRGHYYGYTF	106	0.000587697	TCRBV02-01*01	TCRBD01-01*01	TCRBJ01-02*01
GTGACCAGTGCCCATCCTGAAGACAGCAGCTTCTACATCTGCAGTGCTAGAGATCTGCAGGGGGCTAGAGAGCAGTACTTCGGGCCG	CSARDLQGAREQYF	105	0.000582153	TCRBV20	TCRBD01-01*01	TCRBJ02-07*01
ACTGTGACATCGGCCCAAAAGAACCCGACAGCTTTCTATCTCTGTGCCAGTAGTAGCGCGAACACCGGGGAGCTGTTTTTTGGAGAA	CASSSANTGELFF	103	0.000571064	TCRBV19-01	TCRBD02-01	TCRBJ02-02*01
GAGTCAGCTGCTCCCTCCCAGACATCTGTGTACTTCTGTGCCCGCACTAAACGGGACAGGGGGCTCAATGAGCAGTTCTTCGGGCCA	CARTKRDRGLNEQFF	102	0.00056552	TCRBV06	TCRBD01-01*01	TCRBJ02-01*01
CGCACAGAGCAGCGGGACTCAGCCATGTATCGCTGTGCCAGCAGCTTAGGTCTAGCGGGGGGGTCCCACGAGCAGTACTTCGGGCCG	CASSLGLAGGSHEQYF	101	0.000559976	TCRBV07-07*01	TCRBD02-01*01	TCRBJ02-07*01
GTGAGCACCTTGGAGCTGGGGGACTCGGCCCTTTATCTTTGCGCCAGCAGCTCCAAAGTCGAGAACACTGAAGCTTTCTTTGGACAA	CASSSKVENTEAFF	101	0.000559976	TCRBV05-01*01	unknown	TCRBJ01-01*01
ATCCGGTCCACAAAGCTGGAGGACTCAGCCATGTACTTCTGTGCCAGCAGTGTTCAGCTTAGCAATCAGCCCCAGCATTTTGGTGAT	CASSVQLSNQPQHF	101	0.000559976	TCRBV02-01*01	unknown	TCRBJ01-05*01
AGCTCTCTGGAGCTGGGGGACTCAGCTTTGTATTTCTGTGCCAGCAGCGAGGGACAGGGACGTTCCTACGAGCAGTACTTCGGGCCG	CASSEGQGRSYEQYF	100	0.000554431	TCRBV09-01	TCRBD01-01*01	TCRBJ02-07*01
ATCCGGTCCACAAAGCTGGAGGACTCAGCCATGTACTTCTGTGCCAGCAGTGAACCGGGACGGCAGTATGGCTACACCTTCGGTTCG	CASSEPGRQYGYTF	99	0.000548887	TCRBV02-01*01	unknown	TCRBJ01-02*01
CAGCCAGAAGACTCGGCCCTGTATCTCTGCGCCAGCAGCCCGGGACTAGCGGGGGGCCCGGACACCGGGGAGCTGTTTTTTGGAGAA	CASSPGLAGGPDTGELFF	97	0.000537798	TCRBV04-03*01	TCRBD02-01*01	TCRBJ02-02*01
AGCTCTCTGGAGCTGGGGGACTCAGCTTTGTATTTCTGTGCCAGCAGCGCCGACAGGGCTACCTACAATGAGCAGTTCTTCGGGCCA	CASSADRATYNEQFF	96	0.000532254	TCRBV09-01	TCRBD01-01*01	TCRBJ02-01*01
AATGTGAATGCCTTGGAGCTGGAGGACTCGGCCCTGTATCTCTGTGCCAGCAGCCCTCGGTTCACCGGGGAGCTGTTTTTTGGAGAA	CASSPRFTGELFF	95	0.00052671	TCRBV05-08*01	TCRBD02-01	TCRBJ02-02*01
AAGATCCAGCCCTCAGAACCCAGGGACTCAGCTGTGTATTTTTGTGCTAGTGGTTTGGTTGGGGACACTGAAGCTTTCTTTGGACAA	CASGLVGDTEAFF	95	0.00052671	TCRBV12-05*01	unknown	TCRBJ01-01*01
GCTGCTCCCTCCCAAACATCTGTGTACTTCTGTGCCAGCAGTCGCGCAATCGGCGGGGGGGCCTTAAACGAGCAGTACTTCGGGCCG	CASSRAIGGGALNEQYF	95	0.00052671	TCRBV06	TCRBD02-01*01	TCRBJ02-07*01
CAGCCTGCAAAGCTTGAGGACTCGGCCGTGTATCTCTGTGCCAGCAGCTTAGATCATCACGGACTCTACGAGCAGTACTTCGGGCCG	CASSLDHHGLYEQYF	92	0.000510077	TCRBV11-02*02	TCRBD02-01	TCRBJ02-07*01
ATCCAGCGCACACAGCAGGAGGACTCGGCCGTGTATCTCTGTGCCAGCAGCTACCCGCCGGGTCAGTCACCCCTCCACTTTGGGAAC	CASSYPPGQSPLHF	92	0.000510077	TCRBV07-02*01	TCRBD02-01	TCRBJ01-06*01
CTGAACATGAGCTCCTTGGAGCTGGGGGACTCAGCCCTGTACTTCTGTGCCAGCAGCTCTGACAGTACGGTCCACACCTTCGGTTCG	CASSSDSTVHTF	91	0.000504532	TCRBV13-01*01	TCRBD01-01*01	TCRBJ01-02*01
ACCAGTGCCCATCCTGAAGACAGCAGCTTCTACATCTGCAGTGCTAGATTATGGGAGGGGGGGGACCACGAGCAGTACTTCGGGCCG	CSARLWEGGDHEQYF	89	0.000493444	TCRBV20	TCRBD02-01	TCRBJ02-07*01
CTGGAGTCGGCTGCTCCCTCCCAGACATCTGTGTACTTCTGTGCCAGCAGCTCCGGGACAGGGATTTCACCCCTCCACTTTGGGAAC	CASSSGTGISPLHF	89	0.000493444	TCRBV06-01*01	TCRBD01-01*01	TCRBJ01-06*01
TCCACAAAGCTGGAGGACTCAGCCATGTACTTCTGTGCCAGCAGGGCACAGGGGTCCGGGGTCAATCAGCCCCAGCATTTTGGTGAT	CASRAQGSGVNQPQHF	88	0.0004879	TCRBV02-01*01	TCRBD01-01*01	TCRBJ01-05*01
ACTGTGACATCGGCCCAAAAGAACCCGACAGCTTTCTATCTCTGTGCCAGTAGTCCTGGGTCTAACTATGGCTACACCTTCGGTTCG	CASSPGSNYGYTF	88	0.0004879	TCRBV19-01	unknown	TCRBJ01-02*01
ATCCAGCCCTCAGAACCCAGGGACTCAGCTGTGTACTTCTGTGCCAGCAGTCCAGGGCTCTCTGGAAACACCATATATTTTGGAGAG	CASSPGLSGNTIYF	88	0.0004879	TCRBV12	TCRBD01-01*01	TCRBJ01-03*01
ACTGTGACATCGGCCCAAAAGAACCCGACAGCTTTCTATCTCTGTGCCACCCGGGGGACAGGGGATGAAAAACTGTTTTTTGGCAGT	CATRGTGDEKLFF	87	0.000482355	TCRBV19-01	TCRBD01-01*01	TCRBJ01-04*01
GCAGAACTGGAGGATTCTGGAGTTTATTTCTGTGCCAGCAGCCAGGCTAGCGGGGGGGCTTATCCCTACGAGCAGTACTTCGGGCCG	CASSQASGGAYPYEQYF	86	0.000476811	TCRBV14-01*01	TCRBD02-01*01	TCRBJ02-07*01
AGTGCCCATCCTGAAGACAGCAGCTTCTACATCTGCAGTGCTAGGCCTGTGGGCCCCGTCCTCAATCAGCCCCAGCATTTTGGTGAT	CSARPVGPVLNQPQHF	81	0.000449089	TCRBV20	TCRBD01-01*01	TCRBJ01-05*01
GAGTCTGCCATCCCCAACCAGACAGCTCTTTACTTCTGTGCCACCAGGACGGGGGACAGGGACCTCAGTGAGCAGTTCTTCGGGCCA	CATRTGDRDLSEQFF	81	0.000449089	TCRBV24	TCRBD01-01*01	TCRBJ02-01*01
CAGCCTGCAAAGCTTGAGGACTCGGCCGTGTATCTCTGTGCCAGCAGCTTAGCCCAGGGACATAATTCACCCCTCCACTTTGGGAAC	CASSLAQGHNSPLHF	81	0.000449089	TCRBV11-02*02	unknown	TCRBJ01-06*01
CGCTCACCAGGCCTGGGGGACGCAGCCATGTACCTGTGTGCCACCAGCAGAGGTTCGGGGGGATTGACTGAAGCTTTCTTTGGACAA	CATSRGSGGLTEAFF	81	0.000449089	TCRBV15-01*01	TCRBD02-01*01	TCRBJ01-01*01
ATCCAGCCCTCAGAACCCAGGGACTCAGCTGTGTACTTCTGTGCCAGCAGGAGGGGGGAATCCGGAAACACCATATATTTTGGAGAG	CASRRGESGNTIYF	80	0.000443545	TCRBV12	unknown	TCRBJ01-03*01
ACAGTGACCAGTGCCCATCCTGAAGACAGCAGCTTCTACATCTGCAGTGCCATCTGGACAGGGGGCGATGGCTACACCTTCGGTTCG	CSAIWTGGDGYTF	80	0.000443545	TCRBV20	TCRBD01-01*01	TCRBJ01-02*01
CTGGAGTCCGCCAGCACCAACCAGACATCTATGTACCTCTGTGCCAGCAGATCAGACCTTACGGGCACTGAAGCTTTCTTTGGACAA	CASRSDLTGTEAFF	80	0.000443545	TCRBV28-01*01	TCRBD02-01	TCRBJ01-01*01
GTGACCAGTGCCCATCCTGAAGACAGCAGCTTCTACATCTGCAGTGCTTCTCCGACTAGCGGGATAAAGACCCAGTACTTCGGGCCA	CSASPTSGIKTQYF	80	0.000443545	TCRBV20	TCRBD02-01*02	TCRBJ02-05*01
CCTGCAAAGCTTGAGGACTCGGCCGTGTATCTCTGTGCCAGCAGCACCCGGGACCCGAGCTCTGGAAACACCATATATTTTGGAGAG	CASSTRDPSSGNTIYF	80	0.000443545	TCRBV11-02*02	unknown	TCRBJ01-03*01
ATCCAGCCTGCAAAGCTTGAGGACTCGGCCGTGTATCTCTGTGCCAGCAGCTTGCCGGGACAGGGATACGAGCAGTACTTCGGGCCG	CASSLPGQGYEQYF	79	0.000438001	TCRBV11-02*02	TCRBD01-01*01	TCRBJ02-07*01
AAGATCCAGCGCACAGAGCGGGGGGACTCAGCCGTGTATCTCTGTGCCAGCAGCTTATCGGCGAACACTGAAGCTTTCTTTGGACAA	CASSLSANTEAFF	78	0.000432456	TCRBV07-03*01	unknown	TCRBJ01-01*01
ATCCAGCCCTCAGAACCCAGGGACTCAGCTGTGTACTTCTGTGCCAGCAGCGCCCAGGAAGAGGGAACTGAGCAGTTCTTCGGGCCA	CASSAQEEGTEQFF	78	0.000432456	TCRBV12	TCRBD02-01*02	TCRBJ02-01*01
CAGCGCACAGAGCAGCGGGACTCAGCCATGTATCGCTGTGCCAGCAGCTTACCCGGACAGATTAATCAGCCCCAGCATTTTGGTGAT	CASSLPGQINQPQHF	76	0.000421368	TCRBV07-07*01	TCRBD01-01*01	TCRBJ01-05*01
ATCAATTCCCTGGAGCTTGGTGACTCTGCTGTGTATTTCTGTGCCAGCAGCCGATCTAGCGGGGGGGATACGCAGTATTTTGGCCCA	CASSRSSGGDTQYF	74	0.000410279	TCRBV03	TCRBD02-01*01	TCRBJ02-03*01
AACGCCTTGGAGCTGGACGACTCGGCCCTGTATCTCTGTGCCAGCAGCCACTCGGGGGGAGGTAATGAAAAACTGTTTTTTGGCAGT	CASSHSGGGNEKLFF	74	0.000410279	TCRBV05-04*01	TCRBD02-01*01	TCRBJ01-04*01
GCCCAAAAGAACCCGACAGCTTTCTATCTCTGTGCCAGTAGTATTACTACCGGGACAGGGTATAATTCACCCCTCCACTTTGGGAAC	CASSITTGTGYNSPLHF	74	0.000410279	TCRBV19-01	TCRBD01-01*01	TCRBJ01-06*01
ATCCAGCAGGTAGTGCGAGGAGATTCGGCAGCTTATTTCTGTGCCAGCTCACGACAGGGGTGGAATGAAAAACTGTTTTTTGGCAGT	CASSRQGWNEKLFF	73	0.000404735	TCRBV18-01*01	TCRBD01-01*01	TCRBJ01-04*01
CTGACTGTGAGCAACATGAGCCCTGAAGACAGCAGCATATATCTCTGCAGCGTTGAAAGGCAGAACACTGAAGCTTTCTTTGGACAA	CSVERQNTEAFF	73	0.000404735	TCRBV29-01*01	unknown	TCRBJ01-01*01
CTGCTGTCGGCTGCTCCCTCCCAGACATCTGTGTACTTCTGTGCCAGCAGAAACGGTCTTCCGCCCCGGGAGCAGTACTTCGGGCCG	CASRNGLPPREQYF	72	0.000399191	TCRBV06-05*01	TCRBD02-01	TCRBJ02-07*01
ATCCAGCGCACAGAGCAGGGGGACTCGGCCATGTATCTCTGTGCCAGCAGCTTAGATGGCTGGAGAGCCGAAGCTTTCTTTGGACAA	CASSLDGWRAEAFF	71	0.000393646	TCRBV07-09	TCRBD02-01*02	TCRBJ01-01*01
CCTGCAAAGCTTGAGGACTCGGCCGTGTATCTCTGTGCCAGCAGCTTAGGGTCTTTCGGGACTAGCGATGAGCAGTTCTTCGGGCCA	CASSLGSFGTSDEQFF	71	0.000393646	TCRBV11-02*02	TCRBD02-01	TCRBJ02-01*01
CTGAGCTCTCTGGAGCTGGGGGACTCAGCTTTGTATTTCTGTGCCAGCAGCGTAGATGGCGCTAATCAGCCCCAGCATTTTGGTGAT	CASSVDGANQPQHF	70	0.000388102	TCRBV09-01	unknown	TCRBJ01-05*01
AGGCTGCTGTCGGCTGCTCCCTCCCAGACATCTGTGTACTTCTGTGCCAGCAGTTACTCCTATCAAGAGACCCAGTACTTCGGGCCA	CASSYSYQETQYF	70	0.000388102	TCRBV06-05*01	TCRBD02-01	TCRBJ02-05*01
CTTCACCTACACACCCTGCAGCCAGAAGACTCGGCCCTGTATCTCTGTGCCAGCAGCCAAGTTGGGGATACGCAGTATTTTGGCCCA	CASSQVGDTQYF	70	0.000388102	TCRBV04-02*01	unknown	TCRBJ02-03*01
TTGGCGTCTGCTGTACCCTCTCAGACATCTGTGTACTTCTGTGCCAGCAGTGATTTTTCCGGGGCTGTTAAGCAGTTCTTCGGGCCA	CASSDFSGAVKQFF	69	0.000382558	TCRBV06-04	unknown	TCRBJ02-01*01
ACATCGGCCCAAAAGAACCCGACAGCTTTCTATCTCTGTGCCAGTAGTATAGCGGGGGGGCACACCGGGGAGCTGTTTTTTGGAGAA	CASSIAGGHTGELFF	68	0.000377013	TCRBV19-01	TCRBD02-01*01	TCRBJ02-02*01
ACGATCCAGCGCACACAGCAGGAGGACTCGGCCGTGTATCTCTGTGCCAGCAGTGCCTGGGAAAACTATGGCTACACCTTCGGTTCG	CASSAWENYGYTF	68	0.000377013	TCRBV07-02*01	unknown	TCRBJ01-02*01
ACTCTGGAGTCCGCTACCAGCTCCCAGACATCTGTGTACTTCTGTGCCATCAGGGACGATCTAAGAAACACCATATATTTTGGAGAG	CAIRDDLRNTIYF	68	0.000377013	TCRBV10-03*01	unknown	TCRBJ01-03*01
CAGCCCTCAGAACCCAGGGACTCAGCTGTGTACTTCTGTGCCAGCAGTAGAAGCGGGGGGAAATACAATGAGCAGTTCTTCGGGCCA	CASSRSGGKYNEQFF	68	0.000377013	TCRBV12	TCRBD02-01*01	TCRBJ02-01*01
CGCACAGAGCAGCGGGACTCAGCCATGTATCGCTGTGCCAGCAGCTCGGGAAGACTAGTAAACACCGGGGAGCTGTTTTTTGGAGAA	CASSSGRLVNTGELFF	67	0.000371469	TCRBV07-07*01	TCRBD02-01	TCRBJ02-02*01
TCCACAAAGCTGGAGGACTCAGCCATGTACTTCTGTGCCAGCAGTGACCAGGGATTAGGCCGGGGGGAGACCCAGTACTTCGGGCCA	CASSDQGLGRGETQYF	66	0.000365925	TCRBV02-01*01	TCRBD02-01*01	TCRBJ02-05*01
ACACAGCAGGAGGACTCCGCCGTGTATCTCTGTGCCAGCAGCTCCCGCCTCCGAGGACAGGGGAGGTACGAGCAGTACTTCGGGCCG	CASSSRLRGQGRYEQYF	66	0.000365925	TCRBV07-08*01	TCRBD01-01*01	TCRBJ02-07*01
ATCCAGCCCTCAGAACCCAGGGACTCAGCTGTGTACTTCTGTGCCAGCAGTTTATTAGAGGCCCGCGGCGTAGCTTTCTTTGGACAA	CASSLLEARGVAFF	66	0.000365925	TCRBV12	TCRBD02-01	TCRBJ01-01*01
GCTCCCTCCCAAACATCTGTGTACTTCTGTGCCAGCAGTTACTCGAGTGGGACAGGGGGCCTGAACACTGAAGCTTTCTTTGGACAA	CASSYSSGTGGLNTEAFF	66	0.000365925	TCRBV06	TCRBD01-01*01	TCRBJ01-01*01
TTGTTGCTGGGGGACTCGGCCCTCTATCTCTGTGCCAGCAGCTTGGGGACAGGGGGCTGGAGCTCCTACGAGCAGTACTTCGGGCCG	CASSLGTGGWSSYEQYF	65	0.00036038	TCRBV05-06*01	TCRBD01-01*01	TCRBJ02-07*01
ACGATTCAGCGCACAGAGCAGCGGGACTCAGCCATGTATCGCTGTGCCAGCAGCGTAGACAGGGACTCTGAAGCTTTCTTTGGACAA	CASSVDRDSEAFF	65	0.00036038	TCRBV07-07*01	unknown	TCRBJ01-01*01
TCCCTGGAGCTTGGTGACTCTGCTGTGTATTTCTGTGCCAGCAGCCAAGACAGACTAGCGGGGGGGGAGACCCAGTACTTCGGGCCA	CASSQDRLAGGETQYF	65	0.00036038	TCRBV03	TCRBD02-01*01	TCRBJ02-05*01
ACAGTGACCAGTGCCCATCCTGAAGACAGCAGCTTCTACATCTGCAGTGCTAGAGGGGTGGTGGACACTGAAGCTTTCTTTGGACAA	CSARGVVDTEAFF	64	0.000354836	TCRBV20	unknown	TCRBJ01-01*01
GTGAGCACCTTGGAGCTGGGGGACTCGGCCCTTTATCTTTGCGCCAGCAGCTTGACCGGGGCCTCAGAGACCCAGTACTTCGGGCCA	CASSLTGASETQYF	64	0.000354836	TCRBV05-01*01	unknown	TCRBJ02-05*01
CTACACACCCTGCAGCCAGAAGACTCGGCCCTGTATCTCTGCGCCAGCAGCCCCATGACTAGCTCCTACGAGCAGTACTTCGGGCCG	CASSPMTSSYEQYF	63	0.000349292	TCRBV04-03*01	TCRBD02-01	TCRBJ02-07*01
ACCAGTGCCCATCCTGAAGACAGCAGCTTCTACATCTGCAGTGCTATTCCCGGGACAGGGATGAACACTGAAGCTTTCTTTGGACAA	CSAIPGTGMNTEAFF	62	0.000343747	TCRBV20	TCRBD01-01*01	TCRBJ01-01*01
CGCACACAGCAGGAGGACTCGGCCGTGTATCTCTGTGCCAGCAGCTTAGCCCCTGGAGCGCCGGGTGGGGAGCAGTACTTCGGGCCG	CASSLAPGAPGGEQYF	62	0.000343747	TCRBV07-02*01	TCRBD02-01	TCRBJ02-07*01
ACCAGTGCCCATCCTGAAGACAGCAGCTTCTACATCTGCAGTGCTAGAGATAGGAAGGGGTGGGGAACTGAAGCTTTCTTTGGACAA	CSARDRKGWGTEAFF	62	0.000343747	TCRBV20	TCRBD01-01*01	TCRBJ01-01*01
GTGAACGCCTTGTTGCTGGGGGACTCGGCCCTCTATCTCTGTGCCAGCAGCTACGGACAGGGTAGGGAGACCCAGTACTTCGGGCCA	CASSYGQGRETQYF	61	0.000338203	TCRBV05-06*01	TCRBD01-01*01	TCRBJ02-05*01
GTGAACGCCTTGTTGCTGGGGGACTCGGCCCTCTATCTCTGTGCCAGCAGCTCAACCAATCTGAACACTGAAGCTTTCTTTGGACAA	CASSSTNLNTEAFF	61	0.000338203	TCRBV05-06*01	unknown	TCRBJ01-01*01
ACCAGTGCCCATCCTGAAGACAGCAGCTTCTACATCTGCAGTGCTAGGGCCTTAGCGGGGGACTCCTACGAGCAGTACTTCGGGCCG	CSARALAGDSYEQYF	60	0.000332659	TCRBV20	TCRBD02-01*01	TCRBJ02-07*01
CTGAGCTCTCTGGAGCTGGGGGACTCAGCTTTGTATTTCTGTGCCAGCAGCACCGCGGGGGGGCCTAGAGAGCAGTACTTCGGGCCG	CASSTAGGPREQYF	60	0.000332659	TCRBV09-01	TCRBD02-01*01	TCRBJ02-07*01
ATCAATTCCCTGGAGCTTGGTGACTCTGCTGTGTATTTCTGTGCCAGCACCCCTTGGCAGGGCAACTATGGCTACACCTTCGGTTCG	CASTPWQGNYGYTF	59	0.000327114	TCRBV03	TCRBD01-01*01	TCRBJ01-02*01
AGGATCCAGCAGGTAGTGCGAGGAGATTCGGCAGCTTATTTCTGTGCCAGCTCATTGGACTTGAACACTGAAGCTTTCTTTGGACAA	CASSLDLNTEAFF	58	0.00032157	TCRBV18-01*01	TCRBD02-01	TCRBJ01-01*01
ATCCGGTCCACAAAGCTGGAGGACTCAGCCATGTACTTCTGTGCCAGCAGCAATCTGAATAGCAATCAGCCCCAGCATTTTGGTGAT	CASSNLNSNQPQHF	58	0.00032157	TCRBV02-01*01	unknown	TCRBJ01-05*01
CTGAAGGTGCAGCCTGCAGAACTGGAGGATTCTGGAGTTTATTTCTGTGCCAGCAGCCACAGGGGAAACACCATATATTTTGGAGAG	CASSHRGNTIYF	58	0.00032157	TCRBV14-01*01	TCRBD01-01*01	TCRBJ01-03*01
ACAGTGACCAGTGCCCATCCTGAAGACAGCAGCTTCTACATCTGCAGTGCTAGAGCTAGTCAGGTGAAAAGCTACACCTTCGGTTCG	CSARASQVKSYTF	58	0.00032157	TCRBV20	unknown	TCRBJ01-02*01
AACGCCTTGGAGCTGGACGACTCGGCCCTGTATCTCTGTGCCAGCAGCCGCGTTGGCGGGGGGGCCTACGAGCAGTACTTCGGGCCG	CASSRVGGGAYEQYF	57	0.000316026	TCRBV05-04*01	TCRBD02-01*01	TCRBJ02-07*01
GCCCAAAAGAACCCGACAGCTTTCTATCTCTGTGCCAGTAGTATGGCTGGGACAGGGGTAGGGAATTCACCCCTCCACTTTGGGAAC	CASSMAGTGVGNSPLHF	57	0.000316026	TCRBV19-01	TCRBD01-01*01	TCRBJ01-06*01
CTCACTCTGGAGTCAGCTACCCGCTCCCAGACATCTGTGTATTTCTGCGCCAGCAGTTCCGAAAATCAGCCCCAGCATTTTGGTGAT	CASSSENQPQHF	57	0.000316026	TCRBV10-02*01	unknown	TCRBJ01-05*01
CTGGAGTCGGCTGCTCCCTCCCAGACATCTGTGTACTTCTGTGCCACCTCCCGGGACAGTGATAATTCACCCCTCCACTTTGGGAAC	CATSRDSDNSPLHF	57	0.000316026	TCRBV06-01*01	TCRBD01-01*01	TCRBJ01-06*01
AAGATCCAGCCTGCAAAGCTTGAGGACTCGGCCGTGTATCTCTGTGCCAGCAGCTTGATAGGCAACTATGGCTACACCTTCGGTTCG	CASSLIGNYGYTF	57	0.000316026	TCRBV11-02*02	unknown	TCRBJ01-02*01
ACTGTGACATCGGCCCAAAAGAACCCGACAGCTTTCTATCTCTGTGCCAGTAGTATAGTGTTGCGGGATGAGCAGTTCTTCGGGCCA	CASSIVLRDEQFF	57	0.000316026	TCRBV19-01	TCRBD02-01	TCRBJ02-01*01
CCCTCAGAACCCAGGGACTCAGCTGTGTACTTCTGTGCCAGCAGACCTGACGCCGGGGGGGCGCGCACTGAAGCTTTCTTTGGACAA	CASRPDAGGARTEAFF	56	0.000310482	TCRBV12	TCRBD02-01*01	TCRBJ01-01*01
AATGTGAGCACCTTGGAGCTGGGGGACTCGGCCCTTTATCTTTGCGCCAGCAGCCCCTCCGGGTGGAATGGCTACACCTTCGGTTCG	CASSPSGWNGYTF	56	0.000310482	TCRBV05-01*01	TCRBD02-01	TCRBJ01-02*01
CTGACAGTGACCAGTGCCCATCCTGAAGACAGCAGCTTCTACATCTGCAGTGCTGCTCGGACAGACACTGAAGCTTTCTTTGGACAA	CSAARTDTEAFF	56	0.000310482	TCRBV20	TCRBD01-01*01	TCRBJ01-01*01
ATCCAGCAGGTAGTGCGAGGAGATTCGGCAGCTTATTTCTGTGCCAGCTCACCACCGGCCAGGGTCCACGAGCAGTACTTCGGGCCG	CASSPPARVHEQYF	55	0.000304937	TCRBV18-01*01	TCRBD01-01*01	TCRBJ02-07*01
GCCCATCCTGAAGACAGCAGCTTCTACATCTGCAGTGCTAGTGGGCCCCCCGGGCAGGGTAAAACCGGGGAGCTGTTTTTTGGAGAA	CSASGPPGQGKTGELFF	55	0.000304937	TCRBV20	TCRBD01-01*01	TCRBJ02-02*01
ACCAACCAGACATCTATGTACCTCTGTGCCAGCAGTCCCACGCGACAGCGGGGGGGTTGGCCGTACAATGAGCAGTTCTTCGGGCCA	CASSPTRQRGGWPYNEQFF	54	0.000299393	TCRBV28-01*01	TCRBD02-01*01	TCRBJ02-01*01
TCGGCCCAAAAGAACCCGACAGCTTTCTATCTCTGTGCCAGTAGTATGGTAGGGACAGGGGACACCGGGGAGCTGTTTTTTGGAGAA	CASSMVGTGDTGELFF	54	0.000299393	TCRBV19-01	TCRBD01-01*01	TCRBJ02-02*01
ATCCAGCCTGCAGAGCTTGGGGACTCGGCCATGTATCTCTGTGCCAGCAGCTTAACCGCCTACCCAGGGCAAGCTTTCTTTGGACAA	CASSLTAYPGQAFF	54	0.000299393	TCRBV11-01*01	TCRBD01-01*01	TCRBJ01-01*01
CGCACAGAGCAGGGGGACTCGGCCATGTATCTCTGTGCCAGCAGCCCACTCCCCGGGACAATGAACACTGAAGCTTTCTTTGGACAA	CASSPLPGTMNTEAFF	54	0.000299393	TCRBV07-09	TCRBD01-01*01	TCRBJ01-01*01
CTGAAGATCCAGCCCTCAGAACCCAGGGACTCAGCTGTGTACTTCTGTGCCAGCAGTTTATCGAGTGGTGGCTACACCTTCGGTTCG	CASSLSSGGYTF	54	0.000299393	TCRBV12	TCRBD02-01*02	TCRBJ01-02*01
CAGCGCACACAGCAGGAGGACTCGGCCGTGTATCTCTGTGCCAGCAGCGCAACGGGCCCGGTGGGGGAAAAACTGTTTTTTGGCAGT	CASSATGPVGEKLFF	54	0.000299393	TCRBV07-02*01	unknown	TCRBJ01-04*01
ACCCTGGAGTCTGCCAGGCCCTCACATACCTCTCAGTACCTCTGTGCCAGCAGTGAGGGCGGAAACTATGGCTACACCTTCGGTTCG	CASSEGGNYGYTF	53	0.000293849	TCRBV25-01*01	unknown	TCRBJ01-02*01
ACTGTGACATCGGCCCAAAAGAACCCGACAGCTTTCTATCTCTGTGCCACCACCCCGGGGGCGGCCGGGGAGCTGTTTTTTGGAGAA	CATTPGAAGELFF	53	0.000293849	TCRBV19-01	unknown	TCRBJ02-02*01
TTGGAGATCCAGCGCACAGAGCAGGGGGACTCGGCCATGTATCTCTGTGCCACCCAGAGGGATAACACTGAAGCTTTCTTTGGACAA	CATQRDNTEAFF	52	0.000288304	TCRBV07-09	TCRBD02-01*02	TCRBJ01-01*01
ATGAGCTCCTTGGAGCTGGGGGACTCAGCCCTGTACTTCTGTGCCAGCAGCTTAGGTGGGACTTGGGGCGAGCAGTACTTCGGGCCG	CASSLGGTWGEQYF	52	0.000288304	TCRBV13-01*01	TCRBD02-01	TCRBJ02-07*01
CACACCCTGCAGCCAGAAGACTCGGCCCTGTATCTCTGCGCCAGCAGCCAAGATCGGGGCCCCTCCTACGAGCAGTACTTCGGGCCG	CASSQDRGPSYEQYF	52	0.000288304	TCRBV04-03*01	unknown	TCRBJ02-07*01
CCCTCAGAACCCAGGGACTCAGCTGTGTACTTCTGTGCCAGCAGTTTACCCATCCGGGACAGGGCGAACGAGCAGTACTTCGGGCCG	CASSLPIRDRANEQYF	52	0.000288304	TCRBV12	TCRBD01-01*01	TCRBJ02-07*01
GCCCTGCAGCCAGAAGACTCAGCCCTGTATCTCTGCGCCAGCAGCCAAGGACAGGGTGGGATGTACTACGAGCAGTACTTCGGGCCG	CASSQGQGGMYYEQYF	52	0.000288304	TCRBV04-01*01	TCRBD01-01*01	TCRBJ02-07*01
CTGGAGTCGGCTGCTCCCTCCCAGACATCTGTGTACTTCTGTGCCAGCAGTGCAGACAGGCCCCCGCTGCCCCAGCATTTTGGTGAT	CASSADRPPLPQHF	51	0.00028276	TCRBV06-01*01	TCRBD01-01*01	TCRBJ01-05*01
GTGACCAGTGCCCATCCTGAAGACAGCAGCTTCTACATCTGCAGTGCTAGAGATGTGAATAGCAATCAGCCCCAGCATTTTGGTGAT	CSARDVNSNQPQHF	51	0.00028276	TCRBV20	unknown	TCRBJ01-05*01
AACATGAGCTCCTTGGAGCTGGGGGACTCAGCCCTGTACTTCTGTGCCAGCAGAAGGACAGGGTCCTACGAGCAGTACTTCGGGCCG	CASRRTGSYEQYF	51	0.00028276	TCRBV13-01*01	TCRBD01-01*01	TCRBJ02-07*01
AGCACCTTGGAGCTGGGGGACTCGGCCCTTTATCTTTGCGCCAGCAGCTTGGGGACTTACGCGAACTATGGCTACACCTTCGGTTCG	CASSLGTYANYGYTF	51	0.00028276	TCRBV05-01*01	TCRBD02-01	TCRBJ01-02*01
AAGATCCAGCGCACACAGCAGGAGGACTCCGCCGTGTATCTCTGTGCCAGCAGCTTATCGGGCCCCGCCGAGCAGTACTTCGGGCCG	CASSLSGPAEQYF	50	0.000277216	TCRBV07-08*01	unknown	TCRBJ02-07*01
ATCCAGCGCACACAGCAGGAGGACTCGGCCGTGTATCTCTGTGCCAGCAGTCCTCTTCGGACAGGGACAGGCTACACCTTCGGTTCG	CASSPLRTGTGYTF	50	0.000277216	TCRBV07-02*01	TCRBD01-01*01	TCRBJ01-02*01
CACCTACACGCCCTGCAGCCAGAAGACTCAGCCCTGTATCTCTGCGCCAGCAGCCGGGGAGGTCGGAACGAAGCTTTCTTTGGACAA	CASSRGGRNEAFF	50	0.000277216	TCRBV04-01*01	TCRBD02-01*02	TCRBJ01-01*01
CTACACGCCCTGCAGCCAGAAGACTCAGCCCTGTATCTCTGCGCCAGCAGCCAAGGTGGGCCCCTGAATGAGCAGTTCTTCGGGCCA	CASSQGGPLNEQFF	50	0.000277216	TCRBV04-01*01	TCRBD01-01*01	TCRBJ02-01*01
CTGGAGCTGGGGGACTCAGCTTTGTATTTCTGTGCCAGCAGCGTGGCCAGAGGGACTAGCGGGGCAGATACGCAGTATTTTGGCCCA	CASSVARGTSGADTQYF	49	0.000271671	TCRBV09-01	TCRBD02-01*01	TCRBJ02-03*01
AATGTGAGCACCTTGGAGCTGGGGGACTCGGCCCTTTATCTTTGCGCCAGCAGCTTACAGGGGGCCAATGGCTACACCTTCGGTTCG	CASSLQGANGYTF	49	0.000271671	TCRBV05-01*01	TCRBD01-01*01	TCRBJ01-02*01
CTGAAGATCCGGTCCACAAAGCTGGAGGACTCAGCCATGTACTTCTGTGCCAGCAGTGATCCCGGGTTCGGCTACACCTTCGGTTCG	CASSDPGFGYTF	49	0.000271671	TCRBV02-01*01	TCRBD02-01	TCRBJ01-02*01
CGGTCCACAAAGCTGGAGGACTCAGCCATGTACTTCTGTGCCAGCAGTGATCGGACAGGGGGGAATCAGCCCCAGCATTTTGGTGAT	CASSDRTGGNQPQHF	49	0.000271671	TCRBV02-01*01	TCRBD01-01*01	TCRBJ01-05*01
GTGACCAGTGCCCATCCTGAAGACAGCAGCTTCTACATCTGCAGTGCTAGGGGGGACAGGGACCTTTACGAGCAGTACTTCGGGCCG	CSARGDRDLYEQYF	48	0.000266127	TCRBV20	TCRBD01-01*01	TCRBJ02-07*01
CTGTCCCTAGAGTCTGCCATCCCCAACCAGACAGCTCTTTACTTCTGTGCCACCAGTGACCGCGATCGCTCGTTGTATTTTGGCCCA	CATSDRDRSLYF	48	0.000266127	TCRBV24	TCRBD02-01	TCRBJ02-03*01
ATCCAGCGCACACAGCAGGAGGACTCGGCCGTGTATCTCTGTGCCAGCAGCTTAGTGGGGGGGTTGGAGACCCAGTACTTCGGGCCA	CASSLVGGLETQYF	48	0.000266127	TCRBV07-02*01	TCRBD02-01*01	TCRBJ02-05*01
AGTGCCCATCCTGAAGACAGCAGCTTCTACATCTGCAGTGCTAGAGATCGACCGGGACAGGGAACCTACGAGCAGTACTTCGGGCCG	CSARDRPGQGTYEQYF	47	0.000260583	TCRBV20	TCRBD01-01*01	TCRBJ02-07*01
GTGAGCAACATGAGCCCTGAAGACAGCAGCATATATCTCTGCAGCGTAGCCAAGAGCGAATCGGGAACTGAAGCTTTCTTTGGACAA	CSVAKSESGTEAFF	47	0.000260583	TCRBV29-01*01	TCRBD02-01*02	TCRBJ01-01*01
CTGGAGTCGGCTGCTCCCTCCCAGACATCTGTGTACTTCTGTGCCAGCAGTGAGACCCCGGACACCGGGGAGCTGTTTTTTGGAGAA	CASSETPDTGELFF	46	0.000255038	TCRBV06-01*01	unknown	TCRBJ02-02*01
CTGGAGTCTGCCAGGCCCTCACATACCTCTCAGTACCTCTGTGCCAGCCGAGGGACAGGGTACGAGGCACCCCTCCACTTTGGGAAC	CASRGTGYEAPLHF	46	0.000255038	TCRBV25-01*01	TCRBD01-01*01	TCRBJ01-06*01
GTGAGCAACATGAGCCCTGAAGACAGCAGCATATATCTCTGCAGCGTGGAGTCCGGGACTACCACCGGGGAGCTGTTTTTTGGAGAA	CSVESGTTTGELFF	46	0.000255038	TCRBV29-01*01	TCRBD02-01	TCRBJ02-02*01
CTGACAGTGACCAGTGCCCATCCTGAAGACAGCAGCTTCTACATCTGCAGTGCTAGAGATCTTTCAGATACGCAGTATTTTGGCCCA	CSARDLSDTQYF	46	0.000255038	TCRBV20	TCRBD02-01	TCRBJ02-03*01
GAGTCGGCTGCTCCCTCCCAAACATCTGTGTACTTCTGTGCCAGCACTCGCCACGGGTGGGAGAACTCTGAAGCTTTCTTTGGACAA	CASTRHGWENSEAFF	46	0.000255038	TCRBV06	TCRBD02-01*02	TCRBJ01-01*01
ACAGAGCGGGGGGACTCAGCCGTGTATCTCTGTGCCAGCAGCTTCGGGGGACCACGCTCTGGGGCCAACGTCCTGACTTTCGGGGCC	CASSFGGPRSGANVLTF	45	0.000249494	TCRBV07-03*01	TCRBD02-01*01	TCRBJ02-06*01
AAGATCCAGCGCACACAGCAGGAGGACTCCGCCGTGTATCTCTGTGCCAGCAGCTTAACAGGGGGCACTGAAGCTTTCTTTGGACAA	CASSLTGGTEAFF	45	0.000249494	TCRBV07-08*01	TCRBD01-01*01	TCRBJ01-01*01
TCGGCTGCTCCCTCCCAGACATCTGTGTACTTCTGTGCCAGCAGTTATGTCAGGACAGGGGGCAACTATGGCTACACCTTCGGTTCG	CASSYVRTGGNYGYTF	45	0.000249494	TCRBV06-05*01	TCRBD01-01*01	TCRBJ01-02*01
CAGCCTGCAAAGCTTGAGGACTCGGCCGTGTATCTCTGTGCCAGCAGCTTAGATCCTGGGGCTAACTATGGCTACACCTTCGGTTCG	CASSLDPGANYGYTF	45	0.000249494	TCRBV11-02*02	unknown	TCRBJ01-02*01
CTGAGGATCCAGCAGGTAGTGCGAGGAGATTCGGCAGCTTATTTCTGTGCCAGCTCCCCACAGGGGCGCGGCTACACCTTCGGTTCG	CASSPQGRGYTF	45	0.000249494	TCRBV18-01*01	TCRBD01-01*01	TCRBJ01-02*01
CTGGAGTCCGCCAGCACCAACCAGACATCTATGTACCTCTGTGCCAGCAGTTTATTACAGAGCAATCAGCCCCAGCATTTTGGTGAT	CASSLLQSNQPQHF	45	0.000249494	TCRBV28-01*01	TCRBD01-01*01	TCRBJ01-05*01
ACCAGTGCCCATCCTGAAGACAGCAGCTTCTACATCTGCAGTGCTAGAGATCCGGCAGGGGAGGCCTATGGCTACACCTTCGGTTCG	CSARDPAGEAYGYTF	45	0.000249494	TCRBV20	unknown	TCRBJ01-02*01
CGCTCACCAGGCCTGGGGGACGCAGCCATGTACCTGTGTGCCACCAGCAGTGACAAGGGGGTCAATCAGCCCCAGCATTTTGGTGAT	CATSSDKGVNQPQHF	45	0.000249494	TCRBV15-01*01	TCRBD01-01*01	TCRBJ01-05*01
GCAGAACTGGAGGATTCTGGAGTTTATTTCTGTGCCAGCAGCCCCAGATTTTCGGGGACAGGGGTCCACGAGCAGTACTTCGGGCCG	CASSPRFSGTGVHEQYF	45	0.000249494	TCRBV14-01*01	TCRBD01-01*01	TCRBJ02-07*01
AAGATCCAGCGCACAGAGCGGGGGGACTCAGCCGTGTATCTCTGTGCCAGCAGCTCTACTGGGACCGGGGAGCTGTTTTTTGGAGAA	CASSSTGTGELFF	44	0.00024395	TCRBV07-03*01	unknown	TCRBJ02-02*01
CTGTCGGCTGCTCCCTCCCAGACATCTGTGTACTTCTGTGCCAGCAGGCAACAGGGCAACTATAATTCACCCCTCCACTTTGGGAAC	CASRQQGNYNSPLHF	44	0.00024395	TCRBV06-05*01	TCRBD01-01*01	TCRBJ01-06*01
AGGCTGCTGTCGGCTGCTCCCTCCCAGACATCTGTGTACTTCTGTGCCAGCAGTTCTTTTCAGGGCACTGAAGCTTTCTTTGGACAA	CASSSFQGTEAFF	44	0.00024395	TCRBV06-05*01	TCRBD01-01*01	TCRBJ01-01*01
CCTGCAAAGCTTGAGGACTCGGCCGTGTATCTCTGTGCCAGCAGCCCTCAGGGGCGGGGGAGCCAAGAGACCCAGTACTTCGGGCCA	CASSPQGRGSQETQYF	44	0.00024395	TCRBV11-02*02	TCRBD02-01*01	TCRBJ02-05*01
TCCCTAGAGTCTGCCATCCCCAACCAGACAGCTCTTTACTTCTGTGCCACCAGTGATCGGCTTTCCAATACGCAGTATTTTGGCCCA	CATSDRLSNTQYF	44	0.00024395	TCRBV24	unknown	TCRBJ02-03*01
CTGAGGATCCAGCAGGTAGTGCGAGGAGATTCGGCAGCTTATTTCTGTGCCAGCTCACAAAACGGCTATGGCTACACCTTCGGTTCG	CASSQNGYGYTF	44	0.00024395	TCRBV18-01*01	TCRBD02-01	TCRBJ01-02*01
CAGCGCACAGAGCGGGGGGACTCAGCCGTGTATCTCTGTGCCAGCAGCCCAGCAGGACCGATGAACACTGAAGCTTTCTTTGGACAA	CASSPAGPMNTEAFF	44	0.00024395	TCRBV07-03*01	unknown	TCRBJ01-01*01
AGCTCTCTGGAGCTGGGGGACTCAGCTTTGTATTTCTGTGCCAGCAGCGTGGGCCCGGAAAGAAATCAGCCCCAGCATTTTGGTGAT	CASSVGPERNQPQHF	44	0.00024395	TCRBV09-01	TCRBD01-01*01	TCRBJ01-05*01
TTCACTCTGAAGATCCGGTCCACAAAGCTGGAGGACTCAGCCATGTACTTCTGTGCCAGCAGTGGGGGTGAGCAGTTCTTCGGGCCA	CASSGGEQFF	44	0.00024395	TCRBV02-01*01	unknown	TCRBJ02-01*01
CGCACACAGCAGGAGGACTCGGCCGTGTATCTCTGTGCCAGCAGCTTATTTGCGCGGGGGGGCGCAGAGACCCAGTACTTCGGGCCA	CASSLFARGGAETQYF	44	0.00024395	TCRBV07-02*01	TCRBD02-01*01	TCRBJ02-05*01
ACCAGTGCCCATCCTGAAGACAGCAGCTTCTACATCTGCAGTGCTAGAGATCTCCGACAAGCCGAAGAGACCCAGTACTTCGGGCCA	CSARDLRQAEETQYF	44	0.00024395	TCRBV20	TCRBD01-01*01	TCRBJ02-05*01
CCAGAAGACTCAGCCCTGTATCTCTGCGCCAGCAGCCAAGGGACTAGCGGGGGCCGGGGCGGCTTCCCCATTCAGTACTTCGGCGCC	CASSQGTSGGRGGFPIQYF	43	0.000238405	TCRBV04-01*01	TCRBD02-01*01	TCRBJ02-04*01
ACTCTGACAGTGACCAGTGCCCATCCTGAAGACAGCAGCTTCTACATCTGCAGTTTGAGGACAGTGTATGGCTACACCTTCGGTTCG	CSLRTVYGYTF	43	0.000238405	TCRBV20-01*01	TCRBD01-01*01	TCRBJ01-02*01
CTGGAGTCCGCCAGCACCAACCAGACATCTATGTACCTCTGTGCCAGCACTTTGGGGGTTGGGAACACTGAAGCTTTCTTTGGACAA	CASTLGVGNTEAFF	43	0.000238405	TCRBV28-01*01	unknown	TCRBJ01-01*01
GTGACCAGTGCCCATCCTGAAGACAGCAGCTTCTACATCTGCAGTGCTAGGGAACAGGTGGGCGGTGAAAAACTGTTTTTTGGCAGT	CSAREQVGGEKLFF	43	0.000238405	TCRBV20	TCRBD01-01*01	TCRBJ01-04*01
CTTCACATCAATTCCCTGGAGCTTGGTGACTCTGCTGTGTATTTCTGTGCCAGCAGTTTCGGGGACACTGAAGCTTTCTTTGGACAA	CASSFGDTEAFF	43	0.000238405	TCRBV03	TCRBD02-01*01	TCRBJ01-01*01
ACCAGCTCCCAGACATCTGTGTACTTCTGTGCCATCAGTGAGGTTCCGGGACTGAGCTCCTATAATTCACCCCTCCACTTTGGGAAC	CAISEVPGLSSYNSPLHF	43	0.000238405	TCRBV10-03*01	TCRBD02-01	TCRBJ01-06*01
ACCAGTGCCCATCCTGAAGACAGCAGCTTCTACATCTGCAGTGCGGAGCCCGCCACGGGAAGCTCCTACGAGCAGTACTTCGGGCCG	CSAEPATGSSYEQYF	43	0.000238405	TCRBV20	TCRBD02-01*02	TCRBJ02-07*01
CTTGACATCCGCTCACCAGGCCTGGGGGACGCAGCCATGTACCTGTGTGCCACCAGCAGAGACACAGATACGCAGTATTTTGGCCCA	CATSRDTDTQYF	43	0.000238405	TCRBV15-01*01	unknown	TCRBJ02-03*01
TTGGAGCTGGGGGACTCGGCCCTTTATCTTTGCGCCAGCAGCTTGGACCTTCCGGGACAGCCCAATTCACCCCTCCACTTTGGGAAC	CASSLDLPGQPNSPLHF	43	0.000238405	TCRBV05-01*01	TCRBD01-01*01	TCRBJ01-06*01
TCCACAAAGCTGGAGGACTCAGCCATGTACTTCTGTGCCAGCAGAGATCGGACAGGGGCCCGGGGTGAAAAACTGTTTTTTGGCAGT	CASRDRTGARGEKLFF	42	0.000232861	TCRBV02-01*01	TCRBD01-01*01	TCRBJ01-04*01
ACCTTGGAGATCCAGCGCACAGAGCAGGGGGACTCGGCCATGTATCTCTGTGCCAGCAGTTCAGGGTCCACCATATATTTTGGAGAG	CASSSGSTIYF	42	0.000232861	TCRBV07-09	TCRBD01-01*01	TCRBJ01-03*01
GAGTTGGCTGCTCCCTCCCAGACATCTGTGTACTTCTGTGCCAGCATAGGGTCCCTACTTTTGAACACTGAAGCTTTCTTTGGACAA	CASIGSLLLNTEAFF	42	0.000232861	TCRBV06-06	unknown	TCRBJ01-01*01
TTGGAGATCCAGCGCACAGAGCAGGGGGACTCGGCCATGTATCTCTGTGCCAGCAGCTTAACAAGCGGTGAGCAGTTCTTCGGGCCA	CASSLTSGEQFF	42	0.000232861	TCRBV07-09	TCRBD02-01	TCRBJ02-01*01
ACGATCCAGCGCACACAGCAGGAGGACTCGGCCGTGTATCTCTGTGCCAGCAGCTCCGGGACAGGGTATGGCTACACCTTCGGTTCG	CASSSGTGYGYTF	42	0.000232861	TCRBV07-02*01	TCRBD01-01*01	TCRBJ01-02*01
GTGACCAGTGCCCATCCTGAAGACAGCAGCTTCTACATCTGCAGTGCTAGAGATCAGGGGGTCTTAAATGAAGCTTTCTTTGGACAA	CSARDQGVLNEAFF	42	0.000232861	TCRBV20	TCRBD01-01*01	TCRBJ01-01*01
CTGACAGTGACCAGTGCCCATCCTGAAGACAGCAGCTTCTACATCTGCAGTGCTACCACCAGGGCCCCTGGCTACACCTTCGGTTCG	CSATTRAPGYTF	42	0.000232861	TCRBV20	TCRBD01-01*01	TCRBJ01-02*01
CTCAGGCTGGAGTCGGCTGCTCCCTCCCAGACATCTGTGTACTTCTGTGCCGGGGCAACCCGGCCCGATACGCAGTATTTTGGCCCA	CAGATRPDTQYF	41	0.000227317	TCRBV06-01*01	TCRBD01-01*01	TCRBJ02-03*01
AGTGCCCATCCTGAAGACAGCAGCTTCTACATCTGCAGTGCTAGTTACGGGACAGCTACTAGCACAGATACGCAGTATTTTGGCCCA	CSASYGTATSTDTQYF	41	0.000227317	TCRBV20	TCRBD01-01*01	TCRBJ02-03*01
AAGATCCAGCGCACAGAGCGGGGGGACTCAGCCGTGTATCTCTGTGCCAGCAGCAATTCCGGGACAGTGCAGCAGTACTTCGGGCCG	CASSNSGTVQQYF	41	0.000227317	TCRBV07-03*01	TCRBD01-01*01	TCRBJ02-07*01
AGGCTGGAGTCGGCTGCTCCCTCCCAGACATCTGTGTACTTCTGTGCCACCGGGGGGCAGACGAACACTGAAGCTTTCTTTGGACAA	CATGGQTNTEAFF	41	0.000227317	TCRBV06-01*01	TCRBD02-01*01	TCRBJ01-01*01
TCTGCTGCCTCCTCCCAGACATCTGTATATTTCTGCGCCAGCAGTGACCTTCCGAGGGAGGGCACAGATACGCAGTATTTTGGCCCA	CASSDLPREGTDTQYF	41	0.000227317	TCRBV10-01	TCRBD02-01*02	TCRBJ02-03*01
AACCTGAGCTCTCTGGAGCTGGGGGACTCAGCTTTGTATTTCTGTGCCAGCAGCGTAGAGGCCAGTTACGAGCAGTACTTCGGGCCG	CASSVEASYEQYF	41	0.000227317	TCRBV09-01	unknown	TCRBJ02-07*01
GAGTCGGCTGCTCCCTCCCAGACATCTGTGTACTTCTGTGCCAGCATCATCTCGGCCACCTCCTACAATGAGCAGTTCTTCGGGCCA	CASIISATSYNEQFF	41	0.000227317	TCRBV06-01*01	unknown	TCRBJ02-01*01
CTGAAGATCCAGCCCTCAGAACCCAGGGACTCAGCTGTGTACTTCTGTGCCAGCACCCCTGGGGGGTACGAGCAGTACTTCGGGCCG	CASTPGGYEQYF	40	0.000221773	TCRBV12	TCRBD02-01*01	TCRBJ02-07*01
GCTGCTCCCTCCCAGACATCTGTGTACTTCTGTGCCAGCATCTACCTCGGAGCAGGGTCCCTCTACAATGAGCAGTTCTTCGGGCCA	CASIYLGAGSLYNEQFF	40	0.000221773	TCRBV06	TCRBD01-01*01	TCRBJ02-01*01
TCCACAAAGCTGGAGGACTCAGCCATGTACTTCTGTGCCAGCAGACAACAGGGGGCCGGCATCAATCAGCCCCAGCATTTTGGTGAT	CASRQQGAGINQPQHF	40	0.000221773	TCRBV02-01*01	TCRBD01-01*01	TCRBJ01-05*01
CAGGTAGTGCGAGGAGATTCGGCAGCTTATTTCTGTGCCAGCTCTCCTTCCAGGAGGGACCATAAGTATGGCTACACCTTCGGTTCG	CASSPSRRDHKYGYTF	40	0.000221773	TCRBV18-01*01	TCRBD02-01*02	TCRBJ01-02*01
CAGCCCTCAGAACCCAGGGACTCAGCTGTGTACTTCTGTGCCAGCAGTTTCCCCGGTAGGAGGAACACTGAAGCTTTCTTTGGACAA	CASSFPGRRNTEAFF	40	0.000221773	TCRBV12	TCRBD02-01*02	TCRBJ01-01*01
TCCCTGGAGCTTGGTGACTCTGCTGTGTATTTCTGTGCCAGCAGCCCACCTGTTTCGGGGTCTAACGAAAAACTGTTTTTTGGCAGT	CASSPPVSGSNEKLFF	40	0.000221773	TCRBV03	TCRBD02-01*01	TCRBJ01-04*01
AAGATCCAGCGCACACAGCAGGAGGACTCCGCCGTGTATCTCTGTGCCAGCAGCGCGGACAGGAACACTGAAGCTTTCTTTGGACAA	CASSADRNTEAFF	40	0.000221773	TCRBV07-08*01	TCRBD01-01*01	TCRBJ01-01*01
GTGAGCAACATGAGCCCTGAAGACAGCAGCATATATCTCTGCAGCGTTGTTGGTAGCGGGGGTGGAGAGACCCAGTACTTCGGGCCA	CSVVGSGGGETQYF	39	0.000216228	TCRBV29-01*01	TCRBD02-01*01	TCRBJ02-05*01
ATCCAGCAGGTAGTGCGAGGAGATTCGGCAGCTTATTTCTGTGCCAGCTCACCGGACAGGGCGATCAACGAGCAGTACTTCGGGCCG	CASSPDRAINEQYF	39	0.000216228	TCRBV18-01*01	TCRBD01-01*01	TCRBJ02-07*01
GAGTCGGCTGCTCCCTCCCAGACATCTGTGTACTTCTGTGCCAGCAGTGAAGAAAGCGGGGGGGCCTACGAGCAGTACTTCGGGCCG	CASSEESGGAYEQYF	39	0.000216228	TCRBV06-01*01	TCRBD02-01*01	TCRBJ02-07*01
CAGCGCACACAGCAGGAGGACTCCGCCGTGTATCTCTGTGCCAGCAGCCCTAGAAATTGGAGGCTCTATGGCTACACCTTCGGTTCG	CASSPRNWRLYGYTF	39	0.000216228	TCRBV07-08*01	TCRBD02-01*02	TCRBJ01-02*01
GACATCCGCTCACCAGGCCTGGGGGACGCAGCCATGTACCTGTGTGCCACCGCGATGGGGGAGCACACTGAAGCTTTCTTTGGACAA	CATAMGEHTEAFF	39	0.000216228	TCRBV15-01*01	unknown	TCRBJ01-01*01
CTCAAGATCCAGCCTGCAAAGCTTGAGGACTCGGCCGTGTATCTCTGTGCCAGCAGCCACCTGGGGGCCCCTCACACCTTCGGTTCG	CASSHLGAPHTF	39	0.000216228	TCRBV11-02*02	TCRBD01-01*01	TCRBJ01-02*01
ACCCTGGAGTCTGCCAGGCCCTCACATACCTCTCAGTACCTCTGTGCCAGCAGGGGGGAGTATAATTCACCCCTCCACTTTGGGAAC	CASRGEYNSPLHF	39	0.000216228	TCRBV25-01*01	unknown	TCRBJ01-06*01
CACATCAATTCCCTGGAGCTTGGTGACTCTGCTGTGTATTTCTGTGCCAGCAGCCAAGGGGAAACCTACGAGCAGTACTTCGGGCCG	CASSQGETYEQYF	39	0.000216228	TCRBV03	unknown	TCRBJ02-07*01
ATCCAGCGCACAGAGCAGGGGGACTCGGCCATGTATCTCTGTGCCAGCAGCCCCGTCTCTGGGGCCAACGTCCTGACTTTCGGGGCC	CASSPVSGANVLTF	39	0.000216228	TCRBV07-09	TCRBD02-01	TCRBJ02-06*01
ATCCGGTCCACAAAGCTGGAGGACTCAGCCATGTACTTCTGTGCCAGCACCTACCGGGACAGGGGCGAAAAACTGTTTTTTGGCAGT	CASTYRDRGEKLFF	39	0.000216228	TCRBV02-01*01	TCRBD01-01*01	TCRBJ01-04*01
TCCCTGGAGCTTGGTGACTCTGCTGTGTATTTCTGTGCCAGCAGCCGTACTAGCGGGGGGGCCACCGGGGAGCTGTTTTTTGGAGAA	CASSRTSGGATGELFF	39	0.000216228	TCRBV03	TCRBD02-01*01	TCRBJ02-02*01
GAGTCCGCTACCAGCTCCCAGACATCTGTGTACTTCTGTGCCATCAGTGAAAGGCAGGGGGCTGGGGAGACCCAGTACTTCGGGCCA	CAISERQGAGETQYF	39	0.000216228	TCRBV10-03*01	TCRBD01-01*01	TCRBJ02-05*01
GTGAGCACCTTGGAGCTGGGGGACTCGGCCCTTTATCTTTGCGCCAGCAGCAGGACAGGGGAGGTCTACGAGCAGTACTTCGGGCCG	CASSRTGEVYEQYF	39	0.000216228	TCRBV05-01*01	TCRBD01-01*01	TCRBJ02-07*01
TCCCTGGAGCTTGGTGACTCTGCTGTGTATTTCTGTGCCAGCAGCCCACCGGGACTTATTACTCATTCACCCCTCCACTTTGGGAAC	CASSPPGLITHSPLHF	39	0.000216228	TCRBV03	TCRBD02-01	TCRBJ01-06*01
ATCCAGCGCACAGAGCAGGGGGACTCGGCCATGTATCTCTGTGCCATCCTACGGACAGGCTTCGCCGGGGAGCTGTTTTTTGGAGAA	CAILRTGFAGELFF	39	0.000216228	TCRBV07-09	TCRBD01-01*01	TCRBJ02-02*01
CTGGAGTCCGCCAGCACCAACCAGACATCTATGTACCTCTGTGCCAGCTACGACAGGACGAACACCGGGGAGCTGTTTTTTGGAGAA	CASYDRTNTGELFF	39	0.000216228	TCRBV28-01*01	TCRBD01-01*01	TCRBJ02-02*01
AATTCCCTGGAGCTTGGTGACTCTGCTGTGTATTTCTGTGCCAGCAGCCAAGGGGACAGGGGAGCGTACGAGCAGTACTTCGGGCCG	CASSQGDRGAYEQYF	39	0.000216228	TCRBV03	TCRBD01-01*01	TCRBJ02-07*01
ATCCAGCCCTCAGAACCCAGGGACTCAGCTGTGTACTTCTGTGCCAGCAGGCGGGGGGCGGGGGCAGATACGCAGTATTTTGGCCCA	CASRRGAGADTQYF	39	0.000216228	TCRBV12	TCRBD02-01*01	TCRBJ02-03*01
ATCCAGCCTGCAAAGCTTGAGGACTCGGCCGTGTATCTCTGTGCCAGCTCCGCCGCTAGCGGGAAATATGAGCAGTTCTTCGGGCCA	CASSAASGKYEQFF	38	0.000210684	TCRBV11-02*02	TCRBD02-01*02	TCRBJ02-01*01
AGGCTGGAGTTGGCTGCTCCCTCCCAGACATCTGTGTACTTCTGTGCCAGCATCAAAGGGAGTGGGGCTGAAGCTTTCTTTGGACAA	CASIKGSGAEAFF	38	0.000210684	TCRBV06-06	TCRBD02-01*02	TCRBJ01-01*01
AACCTTCACCTACACGCCCTGCAGCCAGAAGACTCAGCCCTGTATCTCTGCGCCAGCACTCAAGGGACTGGCTACACCTTCGGTTCG	CASTQGTGYTF	38	0.000210684	TCRBV04-01*01	unknown	TCRBJ01-02*01
ACGTTGGCGTCTGCTGTACCCTCTCAGACATCTGTGTACTTCTGTGCCAGCAGTATGGGGTTCGATCAGCCCCAGCATTTTGGTGAT	CASSMGFDQPQHF	38	0.000210684	TCRBV06-04	unknown	TCRBJ01-05*01
ACTGTGAGCAACATGAGCCCTGAAGACAGCAGCATATATCTCTGCAGCGTGAAGAGAGGTCCGGGGTATGGCTACACCTTCGGTTCG	CSVKRGPGYGYTF	38	0.000210684	TCRBV29-01*01	TCRBD02-01*01	TCRBJ01-02*01
CTGCTGTCGGCTGCTCCCTCCCAGACATCTGTGTACTTCTGTGCCAGCAGCCCAGGACAGTATAATTCACCCCTCCACTTTGGGAAC	CASSPGQYNSPLHF	38	0.000210684	TCRBV06-05*01	TCRBD01-01*01	TCRBJ01-06*01
ATCCTGGAGTCGCCCAGCCCCAACCAGACCTCTCTGTACTTCTGTGCCAGCAGTTTCCAAGGTCCGGAAGGCTACACCTTCGGTTCG	CASSFQGPEGYTF	38	0.000210684	TCRBV27-01*01	unknown	TCRBJ01-02*01
GTGACCAGTGCCCATCCTGAAGACAGCAGCTTCTACATCTGCAGTGCCACGCGGGGTTCGACTAACTATGGCTACACCTTCGGTTCG	CSATRGSTNYGYTF	38	0.000210684	TCRBV20	TCRBD02-01*01	TCRBJ01-02*01
CAGGAGGACTCGGCCGTGTATCTCTGTGCCAGCAGCTGGCGTGGGGTATGGTCTCGGGGCGGTAACGATGGCTACACCTTCGGTTCG	CASSWRGVWSRGGNDGYTF	38	0.000210684	TCRBV07-02*01	unknown	TCRBJ01-02*01
GTGACCAGTGCCCATCCTGAAGACAGCAGCTTCTACATCTGCAGTGCTAGAGGCGACGGGTTATCCTACGAGCAGTACTTCGGGCCG	CSARGDGLSYEQYF	37	0.00020514	TCRBV20	TCRBD02-01	TCRBJ02-07*01
ATCCAGCCCTCAGAACCCAGGGACTCAGCTGTGTACTTCTGTGCCAGCAGTTTGGGACTAGCGGCTCACGAGCAGTACTTCGGGCCG	CASSLGLAAHEQYF	37	0.00020514	TCRBV12	TCRBD02-01	TCRBJ02-07*01
ATCCTGAGGATCCAGCAGGTAGTGCGAGGAGATTCGGCAGCTTATTTCTGTGCCAGCTCAAGCGGAGACGGCTACACCTTCGGTTCG	CASSSGDGYTF	37	0.00020514	TCRBV18-01*01	TCRBD02-01	TCRBJ01-02*01
CAGCGCACAGAGCGGGGGGACTCAGCCGTGTATCTCTGTGCCAGCAGCTTAGGACTTTCGGGTCCAGATACGCAGTATTTTGGCCCA	CASSLGLSGPDTQYF	37	0.00020514	TCRBV07-03*01	TCRBD02-01	TCRBJ02-03*01
CTGGAGTCGCCCAGCCCCAACCAGACCTCTCTGTACTTCTGTGCCAGCAGTCCCCGGTGGGGGACTCACCCCCAGCATTTTGGTGAT	CASSPRWGTHPQHF	37	0.00020514	TCRBV27-01*01	TCRBD02-01	TCRBJ01-05*01
ACATCGGCCCAAAAGAACCCGACAGCTTTCTATCTCTGTGCCAGTAGTATTGCGGGGGGGCACACCGGGGAGCTGTTTTTTGGAGAA	CASSIAGGHTGELFF	37	0.00020514	TCRBV19-01	TCRBD02-01*01	TCRBJ02-02*01
CTGACTGTGAGCAACATGAGCCCTGAAGACAGCAGCATATATCTCTGCAGCGTTGAACAGTTACAAGAGACCCAGTACTTCGGGCCA	CSVEQLQETQYF	37	0.00020514	TCRBV29-01*01	TCRBD01-01*01	TCRBJ02-05*01
ACCAGTGCCCATCCTGAAGACAGCAGCTTCTACATCTGCAGTGCTAGAGTAGCGGGGGCCAGCCGCTACGAGCAGTACTTCGGGCCG	CSARVAGASRYEQYF	37	0.00020514	TCRBV20	TCRBD02-01*01	TCRBJ02-07*01
TCGGCTGCTCCCTCCCAGACATCTGTGTACTTCTGTGCCAGCAGTTACCGGAAGAGATCATCGAACACTGAAGCTTTCTTTGGACAA	CASSYRKRSSNTEAFF	36	0.000199595	TCRBV06-05*01	unknown	TCRBJ01-01*01
ACAGTGACCAGTGCCCATCCTGAAGACAGCAGCTTCTACATCTGCAGTGCCTCAGGGAATAGGAACACTGAAGCTTTCTTTGGACAA	CSASGNRNTEAFF	36	0.000199595	TCRBV20	TCRBD01-01*01	TCRBJ01-01*01
CTGGAGTCCGCCAGCACCAACCAGACATCTATGTACCTCTGTGCCAGCAGTGGCTTGGGATCTCATTACGAGCAGTACTTCGGGCCG	CASSGLGSHYEQYF	36	0.000199595	TCRBV28-01*01	unknown	TCRBJ02-07*01
ACTCTGACAGTGACCAGTGCCCATCCTGAAGACAGCAGCTTCTACATCTGCAGTGCTGACGAACGGGAGACCCAGTACTTCGGGCCA	CSADERETQYF	36	0.000199595	TCRBV20-01*01	unknown	TCRBJ02-05*01
CTGACCCTGGAGTCTGCCAGGCCCTCACATACCTCTCAGTACCTCTGTGCCAGCAGTGGGAACACAGATACGCAGTATTTTGGCCCA	CASSGNTDTQYF	36	0.000199595	TCRBV25-01*01	unknown	TCRBJ02-03*01
CTGCTGTCGGCTGCTCCCTCCCAGACATCTGTGTACTTCTGTGCCAGCAGTTCCCCAGACTTAACAAGGACGCAGTATTTTGGCCCA	CASSSPDLTRTQYF	36	0.000199595	TCRBV06-05*01	TCRBD02-01	TCRBJ02-03*01
ATCCAGCCTGCAAAGCTTGAGGACTCGGCCGTGTATCTCTGTGCCAGCAGCGTCGGGACCACAGGGGAGACCCAGTACTTCGGGCCA	CASSVGTTGETQYF	36	0.000199595	TCRBV11-02*02	TCRBD01-01*01	TCRBJ02-05*01
CTACACACCCTGCAGCCAGAAGACTCGGCCCTGTATCTCTGCGCCAGCAGCCAAGATTTAGGGGACACTGAAGCTTTCTTTGGACAA	CASSQDLGDTEAFF	36	0.000199595	TCRBV04-03*01	TCRBD01-01*01	TCRBJ01-01*01
ACTGTGACATCGGCCCAAAAGAACCCGACAGCTTTCTATCTCTGTGCCAGTAGAGCATCAGGCGACACTGAAGCTTTCTTTGGACAA	CASRASGDTEAFF	36	0.000199595	TCRBV19-01	TCRBD01-01*01	TCRBJ01-01*01
AAGATCCGGTCCACAAAGCTGGAGGACTCAGCCATGTACTTCTGTGCCGGGCAGGGGGTCGGGGACTATGGCTACACCTTCGGTTCG	CAGQGVGDYGYTF	36	0.000199595	TCRBV02-01*01	TCRBD01-01*01	TCRBJ01-02*01
GTGACATCGGCCCAAAAGAACCCGACAGCTTTCTATCTCTGTGCCAGTAGTACAACGAGCTCTGGAAACACCATATATTTTGGAGAG	CASSTTSSGNTIYF	36	0.000199595	TCRBV19-01	TCRBD02-01*02	TCRBJ01-03*01
CAGCCCTCAGAACCCAGGGACTCAGCTGTGTACTTCTGTGCCAGCAGTTTACCAGGGTTGACCACCGGGGAGCTGTTTTTTGGAGAA	CASSLPGLTTGELFF	35	0.000194051	TCRBV12	TCRBD01-01*01	TCRBJ02-02*01
ATCCGGTCCACAAAGCTGGAGGACTCAGCCATGTACTTCTGTGCCAGCAACGGGGCCAGTAGGGATCAGCCCCAGCATTTTGGTGAT	CASNGASRDQPQHF	35	0.000194051	TCRBV02-01*01	unknown	TCRBJ01-05*01
TCTGAGATGAATGTGAGCACCTTGGAGCTGGGGGACTCGGCCCTTTATCTTTGCGCCAGGCACCCCCCCTGCCACACCTTCGGTTCG	CARHPPCHTF	35	0.000194051	TCRBV05-01*01	unknown	TCRBJ01-02*01
CTGAAGATCCAGCCCTCAGAACCCAGGGACTCAGCTGTGTACTTCTGTGCCAGCAGTTCCCCATATTCACCCCTCCACTTTGGGAAC	CASSSPYSPLHF	35	0.000194051	TCRBV12	TCRBD01-01*01	TCRBJ01-06*01
CTGACAGTGACCAGTGCCCATCCTGAAGACAGCAGCTTCTACATCTGCAGTGCTAGAGAGTCGTATTCACCCCTCCACTTTGGGAAC	CSARESYSPLHF	35	0.000194051	TCRBV20	TCRBD02-01	TCRBJ01-06*01
CTGACAGTGACCAGTGCCCATCCTGAAGACAGCAGCTTCTACATCTGCAGTGCAGGGGTCAAACAAGAGACCCAGTACTTCGGGCCA	CSAGVKQETQYF	35	0.000194051	TCRBV20	TCRBD01-01*01	TCRBJ02-05*01
GTGAGCACCTTGGAGCTGGGGGACTCGGCCCTTTATCTTTGCGCCAGCAGCTTGAACGCAGGGACAAACACCATATATTTTGGAGAG	CASSLNAGTNTIYF	35	0.000194051	TCRBV05-01*01	unknown	TCRBJ01-03*01
CAGCGCACAGAGCAGGGGGACTCGGCCATGTATCTCTGTGCCAGCAGCTTTCGAGGGCAAGCTAATGAAAAACTGTTTTTTGGCAGT	CASSFRGQANEKLFF	35	0.000194051	TCRBV07-09	TCRBD02-01*02	TCRBJ01-04*01
AATGTGAACGCCTTGTTGCTGGGGGACTCGGCCCTCTATCTCTGTGCCAGCAGCTTAAGCGGCTCCTACGAGCAGTACTTCGGGCCG	CASSLSGSYEQYF	35	0.000194051	TCRBV05-06*01	TCRBD02-01	TCRBJ02-07*01
CTGGGGTTGGAGTCGGCTGCTCCCTCCCAAACATCTGTGTACTTCTGTGCCAGCAGCACAGGGGTCTCACCCCTCCACTTTGGGAAC	CASSTGVSPLHF	35	0.000194051	TCRBV06	TCRBD01-01*01	TCRBJ01-06*01
CCTCTCACTGTGACATCGGCCCAAAAGAACCCGACAGCTTTCTATCTCTGTGCCAGTAGTATGTCTGTTACGCAGTATTTTGGCCCA	CASSMSVTQYF	35	0.000194051	TCRBV19-01	TCRBD02-01	TCRBJ02-03*01
ACTCTGAAGATCCGGTCCACAAAGCTGGAGGACTCAGCCATGTACTTCTGTGCCAGCAGCCCATCAGACGAGCAGTACTTCGGGCCG	CASSPSDEQYF	35	0.000194051	TCRBV02-01*01	TCRBD01-01*01	TCRBJ02-07*01
TCGCCCAGCCCCAACCAGACCTCTCTGTACTTCTGTGCCAGCAGTTCTCAGGTCGGGGGCGGTGGCACTGAAGCTTTCTTTGGACAA	CASSSQVGGGGTEAFF	34	0.000188507	TCRBV27-01*01	unknown	TCRBJ01-01*01
CAGCGCACAGAGCAGGGGGACTCGGCCATGTATCTCTGTGCCAGCAGTTGGGGACAGGGGGTAAAAAATGAGCAGTTCTTCGGGCCA	CASSWGQGVKNEQFF	34	0.000188507	TCRBV07-09	TCRBD01-01*01	TCRBJ02-01*01
GTGAGTGCCTTGGAGCTGGGGGACTCGGCCCTGTATCTCTGTGCCAGAAGCTGCCGGGACAGGATCTCCGAGCAGTACTTCGGGCCG	CARSCRDRISEQYF	34	0.000188507	TCRBV05-03	TCRBD01-01*01	TCRBJ02-07*01
ACCAGTGCCCATCCTGAAGACAGCAGCTTCTACATCTGCAGTGCTCCGGGACAGGGTACAATGAACACTGAAGCTTTCTTTGGACAA	CSAPGQGTMNTEAFF	34	0.000188507	TCRBV20	TCRBD01-01*01	TCRBJ01-01*01
ATCCAGCGCACACAGCAGGAGGACTCGGCCGTGTATCTCTGTGCCAGCAGCCCGCCAGGGAGGGGCACTGAAGCTTTCTTTGGACAA	CASSPPGRGTEAFF	34	0.000188507	TCRBV07-02*01	TCRBD02-01*02	TCRBJ01-01*01
TCCCTAGAGTCTGCCATCCCCAACCAGACAGCTCTTTACTTCTGTGCCACCAGTGAGGGGGGAAATCAGCCCCAGCATTTTGGTGAT	CATSEGGNQPQHF	34	0.000188507	TCRBV24	TCRBD02-01*01	TCRBJ01-05*01
CAGCCTGCAAAGCTTGAGGACTCGGCCGTGTATCTCTGTGCCAGCGGGGGAAGAGGGCGACTTGCCTACGAGCAGTACTTCGGGCCG	CASGGRGRLAYEQYF	34	0.000188507	TCRBV11-02*02	unknown	TCRBJ02-07*01
GTGCAGCCTGCAGAACTGGAGGATTCTGGAGTTTATTTCTGTGCCAGCAGCTCCCTGGGAGGGGCTAGCGGCTACACCTTCGGTTCG	CASSSLGGASGYTF	34	0.000188507	TCRBV14-01*01	TCRBD02-01*02	TCRBJ01-02*01
AAGATCCAGCGCACACAGCAGGAGGACTCCGCCGTGTATCTCTGTGCCAGCAGACCGGACAGAAACACTGAAGCTTTCTTTGGACAA	CASRPDRNTEAFF	33	0.000182962	TCRBV07-08*01	TCRBD01-01*01	TCRBJ01-01*01
ACTGTGAGCAACATGAGCCCTGAAGACAGCAGCATATATCTCTGCAGCGTTACGGACTCTGGGGCCAACGTCCTGACTTTCGGGGCC	CSVTDSGANVLTF	33	0.000182962	TCRBV29-01*01	unknown	TCRBJ02-06*01
TCGCCCAGCCCCAACCAGACCTCTCTGTACTTCTGTGCCAGCAGTTTGTGGTATCCCTCCTATAATTCACCCCTCCACTTTGGGAAC	CASSLWYPSYNSPLHF	33	0.000182962	TCRBV27-01*01	unknown	TCRBJ01-06*01
CTGACAGTGACCAGTGCCCATCCTGAAGACAGCAGCTTCTACATCTGCAGTGCTCAGACAGGAAATCAGCCCCAGCATTTTGGTGAT	CSAQTGNQPQHF	33	0.000182962	TCRBV20	TCRBD01-01*01	TCRBJ01-05*01
CAGCCTGCAAAGCTTGAGGACTCGGCCGTGTATCTCTGTGCCAGCAGCTTAGAACAGGGGAAGAATTCACCCCTCCACTTTGGGAAC	CASSLEQGKNSPLHF	33	0.000182962	TCRBV11-02*02	TCRBD01-01*01	TCRBJ01-06*01
TCTCTGGAGCTGGGGGACTCAGCTTTGTATTTCTGTGCCAGCAGCGCAGACCCCCTACCTAAAGGCTATGGCTACACCTTCGGTTCG	CASSADPLPKGYGYTF	33	0.000182962	TCRBV09-01	unknown	TCRBJ01-02*01
AGCACCTTGGAGCTGGGGGACTCGGCCCTTTATCTTTGCGCCAGCAGCTTTCAGGGGAATGAGAACAATGAGCAGTTCTTCGGGCCA	CASSFQGNENNEQFF	33	0.000182962	TCRBV05-01*01	TCRBD01-01*01	TCRBJ02-01*01
CAGCCTGCAAAGCTTGAGGACTCGGCCGTGTATCTCTGTGCCAGCAGCTTAGAGCCAGGCCCTACTTCACCCCTCCACTTTGGGAAC	CASSLEPGPTSPLHF	33	0.000182962	TCRBV11-02*02	TCRBD01-01*01	TCRBJ01-06*01
CTGACAGTGACCAGTGCCCATCCTGAAGACAGCAGCTTCTACATCTGCAGTGCTAGCGCGGCGAACACTGAAGCTTTCTTTGGACAA	CSASAANTEAFF	33	0.000182962	TCRBV20	TCRBD02-01	TCRBJ01-01*01
ATCCGGTCCACAAAGCTGGAGGACTCAGCCATGTACTTCTGTGCCAGCAAAGGGACAGTAACTTCCTACGAGCAGTACTTCGGGCCG	CASKGTVTSYEQYF	32	0.000177418	TCRBV02-01*01	TCRBD01-01*01	TCRBJ02-07*01
TCGGCTGCTCCCTCCCAGACATCTGTGTACTTCTGTGCCAGCAGTGAATACAGGGGTGTATCCTACAATGAGCAGTTCTTCGGGCCA	CASSEYRGVSYNEQFF	32	0.000177418	TCRBV06-01*01	TCRBD01-01*01	TCRBJ02-01*01
AATGTGAGCACCTTGGAGCTGGGGGACTCGGCCCTTTATCTTTGCGCCAGCAGCGTGGGACAGGGCTACGAGCAGTACTTCGGGCCG	CASSVGQGYEQYF	32	0.000177418	TCRBV05-01*01	TCRBD01-01*01	TCRBJ02-07*01
CTCACTCTGGAGTCCGCTACCAGCTCCCAGACATCTGTGTACTTCTGTGCCATCAGTGAGGGCAATCAGCCCCAGCATTTTGGTGAT	CAISEGNQPQHF	32	0.000177418	TCRBV10-03*01	unknown	TCRBJ01-05*01
ATCCAGCAGGTAGTGCGAGGAGATTCGGCAGCTTATTTCTGTGCCAGCTCACCCCGGGACAGTCGCTATGGCTACACCTTCGGTTCG	CASSPRDSRYGYTF	32	0.000177418	TCRBV18-01*01	TCRBD01-01*01	TCRBJ01-02*01
AGGATCCAGCAGGTAGTGCGAGGAGATTCGGCAGCTTATTTCTGTGCCAGCTCACCGGACATGAACACTGAAGCTTTCTTTGGACAA	CASSPDMNTEAFF	32	0.000177418	TCRBV18-01*01	TCRBD01-01*01	TCRBJ01-01*01
CCTGAAGACAGCAGCTTCTACATCTGCCCTTCTCTACGTCCGGGACAGGGTTTTCATGGGTGTAATTCACCCCTCCACTTTGGGAAC	CPSLRPGQGFHGCNSPLHF	32	0.000177418	TCRBV20	TCRBD01-01*01	TCRBJ01-06*01
TCACCAGGCCTGGGGGACGCAGCCATGTACCTGTGTGCCACCAGCACCAGGCGACAGACGTCCGCCGGGGAGCTGTTTTTTGGAGAA	CATSTRRQTSAGELFF	32	0.000177418	TCRBV15-01*01	TCRBD01-01*01	TCRBJ02-02*01
ACGGAGTCAGGGGACACAGCACTGTATTTCTGTGCCAGCAGCAAAGCCGGCGGCAGTTATAGCAATCAGCCCCAGCATTTTGGTGAT	CASSKAGGSYSNQPQHF	32	0.000177418	TCRBV21-01*01	TCRBD02-01	TCRBJ01-05*01
AGCTCTCTGGAGCTGGGGGACTCAGCTTTGTATTTCTGTGCCAGCAGCGTAGTGACAGGGAGCAATCAGCCCCAGCATTTTGGTGAT	CASSVVTGSNQPQHF	32	0.000177418	TCRBV09-01	TCRBD01-01*01	TCRBJ01-05*01
CTGACAGTGACCAGTGCCCATCCTGAAGACAGCAGCTTCTACATCTGCAGTGCTACAGTCAGTGATCAGCCCCAGCATTTTGGTGAT	CSATVSDQPQHF	32	0.000177418	TCRBV20	TCRBD01-01*01	TCRBJ01-05*01
GAGTCCGCCAGCACCAACCAGACATCTATGTACCTCTGTGCCAGCAGTGGCTGGGTGAACTCTGGAAACACCATATATTTTGGAGAG	CASSGWVNSGNTIYF	32	0.000177418	TCRBV28-01*01	unknown	TCRBJ01-03*01
AATTCCCTGGAGCTTGGTGACTCTGCTGTGTATTTCTGTGCCAGCAGCCCTGACAGGGCTGCCGGAAACACCATATATTTTGGAGAG	CASSPDRAAGNTIYF	32	0.000177418	TCRBV03	TCRBD01-01*01	TCRBJ01-03*01
ATCCTGTCCTCAGAACCGGGAGACACGGCACTGTATCTCTGCGCCAGCAGCGTAACAGGGCAGCAAAGTGAGCAGTACTTCGGGCCG	CASSVTGQQSEQYF	32	0.000177418	TCRBV23-01*01	TCRBD01-01*01	TCRBJ02-07*01
TCGGCTGCTCCCTCCCAGACATCTGTGTACTTCTGTGCCAGCAGTTACGTCCGGACAGGGGGAGGCTATGGCTACACCTTCGGTTCG	CASSYVRTGGGYGYTF	32	0.000177418	TCRBV06-05*01	TCRBD01-01*01	TCRBJ01-02*01
ATCCAGCCCTCAGAACCCAGGGACTCAGCTGTGTACTTCTGTGCCAGCGGGGGGTCAACGGGGCTTAATGAGCAGTTCTTCGGGCCA	CASGGSTGLNEQFF	31	0.000171874	TCRBV12	TCRBD02-01*01	TCRBJ02-01*01
CACGCCCTGCAGCCAGAAGACTCAGCCCTGTATCTCTGCGCCAGCAGCCAAGCGGACACAAACACCGGGGAGCTGTTTTTTGGAGAA	CASSQADTNTGELFF	31	0.000171874	TCRBV04-01*01	TCRBD01-01*01	TCRBJ02-02*01
GTGAGCACCTTGGAGCTGGGGGACTCGGCCCTTTATCTTTGCGCCAGCACTATAAGTCCGGGGAACTATGGCTACACCTTCGGTTCG	CASTISPGNYGYTF	31	0.000171874	TCRBV05-01*01	TCRBD02-01*01	TCRBJ01-02*01
ACCTTGGAGCTGGGGGACTCGGCCCTTTATCTTTGCGCCAGCAGCTTGGGGGACACCTTCTCTGGAAACACCATATATTTTGGAGAG	CASSLGDTFSGNTIYF	31	0.000171874	TCRBV05-01*01	TCRBD01-01*01	TCRBJ01-03*01
GAGATCCAGCGCACAGAGCAGGGGGACTCGGCCATGTATCTCTGTGCCAGCAGCCGGGCGGTTCCCTACGAGCAGTACTTCGGGCCG	CASSRAVPYEQYF	31	0.000171874	TCRBV07-09	unknown	TCRBJ02-07*01
ACCTTGGAGATCCAGCGCACAGAGCAGGGGGACTCGGCCATGTATCTCTGTGCCAGCAGCTTAAACAATGAGCAGTTCTTCGGGCCA	CASSLNNEQFF	31	0.000171874	TCRBV07-09	unknown	TCRBJ02-01*01
GCCTTGTTGCTGGGGGACTCGGCCCTCTATCTCTGTGCCAGCAGCTTGAAACCGGGACTTTTACAAGAGACCCAGTACTTCGGGCCA	CASSLKPGLLQETQYF	31	0.000171874	TCRBV05-06*01	TCRBD02-01	TCRBJ02-05*01
AAGATCCGGTCCACAAAGCTGGAGGACTCAGCCATGTACTTCTGTGCCAGCAGTGAATCCCACACCGGGGAGCTGTTTTTTGGAGAA	CASSESHTGELFF	31	0.000171874	TCRBV02-01*01	unknown	TCRBJ02-02*01
GAGTCTGCTGCCTCCTCCCAGACATCTGTATATTTCTGCGCCAGCAGTGAGTCGGTAGACATTGGCACTGAAGCTTTCTTTGGACAA	CASSESVDIGTEAFF	31	0.000171874	TCRBV10-01	TCRBD01-01*01	TCRBJ01-01*01
CAGCCCTCAGAACCCAGGGACTCAGCTGTGTACTTCTGTGCCAGCAGTTTGCCGGCGGTGGGCACCGGGGAGCTGTTTTTTGGAGAA	CASSLPAVGTGELFF	31	0.000171874	TCRBV12	TCRBD02-01	TCRBJ02-02*01
ACAGTGACCAGTGCCCATCCTGAAGACAGCAGCTTCTACATCTGCAGTGCTAGGACGGGGGGCCGTCAGCCCCAGCATTTTGGTGAT	CSARTGGRQPQHF	31	0.000171874	TCRBV20	TCRBD02-01*01	TCRBJ01-05*01
CAGCGCACACAGCAGGAGGACTCGGCCGTGTATCTCTGTGCCAGCAGCTCTGGGACAGGGGGCCGGAGTGAGCAGTTCTTCGGGCCA	CASSSGTGGRSEQFF	31	0.000171874	TCRBV07-02*01	TCRBD01-01*01	TCRBJ02-01*01
ACAAAGCTGGAGGACTCAGCCATGTACTTCTGTGCCAGCAGTGAATTCCGGGGGACAGGTTCTGATTCACCCCTCCACTTTGGGAAC	CASSEFRGTGSDSPLHF	31	0.000171874	TCRBV02-01*01	TCRBD01-01*01	TCRBJ01-06*01
ACTCTGAAGATCCAGCGCACACAGCAGGAGGACTCCGCCGTGTATCTCTGTGCCAGCAGCTCTACCTACGAGCAGTACTTCGGGCCG	CASSSTYEQYF	31	0.000171874	TCRBV07-08*01	TCRBD02-01	TCRBJ02-07*01
CTGAGCTCTCTGGAGCTGGGGGACTCAGCTTTGTATTTCTGTGCCAGCAGCGTAAGCGACAGTATGAATGAGCAGTTCTTCGGGCCA	CASSVSDSMNEQFF	31	0.000171874	TCRBV09-01	TCRBD01-01*01	TCRBJ02-01*01
AGGCTGCTGTCGGCTGCTCCCTCCCAGACATCTGTGTACTTCTGTGCCAGCAACCCGGCGGGGAGGAACGAGCAGTACTTCGGGCCG	CASNPAGRNEQYF	31	0.000171874	TCRBV06-05*01	TCRBD02-01	TCRBJ02-07*01
ATCCGGTCCACAAAGCTGGAGGACTCAGCCATGTACTTCTGTGCCAGCAGTGGAGGGGTTATTAATGAAAAACTGTTTTTTGGCAGT	CASSGGVINEKLFF	31	0.000171874	TCRBV02-01*01	unknown	TCRBJ01-04*01
AAGATCCGGTCCACAAAGCTGGAGGACTCAGCCATGTACTTCTGTGCCAGCGCGACACTGAACACCGGGGAGCTGTTTTTTGGAGAA	CASATLNTGELFF	31	0.000171874	TCRBV02-01*01	TCRBD01-01*01	TCRBJ02-02*01
GCCCTGCAGCCAGAAGACTCAGCCCTGTATCTCTGCGCCAGCAGCCCGGGACAGGCGAGCTCCTACAATGAGCAGTTCTTCGGGCCA	CASSPGQASSYNEQFF	31	0.000171874	TCRBV04-01*01	TCRBD01-01*01	TCRBJ02-01*01
GCGTCTGCTGTACCCTCTCAGACATCTGTGTACTTCTGTGCCAGCAGTGACGGGGCAGGAACGTACAATGAGCAGTTCTTCGGGCCA	CASSDGAGTYNEQFF	30	0.000166329	TCRBV06-04	TCRBD01-01*01	TCRBJ02-01*01
CGCTCACCAGGCCTGGGGGACGCAGCCATGTACCTGTGTGCCACCAGCAGAGACCCCAGCGCAGAGAACGGAGCTTTCTTTGGACAA	CATSRDPSAENGAFF	30	0.000166329	TCRBV15-01*01	TCRBD02-01	TCRBJ01-01*01
CTGACGATCCAGCGCACACAGCAGGAGGACTCGGCCGTGTATCTCTGTGCCAGCAGCGCCACGGCGGGGGGCTACACCTTCGGTTCG	CASSATAGGYTF	30	0.000166329	TCRBV07-02*01	TCRBD02-01*01	TCRBJ01-02*01
ATCAATTCCCTGGAGCTTGGTGACTCTGCTGTGTATTTCTGTGCCAGCACCGCTTTGGGCTCCCACTCCCGGCTGTTTTTTGGCAGT	CASTALGSHSRLFF	30	0.000166329	TCRBV03	TCRBD01-01*01	TCRBJ01-04*01
GAACCCAGGGACTCAGCTGTGTACTTCTGTGCCAGCAGGGCTTCCATCCGGGACAGGCGTTCTAATTCACCCCTCCACTTTGGGAAC	CASRASIRDRRSNSPLHF	30	0.000166329	TCRBV12	TCRBD01-01*01	TCRBJ01-06*01
ACAGTGACCAGTGCCCATCCTGAAGACAGCAGCTTCTACATCTGCAGTGCTAGTCTGTTAGTCACAGATACGCAGTATTTTGGCCCA	CSASLLVTDTQYF	30	0.000166329	TCRBV20	TCRBD02-01	TCRBJ02-03*01
CTGGAGCTTGGTGACTCTGCTGTGTATTTCTGTGCCAGCAGCAACTACGAAGGACTAGCGTCCCCAGATACGCAGTATTTTGGCCCA	CASSNYEGLASPDTQYF	30	0.000166329	TCRBV03	TCRBD02-01	TCRBJ02-03*01
CTGGAGCTTGGTGACTCTGCTGTGTATTTCTGTGCCAGCAGGAACACAGGGATAGGATCCTATAATTCACCCCTCCACTTTGGGAAC	CASRNTGIGSYNSPLHF	30	0.000166329	TCRBV03	TCRBD01-01*01	TCRBJ01-06*01
ATCCTGGAGTCGCCCAGCCCCAACCAGACCTCTCTGTACTTCTGTGCCAGCAGTTTTGATACAGGGTTTGGCTACACCTTCGGTTCG	CASSFDTGFGYTF	30	0.000166329	TCRBV27-01*01	TCRBD01-01*01	TCRBJ01-02*01
CAGCCCTCAGAACCCAGGGACTCAGCTGTGTACTTCTGTGCCAGCAGTTTAGGGGGACAGAACAATCAGCCCCAGCATTTTGGTGAT	CASSLGGQNNQPQHF	30	0.000166329	TCRBV12	TCRBD01-01*01	TCRBJ01-05*01
ACCCTGCAGCCAGAAGACTCGGCCCTGTATCTCTGTGCCAGCAGCCAAGCTCAGCAGGCGCCTAATGAAAAACTGTTTTTTGGCAGT	CASSQAQQAPNEKLFF	30	0.000166329	TCRBV04-02*01	TCRBD01-01*01	TCRBJ01-04*01
ACGATCCAGCGCACACAGCAGGAGGACTCGGCCGTGTATCTCTGTGCCAGCAGACTGGAGGACACCGGGGAGCTGTTTTTTGGAGAA	CASRLEDTGELFF	30	0.000166329	TCRBV07-02*01	TCRBD02-01*02	TCRBJ02-02*01
CACGCCCTGCAGCCAGAAGACTCAGCCCTGTATCTCTGCGCCAGCAGCCAAGATGCGGTAGCCAAAAACATTCAGTACTTCGGCGCC	CASSQDAVAKNIQYF	30	0.000166329	TCRBV04-01*01	TCRBD02-01	TCRBJ02-04*01
ACTGTGAGCAACATGAGCCCTGAAGACAGCAGCATATATCTCTGCAGCGTCGGGGGACAGGCTAATGAAAAACTGTTTTTTGGCAGT	CSVGGQANEKLFF	30	0.000166329	TCRBV29-01*01	TCRBD01-01*01	TCRBJ01-04*01
CACGCCCTGCAGCCAGAAGACTCAGCCCTGTATCTCTGCGCCAGCAGCCAAGCTGCGACTAGCGGCTACGAGCAGTACTTCGGGCCG	CASSQAATSGYEQYF	30	0.000166329	TCRBV04-01*01	TCRBD02-01	TCRBJ02-07*01
GAGTCGCCCAGCCCCAACCAGACCTCTCTGTACTTCTGTGCCAGCAGTTTAGTACCGGGCTTATGGAACATTCAGTACTTCGGCGCC	CASSLVPGLWNIQYF	30	0.000166329	TCRBV27-01*01	unknown	TCRBJ02-04*01
ATCCGCTCACCAGGCCTGGGGGACGCAGCCATGTACCTGTGTGCCACCAGCAGAAAGCGGGGGGCGTACGAGCAGTACTTCGGGCCG	CATSRKRGAYEQYF	30	0.000166329	TCRBV15-01*01	TCRBD02-01*01	TCRBJ02-07*01
CGGTCCACAAAGCTGGAGGACTCAGCCATGTACTTCTGTGCCAGCATGCCCGGGTCGTCTTATCGCGGGGAGCTGTTTTTTGGAGAA	CASMPGSSYRGELFF	29	0.000160785	TCRBV02-01*01	TCRBD02-01	TCRBJ02-02*01
ACTGTGACATCGGCCCAAAAGAACCCGACAGCTTTCTATCTCTGTGCCAGCCTAGACAGAGTGAACACTGAAGCTTTCTTTGGACAA	CASLDRVNTEAFF	29	0.000160785	TCRBV19-01	TCRBD01-01*01	TCRBJ01-01*01
ATCCGGTCCACAAAGCTGGAGGACTCAGCCATGTACTTCTGTGCCAGCGGTGCAGGGGCGCAGGTTGAAAAACTGTTTTTTGGCAGT	CASGAGAQVEKLFF	29	0.000160785	TCRBV02-01*01	TCRBD01-01*01	TCRBJ01-04*01
AATGTGAACGCCTTGTTGCTGGGGGACTCGGCCCTCTATCTCTGTGCCAGCAGCTTGAGGGCGAATGAAAAACTGTTTTTTGGCAGT	CASSLRANEKLFF	29	0.000160785	TCRBV05-06*01	unknown	TCRBJ01-04*01
CTGAGCTCTCTGGAGCTGGGGGACTCAGCTTTGTATTTCTGTGCCAGCAGCGTAGATGGGGCTAATCAGCCCCAGCATTTTGGTGAT	CASSVDGANQPQHF	29	0.000160785	TCRBV09-01	TCRBD01-01*01	TCRBJ01-05*01
ATCCAGCAGGTAGTGCGAGGAGATTCGGCAGCTTATTTCTGTGCCAGCTCACGACAGGCTTCAGAAGATGGCTACACCTTCGGTTCG	CASSRQASEDGYTF	29	0.000160785	TCRBV18-01*01	TCRBD01-01*01	TCRBJ01-02*01
ATCCAGCCCTCAGAACCCAGGGACTCAGCTGTGTACTTCTGTGCCAGCAGTCGGACAGGCCTGGGCTACGAGCAGTACTTCGGGCCG	CASSRTGLGYEQYF	29	0.000160785	TCRBV12	TCRBD01-01*01	TCRBJ02-07*01
AAGATCCGGTCCACAAAGCTGGAGGACTCAGCCATGTACTTCTGTGCCAGCAGTCAAGGGGAGAACACTGAAGCTTTCTTTGGACAA	CASSQGENTEAFF	29	0.000160785	TCRBV02-01*01	unknown	TCRBJ01-01*01
CTGGGGGACGCAGCCATGTACCTGTGTGCCACCAGCAGAGATCCCACAGGGCCCACCTCTGGGGCCAACGTCCTGACTTTCGGGGCC	CATSRDPTGPTSGANVLTF	29	0.000160785	TCRBV15-01*01	TCRBD01-01*01	TCRBJ02-06*01
ATCCGCTCACCAGGCCTGGGGGACGCAGCCATGTACCTGTGTGCCACCAGCGGCGACACCTACACCGGGGAGCTGTTTTTTGGAGAA	CATSGDTYTGELFF	29	0.000160785	TCRBV15-01*01	TCRBD01-01*01	TCRBJ02-02*01
CTGTCGGCTGCTCCCTCCCAGACATCTGTGTACTTCTGTGCCAGCAGAGTCAGGGGCTCCTATAATTCACCCCTCCACTTTGGGAAC	CASRVRGSYNSPLHF	29	0.000160785	TCRBV06-05*01	TCRBD01-01*01	TCRBJ01-06*01
AAGATCCAGCCCTCAGAACCCAGGGACTCAGCTGTGTACTTCTGTGCCAGCAGAAGGGATAGCAATCAGCCCCAGCATTTTGGTGAT	CASRRDSNQPQHF	29	0.000160785	TCRBV12	unknown	TCRBJ01-05*01
GCCTTGGAGCTGGGGGACTCGGCCCTGTATCTCTGTGCCAGAAGCTTGGGAAGGCCTACAGGCGCCTACGAGCAGTACTTCGGGCCG	CARSLGRPTGAYEQYF	29	0.000160785	TCRBV05-03	TCRBD01-01*01	TCRBJ02-07*01
CTGAGCTCTCTGGAGCTGGGGGACTCAGCTTTGTATTTCTGTGCCAGCAGCGTCAGGGCTGGGAATTCACCCCTCCACTTTGGGAAC	CASSVRAGNSPLHF	29	0.000160785	TCRBV09-01	TCRBD01-01*01	TCRBJ01-06*01
CAGCGCACACAGCAGGAGGACTCGGCCGTGTATCTCTGTGCCAGCACCTCTCTTGGGACTAGCGTTAGTGAGCAGTACTTCGGGCCG	CASTSLGTSVSEQYF	29	0.000160785	TCRBV07-02*01	TCRBD02-01	TCRBJ02-07*01
CGGTCCACAAAGCTGGAGGACTCAGCCATGTACTTCTGTGCCAGCAGTGAACTGGAGGGGGCGCAAACTGAAGCTTTCTTTGGACAA	CASSELEGAQTEAFF	29	0.000160785	TCRBV02-01*01	TCRBD01-01*01	TCRBJ01-01*01
CTACACACCCTGCAGCCAGAAGACTCGGCCCTGTATCTCTGCGCCAGCAGCCAGTTCGGGGGGGCTTACGAGCAGTACTTCGGGCCG	CASSQFGGAYEQYF	29	0.000160785	TCRBV04-03*01	TCRBD02-01*01	TCRBJ02-07*01
AGCACCTTGGAGCTGGGGGACTCGGCCCTTTATCTTTGCGCCAGCAGCTTGGCTGGGACTGTGAACACTGAAGCTTTCTTTGGACAA	CASSLAGTVNTEAFF	29	0.000160785	TCRBV05-01*01	TCRBD02-01	TCRBJ01-01*01
CGCTCACCAGGCCTGGGGGACGCAGCCATGTACCTGTGTGCCACCAGCAGAGATCCGGGTAGCAATCAGCCCCAGCATTTTGGTGAT	CATSRDPGSNQPQHF	29	0.000160785	TCRBV15-01*01	TCRBD02-01	TCRBJ01-05*01
ACCCTGCAGCCAGAAGACTCGGCCCTGTATCTCTGTGCCAGCAGCCAATCAGACAGGTTGATGGGCGGGGAGCTGTTTTTTGGAGAA	CASSQSDRLMGGELFF	29	0.000160785	TCRBV04-02*01	TCRBD01-01*01	TCRBJ02-02*01
GAGTTGGCTGCTCCCTCCCAGACATCTGTGTACTTCTGTGCCAGCAGTTCACAGGGTGGAGTAAATTCACCCCTCCACTTTGGGAAC	CASSSQGGVNSPLHF	29	0.000160785	TCRBV06-06	TCRBD01-01*01	TCRBJ01-06*01
ATCCGGTCCACAAAGCTGGAGGACTCAGCCATGTACTTCTGTGCCAGCAGTGGGCAGGGGATGCATGAAAAACTGTTTTTTGGCAGT	CASSGQGMHEKLFF	29	0.000160785	TCRBV02-01*01	TCRBD01-01*01	TCRBJ01-04*01
AATCTTCACATCAATTCCCTGGAGCTTGGTGACTCTGCTGTGTATTTCTGTGCCAGCAGCCAAATGGATGGCTACACCTTCGGTTCG	CASSQMDGYTF	28	0.000155241	TCRBV03	unknown	TCRBJ01-02*01
ATCCAGCGCACAGAGCAGGGGGACTCGGCCATGTATCTCTGTGCCAGCAGCCCCGGGGGGGCCTGGGAGACCCAGTACTTCGGGCCA	CASSPGGAWETQYF	28	0.000155241	TCRBV07-09	TCRBD02-01*01	TCRBJ02-05*01
GAGTCAGCTACCCGCTCCCAGACATCTGTGTATTTCTGCGCCAGCAGTGATTTAGCGGGGGGGCCTGGTGGTCAGTTCTTCGGGCCA	CASSDLAGGPGGQFF	28	0.000155241	TCRBV10-02*01	TCRBD02-01*01	TCRBJ02-01*01
AATTCCCTGGAGCTTGGTGACTCTGCTGTGTATTTCTGTGCCAGCAGCCCGACCGGGACTAGCACAGATACGCAGTATTTTGGCCCA	CASSPTGTSTDTQYF	28	0.000155241	TCRBV03	TCRBD02-01	TCRBJ02-03*01
GTGAGCAACATGAGCCCTGAAGACAGCAGCATATATCTCTGCAGCGTTGCTGGGGACAGGGTTTCGAGAGGGGAGTATTTTGGCCCA	CSVAGDRVSRGEYF	28	0.000155241	TCRBV29-01*01	TCRBD01-01*01	TCRBJ02-03*01
CGGTCCACAAAGCTGGAGGACTCAGCCATGTACTTCTGTGCCAGCAGAGGGCTAGGGGGGCGATACAATGAGCAGTTCTTCGGGCCA	CASRGLGGRYNEQFF	28	0.000155241	TCRBV02-01*01	unknown	TCRBJ02-01*01
ACCAGTGCCCATCCTGAAGACAGCAGCTTCTACATCTGCAGTGCCCCGAGACAGGGAAGCATGCGCACTGAAGCTTTCTTTGGACAA	CSAPRQGSMRTEAFF	28	0.000155241	TCRBV20	TCRBD01-01*01	TCRBJ01-01*01
CTGTCGGCTGCTCCCTCCCAGACATCTGTGTACTTCTGTGCCAGCAGTTACGGGACAGGGGCCAACTATGGCTACACCTTCGGTTCG	CASSYGTGANYGYTF	28	0.000155241	TCRBV06-05*01	TCRBD01-01*01	TCRBJ01-02*01
GTGAATGCCTTGGAGCTGGAGGACTCGGCCCTGTATCTCTGTGCCAGCAGCGGGGGTTTATCCTACAATGAGCAGTTCTTCGGGCCA	CASSGGLSYNEQFF	28	0.000155241	TCRBV05-08*01	unknown	TCRBJ02-01*01
ATCCAGCCCTCAGAACCCAGGGACTCAGCTGTGTACTTCTGTGCCAGCACCTCGGGGACTCATCTCGGGAAACTGTTTTTTGGCAGT	CASTSGTHLGKLFF	28	0.000155241	TCRBV12	TCRBD02-01	TCRBJ01-04*01
CAGCAGGTAGTGCGAGGAGATTCGGCAGCTTATTTCTGTGCCAGCTCACCACGGCGGACAGGGGATGAAAAACTGTTTTTTGGCAGT	CASSPRRTGDEKLFF	28	0.000155241	TCRBV18-01*01	TCRBD01-01*01	TCRBJ01-04*01
CTGTCGGCTGCTCCCTCCCAGACATCTGTGTACTTCTGTGCCAGCAGTTACGGGCCAGAAGCCAAAAACATTCAGTACTTCGGCGCC	CASSYGPEAKNIQYF	27	0.000149696	TCRBV06-05*01	TCRBD01-01*01	TCRBJ02-04*01
GAATCCTTTCCTCTCACTGTGACATCGGCCCAAAAGAACCCGACAGCTTTCTATCTCTGTGCCAGTAGTATCACCTTGTGGGGGCCG	CASSITLW	27	0.000149696	TCRBV19-01	unknown	TCRBJ02-07*01
ACCTTGGAGCTGGGGGACTCGGCCCTTTATCTTTGCGCCAGCAGCCCCGGGACAGGGGCCATGAACACTGAAGCTTTCTTTGGACAA	CASSPGTGAMNTEAFF	27	0.000149696	TCRBV05-01*01	TCRBD01-01*01	TCRBJ01-01*01
TCTCTGGAGCTGGGGGACTCAGCTTTGTATTTCTGTGCCAGCAGCGTAAGGGCCAGCGGGTTGACAGATACGCAGTATTTTGGCCCA	CASSVRASGLTDTQYF	27	0.000149696	TCRBV09-01	TCRBD02-01	TCRBJ02-03*01
TTGGCGTCTGCTGTACCCTCTCAGACATCTGTGTACTTCTGTGCCAGCAGTGAACAGGGGGACACAGATACGCAGTATTTTGGCCCA	CASSEQGDTDTQYF	27	0.000149696	TCRBV06-04	TCRBD01-01*01	TCRBJ02-03*01
ACTCTCAAGATCCAGCCTGCAGAGCTTGGGGACTCGGCCATGTATCTCTGTGCCAGCAGCGAAACGGGGGCCAAGTTCTTCGGGCCA	CASSETGAKFF	27	0.000149696	TCRBV11-01*01	unknown	TCRBJ02-01*01
CAGCAGGAGGACTCGGCCGTGTATCTCTGTGCCAGCAGCCCCCGCGCCGGGACAGGGGGCCTGAACTATGGCTACACCTTCGGTTCG	CASSPRAGTGGLNYGYTF	27	0.000149696	TCRBV07-02*01	TCRBD01-01*01	TCRBJ01-02*01
ATCCAGCGCACACAGCAGGAGGACTCGGCCGTGTATCTCTGTGCCAGCAGCTTAGCGACGGGGAACTATGGCTACACCTTCGGTTCG	CASSLATGNYGYTF	27	0.000149696	TCRBV07-02*01	TCRBD02-01*01	TCRBJ01-02*01
CTGGAGTCCGCCAGCACCAACCAGACATCTATGTACCTCTGTGCCAGCAGTTTTTCGGGGGGAAAAGAGACCCAGTACTTCGGGCCA	CASSFSGGKETQYF	27	0.000149696	TCRBV28-01*01	TCRBD02-01*01	TCRBJ02-05*01
CTCAGGCTGCTGTCGGCTGCTCCCTCCCAGACATCTGTGTACTTCTGTGCCAGCAGTTCCGGGGCTGGTGGCTACACCTTCGGTTCG	CASSSGAGGYTF	27	0.000149696	TCRBV06-05*01	unknown	TCRBJ01-02*01
AGCACCTTGGAGCTGGGGGACTCGGCCCTTTATCTTTGCGCCAGCAGCCCCGCCAGAGGGGTTAACTATGGCTACACCTTCGGTTCG	CASSPARGVNYGYTF	27	0.000149696	TCRBV05-01*01	unknown	TCRBJ01-02*01
AGCTCTCTGGAGCTGGGGGACTCAGCTTTGTATTTCTGTGCCAGCAGCGTAGATTCTCAGGGTCTGAATACGCAGTATTTTGGCCCA	CASSVDSQGLNTQYF	27	0.000149696	TCRBV09-01	TCRBD01-01*01	TCRBJ02-03*01
CTGAAGATCCGGTCCACAAAGCTGGAGGACTCAGCCATGTACTTCTGTGCCAGCAGCGTAAACGTTTACGAGCAGTACTTCGGGCCG	CASSVNVYEQYF	27	0.000149696	TCRBV02-01*01	unknown	TCRBJ02-07*01
GCTGCTCCCTCCCAGACATCTGTGTACTTCTGTGCCAGCAGTGGCCGGACTAGCGGGGGGGCAATAGATACGCAGTATTTTGGCCCA	CASSGRTSGGAIDTQYF	27	0.000149696	TCRBV06-01*01	TCRBD02-01*01	TCRBJ02-03*01
TTGGAGATCCAGCGCACAGAGCAGGGGGACTCGGCCATGTATCTCTGTGCCAGCAGCCCAGACTCCGGCGGGCAGTACTTCGGGCCG	CASSPDSGGQYF	27	0.000149696	TCRBV07-09	TCRBD02-01	TCRBJ02-07*01
GTGACCAGTGCCCATCCTGAAGACAGCAGCTTCTACATCTGCAGTGCCTCACCTAGCGGGGGGAACTACGAGCAGTACTTCGGGCCG	CSASPSGGNYEQYF	27	0.000149696	TCRBV20	TCRBD02-01*01	TCRBJ02-07*01
TCGGCCCAAAAGAACCCGACAGCTTTCTATCTCTGTGCCAGTAGTATAGTTAGACATTATAGCAATCAGCCCCAGCATTTTGGTGAT	CASSIVRHYSNQPQHF	27	0.000149696	TCRBV19-01	TCRBD01-01*01	TCRBJ01-05*01
CTCACTCTGGAGTCCGCTACCAGCTCCCAGACATCTGTGTACTTCTGTGCCATCAGTGATGGGGAACAGCCCCAGCATTTTGGTGAT	CAISDGEQPQHF	26	0.000144152	TCRBV10-03*01	unknown	TCRBJ01-05*01
CTGGAGTCTGCCAGGCCCTCACATACCTCTCAGTACCTCTGTGCCAGCAGTGAACATCCGGGAGCGGGGGAGCAGTACTTCGGGCCG	CASSEHPGAGEQYF	26	0.000144152	TCRBV25-01*01	TCRBD02-01*01	TCRBJ02-07*01
AGGCTGCTGTCGGCTGCTCCCTCCCAGACATCTGTGTACTTCTGTGCCAGCAGTTACTCGAGCGGGGGAAAACTGTTTTTTGGCAGT	CASSYSSGGKLFF	26	0.000144152	TCRBV06-05*01	TCRBD02-01*01	TCRBJ01-04*01
ATCCTGGAGTCGCCCAGCCCCAACCAGACCTCTCTGTACTTCTGTGCCAGCAGCGGACCGGGACCACTTGAAGCTTTCTTTGGACAA	CASSGPGPLEAFF	26	0.000144152	TCRBV27-01*01	unknown	TCRBJ01-01*01
ACATCGGCCCAAAAGAACCCGACAGCTTTCTATCTCTGTGCCAGTAGTATAGGAGTCAGGGGGACAGATACGCAGTATTTTGGCCCA	CASSIGVRGTDTQYF	26	0.000144152	TCRBV19-01	TCRBD01-01*01	TCRBJ02-03*01
TTGGAGCTGGGGGACTCGGCCCTTTATCTTTGCGCCAGCAGCACCTCTACCGGGGCCCAGGGAACCTACGAGCAGTACTTCGGGCCG	CASSTSTGAQGTYEQYF	26	0.000144152	TCRBV05-01*01	unknown	TCRBJ02-07*01
CACGCCCTGCAGCCAGAAGACTCAGCCCTGTATCTCTGCGCCAGCAGCCTTGGGACAGGCCTTAATTCACCCCTCCACTTTGGGAAC	CASSLGTGLNSPLHF	26	0.000144152	TCRBV04-01*01	TCRBD01-01*01	TCRBJ01-06*01
ACGTTGGCGTCTGCTGTACCCTCTCAGACATCTGTGTACTTCTGTGCCAGCAGTGACACTAGCACAGATACGCAGTATTTTGGCCCA	CASSDTSTDTQYF	26	0.000144152	TCRBV06-04	TCRBD02-01	TCRBJ02-03*01
ATCCAGCGCACACAGCAGGAGGACTCGGCCGTGTATCTCTGTGCCAGCAGCGTAGGACTAAGCACAGATACGCAGTATTTTGGCCCA	CASSVGLSTDTQYF	26	0.000144152	TCRBV07-02*01	TCRBD02-01	TCRBJ02-03*01
ATCCGGTCCACAAAGCTGGAGGACTCAGCCATGTACTTCTGTGCCAGCAGAGCAGGACTAGCGGGGGGGGAGCAGTACTTCGGGCCG	CASRAGLAGGEQYF	26	0.000144152	TCRBV02-01*01	TCRBD02-01*01	TCRBJ02-07*01
CAGCCCTCAGAACCCAGGGACTCAGCTGTGTACTTCTGTGCCAGCACCGGGGGGGTGTCTACTCGGGAGACCCAGTACTTCGGGCCA	CASTGGVSTRETQYF	26	0.000144152	TCRBV12	TCRBD02-01*01	TCRBJ02-05*01
AGGCTGGAGTCGGCTGCTCCCTCCCAGACATCTGTGTACTTCTGTGCCAGCAGTGAGAAGGAGGTCACTGAAGCTTTCTTTGGACAA	CASSEKEVTEAFF	26	0.000144152	TCRBV06-01*01	TCRBD02-01*02	TCRBJ01-01*01
CGCACACAGCAGGAGGACTCCGCCGTGTATCTCTGTGCCAGCAGCCTGAGACAGGGGTTCTCTGGAAACACCATATATTTTGGAGAG	CASSLRQGFSGNTIYF	26	0.000144152	TCRBV07-08*01	TCRBD01-01*01	TCRBJ01-03*01
ATCCAGCCCTCAGAACCCAGGGACTCAGCTGTGTACTTCTGTGCCAGCAGTGGCTCGGACACCGACTACGAGCAGTACTTCGGGCCG	CASSGSDTDYEQYF	26	0.000144152	TCRBV12	TCRBD01-01*01	TCRBJ02-07*01
CGCACACAGCAGGAGGACTCGGCCGTGTATCTCTGTGCCAGCAGCTACGGACTAGCGGGGAATGCAGATACGCAGTATTTTGGCCCA	CASSYGLAGNADTQYF	26	0.000144152	TCRBV07-02*01	TCRBD02-01*01	TCRBJ02-03*01
ATCCAGCCTGCAAAGCTTGAGGACTCGGCCGTGTATCTCTGTGCCAGCAGCTTAGATAACAGCATCTATGGCTACACCTTCGGTTCG	CASSLDNSIYGYTF	26	0.000144152	TCRBV11-02*02	TCRBD01-01*01	TCRBJ01-02*01
GCCTTGTTGCTGGGGGACTCGGCCCTCTATCTCTGTGCCAGCAGCCGGCGGCTGTCGGGGGCCCAAGAGACCCAGTACTTCGGGCCA	CASSRRLSGAQETQYF	26	0.000144152	TCRBV05-06*01	unknown	TCRBJ02-05*01
CAGCGCACACAGCAGGAGGACTCGGCCGTGTATCTCTGTGCCAGCAGCCAAACGGGGGGACGCTACAATGAGCAGTTCTTCGGGCCA	CASSQTGGRYNEQFF	26	0.000144152	TCRBV07-02*01	TCRBD02-01*01	TCRBJ02-01*01
ATCCAGGCTACGAAGCTTGAGGATTCAGCAGTGTATTTTTGTGCCAGCATTACCGGGACGGAAACTTACGAGCAGTACTTCGGGCCG	CASITGTETYEQYF	26	0.000144152	TCRBV16-01	unknown	TCRBJ02-07*01
ATCCAGCGCACACAGCAGGAGGACTCGGCCGTGTATCTCTGTGCCAGCAGCCCGGGACAGATCTACAATGAGCAGTTCTTCGGGCCA	CASSPGQIYNEQFF	26	0.000144152	TCRBV07-02*01	TCRBD01-01*01	TCRBJ02-01*01
CAGCCTGCAGAGCTTGGGGACTCGGCCATGTATCTCTGTGCCAGCAGCTTAGCGCTTAGGCCCGGCACTGAAGCTTTCTTTGGACAA	CASSLALRPGTEAFF	26	0.000144152	TCRBV11-01*01	unknown	TCRBJ01-01*01
CAGCGCACAGAGCAGCGGGACTCGGCCATGTATCGCTGTGCCAGCAGCTTAGAACGCAGGGGCACAGATACGCAGTATTTTGGCCCA	CASSLERRGTDTQYF	25	0.000138608	TCRBV07-06*01	TCRBD01-01*01	TCRBJ02-03*01
GAGTCGCCCAGCCCCAACCAGACCTCTCTGTACTTCTGTGCCAGCATGCCGGGAGTGGGTTGGTACAATGAGCAGTTCTTCGGGCCA	CASMPGVGWYNEQFF	25	0.000138608	TCRBV27-01*01	TCRBD02-01*02	TCRBJ02-01*01
CGCACAGAGCAGGGGGACTCGGCCATGTATCTCTGTGCCAGCAGCTTAGCATTGGTACAGGGGGCTGGAAAACTGTTTTTTGGCAGT	CASSLALVQGAGKLFF	25	0.000138608	TCRBV07-09	TCRBD01-01*01	TCRBJ01-04*01
GAGTCCGCTACCAGCTCCCAGACATCTGTGTACTTCTGTGCCATCAGTGATCCAGGGGTTGTAACCTACGAGCAGTACTTCGGGCCG	CAISDPGVVTYEQYF	25	0.000138608	TCRBV10-03*01	TCRBD01-01*01	TCRBJ02-07*01
ACCCTGCAGCCAGAAGACTCGGCCCTGTATCTCTGTGCCAGCAGCCAAGATGAAGACAGAATCACAGATACGCAGTATTTTGGCCCA	CASSQDEDRITDTQYF	25	0.000138608	TCRBV04-02*01	TCRBD01-01*01	TCRBJ02-03*01
GTGAACGCCTTGTTGCTGGGGGACTCGGCCCTCTATCTCTGTGCCAGCAGCTTGGCCGGGAACACCGGGGAGCTGTTTTTTGGAGAA	CASSLAGNTGELFF	25	0.000138608	TCRBV05-06*01	TCRBD02-01	TCRBJ02-02*01
CAGCAGGTAGTGCGAGGAGATTCGGCAGCTTATTTCTGTGCCAGCTCACTGACAGGGATGCCCTACAATGAGCAGTTCTTCGGGCCA	CASSLTGMPYNEQFF	25	0.000138608	TCRBV18-01*01	TCRBD01-01*01	TCRBJ02-01*01
TCGCCCAGCCCCAACCAGACCTCTCTGTACTTCTGTGCCAGCAGTTCTGGAGGGGCGCTTAACGAGGAGACCCAGTACTTCGGGCCA	CASSSGGALNEETQYF	25	0.000138608	TCRBV27-01*01	TCRBD02-01*02	TCRBJ02-05*01
CAGCGCACACAGCAGGAGGACTCGGCCGTGTATCTCTGTGCCAGCAGCTTCGGACAGGGTAGCGTCTACGAGCAGTACTTCGGGCCG	CASSFGQGSVYEQYF	25	0.000138608	TCRBV07-02*01	TCRBD01-01*01	TCRBJ02-07*01
CAGCCTGCAGAACTGGAGGATTCTGGAGTTTATTTCTGTGCCAGCAGCCAGTTAGGACAGACAAACACTGAAGCTTTCTTTGGACAA	CASSQLGQTNTEAFF	25	0.000138608	TCRBV14-01*01	TCRBD01-01*01	TCRBJ01-01*01
AAGATCCAGCCCTCAGAACCCAGGGACTCAGCTGTGTACTTCTGTGCCAGCAGTTTCTTGGGAGCCGGGGAGCTGTTTTTTGGAGAA	CASSFLGAGELFF	25	0.000138608	TCRBV12	TCRBD02-01*02	TCRBJ02-02*01
ACCAGTGCCCATCCTGAAGACAGCAGCTTCTACATCTGCAGTGCTAGAGATCCCAGGGGCTCTGGAAACACCATATATTTTGGAGAG	CSARDPRGSGNTIYF	25	0.000138608	TCRBV20	TCRBD01-01*01	TCRBJ01-03*01
CAGGTAGTGCGAGGAGATTCGGCAGCTTATTTCTGTGCCAGCTCACCCATCTGGACGGACCGAATTTCACCCCTCCACTTTGGGAAC	CASSPIWTDRISPLHF	25	0.000138608	TCRBV18-01*01	unknown	TCRBJ01-06*01
ATCCAGCGCACAGAGCGGGGGGACTCAGCCGTGTATCTCTGTGCCAGCAGCTTCGGGGGGAGGAACACTGAAGCTTTCTTTGGACAA	CASSFGGRNTEAFF	25	0.000138608	TCRBV07-03*01	TCRBD02-01*01	TCRBJ01-01*01
ACTGTGACATCGGCCCAAAAGAACCCGACAGCTTTCTATCTCTGTGCCAGTAGTCTCGGGGGGAACAATGAGCAGTTCTTCGGGCCA	CASSLGGNNEQFF	25	0.000138608	TCRBV19-01	TCRBD02-01*01	TCRBJ02-01*01
ACAGTGACCAGTGCCCATCCTGAAGACAGCAGCTTCTACATCTGCAGTGCTAGAGTTGACCCGAACACTGAAGCTTTCTTTGGACAA	CSARVDPNTEAFF	25	0.000138608	TCRBV20	unknown	TCRBJ01-01*01
CTGGAGTCCGCCAGCACCAACCAGACATCTATGTACCTCTGTGCCAGCAGACCGCAACAGGGGAGTTCACCCCTCCACTTTGGGAAC	CASRPQQGSSPLHF	25	0.000138608	TCRBV28-01*01	TCRBD01-01*01	TCRBJ01-06*01
GCCCATCCTGAAGACAGCAGCTTCTACATCTGCAGTGCTAGAGATCGGGGCGCGGGGGGCCCTTGGGATACGCAGTATTTTGGCCCA	CSARDRGAGGPWDTQYF	25	0.000138608	TCRBV20	TCRBD02-01*01	TCRBJ02-03*01
ACAGTGACCAGTGCCCATCCTGAAGACAGCAGCTTCTACATCTGCAGTGCTAGCCTTGGAGGGGGCTATGGCTACACCTTCGGTTCG	CSASLGGGYGYTF	25	0.000138608	TCRBV20	unknown	TCRBJ01-02*01
TTAAATCTTCACATCAATTCCCTGGAGCTTGGTGACTCTGCTGTGTATTTCTGTGCCAGCAGCAGCTACGAGCAGTACTTCGGGCCG	CASSSYEQYF	25	0.000138608	TCRBV03	unknown	TCRBJ02-07*01
CTCAGGCTGGAGTTGGCTGCTCCCTCCCAGACATCTGTGTACTTCTGTGCCAGCAGTACTGGTGGGTACGAGCAGTACTTCGGGCCG	CASSTGGYEQYF	25	0.000138608	TCRBV06-06	unknown	TCRBJ02-07*01
TCGCTCAGGCTGGAGTCGGCTGCTCCCTCCCAGACATCTGTGTACTTCTGTGCCGCCGACAGGGTCTATGGCTACACCTTCGGTTCG	CAADRVYGYTF	25	0.000138608	TCRBV06-01*01	TCRBD01-01*01	TCRBJ01-02*01
TCGCTCAGGCTGGAGTCGGCTGCTCCCTCCCAGACATCTGTGTACTTCTGTGCCGCGGGGTTCACCGGGGAGCTGTTTTTTGGAGAA	CAAGFTGELFF	25	0.000138608	TCRBV06-01*01	TCRBD02-01*01	TCRBJ02-02*01
ATCAATTCCCTGGAGCTTGGTGACTCTGCTGTGTATTTCTGTGCCAGCAGCAGAGGGGACCGAGCCTACGAGCAGTACTTCGGGCCG	CASSRGDRAYEQYF	25	0.000138608	TCRBV03	unknown	TCRBJ02-07*01
GCCCTGCAGCCAGAAGACTCAGCCCTGTATCTCTGCGCCAGCAGCCAAGCACCGACAGGGGTCACCGGGGAGCTGTTTTTTGGAGAA	CASSQAPTGVTGELFF	25	0.000138608	TCRBV04-01*01	TCRBD01-01*01	TCRBJ02-02*01
ACTCTGACAGTGACCAGTGCCCATCCTGAAGACAGCAGCTTCTACATCTGCAGTGCTAGACCCACAGGGGAAGCTTTCTTTGGACAA	CSARPTGEAFF	25	0.000138608	TCRBV20-01*01	TCRBD01-01*01	TCRBJ01-01*01
CTGGAGTCCGCCAGCACCAACCAGACATCTATGTACCTCTGTGCCAGCAGCAAAACAGGGGGAAGTACTGAAGCTTTCTTTGGACAA	CASSKTGGSTEAFF	25	0.000138608	TCRBV28-01*01	TCRBD01-01*01	TCRBJ01-01*01
AGGCTGCTGTCGGCTGCTCCCTCCCAGACATCTGTGTACTTCTGTGCCAGCAGACACAGGGACTCCTACGAGCAGTACTTCGGGCCG	CASRHRDSYEQYF	25	0.000138608	TCRBV06-05*01	TCRBD01-01*01	TCRBJ02-07*01
GCCCAAAAGAACCCGACAGCTTTCTATCTCTGTGCCAGTAGCCCATGGGGTCGGTCAGCCAGCGGCGGGGAGCTGTTTTTTGGAGAA	CASSPWGRSASGGELFF	25	0.000138608	TCRBV19-01	TCRBD02-01	TCRBJ02-02*01
ACTGTGACATCGGCCCAAAAGAACCCGACAGCTTTCTATCTCTGTGCCAGTAGTATACAGGATAGACAGCCCCAGCATTTTGGTGAT	CASSIQDRQPQHF	25	0.000138608	TCRBV19-01	TCRBD01-01*01	TCRBJ01-05*01
CTGGAGTCGCCCAGCCCCAACCAGACCTCTCTGTACTTCTGTGCCAGCAGTCGTCTAGCGGGGGATGATTCTCAGTATTTTGGCCCA	CASSRLAGDDSQYF	25	0.000138608	TCRBV27-01*01	TCRBD02-01*01	TCRBJ02-03*01
ACAGAGCAGGGGGACTCGGCCATGTATCTCTGTGCCAGCAGCTTACCGCGGGTTCAGAGCTCTGGAAACACCATATATTTTGGAGAG	CASSLPRVQSSGNTIYF	25	0.000138608	TCRBV07-09	TCRBD02-01	TCRBJ01-03*01
AGCTCTCTGGAGCTGGGGGACTCAGCTTTGTATTTCTGTGCCAGCAGCCCCAATTACTACGACACAGATACGCAGTATTTTGGCCCA	CASSPNYYDTDTQYF	25	0.000138608	TCRBV09-01	TCRBD02-01	TCRBJ02-03*01
ACGATCCAGCGCACACAGCAGGAGGACTCGGCCGTGTATCTCTGTGCCAGCAGCACAGGGTCCTCAGATACGCAGTATTTTGGCCCA	CASSTGSSDTQYF	24	0.000133064	TCRBV07-02*01	TCRBD01-01*01	TCRBJ02-03*01
CTGACGATCCAGCGCACACAGCAGGAGGACTCGGCCGTGTATCTCTGTGCCAGCAGCCACGACATGGGGGAGCAGTTCTTCGGGCCA	CASSHDMGEQFF	24	0.000133064	TCRBV07-02*01	unknown	TCRBJ02-01*01
ATCAATTCCCTGGAGCTTGGTGACTCTGCTGTGTATTTCTGTGCCAGCAGCCAACGGGACAACCTCCCTGGGCAGTACTTCGGGCCG	CASSQRDNLPGQYF	24	0.000133064	TCRBV03	TCRBD01-01*01	TCRBJ02-07*01
GCCTTGGAGCTGGACGACTCGGCCCTGTATCTCTGTGCCAGCAGCAGGGTTACCTCCGGGACTAATGAAAAACTGTTTTTTGGCAGT	CASSRVTSGTNEKLFF	24	0.000133064	TCRBV05-04*01	unknown	TCRBJ01-04*01
CAGCGCACACAGCAGGAGGACTCGGCCGTGTATCTCTGTGCCAGCAGCTCCGGGACGGGGGGAAGGGGGGAGCTGTTTTTTGGAGAA	CASSSGTGGRGELFF	24	0.000133064	TCRBV07-02*01	TCRBD02-01*01	TCRBJ02-02*01
AGCACCTTGGAGCTGGGGGACTCGGCCCTTTATCTTTGCGCCAGCAGGGGGGGAGTCGCAACTAATGAAAAACTGTTTTTTGGCAGT	CASRGGVATNEKLFF	24	0.000133064	TCRBV05-01*01	TCRBD02-01*01	TCRBJ01-04*01
GAGCTTGGTGACTCTGCTGTGTATTTCTGTGCCAGCAGCCCATGGACTAGCGGGGGGGGGTATCAAGAGACCCAGTACTTCGGGCCA	CASSPWTSGGGYQETQYF	24	0.000133064	TCRBV03	TCRBD02-01*01	TCRBJ02-05*01
AGCACCTTGGAGCTGGGGGACTCGGCCCTTTATCTTTGCGCCAGCAGCACCGACAGGGTCGGTAATTCACCCCTCCACTTTGGGAAC	CASSTDRVGNSPLHF	24	0.000133064	TCRBV05-01*01	TCRBD01-01*01	TCRBJ01-06*01
CAGGTAGTGCGAGGAGATTCGGCAGCTTATTTCTGTGCCAGCTCACCCCAGGGGGAAGGTAAATATCAGCCCCAGCATTTTGGTGAT	CASSPQGEGKYQPQHF	24	0.000133064	TCRBV18-01*01	TCRBD01-01*01	TCRBJ01-05*01
CTGGAGTCGGCTGCTCCCTCCCAGACATCTGTGTACTTCTGTGCCAGCAGTGGGGACAGTGGCAATTCACCCCTCCACTTTGGGAAC	CASSGDSGNSPLHF	24	0.000133064	TCRBV06-01*01	TCRBD01-01*01	TCRBJ01-06*01
CGGTCCACAAAGCTGGAGGACTCAGCCATGTACTTCTGTGCCAGCAGTGGGACAGGGAGGGTCCATCAGCCCCAGCATTTTGGTGAT	CASSGTGRVHQPQHF	24	0.000133064	TCRBV02-01*01	TCRBD01-01*01	TCRBJ01-05*01
ATCCGGTCCACAAAGCTGGAGGACTCAGCCATGTACTTCTGTGCCAGCAGTGAGTTAAATAGCAATCAGCCCCAGCATTTTGGTGAT	CASSELNSNQPQHF	24	0.000133064	TCRBV02-01*01	TCRBD02-01	TCRBJ01-05*01
AGGATCCAGCAGGTAGTGCGAGGAGATTCGGCAGCTTATTTCTGTGCCAGCTCACCGCGGGGAGACAATGAGCAGTTCTTCGGGCCA	CASSPRGDNEQFF	24	0.000133064	TCRBV18-01*01	TCRBD02-01*01	TCRBJ02-01*01
TCGGCTGCTCCCTCCCAGACATCTGTGTACTTCTGTGCCAGCAGTTACTCGAATAGGGTCCATAATTCACCCCTCCACTTTGGGAAC	CASSYSNRVHNSPLHF	24	0.000133064	TCRBV06-05*01	unknown	TCRBJ01-06*01
ACCTTGGAGCTGGGGGACTCGGCCCTTTATCTTTGCGCCAGCAGCTTGGGACAGGGAAATAGCAATCAGCCCCAGCATTTTGGTGAT	CASSLGQGNSNQPQHF	24	0.000133064	TCRBV05-01*01	TCRBD01-01*01	TCRBJ01-05*01
CTGGAGTTGGCTGCTCCCTCCCAGACATCTGTGTACTTCTGTGCCAGCAGAACCCCGTCGGAGGGAAATGGCTACACCTTCGGTTCG	CASRTPSEGNGYTF	24	0.000133064	TCRBV06-06	TCRBD02-01*02	TCRBJ01-02*01
CAGCCTGCAAAGCTTGAGGACTCGGCCGTGTATCTCTGTGCCAGCAGCTTAGGAGCTTCTGTCTCCTACGAGCAGTACTTCGGGCCG	CASSLGASVSYEQYF	24	0.000133064	TCRBV11-02*02	TCRBD02-01	TCRBJ02-07*01
CACCTACACACCCTGCAGCCAGAAGACTCGGCCCTGTATCTCTGCGCCAGCAGCCAAAACGGGGACAGTGAGCAGTTCTTCGGGCCA	CASSQNGDSEQFF	24	0.000133064	TCRBV04-03*01	TCRBD01-01*01	TCRBJ02-01*01
GTGAACGCCTTGTTGCTGGGGGACTCGGCCCTCTATCTCTGTGCCAGCAGCCCTGGACAGGGGTGGCGGGAGCAGTACTTCGGGCCG	CASSPGQGWREQYF	24	0.000133064	TCRBV05-06*01	TCRBD01-01*01	TCRBJ02-07*01
ACAAAGCTGGAGGACTCAGCCATGTACTTCTGTGCCAGCAATGACAAGACAGAGGCCACAACTAATGAAAAACTGTTTTTTGGCAGT	CASNDKTEATTNEKLFF	24	0.000133064	TCRBV02-01*01	TCRBD01-01*01	TCRBJ01-04*01
ATCAATTCCCTGGAGCTTGGTGACTCTGCTGTGTATTTCTGTGCCAGCAGCCAAGTTACCAGGGGTGAGACCCAGTACTTCGGGCCA	CASSQVTRGETQYF	24	0.000133064	TCRBV03	TCRBD01-01*01	TCRBJ02-05*01
ACTCTGACAGTGACCAGTGCCCATCCTGAAGACAGCAGCTTCTACATCTGCAGTGCTAGTCGAGGCACTGAAGCTTTCTTTGGACAA	CSASRGTEAFF	24	0.000133064	TCRBV20-01*01	TCRBD02-01*02	TCRBJ01-01*01
AAGATCCAGCCTGCAGAGCTTGGGGACTCGGCCGTGTATCTCTGTGCCAGCAGCGTCGTTGGGGGAACTGAAGCTTTCTTTGGACAA	CASSVVGGTEAFF	24	0.000133064	TCRBV11-03*01	unknown	TCRBJ01-01*01
ATCCGGTCCACAAAGCTGGAGGACTCAGCCATGTACTTCTGTGCCAGCACCGGAGGACAGGGAGATCAGCCCCAGCATTTTGGTGAT	CASTGGQGDQPQHF	24	0.000133064	TCRBV02-01*01	TCRBD01-01*01	TCRBJ01-05*01
CTGACGATCCAGCGCACAGAGCAGCGGGACTCGGCCATGTATCGCTGTGCCAGCAGCTTGTTTCCCGGGGAGCTGTTTTTTGGAGAA	CASSLFPGELFF	24	0.000133064	TCRBV07-06*01	unknown	TCRBJ02-02*01
ATCCGGTCCACAAAGCTGGAGGACTCAGCCATGTACTTCTGTGCCAGCAGTGACTTGCGGGATTCCCACGAGCAGTACTTCGGGCCG	CASSDLRDSHEQYF	24	0.000133064	TCRBV02-01*01	TCRBD02-01*02	TCRBJ02-07*01
AGCACCTTGGAGCTGGGGGACTCGGCCCTTTATCTTTGCGCCAGCAGCCTACGGACAGGGGGTAATGAAAAACTGTTTTTTGGCAGT	CASSLRTGGNEKLFF	23	0.000127519	TCRBV05-01*01	TCRBD01-01*01	TCRBJ01-04*01
GTGACATCGGCCCAAAAGAACCCGACAGCTTTCTATCTCTGTGCCAGTAGTATTACACACCGGGGTGATACGCAGTATTTTGGCCCA	CASSITHRGDTQYF	23	0.000127519	TCRBV19-01	TCRBD02-01*01	TCRBJ02-03*01
CAGTCCACGGAGTCAGGGGACACAGCACTGTATTTCTGTGCCAGCAGCAAACAGGGACAGGGGCACTATGGCTACACCTTCGGTTCG	CASSKQGQGHYGYTF	23	0.000127519	TCRBV21-01*01	TCRBD01-01*01	TCRBJ01-02*01
AGCACCTTGGAGCTGGGGGACTCGGCCCTTTATCTTTGCGCCAGCAGCGTTTCAGGGTACTCCCAAGAGACCCAGTACTTCGGGCCA	CASSVSGYSQETQYF	23	0.000127519	TCRBV05-01*01	TCRBD01-01*01	TCRBJ02-05*01
CCCTCAGAACCCAGGGACTCAGCTGTGTACTTCTGTGCCAGCAGTTTTTTTCCAGGGGGGAACACCGGGGAGCTGTTTTTTGGAGAA	CASSFFPGGNTGELFF	23	0.000127519	TCRBV12	TCRBD01-01*01	TCRBJ02-02*01
CAGCGCACACAGCAGGAGGACTCGGCCGTGTATCTCTGTGCCAGCAGCCGTGTAACAGGGGGACCGACTGAAGCTTTCTTTGGACAA	CASSRVTGGPTEAFF	23	0.000127519	TCRBV07-02*01	TCRBD01-01*01	TCRBJ01-01*01
TTGGAGCTGGACGACTCGGCCCTGTATCTCTGTGCCAGCAGCTTGGGACAGGGTTGGGACTATAATTCACCCCTCCACTTTGGGAAC	CASSLGQGWDYNSPLHF	23	0.000127519	TCRBV05-04*01	TCRBD01-01*01	TCRBJ01-06*01
AAGATCCGGTCCACAAAGCTGGAGGACTCAGCCATGTACTTCTGTGCCAGCAGTGAAGACAGGGTTTACGAGCAGTACTTCGGGCCG	CASSEDRVYEQYF	23	0.000127519	TCRBV02-01*01	TCRBD01-01*01	TCRBJ02-07*01
ATCCAGCGCACACAGCAGGAGGACTCCGCCGTGTATCTCTGTGCCAGCAGCCGAGGGAGGGTTAACTATGGCTACACCTTCGGTTCG	CASSRGRVNYGYTF	23	0.000127519	TCRBV07-08*01	TCRBD02-01*02	TCRBJ01-02*01
AGCTCCTTGGAGCTGGGGGACTCAGCCCTGTACTTCTGTGCCAGCAGCCACCGGACAGAACTTAATGAAAAACTGTTTTTTGGCAGT	CASSHRTELNEKLFF	23	0.000127519	TCRBV13-01*01	TCRBD01-01*01	TCRBJ01-04*01
CCTGCAAAGCTTGAGGACTCGGCCGTGTATCTCTGTGCCAGCAGCATGAGACTAGACCAAAGCACAGATACGCAGTATTTTGGCCCA	CASSMRLDQSTDTQYF	23	0.000127519	TCRBV11-02*02	TCRBD02-01	TCRBJ02-03*01
AGCTCTCTGGAGCTGGGGGACTCAGCTTTGTATTTCTGTGCCAGCAGCGTAACCACAGGGACAAATGAAAAACTGTTTTTTGGCAGT	CASSVTTGTNEKLFF	23	0.000127519	TCRBV09-01	TCRBD01-01*01	TCRBJ01-04*01
ATGAATGTGAGCACCTTGGAGCTGGGGGACTCGGCCCTTTATCTTTGCGCCAGCAGCGTGACAGGGGATACGCAGTATTTTGGCCCA	CASSVTGDTQYF	23	0.000127519	TCRBV05-01*01	TCRBD01-01*01	TCRBJ02-03*01
ACTGTGAGCAACATGAGCCCTGAAGACAGCAGCATATATCTCTGCAGCGTCCCCGGGACAGGGAACTACGAGCAGTACTTCGGGCCG	CSVPGTGNYEQYF	23	0.000127519	TCRBV29-01*01	TCRBD01-01*01	TCRBJ02-07*01
AGGATCCAGCAGGTAGTGCGAGGAGATTCGGCAGCTTATTTCTGTGCCAGCTCACCGGAGCCGGATCAGCCCCAGCATTTTGGTGAT	CASSPEPDQPQHF	23	0.000127519	TCRBV18-01*01	TCRBD02-01*02	TCRBJ01-05*01
CTGAGCTCTCTGGAGCTGGGGGACTCAGCTTTGTATTTCTGTGCCAGCAGCGTAGGGGCAGGGGGCTACGAGCAGTACTTCGGGCCG	CASSVGAGGYEQYF	23	0.000127519	TCRBV09-01	TCRBD01-01*01	TCRBJ02-07*01
CCCAGCCCCAACCAGACCTCTCTGTACTTCTGTGCCAGCAGAGTCCGGGACAGGGGGAAAAGCCACGATGGCTACACCTTCGGTTCG	CASRVRDRGKSHDGYTF	23	0.000127519	TCRBV27-01*01	TCRBD01-01*01	TCRBJ01-02*01
CCGCTCAGGCTGGAGTTGGCTGCTCCCTCCCAGACATCTGTGTACTTCTGTGCCAGCCTTGCTGGCAATGAGCAGTTCTTCGGGCCA	CASLAGNEQFF	23	0.000127519	TCRBV06-06	unknown	TCRBJ02-01*01
ACATCGGCCCAAAAGAACCCGACAGCTTTCTATCTCTGTGCCAGTGAGGGGGGGTACGGTGGCAATCAGCCCCAGCATTTTGGTGAT	CASEGGYGGNQPQHF	23	0.000127519	TCRBV19-01	TCRBD02-01*01	TCRBJ01-05*01
AGCAACATGAGCCCTGAAGACAGCAGCATATATCTCTGCAGCGTTGAGGTGGGCCAGAACGGTCACTATGGCTACACCTTCGGTTCG	CSVEVGQNGHYGYTF	23	0.000127519	TCRBV29-01*01	TCRBD01-01*01	TCRBJ01-02*01
CAGCGCACACAGCAGGAGGACTCCGCCGTGTATCTCTGTGCCAGCAGCTTGAACGGAGATACTAATTCACCCCTCCACTTTGGGAAC	CASSLNGDTNSPLHF	23	0.000127519	TCRBV07-08*01	TCRBD02-01*02	TCRBJ01-06*01
CTGCTGTCGGCTGCTCCCTCCCAGACATCTGTGTACTTCTGTGCCAGCAGAGCCGACAGCTACACCGGGGAGCTGTTTTTTGGAGAA	CASRADSYTGELFF	23	0.000127519	TCRBV06-05*01	TCRBD01-01*01	TCRBJ02-02*01
ACCAGTGCCCATCCTGAAGACAGCAGCTTCTACATCTGCAGTGCTCGGACGGGGAAATTCAACACCGGGGAGCTGTTTTTTGGAGAA	CSARTGKFNTGELFF	23	0.000127519	TCRBV20	TCRBD02-01*01	TCRBJ02-02*01
GCTCCCTCCCAAACATCTGTGTACTTCTGTGCCAGCAACCCCGGACAGAAAAAAAGCTCCTATAATTCACCCCTCCACTTTGGGAAC	CASNPGQKKSSYNSPLHF	23	0.000127519	TCRBV06	TCRBD01-01*01	TCRBJ01-06*01
ACGATCCAGCGCACACAGCAGGAGGACTCGGCCGTGTATCTCTGTGCCAGCAGCCCAGGCCCGACCCCACCCCTCCACTTTGGGAAC	CASSPGPTPPLHF	23	0.000127519	TCRBV07-02*01	TCRBD01-01*01	TCRBJ01-06*01
CTGAAGATCCAGCCCTCAGAACCCAGGGACTCAGCTGTGTACTTCTGTGCCAGCAGTTTAGCGCGCTCGATTCAGTACTTCGGCGCC	CASSLARSIQYF	23	0.000127519	TCRBV12	TCRBD02-01	TCRBJ02-04*01
ATTCTGGAGTCCGCCAGCACCAACCAGACATCTATGTACCTCTGTGCCAGCACCGGGGATCTCAATCAGCCCCAGCATTTTGGTGAT	CASTGDLNQPQHF	23	0.000127519	TCRBV28-01*01	TCRBD02-01*01	TCRBJ01-05*01
AAGATCCAGCGCACAGAGCGGGGGGACTCAGCCGTGTATCTCTGTGCCAGCAGCCCCAACCCGTGGCCCACCGCATCCCTCGGGCCG	CASSPNPWPTASL	23	0.000127519	TCRBV07-03*01	TCRBD01-01*01	TCRBJ02-07*01
TCCCTGATTCTGGAGTCCGCCAGCACCAACCAGACATCTATGTACCTCTGTGCCAGCAGTAACATCACTGAAGCTTTCTTTGGACAA	CASSNITEAFF	23	0.000127519	TCRBV28-01*01	TCRBD01-01*01	TCRBJ01-01*01
CAGCGCACACAGCAGGAGGACTCGGCCGTGTATCTCTGTGCCAGCAGCTTAGCCGGGGTGGCTAATGAAAAACTGTTTTTTGGCAGT	CASSLAGVANEKLFF	23	0.000127519	TCRBV07-02*01	TCRBD02-01*01	TCRBJ01-04*01
AACGCCTTGTTGCTGGGGGACTCGGCCCTGTATCTCTGTGCCAGCACCGTCGGACAGGGGATTTCCTACGAGCAGTACTTCGGGCCG	CASTVGQGISYEQYF	23	0.000127519	TCRBV05-05*01	TCRBD01-01*01	TCRBJ02-07*01
GTGACCAGTGCCCATCCTGAAGACAGCAGCTTCTACATCTGCAGTGCCCCCGGGACAGGGCATAATTCACCCCTCCACTTTGGGAAC	CSAPGTGHNSPLHF	23	0.000127519	TCRBV20	TCRBD01-01*01	TCRBJ01-06*01
GGGTTGGAGTCGGCTGCTCCCTCCCAAACATCTGTGTACTTCTGTGCCAGCATCCCTTACTTCGGGGGCGAGCAGTTCTTCGGGCCA	CASIPYFGGEQFF	23	0.000127519	TCRBV06	unknown	TCRBJ02-01*01
GTGAGCACCTTGGAGCTGGGGGACTCGGCCCTTTATCTTTGCGCCAGCAGCAAGGTCACTAGCGCCGGGGAGCTGTTTTTTGGAGAA	CASSKVTSAGELFF	22	0.000121975	TCRBV05-01*01	TCRBD02-01	TCRBJ02-02*01
CACATCAATTCCCTGGAGCTTGGTGACTCTGCTGTGTATTTCTGTGCCAGCAGCCATCGACAGAACACTGGGGCTTTCTTTGGACAA	CASSHRQNTGAFF	22	0.000121975	TCRBV03	TCRBD01-01*01	TCRBJ01-01*01
CAGCAGGTAGTGCGAGGAGATTCGGCAGCTTATTTCTGTGCCAGCTCACCACCGGCGAAGGGGCGGACTGAAGCTTTCTTTGGACAA	CASSPPAKGRTEAFF	22	0.000121975	TCRBV18-01*01	TCRBD01-01*01	TCRBJ01-01*01
TCCACTCTGACAGTGACCAGTGCCCATCCTGAAGACAGCAGCTTCTACATCTGCAGTGCCCATGGCCAAGGCTACACCTTCGGTTCG	CSAHGQGYTF	22	0.000121975	TCRBV20-01*01	TCRBD01-01*01	TCRBJ01-02*01
CAGCGCACACAGCAGGAGGACTCGGCCGTGTATCTCTGTGCCAGCAGTCGAAGCGGGGGGAAATACAATGAGCAGTTCTTCGGGCCA	CASSRSGGKYNEQFF	22	0.000121975	TCRBV07-02*01	TCRBD02-01*01	TCRBJ02-01*01
ACAGAGCAGCGGGACTCGGCCATGTATCGCTGTGCCAGCAGCTTAGGGACAGGGGCCTTCAGCAATCAGCCCCAGCATTTTGGTGAT	CASSLGTGAFSNQPQHF	22	0.000121975	TCRBV07-06*01	TCRBD01-01*01	TCRBJ01-05*01
AATGTGAGCACCTTGGAGCTGGGGGACTCGGCCCTTTATCTTTGCGCCAGCAGCCACCGGGACGCCAATGAGCAGTTCTTCGGGCCA	CASSHRDANEQFF	22	0.000121975	TCRBV05-01*01	unknown	TCRBJ02-01*01
GAGCAGGGGGACTCGGCCATGTATCTCTGTGCCAGCAGCTTAGCGGGGACTAGCGGGGGTTTATCCTACGAGCAGTACTTCGGGCCG	CASSLAGTSGGLSYEQYF	22	0.000121975	TCRBV07-09	TCRBD02-01*01	TCRBJ02-07*01
TCGGCTGCTCCCTCCCAGACATCTGTGTACTTCTGTGCCAGCAGTTACTCGAACAGTATGGGGGCCGGGGAGCTGTTTTTTGGAGAA	CASSYSNSMGAGELFF	22	0.000121975	TCRBV06-05*01	unknown	TCRBJ02-02*01
GAGATCCAGCGCACAGAGCAGGGGGACTCGGCCATGTATCTCTGTGCCACCTCGGGGGCGAAGGGTAATGAGCAGTTCTTCGGGCCA	CATSGAKGNEQFF	22	0.000121975	TCRBV07-09	unknown	TCRBJ02-01*01
ACGATCCAGCGCACACAGCAGGAGGACTCGGCCGTGTATCTCTGTGCCAGCAGCTTAGGGACAGGGAATGAAGCTTTCTTTGGACAA	CASSLGTGNEAFF	22	0.000121975	TCRBV07-02*01	TCRBD01-01*01	TCRBJ01-01*01
AGCACCTTGGAGCTGGGGGACTCGGCCCTTTATCTTTGCGCCAGCAGCTTGGACAGGGGTGGTAACGGGGAGCTGTTTTTTGGAGAA	CASSLDRGGNGELFF	22	0.000121975	TCRBV05-01*01	TCRBD01-01*01	TCRBJ02-02*01
ACGATCCAGCGCACACAGCAGGAGGACTCGGCCGTGTATCTCTGTGCCAGCAGCTTTTCGTGGAACACTGAAGCTTTCTTTGGACAA	CASSFSWNTEAFF	22	0.000121975	TCRBV07-02*01	TCRBD02-01	TCRBJ01-01*01
CAGCAGGTAGTGCGAGGAGATTCGGCAGCTTATTTCTGTGCCAGCTCACCAAGGGGCGGGGGGAACTACGAGCAGTACTTCGGGCCG	CASSPRGGGNYEQYF	22	0.000121975	TCRBV18-01*01	TCRBD02-01*01	TCRBJ02-07*01
ACTCTGACAGTGACCAGTGCCCATCCTGAAGACAGCAGCTTCTACATCTGCAGTGCAGGGGGAACCTACGAGCAGTACTTCGGGCCG	CSAGGTYEQYF	22	0.000121975	TCRBV20-01*01	TCRBD01-01*01	TCRBJ02-07*01
CTCACTGTGACATCGGCCCAAAAGAACCCGACAGCTTTCTATCTCTGTGCCAGTAGTATTGAGGGCTACACCATATATTTTGGAGAG	CASSIEGYTIYF	22	0.000121975	TCRBV19-01	TCRBD02-01*02	TCRBJ01-03*01
AGGCTGGAGTTGGCTGCTCCCTCCCAGACATCTGTGTACTTCTGTGCCAGCAGTTACTCGAATGAAGGCGAGCAGTTCTTCGGGCCA	CASSYSNEGEQFF	22	0.000121975	TCRBV06-06	unknown	TCRBJ02-01*01
GTGCAGCCTGCAGAACTGGAGGATTCTGGAGTTTATTTCTGTGCCAGCAGCCAAGGTGTAAGATCCGTGACCCAGTACTTCGGGCCA	CASSQGVRSVTQYF	22	0.000121975	TCRBV14-01*01	unknown	TCRBJ02-05*01
CAGCCCTCAGAACCCAGGGACTCAGCTGTGTACTTCTGTGCCAGCAGAATAGCGGGGGGGAACACCGGGGAGCTGTTTTTTGGAGAA	CASRIAGGNTGELFF	22	0.000121975	TCRBV12	TCRBD02-01*01	TCRBJ02-02*01
CAGCGCACAGAGCAGCGGGACTCGGCCATGTATCGCTGTGCCAGCAGCCGGACAGGGGTTGGAAATTCACCCCTCCACTTTGGGAAC	CASSRTGVGNSPLHF	22	0.000121975	TCRBV07-06*01	TCRBD01-01*01	TCRBJ01-06*01
CACGCCCTGCAGCCAGAAGACTCAGCCCTGTATCTCTGCGCCAGCAGCCAACTAGACACGAACACCGGGGAGCTGTTTTTTGGAGAA	CASSQLDTNTGELFF	22	0.000121975	TCRBV04-01*01	unknown	TCRBJ02-02*01
ACCAGTGCCCATCCTGAAGACAGCAGCTTCTACATCTGCAGTGCTGGCCGCAGGGAATTTGGCACAGATACGCAGTATTTTGGCCCA	CSAGRREFGTDTQYF	22	0.000121975	TCRBV20	TCRBD01-01*01	TCRBJ02-03*01
GCTCCCTCCCAAACATCTGTGTACTTCTGTGCCAGCACCTTTTCCCGAGACAGGGACGCTGGGGCCAACGTCCTGACTTTCGGGGCC	CASTFSRDRDAGANVLTF	22	0.000121975	TCRBV06	TCRBD01-01*01	TCRBJ02-06*01
ACGATCCAGCGCACACAGCAGGAGGACTCGGCCGTGTATCTCTGTGCCAGCAGCTACAGCTCTGGAAACACCATATATTTTGGAGAG	CASSYSSGNTIYF	22	0.000121975	TCRBV07-02*01	TCRBD01-01*01	TCRBJ01-03*01
CAGCCTGCAAAGCTTGAGGACTCGGCCGTGTATCTCTGTGCCAGCAGCTATGGGACAGGGAGAACCTACGAGCAGTACTTCGGGCCG	CASSYGTGRTYEQYF	22	0.000121975	TCRBV11-02*02	TCRBD01-01*01	TCRBJ02-07*01
ACGATCCAGCGCACAGAGCAGCGGGACTCGGCCATGTATCGCTGTGCCAGCAGCTTCCAATCCTACAATGAGCAGTTCTTCGGGCCA	CASSFQSYNEQFF	22	0.000121975	TCRBV07-06*01	TCRBD01-01*01	TCRBJ02-01*01
AAGATCCAGCCTGCAAAGCTTGAGGACTCGGCCGTGTATCTCTGTGCCAGCAGCTTAGAAGGGAAAAATGAGCAGTTCTTCGGGCCA	CASSLEGKNEQFF	22	0.000121975	TCRBV11-02*02	unknown	TCRBJ02-01*01
AAGATCCAGCCCTCAGAACCCAGGGACTCAGCTGTGTACTTCTGTGCCAGCAGTTTAGATGCGCATCAGCCCCAGCATTTTGGTGAT	CASSLDAHQPQHF	21	0.000116431	TCRBV12	TCRBD02-01	TCRBJ01-05*01
GCTCCCTCCCAGACATCTGTGTACTTCTGTGCCAGCAGTTACTCCCGGCCTAGCGGGGGGATAAACAATGAGCAGTTCTTCGGGCCA	CASSYSRPSGGINNEQFF	21	0.000116431	TCRBV06	TCRBD02-01*01	TCRBJ02-01*01
CTGAAGATCCGGTCCACAAAGCTGGAGGACTCAGCCATGTACTTCTGTGCCAGCAGCTTGACACGAGACACCATATATTTTGGAGAG	CASSLTRDTIYF	21	0.000116431	TCRBV02-01*01	TCRBD01-01*01	TCRBJ01-03*01
TGTACCTTGGAGATCCAGTCCACGGAGTCAGGGGACACAGCACTGTATTTCTGTGCCAGCAGGGATTCACCCCTCCACTTTGGGAAC	CASRDSPLHF	21	0.000116431	TCRBV21-01*01	unknown	TCRBJ01-06*01
ACATTCTCAACTCTGACTGTGAGCAACATGAGCCCTGAAGACAGCAGCATATATCTCTGCAGCGTTCTCGGAGCTTTCTTTGGACAA	CSVLGAFF	21	0.000116431	TCRBV29-01*01	TCRBD02-01	TCRBJ01-01*01
ATCCAGCCTGCAGAGCTTGGGGACTCGGCCGTGTATCTCTGTGCCAGCAGCCACCCGCCTACCTCCTACGAGCAGTACTTCGGGCCG	CASSHPPTSYEQYF	21	0.000116431	TCRBV11-03*01	TCRBD02-01	TCRBJ02-07*01
GAGTCGGCTGCTCCCTCCCAGACATCTGTGTACTTCTGTGCCAGCAGGACAGGGGGCTCTGGGGCCAACGTCCTGACTTTCGGGGCC	CASRTGGSGANVLTF	21	0.000116431	TCRBV06-01*01	TCRBD01-01*01	TCRBJ02-06*01
GAGTCGCCCAGCCCCAACCAGACCTCTCTGTACTTCTGTGCCAGCAGTTTAAGCAAATCTGGGGCCAACGTCCTGACTTTCGGGGCC	CASSLSKSGANVLTF	21	0.000116431	TCRBV27-01*01	TCRBD02-01	TCRBJ02-06*01
TCGGCTGCTCCCTCCCAGACATCTGTGTACTTCTGTGCCAGCAGTCCCGTCCCGGGGGGGCGGGCCGGGGAGCTGTTTTTTGGAGAA	CASSPVPGGRAGELFF	21	0.000116431	TCRBV06	TCRBD02-01*01	TCRBJ02-02*01
GTGACCAGTGCCCATCCTGAAGACAGCAGCTTCTACATCTGCAGTGTTTCCAGGGGGATTAGGAACACTGAAGCTTTCTTTGGACAA	CSVSRGIRNTEAFF	21	0.000116431	TCRBV20	TCRBD01-01*01	TCRBJ01-01*01
CTTCACATCAATTCCCTGGAGCTTGGTGACTCTGCTGTGTATTTCTGTGCCAGCAGCCGAAGGGGGCACGAGCAGTACTTCGGGCCG	CASSRRGHEQYF	21	0.000116431	TCRBV03	TCRBD01-01*01	TCRBJ02-07*01
CTCAGGCTGGAGTTGGCTGCTCCCTCCCAGACATCTGTGTACTTCTGTGCCAGCAGTTACTCTTGGGAGACCCAGTACTTCGGGCCA	CASSYSWETQYF	21	0.000116431	TCRBV06-06	unknown	TCRBJ02-05*01
ACCTTGGAGCTGGGGGACTCGGCCCTTTATCTTTGCGCCAGCATCCCACTTCCAGGGGACTCAGGGTTCGGCTACACCTTCGGTTCG	CASIPLPGDSGFGYTF	21	0.000116431	TCRBV05-01*01	unknown	TCRBJ01-02*01
AAGATCCAGCCTGCAAAGCTTGAGGACTCGGCCGTGTATCTCTGTGCCAGCACCCGACAGCGCCAAGAGACCCAGTACTTCGGGCCA	CASTRQRQETQYF	21	0.000116431	TCRBV11-02*02	TCRBD01-01*01	TCRBJ02-05*01
GCCTTGGAGCTGGACGACTCGGCCCTGTATCTCTGTGCCAGCACCTATACAGGGGGCAAACGAAATGAAAAACTGTTTTTTGGCAGT	CASTYTGGKRNEKLFF	21	0.000116431	TCRBV05-04*01	TCRBD01-01*01	TCRBJ01-04*01
CAGCGCACAGAGCAGGGGGACTCGGCCATGTATCTCTGTGCCAGCAGCTTACGTCAGGGAGGACCTAATGAGCAGTTCTTCGGGCCA	CASSLRQGGPNEQFF	21	0.000116431	TCRBV07-09	TCRBD02-01*02	TCRBJ02-01*01
ACAGTGACCAGTGCCCATCCTGAAGACAGCAGCTTCTACATCTGCAGTGCTAGATCTAGTGACAGGGGGCGAAACACCTTCGGTTCG	CSARSSDRGRNTF	21	0.000116431	TCRBV20	TCRBD01-01*01	TCRBJ01-02*01
CTGAGCTCTCTGGAGCTGGGGGACTCAGCTTTGTATTTCTGTGCCAGCAGCGATTGGAGGGATAGCACTGAAGCTTTCTTTGGACAA	CASSDWRDSTEAFF	21	0.000116431	TCRBV09-01	TCRBD02-01*02	TCRBJ01-01*01
CAAAAGAACCCGACAGCTTTCTATCTCTGTGCCAGTAGTGTGGGTCGACTAGCGGGGGGGAACACCGGGGAGCTGTTTTTTGGAGAA	CASSVGRLAGGNTGELFF	21	0.000116431	TCRBV19-01	TCRBD02-01*01	TCRBJ02-02*01
TCCACAAAGCTGGAGGACTCAGCCATGTACTTCTGTGCCAGCAGTGAACGATGGGGCAGGAGGGCAGAGACCCAGTACTTCGGGCCA	CASSERWGRRAETQYF	21	0.000116431	TCRBV02-01*01	TCRBD02-01*02	TCRBJ02-05*01
ATGAATGTGAGCACCTTGGAGCTGGGGGACTCGGCCCTTTATCTTTGCGCCAGCAGCTTTGTTCCCGGGGAGCTGTTTTTTGGAGAA	CASSFVPGELFF	21	0.000116431	TCRBV05-01*01	unknown	TCRBJ02-02*01
AGGATCCAGCAGGTAGTGCGAGGAGATTCGGCAGCTTATTTCTGTGCCAGCTCACCCCGTGTAGTGCCTGAAGCTTTCTTTGGACAA	CASSPRVVPEAFF	21	0.000116431	TCRBV18-01*01	TCRBD02-01	TCRBJ01-01*01
GTGACCAGTGCCCATCCTGAAGACAGCAGCTTCTACATCTGCAGTGCTCCTGTTGGATCAACTAATGAAAAACTGTTTTTTGGCAGT	CSAPVGSTNEKLFF	21	0.000116431	TCRBV20	unknown	TCRBJ01-04*01
CAGCGCACACAGCAGGAGGACTCGGCCGTGTATCTCTGTGCCAGCAGCTTAGACGGCGGGCGATATTCACCCCTCCACTTTGGGAAC	CASSLDGGRYSPLHF	21	0.000116431	TCRBV07-02*01	TCRBD02-01	TCRBJ01-06*01
CGGTCCACAAAGCTGGAGGACTCAGCCATGTACTTCTGTGCCAGCAGTGAAAGTAGGCAGGGTTGGGAGACCCAGTACTTCGGGCCA	CASSESRQGWETQYF	21	0.000116431	TCRBV02-01*01	TCRBD01-01*01	TCRBJ02-05*01
ACAGTGACCAGTGCCCATCCTGAAGACAGCAGCTTCTACATCTGCAGTGCCCGGAGACAGGTGAACACTGAAGCTTTCTTTGGACAA	CSARRQVNTEAFF	21	0.000116431	TCRBV20	TCRBD01-01*01	TCRBJ01-01*01
AGGCTGCTGTCGGCTGCTCCCTCCCAGACATCTGTGTACTTCTGTGCCAGCGGGGACAGAAGCAATCAGCCCCAGCATTTTGGTGAT	CASGDRSNQPQHF	21	0.000116431	TCRBV06-05*01	TCRBD01-01*01	TCRBJ01-05*01
CGGTCCACAAAGCTGGAGGACTCAGCCATGTACTTCTGTGCCAGCCTACCTACTAGCGACATCTACAATGAGCAGTTCTTCGGGCCA	CASLPTSDIYNEQFF	21	0.000116431	TCRBV02-01*01	TCRBD02-01	TCRBJ02-01*01
ACAGTGACCAGTGCCCATCCTGAAGACAGCAGCTTCTACATCTGCAGTGCTAAGCCGGGACACGAATATGGCTACACCTTCGGTTCG	CSAKPGHEYGYTF	21	0.000116431	TCRBV20	TCRBD01-01*01	TCRBJ01-02*01
CGCACACAGCAGGAGGACTCGGCCGTGTATCTCTGTGCCAGCAGCTCCTGGACAGGACCTACACAATATACGCAGTATTTTGGCCCA	CASSSWTGPTQYTQYF	21	0.000116431	TCRBV07-02*01	TCRBD01-01*01	TCRBJ02-03*01
AAGATCCAGCGCACAGAGCGGGGGGACTCAGCCGTGTATCTCTGTGCCAGCACGATGGGATGGGGCTACGAGCAGTACTTCGGGCCG	CASTMGWGYEQYF	21	0.000116431	TCRBV07-03*01	unknown	TCRBJ02-07*01
CTGGAGTCAGCTACCCGCTCCCAGACATCTGTGTATTTCTGCGCCAGCAGTGGGGCTAGTGGGGACACTGAAGCTTTCTTTGGACAA	CASSGASGDTEAFF	21	0.000116431	TCRBV10-02*01	unknown	TCRBJ01-01*01
AACGCCTTGTTGCTGGGGGACTCGGCCCTCTATCTCTGTGCCAGCAGCTCCCCCGGACAGGGTGGAGGGCCCCTCCACTTTGGGAAC	CASSSPGQGGGPLHF	21	0.000116431	TCRBV05-06*01	TCRBD01-01*01	TCRBJ01-06*01
CTGCAGCCAGAAGACTCAGCCCTGTATCTCTGCGCCAGCAGCCAAGATCGGTCCAACTCTGGGGCCAACGTCCTGACTTTCGGGGCC	CASSQDRSNSGANVLTF	21	0.000116431	TCRBV04-01*01	TCRBD02-01	TCRBJ02-06*01
ATCAATTCCCTGGAGCTTGGTGACTCTGCTGTGTATTTCTGTGCCACCGAAAGTAGGGGCTCTGGAAACACCATATATTTTGGAGAG	CATESRGSGNTIYF	21	0.000116431	TCRBV03	TCRBD01-01*01	TCRBJ01-03*01
CTGAAGATCCAGCCCTCAGAACCCAGGGACTCAGCTGTGTACTTCTGTGCCAGCACCTTGGGACCGACTGAAGCTTTCTTTGGACAA	CASTLGPTEAFF	21	0.000116431	TCRBV12	unknown	TCRBJ01-01*01
ACTGTGACATCGGCCCAAAAGAACCCGACAGCTTTCTATCTCTGTGCCAGTACCTTCGGGTCCGATTCACCCCTCCACTTTGGGAAC	CASTFGSDSPLHF	21	0.000116431	TCRBV19-01	TCRBD02-01	TCRBJ01-06*01
CTGACTGTGAGCAACATGAGCCCTGAAGACAGCAGCATATATCTCTGCAGCGTTAATAGGGGGGGCACTGAAGCTTTCTTTGGACAA	CSVNRGGTEAFF	21	0.000116431	TCRBV29-01*01	TCRBD02-01*01	TCRBJ01-01*01
ACTGTGAGCAACATGAGCCCTGAAGACAGCAGCATATATCTCTGCAGCGCTGGAGGACAGGGCGCCCATGGCTACACCTTCGGTTCG	CSAGGQGAHGYTF	21	0.000116431	TCRBV29-01*01	TCRBD01-01*01	TCRBJ01-02*01
ACGATCCAGCGCACACAGCAGGAGGACTCGGCCGTGTATCTCTGTGCCAGCCTGAGGCCAGGGGGCGTCGAGCAGTACTTCGGGCCG	CASLRPGGVEQYF	21	0.000116431	TCRBV07-02*01	TCRBD01-01*01	TCRBJ02-07*01
AGGCTGGAGTCGGCTGCTCCCTCCCAGACATCTGTGTACTTCTGTGCCAGCGTAGCGGGCTCCTACAATGAGCAGTTCTTCGGGCCA	CASVAGSYNEQFF	21	0.000116431	TCRBV06-01*01	TCRBD02-01	TCRBJ02-01*01
GTGAGCACCTTGGAGCTGGGGGACTCGGCCCTTTATCTTTGCGCCAGCAGCCCCTCCCCTGGAAACTATGGCTACACCTTCGGTTCG	CASSPSPGNYGYTF	21	0.000116431	TCRBV05-01*01	unknown	TCRBJ01-02*01
ACGTTGGCGTCTGCTGTACCCTCTCAGACATCTGTGTACTTCTGTGCCAGCGGGGGGGCGGGCACAGATACGCAGTATTTTGGCCCA	CASGGAGTDTQYF	21	0.000116431	TCRBV06-04	TCRBD02-01*01	TCRBJ02-03*01
CAGCGCACAGAGCGGGGGGACTCAGCCGTGTATCTCTGTGCCAGCAGCTTAACGGGGGATTACACAGATACGCAGTATTTTGGCCCA	CASSLTGDYTDTQYF	20	0.000110886	TCRBV07-03*01	unknown	TCRBJ02-03*01
CTGACAGTGACCAGTGCCCATCCTGAAGACAGCAGCTTCTACATCTGCAGTGCAAACAGGGGACGGGGTGAAGCTTTCTTTGGACAA	CSANRGRGEAFF	20	0.000110886	TCRBV20	TCRBD01-01*01	TCRBJ01-01*01
CTGACGATCCAGCGCACACAGCAGGAGGACTCGGCCGTGTATCTCTGTGCCAGCAGCTTAGACGCCTCGGAGCAGTACTTCGGGCCG	CASSLDASEQYF	20	0.000110886	TCRBV07-02*01	unknown	TCRBJ02-07*01
GCCTTGTTGCTGGGGGACTCGGCCCTCTATCTCTGTGCCAGCAGCTTATCGGGGGGCGGAAGCACCGGGGAGCTGTTTTTTGGAGAA	CASSLSGGGSTGELFF	20	0.000110886	TCRBV05-06*01	TCRBD02-01*01	TCRBJ02-02*01
CTGGAGTCGGCTGCTCCCTCCCAGACATCTGTGTACTTCTGTGCCAGCAGTGTCGGACAGGGGGCCTACGGCTACACCTTCGGTTCG	CASSVGQGAYGYTF	20	0.000110886	TCRBV06-01*01	TCRBD01-01*01	TCRBJ01-02*01
AAGGTGCAGCCTGCAGAACTGGAGGATTCTGGAGTTTATTTCTGTGCCAGCAGCCAAAGTATGAACACTGAAGCTTTCTTTGGACAA	CASSQSMNTEAFF	20	0.000110886	TCRBV14-01*01	unknown	TCRBJ01-01*01
ACATCGGCCCAAAAGAACCCGACAGCTTTCTATCTCTGTGCCAGTAGTATTCGGGACGCAGCTAATGAAAAACTGTTTTTTGGCAGT	CASSIRDAANEKLFF	20	0.000110886	TCRBV19-01	unknown	TCRBJ01-04*01
CAGCAGGTAGTGCGAGGAGATTCGGCAGCTTATTTCTGTGCCAGCTCACCACCGGGACAAGCTGGAAACACCATATATTTTGGAGAG	CASSPPGQAGNTIYF	20	0.000110886	TCRBV18-01*01	TCRBD01-01*01	TCRBJ01-03*01
TCGCCCAGCCCCAACCAGACCTCTCTGTACTTCTGTGCCAGCAGCCTGGACAAGTCCGCAGCTAACTATGGCTACACCTTCGGTTCG	CASSLDKSAANYGYTF	20	0.000110886	TCRBV27-01*01	TCRBD01-01*01	TCRBJ01-02*01
ACCAGTGCCCATCCTGAAGACAGCAGCTTCTACATCTGCAGTGCTAGAGAAGGTAGCGGGGAGGGAAAGACCCAGTACTTCGGGCCA	CSAREGSGEGKTQYF	20	0.000110886	TCRBV20	TCRBD02-01*01	TCRBJ02-05*01
CAGCGCACAGAGCAGGGGGACTCGGCCATGTATCTCTGTGCCAGCAGCTTAGGTACAGGGGTTTACACTGAAGCTTTCTTTGGACAA	CASSLGTGVYTEAFF	20	0.000110886	TCRBV07-09	TCRBD01-01*01	TCRBJ01-01*01
CGCACAGAGCAGCGGGACTCAGCCATGTATCGCTGTGCCAGCAGCTCGGGACGGGCAGAATCGCAAGAGACCCAGTACTTCGGGCCA	CASSSGRAESQETQYF	20	0.000110886	TCRBV07-07*01	unknown	TCRBJ02-05*01
AACCTGAGCTCTCTGGAGCTGGGGGACTCAGCTTTGTATTTCTGTGCCAGCAGCGTAGGAGTTTCGTGGGAGCAGTACTTCGGGCCG	CASSVGVSWEQYF	20	0.000110886	TCRBV09-01	TCRBD02-01*02	TCRBJ02-07*01
GAGCTGAATGTGAACGCCTTGGAGCTGGACGACTCGGCCCTGTATCTCTGTGCCAGCGGAGAGAACACTGAAGCTTTCTTTGGACAA	CASGENTEAFF	20	0.000110886	TCRBV05-04*01	TCRBD02-01*02	TCRBJ01-01*01
GCACTGCAGCAAGAAGACTCAGCTGCGTATCTCTGCACCAGCTACACCGGGACTAACCCTAGCACAGATACGCAGTATTTTGGCCCA	CTSYTGTNPSTDTQYF	20	0.000110886	TCRBV01-01*01	TCRBD02-01	TCRBJ02-03*01
TCGGCTGCTCCCTCCCAGACATCTGTGTACTTCTGTGCCAGCAGTGAATATCGGGGCCCGACCTACAATGAGCAGTTCTTCGGGCCA	CASSEYRGPTYNEQFF	20	0.000110886	TCRBV06-01*01	unknown	TCRBJ02-01*01
AGCTCTCTGGAGCTGGGGGACTCAGCTTTGTATTTCTGTGCCAGCAGCCCCTCGACAGGGGGGTATCAGCCCCAGCATTTTGGTGAT	CASSPSTGGYQPQHF	20	0.000110886	TCRBV09-01	TCRBD01-01*01	TCRBJ01-05*01
AGTGCCCATCCTGAAGACAGCAGCTTCTACATCTGCAGCGGGCGGGGGATGGGGGCTAGAGGGAACACTGAAGCTTTCTTTGGACAA	CSGRGMGARGNTEAFF	20	0.000110886	TCRBV20	TCRBD02-01*01	TCRBJ01-01*01
GAGTCGGCTGCTCCCTCCCAAACATCTGTGTACTTCTGTGCCAGTCAGAATTGGGGGGGGCAGGGAGAGACCCAGTACTTCGGGCCA	CASQNWGGQGETQYF	20	0.000110886	TCRBV06	TCRBD02-01*01	TCRBJ02-05*01
GTGACATCGGCCCAAAAGAACCCGACAGCTTTCTATCTCTGTGCCAGTAGATCGGACAGGCTGAACTATGGCTACACCTTCGGTTCG	CASRSDRLNYGYTF	20	0.000110886	TCRBV19-01	TCRBD01-01*01	TCRBJ01-02*01
TCTCTGGAGCTGGGGGACTCAGCTTTGTATTTCTGTGCCAGCAGCAGACAACAGGGTTTAGTAAACACTGAAGCTTTCTTTGGACAA	CASSRQQGLVNTEAFF	20	0.000110886	TCRBV09-01	TCRBD01-01*01	TCRBJ01-01*01
CTCACTCTGGAGTCCGCTACCAGCTCCCAGACATCTGTGTACTTCTGTGCCATCAATAATGGAGGTCATGAGCAGTTCTTCGGGCCA	CAINNGGHEQFF	20	0.000110886	TCRBV10-03*01	TCRBD02-01*02	TCRBJ02-01*01
ACCTTGGAGATCCAGCGCACAGAGCAGGGGGACTCGGCCATGTATCTCTGTGCCAGCAGGGGTGGCACTGAAGCTTTCTTTGGACAA	CASRGGTEAFF	20	0.000110886	TCRBV07-09	unknown	TCRBJ01-01*01
ACGATCCAGCGCACAGAGCAGCGGGACTCGGCCATGTATCGCTGTGCCAGCAGCGCCGGACAGGGTGGAGGAGCTTTCTTTGGACAA	CASSAGQGGGAFF	20	0.000110886	TCRBV07-06*01	TCRBD01-01*01	TCRBJ01-01*01
AAGATCCAGCCTGCAAAGCTTGAGGACTCGGCCGTGTATCTCTGTGCCAGCAGCTTATGGGAGGACTATGGCTACACCTTCGGTTCG	CASSLWEDYGYTF	20	0.000110886	TCRBV11-02*02	TCRBD02-01*02	TCRBJ01-02*01
CACGCCCTGCAGCCAGAAGACTCAGCCCTGTATCTCTGCGCCAGCAGTTGGACTAGCGGGGGAAAAGAGACCCAGTACTTCGGGCCA	CASSWTSGGKETQYF	20	0.000110886	TCRBV04-01*01	TCRBD02-01*01	TCRBJ02-05*01
ATCCAGCGCACACAGCAGGAGGACTCGGCCGTGTATCTCTGTGCCAGCAGCTTAGGGGACTCTGGAAACACCATATATTTTGGAGAG	CASSLGDSGNTIYF	20	0.000110886	TCRBV07-02*01	unknown	TCRBJ01-03*01
ACATCGGCCCAAAAGAACCCGACAGCTTTCTATCTCTGTGCCAGTAGTAGCCGGGACAGGAATGCGTACGAGCAGTACTTCGGGCCG	CASSSRDRNAYEQYF	20	0.000110886	TCRBV19-01	TCRBD01-01*01	TCRBJ02-07*01
CACGCCCTGCAGCCAGAAGACTCAGCCCTGTATCTCTGCGCCAGCAGCCAAGACGAGCAGGGTACCTACGAGCAGTACTTCGGGCCG	CASSQDEQGTYEQYF	20	0.000110886	TCRBV04-01*01	TCRBD01-01*01	TCRBJ02-07*01
CTGGAGCTTGGTGACTCTGCTGTGTATTTCTGTGCCAGCACCCCAGATCGTCTGGGGCCGAGCACAGATACGCAGTATTTTGGCCCA	CASTPDRLGPSTDTQYF	20	0.000110886	TCRBV03	TCRBD01-01*01	TCRBJ02-03*01
GTGACCAGTGCCCATCCTGAAGACAGCAGCTTCTACATCTGCAGTGCCAGGAGGGGGGGCTCCTACAATGAGCAGTTCTTCGGGCCA	CSARRGGSYNEQFF	20	0.000110886	TCRBV20	TCRBD02-01*01	TCRBJ02-01*01
AGTGCCCATCCTGAAGACAGCAGCTTCTACATCTGCAGTGCCGCCGGCGGGACAGGGTCGTCCTACAATGAGCAGTTCTTCGGGCCA	CSAAGGTGSSYNEQFF	20	0.000110886	TCRBV20	TCRBD01-01*01	TCRBJ02-01*01
AAGATCCAGCCCTCAGAACCCAGGGACTCAGCTGTGTACTTCTGTGCCACACAGGGGAACTCTGGAAACACCATATATTTTGGAGAG	CATQGNSGNTIYF	20	0.000110886	TCRBV12	TCRBD01-01*01	TCRBJ01-03*01
CTGGAGTCGGCTGCTCCCTCCCAGACATCTGTGTACTTCTGTGCCAGCACGCTGGACAGGTCATCTTACGAGCAGTACTTCGGGCCG	CASTLDRSSYEQYF	20	0.000110886	TCRBV06-01*01	TCRBD01-01*01	TCRBJ02-07*01
CTCAAGATCCAGCCTGCAGAGCTTGGGGACTCGGCCGTGTATCTCTGTGCCAGCAGCTCAGTCACCGGGGAGCTGTTTTTTGGAGAA	CASSSVTGELFF	20	0.000110886	TCRBV11-03*01	TCRBD01-01*01	TCRBJ02-02*01
TCCCTGGAGCTTGGTGACTCTGCTGTGTATTTCTGTGCCAGCAGCCGTATAGCGGGGGCCCCGGGCTACGAGCAGTACTTCGGGCCG	CASSRIAGAPGYEQYF	20	0.000110886	TCRBV03	TCRBD02-01*01	TCRBJ02-07*01
CTCACGTTGGCGTCTGCTGTACCCTCTCAGACATCTGTGTACTTCTGTGCCAGCATTATGGAGGGGGGGCTACAGTATTTTGGCCCA	CASIMEGGLQYF	20	0.000110886	TCRBV06-04	TCRBD02-01*01	TCRBJ02-03*01
CTGGAGGATTCTGGAGTTTATTTCTGTGCCAGCAGCCAAGGGTCTCTCACACCGTTTTCTGGGGCCAACGTCCTGACTTTCGGGGCC	CASSQGSLTPFSGANVLTF	20	0.000110886	TCRBV14-01*01	TCRBD01-01*01	TCRBJ02-06*01
CTCACTGTGACATCGGCCCAAAAGAACCCGACAGCTTTCTATCTCTGTGCCAGTAGCGGGGACAAAGGGAGGCAGTATTTTGGCCCA	CASSGDKGRQYF	20	0.000110886	TCRBV19-01	TCRBD01-01*01	TCRBJ02-03*01
AGGCTGGAGTTGGCTGCTCCCTCCCAGACATCTGTGTACTTCTGTGCCAGCAGCCTGGCGGGGATAGGTACGCAGTATTTTGGCCCA	CASSLAGIGTQYF	20	0.000110886	TCRBV06-06	TCRBD02-01*01	TCRBJ02-03*01
AATGTGAACGCCTTGTTGCTGGGGGACTCGGCCCTCTATCTCTGTGCCAGCAGCTCTCCCACAGGGACTGAAGCTTTCTTTGGACAA	CASSSPTGTEAFF	20	0.000110886	TCRBV05-06*01	TCRBD01-01*01	TCRBJ01-01*01
CAGCCCTCAGAACCCAGGGACTCAGCTGTGTACTTCTGTGCCAGCAGTCCCGGGTTGGGGGTAAACACTGAAGCTTTCTTTGGACAA	CASSPGLGVNTEAFF	20	0.000110886	TCRBV12	unknown	TCRBJ01-01*01
CTCAAGATCCAGCCTGCAAAGCTTGAGGACTCGGCCGTGTATCTCTGTGCCAGCGCGGGGGACGACTCCGAGCAGTACTTCGGGCCG	CASAGDDSEQYF	20	0.000110886	TCRBV11-02*02	TCRBD02-01*01	TCRBJ02-07*01
AGGCTGCTGTCGGCTGCTCCCTCCCAGACATCTGTGTACTTCTGTGCCAGCAGTCCCATAGGATACAATGAGCAGTTCTTCGGGCCA	CASSPIGYNEQFF	19	0.000105342	TCRBV06-05*01	unknown	TCRBJ02-01*01
AACGCCTTGGAGCTGGACGACTCGGCCCTGTATCTCTGTGCCAGCAGAAGACAGGGACAAGGAGGCTCACCCCTCCACTTTGGGAAC	CASRRQGQGGSPLHF	19	0.000105342	TCRBV05-04*01	TCRBD01-01*01	TCRBJ01-06*01
TCCCTGGAGCTTGGTGACTCTGCTGTGTATTTCTGTGCCAGCAGCCAAGACGTCACAAATAGCAATCAGCCCCAGCATTTTGGTGAT	CASSQDVTNSNQPQHF	19	0.000105342	TCRBV03	TCRBD01-01*01	TCRBJ01-05*01
ACACAGCAGGAGGACTCGGCCGTGTATCTCTGTGCCAGCAGCTTAGAAGGGACTAGCGGGGGATACAATGAGCAGTTCTTCGGGCCA	CASSLEGTSGGYNEQFF	19	0.000105342	TCRBV07-02*01	TCRBD02-01*01	TCRBJ02-01*01
AGGCTGCTGTCGGCTGCTCCCTCCCAGACATCTGTGTACTTCTGTGCCAGCAGCCGCCTCGGGGGATCGGTCTACACCTTCGGTTCG	CASSRLGGSVYTF	19	0.000105342	TCRBV06-05*01	TCRBD02-01*01	TCRBJ01-02*01
AAGATCCAGCGCACAGAGCGGGGGGACTCAGCCGTGTATCTCTGTGCCAGCAGCTCGACAGGCACAGATACGCAGTATTTTGGCCCA	CASSSTGTDTQYF	19	0.000105342	TCRBV07-03*01	TCRBD01-01*01	TCRBJ02-03*01
ACGATCCAGCGCACACAGCAGGAGGACTCGGCCGTGTATCTCTGTGCCAGCAGCTTAGTAGTTCAGGGTGAAGCTTTCTTTGGACAA	CASSLVVQGEAFF	19	0.000105342	TCRBV07-02*01	TCRBD01-01*01	TCRBJ01-01*01
CTGACAGTGACCAGTGCCCATCCTGAAGACAGCAGCTTCTACATCTGCAGTGCTAGAGGTCGAAGTCAGCCCCAGCATTTTGGTGAT	CSARGRSQPQHF	19	0.000105342	TCRBV20	unknown	TCRBJ01-05*01
CTGAAGATCCAGCCCTCAGAACCCAGGGACTCAGCTGTGTACTTCTGTGCCAGCAGGATGGGTAGTCAGCCCCAGCATTTTGGTGAT	CASRMGSQPQHF	19	0.000105342	TCRBV12	unknown	TCRBJ01-05*01
CTGGAGTCGCCCAGCCCCAACCAGACCTCTCTGTACTTCTGTGCCAGCAGTCCAGTCGACAGTTTAGAGACCCAGTACTTCGGGCCA	CASSPVDSLETQYF	19	0.000105342	TCRBV27-01*01	TCRBD01-01*01	TCRBJ02-05*01
GCCCAAAAGAACCCGACAGCTTTCTATCTCTGTGCCAGTAGCCCACCCCTCGACAGAAAAAGCAATCAGCCCCAGCATTTTGGTGAT	CASSPPLDRKSNQPQHF	19	0.000105342	TCRBV19-01	TCRBD01-01*01	TCRBJ01-05*01
CAGCCTGCAGAACTGGAGGATTCTGGAGTTTATTTCTGTGCCAGCAGCCTATTGGGGCCGGTCACCGGGGAGCTGTTTTTTGGAGAA	CASSLLGPVTGELFF	19	0.000105342	TCRBV14-01*01	TCRBD01-01*01	TCRBJ02-02*01
CTGGAGTCCGCCAGCACCAACCAGACATCTATGTACCTCTGTGCCAGCAGCAGGACAGGGGGGAATTCACCCCTCCACTTTGGGAAC	CASSRTGGNSPLHF	19	0.000105342	TCRBV28-01*01	TCRBD01-01*01	TCRBJ01-06*01
ATCCAGCGCACACAGCAGGAGGACTCGGCCGTGTATCTCTGTGCCAGCAGCTTAGGCGACACGAAGGCGCGAGCTTTCTTTGGACAA	CASSLGDTKARAFF	19	0.000105342	TCRBV07-02*01	TCRBD01-01*01	TCRBJ01-01*01
AAGATCCAGCCCTCAGAACCCAGGGACTCAGCTGTGTACTTCTGTGCCAGCAGTTTGGGGGTTAATCAGCCCCAGCATTTTGGTGAT	CASSLGVNQPQHF	19	0.000105342	TCRBV12	unknown	TCRBJ01-05*01
CACATCAATTCCCTGGAGCTTGGTGACTCTGCTGTGTATTTCTGTGCCAGCAGCAAACAAAGCACAGATACGCAGTATTTTGGCCCA	CASSKQSTDTQYF	19	0.000105342	TCRBV03	TCRBD01-01*01	TCRBJ02-03*01
AATTCCCTGGAGCTTGGTGACTCTGCTGTGTATTTCTGTGCCAGCAGCCAAGATGGAAATAGCAATCAGCCCCAGCATTTTGGTGAT	CASSQDGNSNQPQHF	19	0.000105342	TCRBV03	unknown	TCRBJ01-05*01
CTCAGGCTGCTGTCGGCTGCTCCCTCCCAGACATCTGTGTACTTCTGTGCCAGCCGGGACAGGGTATACGAGCAGTACTTCGGGCCG	CASRDRVYEQYF	19	0.000105342	TCRBV06-05*01	TCRBD01-01*01	TCRBJ02-07*01
CTGGAGTCCGCTACCAGCTCCCAGACATCTGTGTACTTCTGTGCCATCAGTGAGTCAGAGGGATCACGCGAGCAGTACTTCGGGCCG	CAISESEGSREQYF	19	0.000105342	TCRBV10-03*01	TCRBD02-01*02	TCRBJ02-07*01
AAGATCCGGTCCACAAAGCTGGAGGACTCAGCCATGTACTTCTGTGCCAGCAAGCAGGACAGCTCCTACGAGCAGTACTTCGGGCCG	CASKQDSSYEQYF	19	0.000105342	TCRBV02-01*01	TCRBD01-01*01	TCRBJ02-07*01
GTGAGCACCTTGGAGCTGGGGGACTCGGCCCTTTATCTTTGCGCCAGCAGCGATCAGGGAATTCAGACTGAAGCTTTCTTTGGACAA	CASSDQGIQTEAFF	19	0.000105342	TCRBV05-01*01	TCRBD01-01*01	TCRBJ01-01*01
CTTCACATCAATTCCCTGGAGCTTGGTGACTCTGCTGTGTATTTCTGTGCCAGCAGCCGCAGGGGCCACGAGCAGTACTTCGGGCCG	CASSRRGHEQYF	19	0.000105342	TCRBV03	TCRBD01-01*01	TCRBJ02-07*01
ACTGTGACATCGGCCCAAAAGAACCCGACAGCTTTCTATCTCTGTGCCAGTAGGCCTTCCGGGACAGATACGCAGTATTTTGGCCCA	CASRPSGTDTQYF	19	0.000105342	TCRBV19-01	TCRBD02-01	TCRBJ02-03*01
CTGAAGATCCGGTCCACAAAGCTGGAGGACTCAGCCATGTACTTCTGTGCCAGCGGCACAGGGCATATTAGAGCTTTCTTTGGACAA	CASGTGHIRAFF	19	0.000105342	TCRBV02-01*01	TCRBD01-01*01	TCRBJ01-01*01
CTACACACCCTGCAGCCAGAAGACTCGGCCCTGTATCTCTGCGCCAGCAGCCAAGACGGAGGGAACTATGGCTACACCTTCGGTTCG	CASSQDGGNYGYTF	19	0.000105342	TCRBV04-03*01	TCRBD02-01*02	TCRBJ01-02*01
CTGACGATCCAGCGCACACAGCAGGAGGACTCGGCCGTGTATCTCTGTGCCAGCAGCAGCCGGACGCAGCCCCAGCATTTTGGTGAT	CASSSRTQPQHF	19	0.000105342	TCRBV07-02*01	unknown	TCRBJ01-05*01
CGCACAGAGCAGGGGGACTCGGCCATGTATCTCTGTGCCAGCAGCTTTCCCATCCGCGGGGGACCGGGTGGCTACACCTTCGGTTCG	CASSFPIRGGPGGYTF	19	0.000105342	TCRBV07-09	TCRBD02-01*01	TCRBJ01-02*01
GCTCCCTCCCAAACATCTGTGTACTTCTGTGCCAGCAGGCCCCGATGGACAGGGGGCGAAATCAATCAGCCCCAGCATTTTGGTGAT	CASRPRWTGGEINQPQHF	19	0.000105342	TCRBV06	TCRBD01-01*01	TCRBJ01-05*01
AGCACCTTGGAGCTGGGGGACTCGGCCCTTTATCTTTGCGCCAGCAACCGCGGGGGGAACTCCTACAATGAGCAGTTCTTCGGGCCA	CASNRGGNSYNEQFF	19	0.000105342	TCRBV05-01*01	TCRBD02-01*01	TCRBJ02-01*01
ACGATCCAGCGCACAGAGCAGCGGGACTCGGCCATGTATCGCTGTGCCAGCAGCCCGAATTGGGGAGAGACCCAGTACTTCGGGCCA	CASSPNWGETQYF	19	0.000105342	TCRBV07-06*01	unknown	TCRBJ02-05*01
AACCTGAGCTCTCTGGAGCTGGGGGACTCAGCTTTGTATTTCTGTGCCAGCAGCGCGGGTCGGAACACTGAAGCTTTCTTTGGACAA	CASSAGRNTEAFF	19	0.000105342	TCRBV09-01	TCRBD02-01	TCRBJ01-01*01
GAGCTGAATGTGAACGCCTTGTTGCTGGGGGACTCGGCCCTCTATCTCTGTGCCAGCAGCTCCACAGGTCGATACACCTTCGGTTCG	CASSSTGRYTF	19	0.000105342	TCRBV05-06*01	TCRBD01-01*01	TCRBJ01-02*01
CCGCTCAGGCTGCTGTCGGCTGCTCCCTCCCAGACATCTGTGTACTTCTGTGCCAGCAGTCCCGGGGCCGGCTACACCTTCGGTTCG	CASSPGAGYTF	19	0.000105342	TCRBV06-05*01	unknown	TCRBJ01-02*01
CCCTCAGAACCCAGGGACTCAGCTGTGTACTTCTGTGCCAGCAGTCTCGACGGCGGGGGTATATACAATGAGCAGTTCTTCGGGCCA	CASSLDGGGIYNEQFF	19	0.000105342	TCRBV12	TCRBD02-01*01	TCRBJ02-01*01
CAGCCCTCAGAACCCAGGGACTCAGCTGTGTACTTCTGTGCCAGCACCTTCGGCGGGGGGTACACAGATACGCAGTATTTTGGCCCA	CASTFGGGYTDTQYF	19	0.000105342	TCRBV12	TCRBD02-01*01	TCRBJ02-03*01
ACCTTGGAGCTGGGGGACTCGGCCCTTTATCTTTGCGCCAGCAGCTTGGCCCGGGGGACAGGGAACACTGAAGCTTTCTTTGGACAA	CASSLARGTGNTEAFF	19	0.000105342	TCRBV05-01*01	TCRBD01-01*01	TCRBJ01-01*01
GCTGCTCCCTCCCAAACATCTGTGTACTTCTGTGCCAGCAGTAACCTACCGGCTAGCGGGAACACAGATACGCAGTATTTTGGCCCA	CASSNLPASGNTDTQYF	19	0.000105342	TCRBV06	TCRBD02-01*02	TCRBJ02-03*01
AATGTGAACGCCTTGTTGCTGGGGGACTCGGCCCTCTATCTCTGTGCCAGCAGACTGGACAGGAACACTGAAGCTTTCTTTGGACAA	CASRLDRNTEAFF	19	0.000105342	TCRBV05-06*01	TCRBD01-01*01	TCRBJ01-01*01
TCGGCTGCTCCCTCCCAGACATCTGTGTACTTCTGTGCCAGCAGTTACATACGGACAGGGGGCGGCTATGGCTACACCTTCGGTTCG	CASSYIRTGGGYGYTF	19	0.000105342	TCRBV06-05*01	TCRBD01-01*01	TCRBJ01-02*01
AAGATCCAGCCCTCAGAACCCAGGGACTCAGCTGTGTACTTCTGTGCCAGCAGTTATATCCCGAACACTGAAGCTTTCTTTGGACAA	CASSYIPNTEAFF	19	0.000105342	TCRBV12	TCRBD02-01	TCRBJ01-01*01
CAGCGCACACAGCAGGAGGACTCGGCCGTGTATCTCTGTGCCAGCAGCTCCGCGGGGGGACCGCAAGAGACCCAGTACTTCGGGCCA	CASSSAGGPQETQYF	19	0.000105342	TCRBV07-02*01	TCRBD02-01*01	TCRBJ02-05*01
CCGCTCAGGCTGGAGTTGGCTGCTCCCTCCCAGACATCTGTGTACTTCTGTGCCAGCAGCTTGGCCCAGAAAGCTTTCTTTGGACAA	CASSLAQKAFF	19	0.000105342	TCRBV06-06	TCRBD01-01*01	TCRBJ01-01*01
CCCAGCCCCAACCAGACCTCTCTGTACTTCTGTGCCAGCAGTCTCGTCCCTACGGATGATGGGAGATATGGCTACACCTTCGGTTCG	CASSLVPTDDGRYGYTF	19	0.000105342	TCRBV27-01*01	TCRBD02-01*02	TCRBJ01-02*01
CTACACACCCTGCAGCCAGAAGACTCGGCCCTGTATCTCTGCGCCAGCAGCCAAGGGCTAGCTAGGGAGACCCAGTACTTCGGGCCA	CASSQGLARETQYF	19	0.000105342	TCRBV04-03*01	TCRBD02-01	TCRBJ02-05*01
ACCAGTGCCCATCCTGAAGACAGCAGCTTCTACATCTGCAGTGCTAGAGTGGCTGGGGCCGGGCGCTACGAGCAGTACTTCGGGCCG	CSARVAGAGRYEQYF	19	0.000105342	TCRBV20	TCRBD01-01*01	TCRBJ02-07*01
CACACCCTGCAGCCAGAAGACTCGGCCCTGTATCTCTGCGCCAGCAGCCAATTCACAGGGGGCCGCAATGAGCAGTTCTTCGGGCCA	CASSQFTGGRNEQFF	19	0.000105342	TCRBV04-03*01	TCRBD01-01*01	TCRBJ02-01*01
CTGACGATCCAGCGCACACAGCAGGAGGACTCGGCCGTGTATCTCTGTGCCAGCAGCCGGGGTCACTACGAGCAGTACTTCGGGCCG	CASSRGHYEQYF	19	0.000105342	TCRBV07-02*01	TCRBD02-01*01	TCRBJ02-07*01
AGCAACATGAGCCCTGAAGACAGCAGCATATATCTCTGCAGCGTTGAGTTGGGGAGCTCTGGGGCCAACGTCCTGACTTTCGGGGCC	CSVELGSSGANVLTF	19	0.000105342	TCRBV29-01*01	TCRBD02-01*02	TCRBJ02-06*01
ACAGTGACCAGTGCCCATCCTGAAGACAGCAGCTTCTACATCTGCAGTGCTAGAGATTCGACGGACTATGGCTACACCTTCGGTTCG	CSARDSTDYGYTF	18	9.97976e-05	TCRBV20	unknown	TCRBJ01-02*01
AATTCCCTGGAGCTTGGTGACTCTGCTGTGTATTTCTGTGCCAGCAACCCCGGGGGGACAGAGAACACTGAAGCTTTCTTTGGACAA	CASNPGGTENTEAFF	18	9.97976e-05	TCRBV03	unknown	TCRBJ01-01*01
AAGATCCAGCGCACAGAGCGGGGGGACTCAGCCGTGTATCTCTGTGCCAGCAGCCTAGGGCCGAACACTGAAGCTTTCTTTGGACAA	CASSLGPNTEAFF	18	9.97976e-05	TCRBV07-03*01	unknown	TCRBJ01-01*01
GACTCGGCCATGTATCTCTGTGCCAGCAGCGTAGGCAGGGACAGGGGGCGCAGAGGGAGCATAGTCTATGGCTACACCTTCGGTTCG	CASSVGRDRGRRGSIVYGYTF	18	9.97976e-05	unknown	TCRBD01-01*01	TCRBJ01-02*01
GTGAGCACCTTGGAGCTGGGGGACTCGGCCCTTTATCTTTGCGCCAGCAGCCTTTCATTAACCAACGCTGAAGCTTTCTTTGGACAA	CASSLSLTNAEAFF	18	9.97976e-05	TCRBV05-01*01	unknown	TCRBJ01-01*01
CTGTCCCTAGAGTCTGCCATCCCCAACCAGACAGCTCTTTACTTCTGTGCCACCAGTGACCGGGACAGGGTCCTGTTTTTTGGAGAA	CATSDRDRVLFF	18	9.97976e-05	TCRBV24	TCRBD01-01*01	TCRBJ02-02*01
ATCCAGCGCACACAGCAGGAGGACTCGGCCGTGTATCTCTGTGCCAGCAGCTCCGATCACTCAGAACAGCCCCAGCATTTTGGTGAT	CASSSDHSEQPQHF	18	9.97976e-05	TCRBV07-02*01	unknown	TCRBJ01-05*01
CTGACAGTGACCAGTGCCCATCCTGAAGACAGCAGCTTCTACATCTGCAGTGCTAGGGCGGGGAATCAGCCCCAGCATTTTGGTGAT	CSARAGNQPQHF	18	9.97976e-05	TCRBV20	TCRBD02-01*01	TCRBJ01-05*01
AGCTCTCTGGAGCTGGGGGACTCAGCTTTGTATTTCTGTGCCAGCAGCGTAGGGTCCCTCTCTGGAAACACCATATATTTTGGAGAG	CASSVGSLSGNTIYF	18	9.97976e-05	TCRBV09-01	unknown	TCRBJ01-03*01
CTGAAGATCCGGTCCACAAAGCTGGAGGACTCAGCCATGTACTTCTGTGCCAGCAGTGAAGCGCGAAATGAGCAGTTCTTCGGGCCA	CASSEARNEQFF	18	9.97976e-05	TCRBV02-01*01	TCRBD02-01	TCRBJ02-01*01
AATGTGAGCACCTTGGAGCTGGGGGACTCGGCCCTTTATCTTTGCGCCAGCAGCTTGCCTAGCCAAGAGACCCAGTACTTCGGGCCA	CASSLPSQETQYF	18	9.97976e-05	TCRBV05-01*01	TCRBD02-01	TCRBJ02-05*01
ATCCAGCGCACACAGCAGGAGGACTCGGCCGTGTATCTCTGTGCCAGCAGCTTGGACGGAACCCCGCGGCCCCAGCATTTTGGTGAT	CASSLDGTPRPQHF	18	9.97976e-05	TCRBV07-02*01	unknown	TCRBJ01-05*01
CTGGAGTCGCCCAGCCCCAACCAGACCTCTCTGTACTTCTGTGCCAGCAGAGCTCACAGGGGGCCGGAGACCCAGTACTTCGGGCCA	CASRAHRGPETQYF	18	9.97976e-05	TCRBV27-01*01	TCRBD01-01*01	TCRBJ02-05*01
GTGAACGCCTTGTTGCTGGGGGACTCGGCCCTCTATCTCTGTGCCAGCAGCCCACCGCTCCGTGGGGCCGAAGCTTTCTTTGGACAA	CASSPPLRGAEAFF	18	9.97976e-05	TCRBV05-06*01	TCRBD01-01*01	TCRBJ01-01*01
CAGGTAGTGCGAGGAGATTCGGCAGCTTATTTCTGTGCCAGCTCACCACCGGTAGGGGCACCAGACTACGAGCAGTACTTCGGGCCG	CASSPPVGAPDYEQYF	18	9.97976e-05	TCRBV18-01*01	TCRBD01-01*01	TCRBJ02-07*01
ATCCGGTCCACAAAGCTGGAGGACTCAGCCATGTACTTCTGTGCCAGCATGATAGGAGAGCTAAATTCACCCCTCCACTTTGGGAAC	CASMIGELNSPLHF	18	9.97976e-05	TCRBV02-01*01	TCRBD02-01*02	TCRBJ01-06*01
CAGGTAGTGCGAGGAGATTCGGCAGCTTATTTCTGTGCCAGCTCACCCCTCATAACTAGAGCCCAAGAGACCCAGTACTTCGGGCCA	CASSPLITRAQETQYF	18	9.97976e-05	TCRBV18-01*01	TCRBD02-01	TCRBJ02-05*01
CTGACGATCCAGCGCACACAGCAGGAGGACTCGGCCGTGTATCTCTGTGCCAGCAGCTTCAGTGACACTGAAGCTTTCTTTGGACAA	CASSFSDTEAFF	18	9.97976e-05	TCRBV07-02*01	TCRBD01-01*01	TCRBJ01-01*01
AACGCCTTGGAGCTGGACGACTCGGCCCTGTATCTCTGTGCCAGCAGCTCCAAAATAACAAACACCGGGGAGCTGTTTTTTGGAGAA	CASSSKITNTGELFF	18	9.97976e-05	TCRBV05-04*01	TCRBD01-01*01	TCRBJ02-02*01
AGGATCCAGCAGGTAGTGCGAGGAGATTCGGCAGCTTATTTCTGTGCCAGCTCACCACTTCCCCAACAGGGCGAGTACTTCGGCGCC	CASSPLPQQGEYF	18	9.97976e-05	TCRBV18-01*01	TCRBD01-01*01	TCRBJ02-04*01
AGCACCTTGGAGCTGGGGGACTCGGCCCTTTATCTTTGCGCCAGCAGCTTAACTTCGGCGATCACAGATACGCAGTATTTTGGCCCA	CASSLTSAITDTQYF	18	9.97976e-05	TCRBV05-01*01	unknown	TCRBJ02-03*01
GAGTCGGCTGCTCCCTCCCAAACATCTGTGTACTTCTGTGCCAGCAGTTACAGGGGCTCTGGGGCCAACGTCCTGACTTTCGGGGCC	CASSYRGSGANVLTF	18	9.97976e-05	TCRBV06	TCRBD01-01*01	TCRBJ02-06*01
CTGCTGTCGGCTGCTCCCTCCCAGACATCTGTGTACTTCTGTGCCAGCAGATTGGGACAGGGGGTCTACGAGCAGTACTTCGGGCCG	CASRLGQGVYEQYF	18	9.97976e-05	TCRBV06-05*01	TCRBD01-01*01	TCRBJ02-07*01
AAGATCCAGCCCTCAGAACCCAGGGACTCAGCTGTGTACTTCTGTGCCAGCAGTTTAACATCGAGGGAGACCCAGTACTTCGGGCCA	CASSLTSRETQYF	18	9.97976e-05	TCRBV12	TCRBD02-01*02	TCRBJ02-05*01
AGCTCTCTGGAGCTGGGGGACTCAGCTTTGTATTTCTGTGCCAGCAGCGTAGTTGGGGGTTCTGGAAACACCATATATTTTGGAGAG	CASSVVGGSGNTIYF	18	9.97976e-05	TCRBV09-01	unknown	TCRBJ01-03*01
CGCACACAGCAGGAGGACTCGGCCGTGTATCTCTGTGCCAGCAACCCGGCTAGCGGGGGGGCGGGCGGGGAGCTGTTTTTTGGAGAA	CASNPASGGAGGELFF	18	9.97976e-05	TCRBV07-02*01	TCRBD02-01*01	TCRBJ02-02*01
CTGGAGTCGCCCAGCCCCAACCAGACCTCTCTGTACTTCTGTGCCAGCAGTTCTATTCCCTCATCAAAAGAAGCTTTCTTTGGACAA	CASSSIPSSKEAFF	18	9.97976e-05	TCRBV27-01*01	TCRBD02-01	TCRBJ01-01*01
AAGATCCAGCCCTCAGAACCCAGGGACTCAGCTGTGTACTTCTGTGCCAGCAGACTAGCACGGGCGAATACGCAGTATTTTGGCCCA	CASRLARANTQYF	18	9.97976e-05	TCRBV12	TCRBD02-01	TCRBJ02-03*01
CGGTCCACAAAGCTGGAGGACTCAGCCATGTACTTCTGTGCCAGCAGTGACCAGGGGAGAAAGATTGCTCAAGCTTTCTTTGGACAA	CASSDQGRKIAQAFF	18	9.97976e-05	TCRBV02-01*01	TCRBD01-01*01	TCRBJ01-01*01
AAGGTGCAGCCTGCAGAACTGGAGGATTCTGGAGTTTATTTCTGTGCCAGCAGCCCCTGGGGGTTTTGGGGCTACACCTTCGGTTCG	CASSPWGFWGYTF	18	9.97976e-05	TCRBV14-01*01	unknown	TCRBJ01-02*01
CGCACACAGCAGGAGGACTCGGCCGTGTATCTCTGTGCCAGCAGCTTAGCTTCTAGCCTCAACACAGATACGCAGTATTTTGGCCCA	CASSLASSLNTDTQYF	18	9.97976e-05	TCRBV07-02*01	TCRBD02-01	TCRBJ02-03*01
ATCAATTCCCTGGAGCTTGGTGACTCTGCTGTGTATTTCTGTGCCAGCAGCCCGGGGGAGTTCTACAATGAGCAGTTCTTCGGGCCA	CASSPGEFYNEQFF	18	9.97976e-05	TCRBV03	TCRBD02-01*01	TCRBJ02-01*01
AACCTTCACCTACACGCCCTGCAGCCAGAAGACTCAGCCCTGTATCTCTGCGCCAGCAGCCAAGGGCAGGGGCAGTACTTCGGGCCG	CASSQGQGQYF	18	9.97976e-05	TCRBV04-01*01	TCRBD01-01*01	TCRBJ02-07*01
AGGCTGCTGTCGGCTGCTCCCTCCCAGACATCTGTGTACTTCTGTGCCAGCAGTGTGACAGGGGTGAAGACCCAGTACTTCGGGCCA	CASSVTGVKTQYF	18	9.97976e-05	TCRBV06-05*01	TCRBD01-01*01	TCRBJ02-05*01
ATCCGCTCACCAGGCCTGGGGGACGCAGCCATGTACCTGTGTGCCACCAGCAGAAGCAGGGAGGGCACTGAAGCTTTCTTTGGACAA	CATSRSREGTEAFF	18	9.97976e-05	TCRBV15-01*01	TCRBD02-01*02	TCRBJ01-01*01
GTGACCAGTGCCCATCCTGAAGACAGCAGCTTCTACATCTGCAGTGCCGGGCCGGGGACGCGGAATGAAAAACTGTTTTTTGGCAGT	CSAGPGTRNEKLFF	18	9.97976e-05	TCRBV20	unknown	TCRBJ01-04*01
AGGCTGCTGTCGGCTGCTCCCTCCCAGACATCTGTGTACTTCTGTGCCAGCAGTTACTACGGGGGAGAGACCCAGTACTTCGGGCCA	CASSYYGGETQYF	18	9.97976e-05	TCRBV06-05*01	TCRBD02-01*01	TCRBJ02-05*01
AAGATCCAGCCCTCAGAACCCAGGGACTCAGCTGTGTACTTCTGTGCCAGCAGTTCCTCCGGGACGGCTGGCTACACCTTCGGTTCG	CASSSSGTAGYTF	18	9.97976e-05	TCRBV12	unknown	TCRBJ01-02*01
ATCCAGCCCTCAGAACCCAGGGACTCAGCTGTGTACTTCTGTGCCAGCAGCCGGGACAGTAGCAATCAGCCCCAGCATTTTGGTGAT	CASSRDSSNQPQHF	18	9.97976e-05	TCRBV12	TCRBD01-01*01	TCRBJ01-05*01
CCCTCAGAACCCAGGGACTCAGCTGTGTACTTCTGTGCCAGCAGTTTTCAGGGGAACTCTGGGGCCAACGTCCTGACTTTCGGGGCC	CASSFQGNSGANVLTF	18	9.97976e-05	TCRBV12	TCRBD01-01*01	TCRBJ02-06*01
ATCCAGCGCACAGAGCAGCGGGACTCGGCCATGTATCGCTGTGCCAGCAGCGCGCGACAGGGTTCAGCTGGAGCTTTCTTTGGACAA	CASSARQGSAGAFF	18	9.97976e-05	TCRBV07-06*01	TCRBD01-01*01	TCRBJ01-01*01
GTGACCAGTGCCCATCCTGAAGACAGCAGCTTCTACATCTGCAGTGCACACCAGGGGCAGGCCAATCAGCCCCAGCATTTTGGTGAT	CSAHQGQANQPQHF	18	9.97976e-05	TCRBV20	TCRBD01-01*01	TCRBJ01-05*01
ACCAGTGCCCATCCTGAAGACAGCAGCTTCTACATCTGCAGTGCTAACCTACAGGGCCTAGCTAACTATGGCTACACCTTCGGTTCG	CSANLQGLANYGYTF	18	9.97976e-05	TCRBV20	TCRBD01-01*01	TCRBJ01-02*01
GCCTTGGAGCTGGACGACTCGGCCCTGTATCTCTGTGCCAGCAGCCCGGGAGGGGGCTCGGCTAATGAAAAACTGTTTTTTGGCAGT	CASSPGGGSANEKLFF	18	9.97976e-05	TCRBV05-04*01	TCRBD02-01*02	TCRBJ01-04*01
CTGAAGATCCAGCGCACACAGCAGGAGGACTCCGCCGTGTATCTCTGTGCCAGCAGCTTGGCCAATTCACCCCTCCACTTTGGGAAC	CASSLANSPLHF	18	9.97976e-05	TCRBV07-08*01	TCRBD01-01*01	TCRBJ01-06*01
CGCACACAGCAGGAGGACTCCGCCGTGTATCTCTGTGCCAGCAGCTTAGCGCATGACACCGCCAAGTACGAGCAGTACTTCGGGCCG	CASSLAHDTAKYEQYF	18	9.97976e-05	TCRBV07-08*01	TCRBD01-01*01	TCRBJ02-07*01
ATCCAGCCTGCAAAGCTTGAGGACTCGGCCGTGTATCTCTGTGCCAGCAGCTCCAGGGGTGCTAACTATGGCTACACCTTCGGTTCG	CASSSRGANYGYTF	18	9.97976e-05	TCRBV11-02*02	TCRBD01-01*01	TCRBJ01-02*01
AGTGCCCATCCTGAAGACAGCAGCTTCTACATCTGCAGTGCTAGAGATAAGGGCCAGTCCTATAATTCACCCCTCCACTTTGGGAAC	CSARDKGQSYNSPLHF	18	9.97976e-05	TCRBV20	unknown	TCRBJ01-06*01
ACAGTGACCAGTGCCCATCCTGAAGACAGCAGCTTCTACATCTGCAGTGCTCCCTTTGGAAGCAATGAAAAACTGTTTTTTGGCAGT	CSAPFGSNEKLFF	18	9.97976e-05	TCRBV20	unknown	TCRBJ01-04*01
AGCTCTCTGGAGCTGGGGGACTCAGCTTTGTATTTCTGTGCCAGCAGCCCCCTATTTGAGGCAGCACCTGAGCAGTTCTTCGGGCCA	CASSPLFEAAPEQFF	18	9.97976e-05	TCRBV09-01	TCRBD02-01*02	TCRBJ02-01*01
CACGCCCTGCAGCCAGAAGACTCAGCCCTGTATCTCTGCGCCAGCAGCCAGGTGGACACTAACACCGGGGAGCTGTTTTTTGGAGAA	CASSQVDTNTGELFF	18	9.97976e-05	TCRBV04-01*01	TCRBD01-01*01	TCRBJ02-02*01
CTACACACCCTGCAGCCAGAAGACTCGGCCCTGTATCTCTGTGCCAGCTCTAGCGGGGGGGCCGGGGAGACCCAGTACTTCGGGCCA	CASSSGGAGETQYF	18	9.97976e-05	TCRBV04-02*01	TCRBD02-01*01	TCRBJ02-05*01
CTTGACATCCGCTCACCAGGCCTGGGGGACGCAGCCATGTACCTGTGTGCCACCAGCAGAGATTGGGAGACCCAGTACTTCGGGCCA	CATSRDWETQYF	18	9.97976e-05	TCRBV15-01*01	unknown	TCRBJ02-05*01
ACGATTCAGCGCACAGAGCAGCGGGACTCAGCCATGTATCGCTGTGCCAGCAGCTTCGGTAGAACCGGGGAGCTGTTTTTTGGAGAA	CASSFGRTGELFF	18	9.97976e-05	TCRBV07-07*01	TCRBD02-01	TCRBJ02-02*01
CGGTCCACAAAGCTGGAGGACTCAGCCATGTACTTCTGTGCCAGCAGGGAAAGCGGGGGGGAGGTAGATACGCAGTATTTTGGCCCA	CASRESGGEVDTQYF	18	9.97976e-05	TCRBV02-01*01	TCRBD02-01*01	TCRBJ02-03*01
ACTGTGAGCAACATGAGCCCTGAAGACAGCAGCATATATCTCTGCAGCGTTGTTGGGACAGGGGGTGAGCCCCAGCATTTTGGTGAT	CSVVGTGGEPQHF	17	9.42533e-05	TCRBV29-01*01	TCRBD01-01*01	TCRBJ01-05*01
CGCACACAGCAGGAGGACTCGGCCGTGTATCTCTGTGCCAGCAGCTTAGTTGGCGGGGGTTTCAGGAATGAGCAGTTCTTCGGGCCA	CASSLVGGGFRNEQFF	17	9.42533e-05	TCRBV07-02*01	TCRBD02-01*01	TCRBJ02-01*01
CAGCCAGAAGACTCGGCCCTGTATCTCTGTGCCAGCAGCCAAGACCTAGCGGGGGGGCCCTCCCAAGAGACCCAGTACTTCGGGCCA	CASSQDLAGGPSQETQYF	17	9.42533e-05	TCRBV04-02*01	TCRBD02-01*01	TCRBJ02-05*01
CAGCGCACACAGCAGGAGGACTCGGCCGTGTATCTCTGTGCCAGCAGCTTAGGAGGCCTAGGAGGGGAGCCGCAGTATTTTGGCCCA	CASSLGGLGGEPQYF	17	9.42533e-05	TCRBV07-02*01	TCRBD02-01*02	TCRBJ02-03*01
GAGATCCAGCGCACAGAGCAGGGGGACTCGGCCATGTATCTCTGTGCCAGCAGCTTTCAACAGGACACTGAAGCTTTCTTTGGACAA	CASSFQQDTEAFF	17	9.42533e-05	TCRBV07-09	TCRBD01-01*01	TCRBJ01-01*01
GAGTCTGCCATCCCCAACCAGACAGCTCTTTACTTCTGTGCCACCAGCGAGACGGGGGCCAGCACAGATACGCAGTATTTTGGCCCA	CATSETGASTDTQYF	17	9.42533e-05	TCRBV24	unknown	TCRBJ02-03*01
AGCTCTCTGGAGCTGGGGGACTCAGCTTTGTATTTCTGTGCCAGCAGCGTAGGGACAGTAGCCTCCTACGAGCAGTACTTCGGGCCG	CASSVGTVASYEQYF	17	9.42533e-05	TCRBV09-01	TCRBD01-01*01	TCRBJ02-07*01
AAGATCCGGTCCACAAAGCTGGAGGACTCAGCCATGTACTTCTGTGCCAGCACGGGTCAAGTGGGCTACGAGCAGTACTTCGGGCCG	CASTGQVGYEQYF	17	9.42533e-05	TCRBV02-01*01	TCRBD02-01	TCRBJ02-07*01
CTGCTGTCGGCTGCTCCCTCCCAGACATCTGTGTACTTCTGTGCCAGCAGACCGGGGGGGGCAACCGGGGAGCTGTTTTTTGGAGAA	CASRPGGATGELFF	17	9.42533e-05	TCRBV06-05*01	TCRBD02-01*01	TCRBJ02-02*01
ACTGTGAGCAACATGAGCCCTGAAGACAGCAGCATATATCTCTGCAGCGTTGAGAGGGAAGGCTCCTACGAGCAGTACTTCGGGCCG	CSVEREGSYEQYF	17	9.42533e-05	TCRBV29-01*01	TCRBD02-01*02	TCRBJ02-07*01
ATCCAGCGCACAGAGCAGGGGGACTCAGCCGTGTATCTCCGTGCCAGCAGCCCAGCAGGGGATAATCAGCCCCAGCATTTTGGTGAT	RASSPAGDNQPQHF	17	9.42533e-05	TCRBV07-03*02	TCRBD01-01*01	TCRBJ01-05*01
ATCCAGCAGGTAGTGCGAGGAGATTCGGCAGCTTATTTCTGTGCCAGCTCGCACAGGGGGCCACCCTGTGAAGCTTTCTTTGGACAA	CASSHRGPPCEAFF	17	9.42533e-05	TCRBV18-01*01	TCRBD01-01*01	TCRBJ01-01*01
GTGAGCACCTTGGAGCTGGGGGACTCGGCCCTTTATCTTTGCGCCAGCAGCCCACCGAGTACGCGCGACGAGCAGTACTTCGGGCCG	CASSPPSTRDEQYF	17	9.42533e-05	TCRBV05-01*01	TCRBD02-01	TCRBJ02-07*01
ATCCGCTCACCAGGCCTGGGGGACGCAGCCATGTACCTGTGTGCCACCAGCAAAGGCGGGGAGGGTTCACCCCTCCACTTTGGGAAC	CATSKGGEGSPLHF	17	9.42533e-05	TCRBV15-01*01	TCRBD02-01*02	TCRBJ01-06*01
TCCGCTACCAGCTCCCAGACATCTGTGTACTTCTGTGCCATCAGTGCTAGAGGGACGGCTAATAATTCACCCCTCCACTTTGGGAAC	CAISARGTANNSPLHF	17	9.42533e-05	TCRBV10-03*01	unknown	TCRBJ01-06*01
AAGGAATCCTTTCCTCTCACTGTGACATCGGCCCAAAAGAACCCAGGGGTTCAAGGCTCCTATAATTCACCCCTCCACTTTGGGAAC	YNSPLHF	17	9.42533e-05	TCRBV19-01	TCRBD01-01*01	TCRBJ01-06*01
ATCCAGCCCTCAGAACCCAGGGACTCAGCTGTGTACTTCTGTGCCAGCAGTATTCTGGGTAGCAATCAGCCCCAGCATTTTGGTGAT	CASSILGSNQPQHF	17	9.42533e-05	TCRBV12	unknown	TCRBJ01-05*01
CAGCCTGCAAAGCTTGAGGACTCGGCCGTGTATCTCTGTGCCAGCAGCTTCGCGGGACTAGCGGGGGTCGAGCAGTACTTCGGGCCG	CASSFAGLAGVEQYF	17	9.42533e-05	TCRBV11-02*02	TCRBD02-01*01	TCRBJ02-07*01
ACCAGTGCCCATCCTGAAGACAGCAGCTTCTACATCTGCAGTGCTAGCCGCGGGGACAGGGGGCGCGTTGGCTACACCTTCGGTTCG	CSASRGDRGRVGYTF	17	9.42533e-05	TCRBV20	TCRBD01-01*01	TCRBJ01-02*01
GTGACCAGTGCCCATCCTGAAGACAGCAGCTTCTACATCTGCAGTGCTAGATCTTTGAGGGAAATAGATACGCAGTATTTTGGCCCA	CSARSLREIDTQYF	17	9.42533e-05	TCRBV20	TCRBD02-01*02	TCRBJ02-03*01
CTGGAGTCCGCTACCAGCTCCCAGACATCTGTGTACTTCTGTGCCATCAGTGACGTCAACAGGGACACTGAAGCTTTCTTTGGACAA	CAISDVNRDTEAFF	17	9.42533e-05	TCRBV10-03*01	TCRBD01-01*01	TCRBJ01-01*01
TCGGCCCAAAAGAACCCGACAGCTTTCTATCTCTGTGCCAGTAGTATAACCGGGACTAGCGGGGCGGATGAGCAGTTCTTCGGGCCA	CASSITGTSGADEQFF	17	9.42533e-05	TCRBV19-01	TCRBD02-01*01	TCRBJ02-01*01
GCTGTACCCTCTCAGACATCTGTGTACTTCTGTGCCAGCAGTGACTACATTCGATGGGGCTTCGACTACGAGCAGTACTTCGGGCCG	CASSDYIRWGFDYEQYF	17	9.42533e-05	TCRBV06-04	TCRBD01-01*01	TCRBJ02-07*01
AATTCCCTGGAGCTTGGTGACTCTGCTGTGTATTTCTGTGCCAGCAGCCAGGGGACAGGGAACTACAATGAGCAGTTCTTCGGGCCA	CASSQGTGNYNEQFF	17	9.42533e-05	TCRBV03	TCRBD01-01*01	TCRBJ02-01*01
ACAGTGACCAGTGCCCATCCTGAAGACAGCAGCTTCTACATCTGCAGTGCTACCGCCGGGACCCAGAATGAGCAGTTCTTCGGGCCA	CSATAGTQNEQFF	17	9.42533e-05	TCRBV20	unknown	TCRBJ02-01*01
AGGATCCAGCAGGTAGTGCGAGGAGATTCGGCAGCTTATTTCTGTGCCAGCTCACCGGGCGGGTATCAGCCCCAGCATTTTGGTGAT	CASSPGGYQPQHF	17	9.42533e-05	TCRBV18-01*01	TCRBD02-01	TCRBJ01-05*01
ATCCAGCCTGCAAAGCTTGAGGACTCGGCCGTGTATCTCTGTGCCAGCAGCTTAGACCCCGGGACTAGCGCGCAGTATTTTGGCCCA	CASSLDPGTSAQYF	17	9.42533e-05	TCRBV11-02*02	TCRBD02-01	TCRBJ02-03*01
GTGAACGCCTTGTTGCTGGGGGACTCGGCCCTCTATCTCTGTGCCAGCAGCCTAGCGGGGGGGCCGAGGGAGCAGTACTTCGGGCCG	CASSLAGGPREQYF	17	9.42533e-05	TCRBV05-06*01	TCRBD02-01*01	TCRBJ02-07*01
CTGTCGGCTGCTCCCTCCCAGACATCTGTGTACTTCTGTGCCAGCAGTTACAATAGGGGAGGAGGGTATGGCTACACCTTCGGTTCG	CASSYNRGGGYGYTF	17	9.42533e-05	TCRBV06-05*01	TCRBD02-01*02	TCRBJ01-02*01
CTGGAGTCGCCCAGCCCCAACCAGACCTCTCTGTACTTCTGTGCCAGCAGTTTTTTAGGGACTAATGAAAAACTGTTTTTTGGCAGT	CASSFLGTNEKLFF	17	9.42533e-05	TCRBV27-01*01	unknown	TCRBJ01-04*01
GACATCCGCTCACCAGGCCTGGGGGACGCAGCCATGTACCTGTGTGCCACCAGCAGAGATAAGCAGGAGACCCAGTACTTCGGGCCA	CATSRDKQETQYF	17	9.42533e-05	TCRBV15-01*01	unknown	TCRBJ02-05*01
CTGAAGATCCAGCCCTCAGAACCCAGGGACTCAGCTGTGTACTTCTGTGCCAGCAGTTTAGACTGGGGCGGCTACACCTTCGGTTCG	CASSLDWGGYTF	17	9.42533e-05	TCRBV12	TCRBD01-01*01	TCRBJ01-02*01
CCCTCAGAACCCAGGGACTCAGCTGTGTACTTCTGTGCCAGCAGTTTGGTGGGGCGGGAGTTGAACACTGAAGCTTTCTTTGGACAA	CASSLVGRELNTEAFF	17	9.42533e-05	TCRBV12	TCRBD02-01*02	TCRBJ01-01*01
TTGGAGTCGGCTGCTCCCTCCCAAACATCTGTGTACTTCTGTGCCAGCAGTTACTATGGGATCGCGAGCGGCTACACCTTCGGTTCG	CASSYYGIASGYTF	17	9.42533e-05	TCRBV06	unknown	TCRBJ01-02*01
ACCCTGCAGCCAGAAGACTCGGCCCTGTATCTCTGTGCCAGCAGCCAAGATCTTGGGGGACAGGGCCAGCCCCAGCATTTTGGTGAT	CASSQDLGGQGQPQHF	17	9.42533e-05	TCRBV04-02*01	TCRBD01-01*01	TCRBJ01-05*01
CAGGTAGTGCGAGGAGATTCGGCAGCTTATTTCTGTGCCAGCTCACAGAGACTAACCTTAAACACCGGGGAGCTGTTTTTTGGAGAA	CASSQRLTLNTGELFF	17	9.42533e-05	TCRBV18-01*01	TCRBD02-01	TCRBJ02-02*01
CACGCCCTGCAGCCAGAAGACTCAGCCCTGTATCTCTGCGCCAGCAGCCAAGTTACTAGCGGGGTCTACGAGCAGTACTTCGGGCCG	CASSQVTSGVYEQYF	17	9.42533e-05	TCRBV04-01*01	TCRBD02-01*01	TCRBJ02-07*01
ATCCAGCGCACACAGCAGGAGGACTCCGCCGTGTATCTCTGTGCCAGCAGCTTACTACAGGGACCCTACGAGCAGTACTTCGGGCCG	CASSLLQGPYEQYF	17	9.42533e-05	TCRBV07-08*01	TCRBD01-01*01	TCRBJ02-07*01
CTGGAGTCGGCTGCTCCCTCCCAGACATCTGTGTACTTCTGTGCCAGCAGTGAAGTTGGGTCCACCGGGGAGCTGTTTTTTGGAGAA	CASSEVGSTGELFF	17	9.42533e-05	TCRBV06-01*01	unknown	TCRBJ02-02*01
ACTGTGACATCGGCCCAAAAGAACCCGACAGCTTTCTATCTCTGTGCCAGCAGGGTAGGACGCAATCAGCCCCAGCATTTTGGTGAT	CASRVGRNQPQHF	17	9.42533e-05	TCRBV19-01	TCRBD01-01*01	TCRBJ01-05*01
ACCCTGGAGTCTGCCAGGCCCTCACATACCTCTCAGTACCTCTGTGCCAGCACCCGGGGGGGCGGCAATACGCAGTATTTTGGCCCA	CASTRGGGNTQYF	17	9.42533e-05	TCRBV25-01*01	TCRBD02-01*01	TCRBJ02-03*01
ATCCAGCGCACAGAGCAGGGGGACTCGGCCATGTATCTCTGTGCCAGCAGCCCTGGTGTAGGAATAGATACGCAGTATTTTGGCCCA	CASSPGVGIDTQYF	17	9.42533e-05	TCRBV07-09	unknown	TCRBJ02-03*01
AATGTGAACGCCTTGGAGCTGGACGACTCGGCCCTGTATCTCTGTGCCAGCAGCGCGGGGACAGCGGTTGGCTACACCTTCGGTTCG	CASSAGTAVGYTF	17	9.42533e-05	TCRBV05-04*01	TCRBD01-01*01	TCRBJ01-02*01
ATCCGGTCCACAAAGCTGGAGGACTCAGCCATGTACTTCTGTGCCAGCAGTGAACCGGTCCCAAGGGAGACCCAGTACTTCGGGCCA	CASSEPVPRETQYF	17	9.42533e-05	TCRBV02-01*01	unknown	TCRBJ02-05*01
CTGAAGATCCAGCCCTCAGAACCCAGGGACTCAGCTGTGTACTTCTGTGCCAGCAGTGCCGGGACACAAAAGCAGTTCTTCGGGCCA	CASSAGTQKQFF	17	9.42533e-05	TCRBV12	TCRBD01-01*01	TCRBJ02-01*01
GAGTCGCCCAGCCCCAACCAGACCTCTCTGTACTTCTGTGCCAGCAGTCCCACAGTAGCTTATAATTCACCCCTCCACTTTGGGAAC	CASSPTVAYNSPLHF	17	9.42533e-05	TCRBV27-01*01	unknown	TCRBJ01-06*01
CTGAAGGTGCAGCCTGCAGAACTGGAGGATTCTGGAGTTTATTTCTGTGCCAGCAGCCAAACTGGAAACACCATATATTTTGGAGAG	CASSQTGNTIYF	17	9.42533e-05	TCRBV14-01*01	unknown	TCRBJ01-03*01
GTGAGCACCTTGGAGCTGGGGGACTCGGCCCTTTATCTTTGCGCCAGCAGCGACTTGACACCTGACTATGGCTACACCTTCGGTTCG	CASSDLTPDYGYTF	17	9.42533e-05	TCRBV05-01*01	unknown	TCRBJ01-02*01
AGGCTGCTGTCGGCTGCTCCCTCCCAGACATCTGTGTACTTCTGTGCCAGCAGTGCCCCGGGTTCCGGCGAGCAGTACTTCGGGCCG	CASSAPGSGEQYF	17	9.42533e-05	TCRBV06-05*01	TCRBD02-01	TCRBJ02-07*01
CGCTCACCAGGCCTGGGGGACGCAGCCATGTACCTGTGTGCCACCAGCAGATCCAGGGGGGCAATGGAGGTAGCTTTCTTTGGACAA	CATSRSRGAMEVAFF	17	9.42533e-05	TCRBV15-01*01	TCRBD01-01*01	TCRBJ01-01*01
ATCCAGCCTGCAAAGCTTGAGGACTCGGCCGTGTATCTCTGTGCCAGCAGCCGGTGGGACACAGACTATGGCTACACCTTCGGTTCG	CASSRWDTDYGYTF	17	9.42533e-05	TCRBV11-02*02	TCRBD01-01*01	TCRBJ01-02*01
CTACACGCCCTGCAGCCAGAAGACTCAGCCCTGTATCTCTGCGCCAGCAGCCAAGGATTAGCGAGTGAAAAACTGTTTTTTGGCAGT	CASSQGLASEKLFF	17	9.42533e-05	TCRBV04-01*01	TCRBD02-01	TCRBJ01-04*01
TTCTCCCTGTCCCTAGAGTCTGCCATCCCCAACCAGACAGCTCTTTACTTCTGTGCCGCCCCGAACAATGAGCAGTTCTTCGGGCCA	CAAPNNEQFF	17	9.42533e-05	TCRBV24	unknown	TCRBJ02-01*01
GCCCATCCTGAAGACAGCAGCTTCTACATCTGCAGTGCTAGCCCAAGGACAGAGAGCTCCTATAATTCACCCCTCCACTTTGGGAAC	CSASPRTESSYNSPLHF	17	9.42533e-05	TCRBV20	TCRBD01-01*01	TCRBJ01-06*01
ATCCAGCCCTCAGAACCCAGGGACTCAGCTGTGTACTTCTGTGCCAGCAGGGGACAGGGGGCAGGGTACGAGCAGTACTTCGGGCCG	CASRGQGAGYEQYF	17	9.42533e-05	TCRBV12	TCRBD01-01*01	TCRBJ02-07*01
ACCCTGCAGCCAGAAGACTCGGCCCTGTATCTCTGCGCCAGCAGCCAAGGGGTTGCGTATGGGGACACTGAAGCTTTCTTTGGACAA	CASSQGVAYGDTEAFF	17	9.42533e-05	TCRBV04-03*01	unknown	TCRBJ01-01*01
ACGATCCAGCGCACAGAGCAGCGGGACTCGGCCATGTATCGCTGTGCCAGCAGCTTAGAACACGACTATGGCTACACCTTCGGTTCG	CASSLEHDYGYTF	17	9.42533e-05	TCRBV07-06*01	TCRBD01-01*01	TCRBJ01-02*01
TCCCTGTCCCTAGAGTCTGCCATCCCCAACCAGACAGCTCTTTACTTCTGTGCCACCAGTGATTTTGAGACCCAGTACTTCGGGCCA	CATSDFETQYF	17	9.42533e-05	TCRBV24	unknown	TCRBJ02-05*01
GCGTCTGCTGTACCCTCTCAGACATCTGTGTACTTCTGTGCCAGCAGTGACTCAGCGGGGGGCACAGATACGCAGTATTTTGGCCCA	CASSDSAGGTDTQYF	16	8.8709e-05	TCRBV06-04	TCRBD02-01*01	TCRBJ02-03*01
GTGCAGCCTGCAGAACTGGAGGATTCTGGAGTTTATTTCTGTGCCAGCAGCCGAACCGGGACAGGGGATGAGCAGTTCTTCGGGCCA	CASSRTGTGDEQFF	16	8.8709e-05	TCRBV14-01*01	TCRBD01-01*01	TCRBJ02-01*01
ACAGAGCAGGGGGACTCGGCCATGTATCTCTGTGCCAGCAGCTTAGGGGTGGCCGGGGCCCGCACAGATACGCAGTATTTTGGCCCA	CASSLGVAGARTDTQYF	16	8.8709e-05	TCRBV07-09	unknown	TCRBJ02-03*01
CACATCAATTCCCTGGAGCTTGGTGACTCTGCTGTGTATTTCTGTGCCAGCAGCCCTCAGACGGGGTATGGCTACACCTTCGGTTCG	CASSPQTGYGYTF	16	8.8709e-05	TCRBV03	TCRBD02-01*01	TCRBJ01-02*01
CAGCCCTCAGAACCCAGGGACTCAGCTGTGTACTTCTGTGCCAGCCATAGAGCCGGGATACATGGCGATGGCTACACCTTCGGTTCG	CASHRAGIHGDGYTF	16	8.8709e-05	TCRBV12	TCRBD02-01*02	TCRBJ01-02*01
AGCAACATGAGCCCTGAAGACAGCAGCATATATCTCTGCAGCGTTACATATTACACAGGGAGCCGAGAGACCCAGTACTTCGGGCCA	CSVTYYTGSRETQYF	16	8.8709e-05	TCRBV29-01*01	TCRBD01-01*01	TCRBJ02-05*01
TCGGCTGCTCCCTCCCAGACATCTGTGTACTTCTGTGCCAGCAGTGAAGCAGGACAGGCGGGTTCCTACGAGCAGTACTTCGGGCCG	CASSEAGQAGSYEQYF	16	8.8709e-05	TCRBV06-01*01	TCRBD01-01*01	TCRBJ02-07*01
ATCCAGCCCTCAGAACCCAGGGACTCAGCTGTGTACTTCTGTGCCAGCAGTTTATCGGGGACAGGTGTAGGCTACACCTTCGGTTCG	CASSLSGTGVGYTF	16	8.8709e-05	TCRBV12	TCRBD01-01*01	TCRBJ01-02*01
CGCACAGAGCAGGGGGACTCGGCCATGTATCTCTGTGCCATACAAAGTTTTCAGGGGGGTCAAAACACTGAAGCTTTCTTTGGACAA	CAIQSFQGGQNTEAFF	16	8.8709e-05	TCRBV07-09	TCRBD01-01*01	TCRBJ01-01*01
CTGCTGTCGGCTGCTCCCTCCCAGACATCTGTGTACTTCTGTGCCAGCAGCTATCGCTCTGACGGGACTGAAGCTTTCTTTGGACAA	CASSYRSDGTEAFF	16	8.8709e-05	TCRBV06-05*01	TCRBD02-01	TCRBJ01-01*01
CTGTCGGCTGCTCCCTCCCAGACATCTGTGTACTTCTGTGCCAGCAGTTACTCGACGGGCCTTAACTATGGCTACACCTTCGGTTCG	CASSYSTGLNYGYTF	16	8.8709e-05	TCRBV06-05*01	unknown	TCRBJ01-02*01
AGCTCTCTGGAGCTGGGGGACTCAGCTTTGTATTTCTGTGCCAGCAGCGTAGAGGAACAGGGGGCGCCCGGCTACACCTTCGGTTCG	CASSVEEQGAPGYTF	16	8.8709e-05	TCRBV09-01	TCRBD01-01*01	TCRBJ01-02*01
CTGCAGCCAGAAGACTCGGCCCTGTATCTCTGTGCCAGCAGCCAAGGTCAGGTGGGCGGCCCTTACAATGAGCAGTTCTTCGGGCCA	CASSQGQVGGPYNEQFF	16	8.8709e-05	TCRBV04-02*01	unknown	TCRBJ02-01*01
ATCCAGCGCACACAGCAGGAGGACTCGGCCGTGTATCTCTGTGCCAGCAGCTTGGGGTGGGGGAAGACTGAAGCTTTCTTTGGACAA	CASSLGWGKTEAFF	16	8.8709e-05	TCRBV07-02*01	unknown	TCRBJ01-01*01
GTGAGCACCTTGGAGCTGGGGGACTCGGCCCTTTATCTTTGCGCCAGCAGCCCTCCGGGACAGGGGTATGGCTACACCTTCGGTTCG	CASSPPGQGYGYTF	16	8.8709e-05	TCRBV05-01*01	TCRBD01-01*01	TCRBJ01-02*01
TCCGCCAGCACCAACCAGACATCTATGTACCTCTGTGCCAGCAGTGACCTAAGGACAGGGGGTTCCTATGGCTACACCTTCGGTTCG	CASSDLRTGGSYGYTF	16	8.8709e-05	TCRBV28-01*01	TCRBD01-01*01	TCRBJ01-02*01
GAGTCGGCTGCTCCCTCCCAGACATCTGTGTACTTCTGTGCCAGCAGTGAGTTCCTACAGGGGGCGAAGACCCAGTACTTCGGGCCA	CASSEFLQGAKTQYF	16	8.8709e-05	TCRBV06-01*01	TCRBD01-01*01	TCRBJ02-05*01
ACCTTGGAGCTGGGGGACTCGGCCCTTTATCTTTGCGCCAGCAGCTTGGACGCGGGACAGGGGTTATCTGGCTACACCTTCGGTTCG	CASSLDAGQGLSGYTF	16	8.8709e-05	TCRBV05-01*01	TCRBD01-01*01	TCRBJ01-02*01
AACATGAGCTCCTTGGAGCTGGGGGACTCAGCCCTGTACTTCTGTGCCAGCAGCACGACAGGGATCACTGAAGCTTTCTTTGGACAA	CASSTTGITEAFF	16	8.8709e-05	TCRBV13-01*01	TCRBD01-01*01	TCRBJ01-01*01
ATCCAGCGCACACAGCAGGAGGACTCCGCCGTGTATCTCTGTGCCAGCAGCTTACTGGCAACAGGTACCGAAGCTTTCTTTGGACAA	CASSLLATGTEAFF	16	8.8709e-05	TCRBV07-08*01	TCRBD01-01*01	TCRBJ01-01*01
CTGCTGTCGGCTGCTCCCTCCCAGACATCTGTGTACTTCTGTGCCAGCAGTAGACAGGGGGGGGGAGAGACCCAGTACTTCGGGCCA	CASSRQGGGETQYF	16	8.8709e-05	TCRBV06-05*01	TCRBD01-01*01	TCRBJ02-05*01
CTGGGGTTGGAGTCGGCTGCTCCCTCCCAAACATCTGTGTACTTCTGTGCCAGCAGCCGTTCGGGCGATGGCTACACCTTCGGTTCG	CASSRSGDGYTF	16	8.8709e-05	TCRBV06	unknown	TCRBJ01-02*01
ACGTTGGCGTCTGCTGTACCCTCTCAGACATCTGTGTACTTCTGTGCCAGCAGTCGACTTATGAACACTGAAGCTTTCTTTGGACAA	CASSRLMNTEAFF	16	8.8709e-05	TCRBV06-04	TCRBD02-01	TCRBJ01-01*01
TTGGCGTCTGCTGTACCCTCTCAGACATCTGTGTACTTCTGTGCCAGCAGTGACTCTCAGGGCACAGATACGCAGTATTTTGGCCCA	CASSDSQGTDTQYF	16	8.8709e-05	TCRBV06-04	TCRBD01-01*01	TCRBJ02-03*01
TCCCTGGAGCTTGGTGACTCTGCTGTGTATTTCTGTGCCAGCAGCCAACGCCGGGGGGCCTACACAGATACGCAGTATTTTGGCCCA	CASSQRRGAYTDTQYF	16	8.8709e-05	TCRBV03	TCRBD02-01*01	TCRBJ02-03*01
CAGCAGGTAGTGCGAGGAGATTCGGCAGCTTATTTCTGTGCCAGCTCACCAACAAGGGGAGCAGCCTACGAGCAGTACTTCGGGCCG	CASSPTRGAAYEQYF	16	8.8709e-05	TCRBV18-01*01	unknown	TCRBJ02-07*01
ACAGTGACCAGTGCCCATCCTGAAGACAGCAGCTTCTACATCTGCAGTGCGTTGACAGGGGGAGGGACTGAAGCTTTCTTTGGACAA	CSALTGGGTEAFF	16	8.8709e-05	TCRBV20	TCRBD01-01*01	TCRBJ01-01*01
GAGTCCGCCAGCACCAACCAGACATCTATGTACCTCTGTGCCAGCAGCATAACAGGGAGAAGCAATCAGCCCCAGCATTTTGGTGAT	CASSITGRSNQPQHF	16	8.8709e-05	TCRBV28-01*01	TCRBD01-01*01	TCRBJ01-05*01
CTGAGCTCTCTGGAGCTGGGGGACTCAGCTTTGTATTTCTGTGCCAGCAGCGTAGGAGGTAGCGGCAATGAGCAGTTCTTCGGGCCA	CASSVGGSGNEQFF	16	8.8709e-05	TCRBV09-01	TCRBD02-01	TCRBJ02-01*01
AGTGCCCATCCTGAAGACAGCAGCTTCTACATCTGCAGTGCTAGAGATGAAGGACAGGGTGTTACCGGGGAGCTGTTTTTTGGAGAA	CSARDEGQGVTGELFF	16	8.8709e-05	TCRBV20	TCRBD01-01*01	TCRBJ02-02*01
AACGCCTTGGAGCTGGACGACTCGGCCCTGTATCTCTGTGCCAGCAGGGCCGGGACAGGGTCCTCCTACGAGCAGTACTTCGGGCCG	CASRAGTGSSYEQYF	16	8.8709e-05	TCRBV05-04*01	TCRBD01-01*01	TCRBJ02-07*01
AGGCTGGAGTCGGCTGCTCCCTCCCAGACATCTGTGTACTTCTGTGCCAGCAGTGTGGTACAGGGGCCCGAGCAGTACTTCGGGCCG	CASSVVQGPEQYF	16	8.8709e-05	TCRBV06-01*01	TCRBD01-01*01	TCRBJ02-07*01
CAGCAGGTAGTGCGAGGAGATTCGGCAGCTTATTTCTGTGCCAGCTCACCACCGGCTGAGACTGGAAACACCATATATTTTGGAGAG	CASSPPAETGNTIYF	16	8.8709e-05	TCRBV18-01*01	unknown	TCRBJ01-03*01
CTACACACCCTGCAGCCAGAAGACTCGGCCCTGTATCTCTGTGCCAGCAGCCACTGGGGGGGCACAGATACGCAGTATTTTGGCCCA	CASSHWGGTDTQYF	16	8.8709e-05	TCRBV04-02*01	TCRBD02-01*01	TCRBJ02-03*01
GAGATGAATGTGAGCACCTTGGAGCTGGGGGACTCGGCCCTTTATCTTTGCGCCAGCAGCTTGGGGAGGAAGCAGTACTTCGGGCCG	CASSLGRKQYF	16	8.8709e-05	TCRBV05-01*01	TCRBD02-01*02	TCRBJ02-07*01
CCGCTCAGGCTGCTGTCGGCTGCTCCCTCCCAGACATCTGTGTACTTCTGTGCCAGCAGATCCCCTGGGGGCATATATTTTGGAGAG	CASRSPGGIYF	16	8.8709e-05	TCRBV06-05*01	unknown	TCRBJ01-03*01
AGGCTGCTGTCGGCTGCTCCCTCCCAGACATCTGTGTACTTCTGTGCCAGCAGTCCCCCAGGCACAGATACGCAGTATTTTGGCCCA	CASSPPGTDTQYF	16	8.8709e-05	TCRBV06-05*01	TCRBD01-01*01	TCRBJ02-03*01
CGCACACAGCAGGAGGACTCGGCCGTGTATCTCTGTGCCAGCAGCTTTCACAGGGCCCCCTCTGGAAACACCATATATTTTGGAGAG	CASSFHRAPSGNTIYF	16	8.8709e-05	TCRBV07-02*01	TCRBD01-01*01	TCRBJ01-03*01
ACAGTGACCAGTGCCCATCCTGAAGACAGCAGCTTCTACATCTGCAGTGCTAGAGAGGGAAGCACCGGGGAGCTGTTTTTTGGAGAA	CSAREGSTGELFF	16	8.8709e-05	TCRBV20	unknown	TCRBJ02-02*01
CAGCGCACACAGCAGGAGGACTCGGCCGTGTATCTCTGTGCCAGCAGCTTACAGGTATCCGGTACCGGGGAGCTGTTTTTTGGAGAA	CASSLQVSGTGELFF	16	8.8709e-05	TCRBV07-02*01	TCRBD01-01*01	TCRBJ02-02*01
ACCCTGGAGTCTGCCAGGCCCTCACATACCTCTCAGTACCTCTGTGCCAGCGGGGACAGGGGGCCGGGTACGCAGTATTTTGGCCCA	CASGDRGPGTQYF	16	8.8709e-05	TCRBV25-01*01	TCRBD01-01*01	TCRBJ02-03*01
GTGACCAGTGCCCATCCTGAAGACAGCAGCTTCTACATCTGCAGTGCTGGCCCCCCGGACAGGGCGACTGAAGCTTTCTTTGGACAA	CSAGPPDRATEAFF	16	8.8709e-05	TCRBV20	TCRBD01-01*01	TCRBJ01-01*01
AGGATCCAGCAGGTAGTGCGAGGAGATTCGGCAGCTTATTTCTGTGCCAGCTCACCGGGCCAAAGCACTGAAGCTTTCTTTGGACAA	CASSPGQSTEAFF	16	8.8709e-05	TCRBV18-01*01	TCRBD01-01*01	TCRBJ01-01*01
AAGGTGCAGCCTGCAGAACTGGAGGATTCTGGAGTTTATTTCTGTGCCAGCAGCTTTAGAGGCTCTTCACCCCTCCACTTTGGGAAC	CASSFRGSSPLHF	16	8.8709e-05	TCRBV14-01*01	TCRBD02-01*02	TCRBJ01-06*01
ATCAATTCCCTGGAGCTTGGTGACTCTGCTGTGTATTTCTGTGCCAGCAAGGACTCGCCCTATAATTCACCCCTCCACTTTGGGAAC	CASKDSPYNSPLHF	16	8.8709e-05	TCRBV03	TCRBD02-01	TCRBJ01-06*01
CTGAGCTCTCTGGAGCTGGGGGACTCAGCTTTGTATTTCTGTGCCAGCAGCCTCGGGACGGTAGGAGATACGCAGTATTTTGGCCCA	CASSLGTVGDTQYF	16	8.8709e-05	TCRBV09-01	unknown	TCRBJ02-03*01
CTGAAGGTGCAGCCTGCAGAACTGGAGGATTCTGGAGTTTATTTCTGTGCCAGCAGTCCTTTGGTAGATACGCAGTATTTTGGCCCA	CASSPLVDTQYF	16	8.8709e-05	TCRBV14-01*01	unknown	TCRBJ02-03*01
GTGAGCACCTTGGAGCTGGGGGACTCGGCCCTTTATCTTTGCGCCAGCAGCTTGGCCGGGGGGCAACGGGAGCAGTACTTCGGGCCG	CASSLAGGQREQYF	16	8.8709e-05	TCRBV05-01*01	TCRBD02-01*01	TCRBJ02-07*01
ATGAGCTCCTTGGAGCTGGGGGACTCAGCCCTGTACTTCTGTGCCAGCAGCTCCGCCAGCGGGGGAAACATTCAGTACTTCGGCGCC	CASSSASGGNIQYF	16	8.8709e-05	TCRBV13-01*01	TCRBD02-01*01	TCRBJ02-04*01
CTGACGATCCAGCGCACACAGCAGGAGGACTCGGCCGTGTATCTCTGTGCCAGCAGCTTACCTTCCTACGAGCAGTACTTCGGGCCG	CASSLPSYEQYF	16	8.8709e-05	TCRBV07-02*01	TCRBD02-01	TCRBJ02-07*01
CAGCGCACACAGCAGGAGGACTCCGCCGTGTATCTCTGTGCCAGCAGCTTAGTAGGGGGTAGCAATCAGCCCCAGCATTTTGGTGAT	CASSLVGGSNQPQHF	16	8.8709e-05	TCRBV07-08*01	TCRBD01-01*01	TCRBJ01-05*01
CCTGCAGAACTGGAGGATTCTGGAGTTTATTTCTGTGCCAGCAGCCAAGGGCAGGGACAGGGCTACAATGAGCAGTTCTTCGGGCCA	CASSQGQGQGYNEQFF	16	8.8709e-05	TCRBV14-01*01	TCRBD01-01*01	TCRBJ02-01*01
CAGCGCACAGAGCAGGGGGACTCGGCCATGTATCTCTGTGCCAGCAGCCTTCCGAGGGGGGCTAACTATGGCTACACCTTCGGTTCG	CASSLPRGANYGYTF	16	8.8709e-05	TCRBV07-09	unknown	TCRBJ01-02*01
TCCACAAAGCTGGAGGACTCAGCCATGTACTTCTGTGCCAGCAGTGATGGAACAGGTCGCTCTGGAAACACCATATATTTTGGAGAG	CASSDGTGRSGNTIYF	16	8.8709e-05	TCRBV02-01*01	TCRBD01-01*01	TCRBJ01-03*01
GTGAGCACCTTGGAGCTGGGGGACTCGGCCCTTTATCTTTGCGCCAGCAGCCCCGGGACAGGGCCCTCACCCCTCCACTTTGGGAAC	CASSPGTGPSPLHF	16	8.8709e-05	TCRBV05-01*01	TCRBD01-01*01	TCRBJ01-06*01
TTGGAGTCGGCTGCTCCCTCCCAAACATCTGTGTACTTCTGTGCCAGCACTCATACAGGGCGCGGTAAGACCCAGTACTTCGGGCCA	CASTHTGRGKTQYF	16	8.8709e-05	TCRBV06	TCRBD01-01*01	TCRBJ02-05*01
CAGCGCACACAGCAGGAGGACTCGGCCGTGTATCTCTGTGCCAGCAGCACTAGCGGGGGCTTCCAAGAGACCCAGTACTTCGGGCCA	CASSTSGGFQETQYF	16	8.8709e-05	TCRBV07-02*01	TCRBD02-01*01	TCRBJ02-05*01
CTGAAGATCCAGCCCTCAGAACCCAGGGACTCAGCTGTGTACTTCTGTGCCAGCAGTTTACCGAACACTGAAGCTTTCTTTGGACAA	CASSLPNTEAFF	16	8.8709e-05	TCRBV12	unknown	TCRBJ01-01*01
GAGATGAATGTGAGCACCTTGGAGCTGGGGGACTCGGCCCTTTATCTTTGCGCCAGCAGCTCACACAATGAGCAGTTCTTCGGGCCA	CASSSHNEQFF	16	8.8709e-05	TCRBV05-01*01	unknown	TCRBJ02-01*01
CCTGCAAAGCTTGAGGACTCGGCCGTGTATCTCTGTGCCAGCAGCTACCCAACGACAGGGGACAATGAAAAACTGTTTTTTGGCAGT	CASSYPTTGDNEKLFF	16	8.8709e-05	TCRBV11-02*02	TCRBD01-01*01	TCRBJ01-04*01
CTGGAGCTTGGTGACTCTGCTGTGTATTTCTGTGCCAGCAGCCAAGAGGGAGGGGTCTCTGGGGCCAACGTCCTGACTTTCGGGGCC	CASSQEGGVSGANVLTF	16	8.8709e-05	TCRBV03	TCRBD02-01*02	TCRBJ02-06*01
CACCTACACGCCCTGCAGCCAGAAGACTCAGCCCTGTATCTCTGCGCCAGCAGCCAAGAGGCGGGGGGGCCCCTCCACTTTGGGAAC	CASSQEAGGPLHF	16	8.8709e-05	TCRBV04-01*01	TCRBD02-01*01	TCRBJ01-06*01
CTGGAGTTGGCTGCTCCCTCCCAGACATCTGTGTACTTCTGTGCCAGCAGTTGGTCACAGGACACCGGGGAGCTGTTTTTTGGAGAA	CASSWSQDTGELFF	16	8.8709e-05	TCRBV06-06	TCRBD01-01*01	TCRBJ02-02*01
GAGTCTGCTGCCTCCTCCCAGACATCTGTATATTTCTGCGCCAGCAGTGTGGGGACAGGGGACACAGATACGCAGTATTTTGGCCCA	CASSVGTGDTDTQYF	16	8.8709e-05	TCRBV10-01	TCRBD01-01*01	TCRBJ02-03*01
CAGCCTGCAGAGCTTGGGGACTCGGCCATGTATCTCTGTGCCAGCAGCTTGAGAACAGGGCTGACAGATACGCAGTATTTTGGCCCA	CASSLRTGLTDTQYF	16	8.8709e-05	TCRBV11-01*01	TCRBD01-01*01	TCRBJ02-03*01
ACATCGGCCCAAAAGAACCCGACAGCTTTCTATCTCTGTGCCAGTAGTATCGGACCTTATAGCAATCAGCCCCAGCATTTTGGTGAT	CASSIGPYSNQPQHF	16	8.8709e-05	TCRBV19-01	unknown	TCRBJ01-05*01
AAGGTGCAGCCTGCAGAACTGGAGGATTCTGGAGTTTATTTCTGTGCCAGCAGCCAAGCCTTGGGAGGTCCCCTCCACTTTGGGAAC	CASSQALGGPLHF	16	8.8709e-05	TCRBV14-01*01	TCRBD02-01*02	TCRBJ01-06*01
CAGCGCACACAGCAGGAGGACTCGGCCGTGTATCTCTGTGCCAGCAGCCTTGGGCCAGGGCTCGGCACTGAAGCTTTCTTTGGACAA	CASSLGPGLGTEAFF	16	8.8709e-05	TCRBV07-02*01	TCRBD01-01*01	TCRBJ01-01*01
GAGATCCAGCGCACAGAGCAGGGGGACTCGGCCATGTATCTCTGTGCCAGCAGCTTAGTGGAGCGGAATGAGCAGTTCTTCGGGCCA	CASSLVERNEQFF	16	8.8709e-05	TCRBV07-09	TCRBD02-01	TCRBJ02-01*01
ATCCAGCGCACAGAGCGGGGGGACTCAGCCGTGTATCTCTGTGCCAGCAGCTTAATGGTTACGGCCGGGGAGCTGTTTTTTGGAGAA	CASSLMVTAGELFF	16	8.8709e-05	TCRBV07-03*01	TCRBD02-01	TCRBJ02-02*01
ACTCTGAAGATCCGGTCCACAAAGCTGGAGGACTCAGCCATGTACTTCTGTGCCAGCAGCGTGAGGACTGAAGCTTTCTTTGGACAA	CASSVRTEAFF	16	8.8709e-05	TCRBV02-01*01	TCRBD02-01*02	TCRBJ01-01*01
CTGGAGTCGGCTGCTCCCTCCCAGACATCTGTGTACTTCTGTGCCAGCAGCCAACAGGGGGCAATTTACGAGCAGTACTTCGGGCCG	CASSQQGAIYEQYF	16	8.8709e-05	TCRBV06-01*01	TCRBD01-01*01	TCRBJ02-07*01
CTCACTCTGGAGTCCGCTACCAGCTCCCAGACATCTGTGTACTTCTGTGCCATCAGCTCCGGGCTCTATGGCTACACCTTCGGTTCG	CAISSGLYGYTF	16	8.8709e-05	TCRBV10-03*01	unknown	TCRBJ01-02*01
AATGTGAATGCCTTGGAGCTGGAGGACTCGGCCCTGTATCTCTGTGCCAGCAGCCGACAGGGGCGGAACGAGCAGTACTTCGGGCCG	CASSRQGRNEQYF	16	8.8709e-05	TCRBV05-08*01	TCRBD01-01*01	TCRBJ02-07*01
GTGAGCACCTTGGAGCTGGGGGACTCGGCCCTTTATCTTTGCGCCAGCAGCTTGGGGGATGACACCGGGGAGCTGTTTTTTGGAGAA	CASSLGDDTGELFF	16	8.8709e-05	TCRBV05-01*01	unknown	TCRBJ02-02*01
CAGCCTGCAAAGCTTGAGGACTCGGCCGTGTATCTCTGTGCCAGCAGCTTAGCTTCAGGACTAGCCTCTGAGCAGTACTTCGGGCCG	CASSLASGLASEQYF	15	8.31647e-05	TCRBV11-02*02	TCRBD02-01	TCRBJ02-07*01
CTGGAGTCGCCCAGCCCCAACCAGACCTCTCTGTACTTCTGTGCCAGCAGTTACACTCCGACAGGGCAAGGCTACACCTTCGGTTCG	CASSYTPTGQGYTF	15	8.31647e-05	TCRBV27-01*01	TCRBD01-01*01	TCRBJ01-02*01
GAGATCCAGCGCACAGAGCAGGGGGACTCGGCCATGTATCTCTGTGCCAGCAGCTGGGACACCTTTTACGAGCAGTACTTCGGGCCG	CASSWDTFYEQYF	15	8.31647e-05	TCRBV07-09	TCRBD01-01*01	TCRBJ02-07*01
GCCCTGCAGCCAGAAGACTCAGCCCTGTATCTCTGCGCCAGCAGCCAAGACCGAGGTAGCGGGACAGATACGCAGTATTTTGGCCCA	CASSQDRGSGTDTQYF	15	8.31647e-05	TCRBV04-01*01	TCRBD02-01	TCRBJ02-03*01
GTGCAGCCTGCAGAACTGGAGGATTCTGGAGTTTATTTCTGTGCCAGCAGCCGGTCTAGCGGGGACAATGAGCAGTTCTTCGGGCCA	CASSRSSGDNEQFF	15	8.31647e-05	TCRBV14-01*01	TCRBD02-01*01	TCRBJ02-01*01
GTGACATCGGCCCAAAAGAACCCGACAGCTTTCTATCTCTGTGCCAGTTCAGGGGGTTTGTCCCACAATGAGCAGTTCTTCGGGCCA	CASSGGLSHNEQFF	15	8.31647e-05	TCRBV19-01	TCRBD01-01*01	TCRBJ02-01*01
CAGCGCACACAGCAGGAGGACTCGGCCGTGTATCTCTGTGCCAGCAGCCCAACAGGGCCAACTAATGAAAAACTGTTTTTTGGCAGT	CASSPTGPTNEKLFF	15	8.31647e-05	TCRBV07-02*01	TCRBD01-01*01	TCRBJ01-04*01
AGCAACATGAGCCCTGAAGACAGCAGCATATATCTCTGCAGCGTTGGAAGGCAGGGGGCACTCGCAGATACGCAGTATTTTGGCCCA	CSVGRQGALADTQYF	15	8.31647e-05	TCRBV29-01*01	TCRBD01-01*01	TCRBJ02-03*01
TTGGAGATCCAGCGCACAGAGCAGGGGGACTCGGCCATGTATCTCTGTGCCAGCAGCGTCGACAATCAGCCCCAGCATTTTGGTGAT	CASSVDNQPQHF	15	8.31647e-05	TCRBV07-09	unknown	TCRBJ01-05*01
CCTGCAGAACTGGAGGATTCTGGAGTTTATTTCTGTGCCAGCAGCCAAGCTACCGACAGGGGAGGGTTCGGCTACACCTTCGGTTCG	CASSQATDRGGFGYTF	15	8.31647e-05	TCRBV14-01*01	TCRBD01-01*01	TCRBJ01-02*01
CTGCAGCCAGAAGACTCGGCCCTGTATCTCTGCGCCAGCAGCCAAGGTGGTAGTGGGACAGATAATGAAAAACTGTTTTTTGGCAGT	CASSQGGSGTDNEKLFF	15	8.31647e-05	TCRBV04-03*01	TCRBD01-01*01	TCRBJ01-04*01
CTGGAGTCGGCTGCTCCCTCCCAGACATCTGTGTACTTCTGTGCCAGCAGTGAATGGCAGGGGGGGGCTGAAGCTTTCTTTGGACAA	CASSEWQGGAEAFF	15	8.31647e-05	TCRBV06-01*01	unknown	TCRBJ01-01*01
GAGTCTGCCATCCCCAACCAGACAGCTCTTTACTTCTGTGCCACCAGTGATTCCGGGGCCCGCACAGATACGCAGTATTTTGGCCCA	CATSDSGARTDTQYF	15	8.31647e-05	TCRBV24	unknown	TCRBJ02-03*01
ATCCGGTCCACAAAGCTGGAGGACTCAGCCATGTACTTCTGTGCCAGCAGGATGGGACAGGGGGTGGGCGAGCAGTACTTCGGGCCG	CASRMGQGVGEQYF	15	8.31647e-05	TCRBV02-01*01	TCRBD01-01*01	TCRBJ02-07*01
TTGGAGATCCAGCGCACAGAGCAGGGGGACTCGGCCATGTATCTCTGTGCCAGCAGCTCTACCACAGATACGCAGTATTTTGGCCCA	CASSSTTDTQYF	15	8.31647e-05	TCRBV07-09	TCRBD02-01	TCRBJ02-03*01
ATCCAGCCCTCAGAACCCAGGGACTCAGCTGTGTACTTCTGTGCCAGCAGTTTAGGCGCAGGGATTTCGCCCCAGCATTTTGGTGAT	CASSLGAGISPQHF	15	8.31647e-05	TCRBV12	TCRBD01-01*01	TCRBJ01-05*01
CACACCCTGCAGCCAGAAGACTCGGCCCTGTATCTCTGCGCCAGCAGCCAAGGTGCGGGGAGTCAAGAGACCCAGTACTTCGGGCCA	CASSQGAGSQETQYF	15	8.31647e-05	TCRBV04-03*01	TCRBD02-01*01	TCRBJ02-05*01
TCCACAAAGCTGGAGGACTCAGCCATGTACTTCTGTGCCAGCAGTGAAGGGAGACCGGTCTCTGGAAACACCATATATTTTGGAGAG	CASSEGRPVSGNTIYF	15	8.31647e-05	TCRBV02-01*01	TCRBD02-01*02	TCRBJ01-03*01
CTCACTCTGGAGTCTGCTGCCTCCTCCCAGACATCTGTATATTTCTGCGCCACCCTTACAAGGGACCCTGGCTACACCTTCGGTTCG	CATLTRDPGYTF	15	8.31647e-05	TCRBV10-01	unknown	TCRBJ01-02*01
ACGATCCAGCGCACACAGCAGGAGGACTCGGCCGTGTATCTCTGTGCCAGCAGCGAAGGACAGGCCTATGGCTACACCTTCGGTTCG	CASSEGQAYGYTF	15	8.31647e-05	TCRBV07-02*01	TCRBD01-01*01	TCRBJ01-02*01
GTGACATCGGCCCAAAAGAACCCGACAGCTTTCTATCTCTGTGCCAGTAGTATACAGAGATTCAATCAGCCCCAGCATTTTGGTGAT	CASSIQRFNQPQHF	15	8.31647e-05	TCRBV19-01	unknown	TCRBJ01-05*01
CAGCGCACACAGCAGGAGGACTCGGCCGTGTATCTCTGTGCCAGCAGCTCTGGGACAGGGGGTAGGTCACCCCTCCACTTTGGGAAC	CASSSGTGGRSPLHF	15	8.31647e-05	TCRBV07-02*01	TCRBD01-01*01	TCRBJ01-06*01
ATCCAGCGCACAGAGCAGCGGGACTCGGCCATGTATCGCTGTGCCAGCAGACCCCGACAGGGGAACACTGAAGCTTTCTTTGGACAA	CASRPRQGNTEAFF	15	8.31647e-05	TCRBV07-06*01	TCRBD01-01*01	TCRBJ01-01*01
AATGTGAGCACCTTGGAGCTGGGGGACTCGGCCCTTTATCTTTGCGCCAGCAGCTTGGAGGGGGCCTACGAGCAGTACTTCGGGCCG	CASSLEGAYEQYF	15	8.31647e-05	TCRBV05-01*01	TCRBD01-01*01	TCRBJ02-07*01
GCCTTGTTGCTGGGGGACTCGGCCCTCTATCTCTGTGCCAGCAGCACACTCTCGGGACAGGAGACTTCACCCCTCCACTTTGGGAAC	CASSTLSGQETSPLHF	15	8.31647e-05	TCRBV05-06*01	TCRBD01-01*01	TCRBJ01-06*01
TCTGCCAGGCCCTCACATACCTCTCAGTACCTCTGTGCCAGCAGTGAATATATCGGGGCAACTAATGAAAAACTGTTTTTTGGCAGT	CASSEYIGATNEKLFF	15	8.31647e-05	TCRBV25-01*01	TCRBD02-01*01	TCRBJ01-04*01
AATGTGAACGCCTTGTTGCTGGGGGACTCGGCCCTGTATCTCTGTGCCAGCAGCCTCGTCTATAATTCACCCCTCCACTTTGGGAAC	CASSLVYNSPLHF	15	8.31647e-05	TCRBV05-05*01	TCRBD02-01	TCRBJ01-06*01
AATTCCCTGGAGCTTGGTGACTCTGCTGTGTATTTCTGTGCCAGCAGCCTAAGGGGACAGGGTCCCTACGAGCAGTACTTCGGGCCG	CASSLRGQGPYEQYF	15	8.31647e-05	TCRBV03	TCRBD01-01*01	TCRBJ02-07*01
CTGGAGTCTGCTGCCTCCTCCCAGACATCTGTATATTTCTGCGCCAGCAGTGCGGGGGACACAAATTCACCCCTCCACTTTGGGAAC	CASSAGDTNSPLHF	15	8.31647e-05	TCRBV10-01	unknown	TCRBJ01-06*01
ATCCAGCCTGCAGAGCTTGGGGACTCGGCCATGTATCTCTGTGCCAGCAGCCGGACAGGGAATAATTCACCCCTCCACTTTGGGAAC	CASSRTGNNSPLHF	15	8.31647e-05	TCRBV11-01*01	TCRBD01-01*01	TCRBJ01-06*01
CTGACGATCCAGCGCACACAGCAGGAGGACTCGGCCGTGTATCTCTGTGCCAGCAGCTTAGCGGGGCCGGAGCAGTACTTCGGGCCG	CASSLAGPEQYF	15	8.31647e-05	TCRBV07-02*01	TCRBD01-01*01	TCRBJ02-07*01
AACATGAGCTCCTTGGAGCTGGGGGACTCAGCCCTGTACTTCTGTGCCAGCAGCTCGGAAGAGGGCTCTGAAGCTTTCTTTGGACAA	CASSSEEGSEAFF	15	8.31647e-05	TCRBV13-01*01	TCRBD02-01*02	TCRBJ01-01*01
ACTCTGAAGGTGCAGCCTGCAGAACTGGAGGATTCTGGAGTTTATTTCTGTGCCAGCAGCCAGGACAATGAGCAGTTCTTCGGGCCA	CASSQDNEQFF	15	8.31647e-05	TCRBV14-01*01	unknown	TCRBJ02-01*01
GAGTCGGCTGCTCCCTCCCAGACATCTGTGTACTTCTGTGCCAGCAGTGAGAAGGTGGCAGGAAATCAGCCCCAGCATTTTGGTGAT	CASSEKVAGNQPQHF	15	8.31647e-05	TCRBV06-01*01	TCRBD01-01*01	TCRBJ01-05*01
TCTGAGCTGAATGTGAACGCCTTGGAGCTGGACGACTCGGCCCTGTATCTCTGTGCCAGCAGCTTTGGGGTAGCTTTCTTTGGACAA	CASSFGVAFF	15	8.31647e-05	TCRBV05-04*01	unknown	TCRBJ01-01*01
GAGTCGCCCAGCCCCAACCAGACCTCTCTGTACTTCTGTGCCAGCAGGAGGACAGGGGGCCACACCGGGGAGCTGTTTTTTGGAGAA	CASRRTGGHTGELFF	15	8.31647e-05	TCRBV27-01*01	TCRBD01-01*01	TCRBJ02-02*01
CTGAATGTGAATGCCTTGGAGCTGGAGGACTCGGCCCTGTATCTCTGTGCCAGCAGCTTTTTCAATCAGCCCCAGCATTTTGGTGAT	CASSFFNQPQHF	15	8.31647e-05	TCRBV05-08*01	unknown	TCRBJ01-05*01
GAGATGAATGTGAGCACCTTGGAGCTGGGGGACTCGGCCCTTTATCTTTGCGCCAGCCAGGAGCATGACGAGCAGTACTTCGGGCCG	CASQEHDEQYF	15	8.31647e-05	TCRBV05-01*01	unknown	TCRBJ02-07*01
ACTGTGAGCAACATGAGCCCTGAAGACAGCAGCATATATCTCTGCAGCGTTAGAAGGCAGAACACCGGGGAGCTGTTTTTTGGAGAA	CSVRRQNTGELFF	15	8.31647e-05	TCRBV29-01*01	unknown	TCRBJ02-02*01
GTGACCAGTGCCCATCCTGAAGACAGCAGCTTCTACATCTGCAGTGCTAGAGTTTCTGGGGGCTTGTACGAGCAGTACTTCGGGCCG	CSARVSGGLYEQYF	15	8.31647e-05	TCRBV20	TCRBD01-01*01	TCRBJ02-07*01
GTGACCAGTGCCCATCCTGAAGACAGCAGCTTCTACATCTGCAGTGCTACCCCAGGGACGATGGTATCCGAGCAGTACTTCGGGCCG	CSATPGTMVSEQYF	15	8.31647e-05	TCRBV20	unknown	TCRBJ02-07*01
CTGTCGGCTGCTCCCTCCCAGACATCTGTGTACTTCTGTGCCAGCAGTCATACACTAGCGCCCCAAGAGACCCAGTACTTCGGGCCA	CASSHTLAPQETQYF	15	8.31647e-05	TCRBV06-05*01	TCRBD02-01	TCRBJ02-05*01
GAGTCTGCTGCCTCCTCCCAGACATCTGTATATTTCTGCGCCAGCAGTGAGTACAGGGGGCTCGCCGGGGAGCTGTTTTTTGGAGAA	CASSEYRGLAGELFF	15	8.31647e-05	TCRBV10-01	TCRBD01-01*01	TCRBJ02-02*01
CTGGAGTCGCCCAGCCCCAACCAGACCTCTCTGTACTTCTGTGCCAGCAGGCCAGACAGGCACAACACTGAAGCTTTCTTTGGACAA	CASRPDRHNTEAFF	15	8.31647e-05	TCRBV27-01*01	TCRBD01-01*01	TCRBJ01-01*01
AATGCCTTGGAGCTGGAGGACTCGGCCCTGTATCTCTGTGCCAGCAGCTCCGGACTAGCGGGTCGCCACGAGCAGTACTTCGGGCCG	CASSSGLAGRHEQYF	15	8.31647e-05	TCRBV05-08*01	TCRBD02-01	TCRBJ02-07*01
AAGATCCAGCGCACACAGCAGGAGGACTCCGCCGTGTATCTCTGTGCCAGCAGCCCCGAGAGCTCCTACGAGCAGTACTTCGGGCCG	CASSPESSYEQYF	15	8.31647e-05	TCRBV07-08*01	TCRBD02-01*02	TCRBJ02-07*01
CAGCCTGCAGAACTGGAGGATTCTGGAGTTTATTTCTGTGCCAGCAGCCAAGAAGGCAGAAGAAATTCACCCCTCCACTTTGGGAAC	CASSQEGRRNSPLHF	15	8.31647e-05	TCRBV14-01*01	unknown	TCRBJ01-06*01
CACGCCCTGCAGCCAGAAGACTCAGCCCTGTATCTCTGCGCCAGCAGCCAAGTGGACAGCAACACCGGGGAGCTGTTTTTTGGAGAA	CASSQVDSNTGELFF	15	8.31647e-05	TCRBV04-01*01	TCRBD01-01*01	TCRBJ02-02*01
CTGGAGTCGCCCAGCCCCAACCAGACCTCTCTGTACTTCTGTGCCAGCAGCCCTGGGACAGGGGGCTCTGAAGCTTTCTTTGGACAA	CASSPGTGGSEAFF	15	8.31647e-05	TCRBV27-01*01	TCRBD01-01*01	TCRBJ01-01*01
CTTCACATCAATTCCCTGGAGCTTGGTGACTCTGCTGTGTATTTCTGTGCCAGCGGGACAGGTAACACTGAAGCTTTCTTTGGACAA	CASGTGNTEAFF	15	8.31647e-05	TCRBV03	TCRBD01-01*01	TCRBJ01-01*01
AAGATCCAGCCTGCAAAGCTTGAGGACTCGGCCGTGTATCTCTGTGCCAGCAGCTTAGTCGACAGGTACGAGCAGTACTTCGGGCCG	CASSLVDRYEQYF	15	8.31647e-05	TCRBV11-02*02	TCRBD01-01*01	TCRBJ02-07*01
ACATCGGCCCAAAAGAACCCGACAGCTTTCTATCTCTGTGCCAGTGGGGGGCAAGAACGTCCAGGGCAGCCCCAGCATTTTGGTGAT	CASGGQERPGQPQHF	15	8.31647e-05	TCRBV19-01	unknown	TCRBJ01-05*01
CTCACTCTGGAGTCAGCTACCCGCTCCCAGACATCTGTGTATTTCTGCGCCAGCAGCCGGGACAGCTATGGCTACACCTTCGGTTCG	CASSRDSYGYTF	15	8.31647e-05	TCRBV10-02*01	TCRBD01-01*01	TCRBJ01-02*01
ATCCAGCGCACACAGCAGGAGGACTCGGCCGTGTATCTCTGTGCCAGCAGCTTAGGGGAGGGTTATCAGCCCCAGCATTTTGGTGAT	CASSLGEGYQPQHF	15	8.31647e-05	TCRBV07-02*01	TCRBD02-01*02	TCRBJ01-05*01
ACATCGGCCCAAAAGAACCCGACAGCTTTCTATCTCTGTGCCAGTAGTATAGGTGGCCCTAGAGCAGATACGCAGTATTTTGGCCCA	CASSIGGPRADTQYF	15	8.31647e-05	TCRBV19-01	TCRBD02-01	TCRBJ02-03*01
AACGCCTTGTTGCTGGGGGACTCGGCCCTCTATCTCTGTGCCAGCACCGGAGACAGGGGACGGAACACTGAAGCTTTCTTTGGACAA	CASTGDRGRNTEAFF	15	8.31647e-05	TCRBV05-06*01	TCRBD01-01*01	TCRBJ01-01*01
AGCACCTTGGAGCTGGGGGACTCGGCCCTTTATCTTTGCGCCAGCAGCACCGGGACATCCCTCGGGTACGAGCAGTACTTCGGGCCG	CASSTGTSLGYEQYF	15	8.31647e-05	TCRBV05-01*01	TCRBD01-01*01	TCRBJ02-07*01
ACGATTCAGCGCACAGAGCAGCGGGACTCAGCCATGTATCGCTGTGCCAGCAGCTGGGGCAGGGCCTATGAGCAGTTCTTCGGGCCA	CASSWGRAYEQFF	15	8.31647e-05	TCRBV07-07*01	TCRBD01-01*01	TCRBJ02-01*01
CTGAGCTCTCTGGAGCTGGGGGACTCAGCTTTGTATTTCTGTGCCAGCAGCGTAGGGACTCTCCAAGAGACCCAGTACTTCGGGCCA	CASSVGTLQETQYF	15	8.31647e-05	TCRBV09-01	TCRBD02-01	TCRBJ02-05*01
CAGCGCACAGAGCAGGGGGACTCAGCCGTGTATCTCCGTGCCAGCAGCTTCCATACTAGCGGGGGGGAGACCCAGTACTTCGGGCCA	RASSFHTSGGETQYF	15	8.31647e-05	TCRBV07-03*02	TCRBD02-01*01	TCRBJ02-05*01
AAGATCCAGCCCTCAGAACCCAGGGACTCAGCTGTGTACTTCTGTGCCAGCAGAGGATCGGGGAATTCACCCCTCCACTTTGGGAAC	CASRGSGNSPLHF	15	8.31647e-05	TCRBV12	TCRBD02-01*01	TCRBJ01-06*01
CTGAGGATCCAGCAGGTAGTGCGAGGAGATTCGGCAGCTTATTTCTGTGCCAGCTCACCACTGGCAGGGGAAGCTTTCTTTGGACAA	CASSPLAGEAFF	15	8.31647e-05	TCRBV18-01*01	TCRBD01-01*01	TCRBJ01-01*01
CAGGTAGTGCGAGGAGATTCGGCAGCTTATTTCTGTGCCAGCTCACCACCGACAGGATACTCTGGAAACACCATATATTTTGGAGAG	CASSPPTGYSGNTIYF	15	8.31647e-05	TCRBV18-01*01	TCRBD01-01*01	TCRBJ01-03*01
CAGCGCACAGAGCGGGGGGACTCAGCCGTGTATCTCTGTGCCAGCAGTCGTACGGGACCTAACACCGGGGAGCTGTTTTTTGGAGAA	CASSRTGPNTGELFF	15	8.31647e-05	TCRBV07-03*01	unknown	TCRBJ02-02*01
GCCCAAAAGAACCCGACAGCTTTCTATCTCTGTGCCAGCAAAGAGGAGCCGCGGGGGGGGAAAAGAAGGGAGCTGTTTTTTGGAGAA	CASKEEPRGGKRRELFF	15	8.31647e-05	TCRBV19-01	TCRBD02-01*01	TCRBJ02-02*01
GCGTCTGCTGTACCCTCTCAGACATCTGTGTACTTCTGTGCCAGCAGTGGACTAGCGGGGGGGCTCAATGAGCAGTTCTTCGGGCCA	CASSGLAGGLNEQFF	15	8.31647e-05	TCRBV06-04	TCRBD02-01*01	TCRBJ02-01*01
ACGATCCAGCGCACACAGCAGGAGGACTCGGCCGTGTATCTCTGTGCCAGCAGCTTCTCCTCTGGAAACACCATATATTTTGGAGAG	CASSFSSGNTIYF	15	8.31647e-05	TCRBV07-02*01	TCRBD02-01	TCRBJ01-03*01
GTGAACGCCTTGTTGCTGGGGGACTCGGCCCTGTATCTCTGTGCCAGCACTGACAGGCCCCAAAATTCACCCCTCCACTTTGGGAAC	CASTDRPQNSPLHF	15	8.31647e-05	TCRBV05-05*01	TCRBD01-01*01	TCRBJ01-06*01
TTGGAGTCGGCTGCTCCCTCCCAAACATCTGTGTACTTCTGTGCCAGCAGTTACGGGACAGGGAATTCACCCCTCCACTTTGGGAAC	CASSYGTGNSPLHF	15	8.31647e-05	TCRBV06	TCRBD01-01*01	TCRBJ01-06*01
ATCCAGCGCACACAGCAGGAGGACTCCGCCGTGTATCTCTGTGCCAGCATCCGGGACCCAGGAGGAAACACCATATATTTTGGAGAG	CASIRDPGGNTIYF	15	8.31647e-05	TCRBV07-08*01	unknown	TCRBJ01-03*01
AGCAACATGAGCCCTGAAGACAGCAGCATATATCTCTGCAGCGTCGAACAGGGGAGCTCTGGGGCCAACGTCCTGACTTTCGGGGCC	CSVEQGSSGANVLTF	15	8.31647e-05	TCRBV29-01*01	TCRBD01-01*01	TCRBJ02-06*01
CTGACAGTGACCAGTGCCCATCCTGAAGACAGCAGCTTCTACATCTGCAGTGCTAGAGATGGGGGGTCACCCCTCCACTTTGGGAAC	CSARDGGSPLHF	15	8.31647e-05	TCRBV20	TCRBD02-01*01	TCRBJ01-06*01
AGCTCTCTGGAGCTGGGGGACTCAGCTTTGTATTTCTGTGCCAGCAGCGTAGGGCAGGGGATTGCCTACGAGCAGTACTTCGGGCCG	CASSVGQGIAYEQYF	15	8.31647e-05	TCRBV09-01	TCRBD01-01*01	TCRBJ02-07*01
CAGCCCTCAGAACCCAGGGACTCAGCTGTGTACTTCTGTGCCAGCTCCTCCGGTGGGGCCTATAATTCACCCCTCCACTTTGGGAAC	CASSSGGAYNSPLHF	15	8.31647e-05	TCRBV12	unknown	TCRBJ01-06*01
GAGTCGGCTGCTCCCTCCCAGACATCTGTGTACTTCTGTGCCAGCAGGGGACTAGCGGGGGTTACCGGGGAGCTGTTTTTTGGAGAA	CASRGLAGVTGELFF	15	8.31647e-05	TCRBV06-01*01	TCRBD02-01*01	TCRBJ02-02*01
ATCCAGCCCTCAGAACCCAGGGACTCAGCTGTGTACTTCTGTGCCAGCAGTTCGCCCATTGAACGGCATGGCTACACCTTCGGTTCG	CASSSPIERHGYTF	15	8.31647e-05	TCRBV12	unknown	TCRBJ01-02*01
AAGATCCAGCCCTCAGAACCCAGGGACTCAGCTGTGTACTTCTGTGCCAGCAGCCCCCGGGGGGGCTACGAGCAGTACTTCGGGCCG	CASSPRGGYEQYF	15	8.31647e-05	TCRBV12	TCRBD02-01*01	TCRBJ02-07*01
AGTGCCCATCCTGAAGACAGCAGCTTCTACATCTGCAGTGCTAGAGGAGTAGGTGCCAGGCCTAATCAGCCCCAGCATTTTGGTGAT	CSARGVGARPNQPQHF	15	8.31647e-05	TCRBV20	TCRBD01-01*01	TCRBJ01-05*01
CAGCCTGCAAAGCTTGAGGACTCGGCCGTGTATCTCTGTGCCAGCAGCTTAGAGGGGAACACGGGCTATGGCTACACCTTCGGTTCG	CASSLEGNTGYGYTF	15	8.31647e-05	TCRBV11-02*02	unknown	TCRBJ01-02*01
GTGAGCACCTTGGAGCTGGGGGACTCGGCCCTTTATCTTTGCGCCAGCAGCTTGCAGGGTATGAACTATGGCTACACCTTCGGTTCG	CASSLQGMNYGYTF	15	8.31647e-05	TCRBV05-01*01	TCRBD01-01*01	TCRBJ01-02*01
TCTGCTGTACCCTCTCAGACATCTGTGTACTTCTGTGCCAGCAGTGACTCGCTCGGGGGGGATTACAATGAGCAGTTCTTCGGGCCA	CASSDSLGGDYNEQFF	15	8.31647e-05	TCRBV06-04	TCRBD02-01*01	TCRBJ02-01*01
GTGACATCGGCCCAAAAGAACCCGACAGCTTTCTATCTCTGTGCCAGTAGGACGGAGGGGGCAACTCAGCCCCAGCATTTTGGTGAT	CASRTEGATQPQHF	15	8.31647e-05	TCRBV19-01	TCRBD01-01*01	TCRBJ01-05*01
ACTGTGACATCGGCCCAAAAGAACCCGACAGCTTTCTATCTCTGTGCCACCCAGGTTATGCGGGGTCAGCCCCAGCATTTTGGTGAT	CATQVMRGQPQHF	15	8.31647e-05	TCRBV19-01	TCRBD02-01*01	TCRBJ01-05*01
AGGCTGCTGTCGGCTGCTCCCTCCCAGACATCTGTGTACTTCTGTGCCAGCATGGGCAGTTCTAATGAAAAACTGTTTTTTGGCAGT	CASMGSSNEKLFF	15	8.31647e-05	TCRBV06-05*01	TCRBD01-01*01	TCRBJ01-04*01
CGGTCCACAAAGCTGGAGGACTCAGCCATGTACTTCTGTGCCAGCAGTGACCGGACCGGGGGGGATCAGCCCCAGCATTTTGGTGAT	CASSDRTGGDQPQHF	15	8.31647e-05	TCRBV02-01*01	TCRBD02-01*01	TCRBJ01-05*01
AACCTGAGCTCTCTGGAGCTGGGGGACTCAGCTTTGTATTTCTGTGCCAGCAGCGCTACGGTATCCGATACGCAGTATTTTGGCCCA	CASSATVSDTQYF	15	8.31647e-05	TCRBV09-01	TCRBD02-01	TCRBJ02-03*01
CACGCCCTGCAGCCAGAAGACTCAGCCCTGTATCTCTGCGCCAGCAGCCAAGAAGCCCAGGTGAACACTGAAGCTTTCTTTGGACAA	CASSQEAQVNTEAFF	15	8.31647e-05	TCRBV04-01*01	TCRBD01-01*01	TCRBJ01-01*01
ACGGAGTCAGGGGACACAGCACTGTATTTCTGTGCCAGCAGCGCTGCACCTCTGGGGGGCGTGAATCAGCCCCAGCATTTTGGTGAT	CASSAAPLGGVNQPQHF	15	8.31647e-05	TCRBV21-01*01	unknown	TCRBJ01-05*01
CGGTCCACAAAGCTGGAGGACTCAGCCATGTACTTCTGTGCCAGCAGCCCCGAGGGGGCCCTCACCTACGAGCAGTACTTCGGGCCG	CASSPEGALTYEQYF	15	8.31647e-05	TCRBV02-01*01	TCRBD01-01*01	TCRBJ02-07*01
AAGATCCAGCCCTCAGAACCCAGGGACTCAGCTGTGTACTTCTGTGCCAGCAGTTTTCGGCAGGCGAATGAGCAGTTCTTCGGGCCA	CASSFRQANEQFF	15	8.31647e-05	TCRBV12	TCRBD01-01*01	TCRBJ02-01*01
ATCCAGCCCTCAGAACCCAGGGACTCAGCTGTGTACTTCTGTGCCAGCAGTAGGACTAGCAGCACCGGGGAGCTGTTTTTTGGAGAA	CASSRTSSTGELFF	15	8.31647e-05	TCRBV12	TCRBD02-01	TCRBJ02-02*01
AAGATCCGGTCCACAAAGCTGGAGGACTCAGCCATGTACTTCTGTGCCAGCGGACGGACAGATAATTCACCCCTCCACTTTGGGAAC	CASGRTDNSPLHF	15	8.31647e-05	TCRBV02-01*01	TCRBD01-01*01	TCRBJ01-06*01
CTGGAGTCGGCTGCTCCCTCCCAGACATCTGTGTACTTCTGTGCCAGCAGTGAGGTTGTAGCGAACACTGAAGCTTTCTTTGGACAA	CASSEVVANTEAFF	15	8.31647e-05	TCRBV06-01*01	TCRBD02-01	TCRBJ01-01*01
GTGAGCACCTTGGAGCTGGGGGACTCGGCCCTTTATCTTTGCGCCAGCAGCTTGGTAGTTTCCCCCTACGAGCAGTACTTCGGGCCG	CASSLVVSPYEQYF	15	8.31647e-05	TCRBV05-01*01	TCRBD02-01	TCRBJ02-07*01
GTGACCAGTGCCCATCCTGAAGACAGCAGCTTCTACATCTGCAGTGCTAAAGGGGACAGGGCAAGATATGAAGCTTTCTTTGGACAA	CSAKGDRARYEAFF	15	8.31647e-05	TCRBV20	TCRBD01-01*01	TCRBJ01-01*01
AGCACCTTGGAGCTGGGGGACTCGGCCCTTTATCTTTGCGCCAGCAGCTTGGGGCTAGCCAACCATGGGGAGCAGTACTTCGGGCCG	CASSLGLANHGEQYF	15	8.31647e-05	TCRBV05-01*01	TCRBD02-01	TCRBJ02-07*01
TTGGAGCTGGGGGACTCGGCCCTTTATCTTTGCGCCAGCAGCCATGGGACTAGCGGGGCGTCCACAGATACGCAGTATTTTGGCCCA	CASSHGTSGASTDTQYF	15	8.31647e-05	TCRBV05-01*01	TCRBD02-01*01	TCRBJ02-03*01
TCGGCTGCTCCCTCCCAGACATCTGTGTACTTCTGTGCCAGCAGTGCCCACAGGGGTAACTCTGGAAACACCATATATTTTGGAGAG	CASSAHRGNSGNTIYF	14	7.76204e-05	TCRBV06-01*01	TCRBD01-01*01	TCRBJ01-03*01
GTGAACGCCTTGGAGCTGGACGACTCGGCCCTGTATCTCTGTGCCAGCAGCTTAGGGGGGGCAACCAATGAGCAGTTCTTCGGGCCA	CASSLGGATNEQFF	14	7.76204e-05	TCRBV05-04*01	TCRBD02-01*01	TCRBJ02-01*01
CTGACTGTGAGCAACATGAGCCCTGAAGACAGCAGCATATATCTCTGCAGCGTTGAGATCCAGAACACTGAAGCTTTCTTTGGACAA	CSVEIQNTEAFF	14	7.76204e-05	TCRBV29-01*01	unknown	TCRBJ01-01*01
GCCCATCCTGAAGACAGCAGCTTCTACATCTGCAGTGCTAGTGACCTTCAGGGGGTAAGCTCCTACAATGAGCAGTTCTTCGGGCCA	CSASDLQGVSSYNEQFF	14	7.76204e-05	TCRBV20	TCRBD01-01*01	TCRBJ02-01*01
ATCCAGCCTGCAAAGCTTGAGGACTCGGCCGTGTATCTCTGTGCCAGCAGCTCAAGGTTCGCTGCCTACGAGCAGTACTTCGGGCCG	CASSSRFAAYEQYF	14	7.76204e-05	TCRBV11-02*02	unknown	TCRBJ02-07*01
CACGCCCTGCAGCCAGAAGACTCAGCCCTGTATCTCTGCGCCAGCAGCCAAGAAGTAACAGGAGACACTGAAGCTTTCTTTGGACAA	CASSQEVTGDTEAFF	14	7.76204e-05	TCRBV04-01*01	TCRBD01-01*01	TCRBJ01-01*01
CTGAATGTGAACGCCTTGTTGCTGGGGGACTCGGCCCTGTATCTCTGTGCCAGCAGCGGAGATGGAGCTGAGCAGTTCTTCGGGCCA	CASSGDGAEQFF	14	7.76204e-05	TCRBV05-05*01	TCRBD02-01*02	TCRBJ02-01*01
AGCACCTTGGAGCTGGGGGACTCGGCCCTTTATCTTTGCGCCAGCAGCTTGATGGCAGGGGCGGACAATGAGCAGTTCTTCGGGCCA	CASSLMAGADNEQFF	14	7.76204e-05	TCRBV05-01*01	TCRBD01-01*01	TCRBJ02-01*01
CTGAAGATCCGGTCCACAAAGCTGGAGGACTCAGCCATGTACTTCTGTGCCAGCAGGCCCACTAGCGGGGGACCGTTCTTCGGGCCA	CASRPTSGGPFF	14	7.76204e-05	TCRBV02-01*01	TCRBD02-01*01	TCRBJ02-01*01
CGGTCCACAAAGCTGGAGGACTCAGCCATGTACTTCTGTGCCAGCAGTGGGGTGAGGGCGGGGGGTCAGCCCCAGCATTTTGGTGAT	CASSGVRAGGQPQHF	14	7.76204e-05	TCRBV02-01*01	TCRBD02-01*01	TCRBJ01-05*01
CGGTCCACAAAGCTGGAGGACTCAGCCATGTACTTCTGTGCCAGCAGTGAAGCCGGTCGGGGGCCCTATGGCTACACCTTCGGTTCG	CASSEAGRGPYGYTF	14	7.76204e-05	TCRBV02-01*01	unknown	TCRBJ01-02*01
GAACCCAGGGACTCAGCTGTGTACTTCTGTGCCAGCAGCACCCCGTTTGGAACGCATGGGGGGAGGACTGAAGCTTTCTTTGGACAA	CASSTPFGTHGGRTEAFF	14	7.76204e-05	TCRBV12	TCRBD02-01	TCRBJ01-01*01
AGTGCCCATCCTGAAGACAGCAGCTTCTACATCTGCAGTGCTAGCAGACTAGCGGGGGCTAGGAAAGAGACCCAGTACTTCGGGCCA	CSASRLAGARKETQYF	14	7.76204e-05	TCRBV20	TCRBD02-01*01	TCRBJ02-05*01
TCTGAGCTGAATGTGAATGCCTTGGAGCTGGAGGACTCGGCCCTGTATCTCTGTGCCAGCAGCTTGAGGGGACAGCATTTTGGTGAT	CASSLRGQHF	14	7.76204e-05	TCRBV05-08*01	TCRBD01-01*01	TCRBJ01-05*01
AGCACCTTGGAGCTGGGGGACTCGGCCCTTTATCTTTGCGCCAGCAGCTTGGGCCTAGCGGGGACCTACGAGCAGTACTTCGGGCCG	CASSLGLAGTYEQYF	14	7.76204e-05	TCRBV05-01*01	TCRBD02-01*01	TCRBJ02-07*01
ACCAGTGCCCATCCTGAAGACAGCAGCTTCTACATCTGCAGTGCTAGAGGTCTGGCGGGGGGCTACAATGAGCAGTTCTTCGGGCCA	CSARGLAGGYNEQFF	14	7.76204e-05	TCRBV20	TCRBD02-01*01	TCRBJ02-01*01
ACCAGTGCCCATCCTGAAGACAGCAGCTTCTACATCTGCAGTGCTAGAGATGCGGCTAGCCGATCCAATGAGCAGTTCTTCGGGCCA	CSARDAASRSNEQFF	14	7.76204e-05	TCRBV20	TCRBD02-01	TCRBJ02-01*01
CTGATCCTGGAGTCGCCCAGCCCCAACCAGACCTCTCTGTACTTCTGTGCCAGCAGTAACCCCCCCGCTGAGCAGTTCTTCGGGCCA	CASSNPPAEQFF	14	7.76204e-05	TCRBV27-01*01	unknown	TCRBJ02-01*01
CAGCCCTCAGAACCCAGGGACTCAGCTGTGTACTTCTGTGCCAGCATCACCGACAGGGGGCTTAATTCACCCCTCCACTTTGGGAAC	CASITDRGLNSPLHF	14	7.76204e-05	TCRBV12	TCRBD01-01*01	TCRBJ01-06*01
GTGACATCGGCCCAAAAGAACCCGACAGCTTTCTATCTCTGTGCCAGTACCTCGACAGGGGAGGCTTCACCCCTCCACTTTGGGAAC	CASTSTGEASPLHF	14	7.76204e-05	TCRBV19-01	TCRBD01-01*01	TCRBJ01-06*01
CTGGAGTCGCCCAGCCCCAACCAGACCTCTCTGTACTTCTGTGCCAGCAGTTTAGGACAGGGCAATCAGCCCCAGCATTTTGGTGAT	CASSLGQGNQPQHF	14	7.76204e-05	TCRBV27-01*01	TCRBD01-01*01	TCRBJ01-05*01
GTGACATCGGCCCAAAAGAACCCGACAGCTTTCTATCTCTGTGCCACTACCCCGGGACAGGGGGCTCCTGGCTACACCTTCGGTTCG	CATTPGQGAPGYTF	14	7.76204e-05	TCRBV19-01	TCRBD01-01*01	TCRBJ01-02*01
CTGGAGTCGCCCAGCCCCAACCAGACCTCTCTGTACTTCTGTGCCAGCAGTCCAGGGTACCAAAATTCACCCCTCCACTTTGGGAAC	CASSPGYQNSPLHF	14	7.76204e-05	TCRBV27-01*01	TCRBD01-01*01	TCRBJ01-06*01
CAGCAGGAGGACTCGGCCGTGTATCTCTGTGCCAGCAGCTTAGGAAACCTAGCGGGGCACAGCACAGATACGCAGTATTTTGGCCCA	CASSLGNLAGHSTDTQYF	14	7.76204e-05	TCRBV07-02*01	TCRBD02-01*01	TCRBJ02-03*01
CTTGACATCCGCTCACCAGGCCTGGGGGACGCAGCCATGTACCTGTGTGCCACCAGCAGAGATCAAAGTGGCTACACCTTCGGTTCG	CATSRDQSGYTF	14	7.76204e-05	TCRBV15-01*01	unknown	TCRBJ01-02*01
AAGATCCGGTCCACAAAGCTGGAGGACTCAGCCATGTACTTCTGTGCCAGCAGTGAGGTGACGGACAATGAGCAGTTCTTCGGGCCA	CASSEVTDNEQFF	14	7.76204e-05	TCRBV02-01*01	unknown	TCRBJ02-01*01
CACATCAATTCCCTGGAGCTTGGTGACTCTGCTGTGTATTTCTGTGCCAGCAGCCCGCAGGCGAATCAGCCCCAGCATTTTGGTGAT	CASSPQANQPQHF	14	7.76204e-05	TCRBV03	TCRBD01-01*01	TCRBJ01-05*01
ACATCGGCCCAAAAGAACCCGACAGCTTTCTATCTCTGTGCCAGTAGTAGGGAGGGATCAAGCAATCAGCCCCAGCATTTTGGTGAT	CASSREGSSNQPQHF	14	7.76204e-05	TCRBV19-01	TCRBD02-01*02	TCRBJ01-05*01
CGCACAGAGCAGCGGGACTCAGCCATGTATCGCTGTGCCAGCAGCGAGATAGCGGGGGGGCCAAGGGAGACCCAGTACTTCGGGCCA	CASSEIAGGPRETQYF	14	7.76204e-05	TCRBV07-07*01	TCRBD02-01*01	TCRBJ02-05*01
TCGGCCCAAAAGAACCCGACAGCTTTCTATCTCTGTGCCAGTAGTTTCGGACTAGCGGGGCCGGCCGATACGCAGTATTTTGGCCCA	CASSFGLAGPADTQYF	14	7.76204e-05	TCRBV19-01	TCRBD02-01*01	TCRBJ02-03*01
GTGACCAGTGCCCATCCTGAAGACAGCAGCTTCTACATCTGCAGTGCTAGTAAAGGACAGGGCTACAATGAGCAGTTCTTCGGGCCA	CSASKGQGYNEQFF	14	7.76204e-05	TCRBV20	TCRBD01-01*01	TCRBJ02-01*01
AACATGAGCTCCTTGGAGCTGGGGGACTCAGCCCTGTACTTCTGTGCCAGCAGCTTTCGGGTGAACACTGAAGCTTTCTTTGGACAA	CASSFRVNTEAFF	14	7.76204e-05	TCRBV13-01*01	TCRBD02-01	TCRBJ01-01*01
CTGAAGATCCAGCCCTCAGAACCCAGGGACTCAGCTGTGTACTTCTGTGCCAGCAGTTTGGGCGGATATGGCTACACCTTCGGTTCG	CASSLGGYGYTF	14	7.76204e-05	TCRBV12	unknown	TCRBJ01-02*01
CACATCAATTCCCTGGAGCTTGGTGACTCTGCTGTGTATTTCTGTGCCAGCAGCCACCGGACTGTTTTGGCCCAGTACTTCGGGCCA	CASSHRTVLAQYF	14	7.76204e-05	TCRBV03	TCRBD02-01	TCRBJ02-05*01
CACACCCTGCAGCCAGAAGACTCGGCCCTGTATCTCTGCGCCAGCAAATCCGGGACCCCGGATCCCCACGAGCAGTACTTCGGGCCG	CASKSGTPDPHEQYF	14	7.76204e-05	TCRBV04-03*01	unknown	TCRBJ02-07*01
GCCCTGCAGCCAGAAGACTCAGCCCTGTATCTCTGCGCCAGCAGCCAAGGACAGTCCTCTGGGGCCAACGTCCTGACTTTCGGGGCC	CASSQGQSSGANVLTF	14	7.76204e-05	TCRBV04-01*01	TCRBD01-01*01	TCRBJ02-06*01
GTGACCAGTGCCCATCCTGAAGACAGCAGCTTCTACATCTGCAGTGCTCACAGACAGGGGAACACCGGGGAGCTGTTTTTTGGAGAA	CSAHRQGNTGELFF	14	7.76204e-05	TCRBV20	TCRBD01-01*01	TCRBJ02-02*01
AAGATCCAGCCTGCAAAGCTTGAGGACTCGGCCGTGTATCTCTGTGCCAGCAGCTTAGATCCAAATTCACCCCTCCACTTTGGGAAC	CASSLDPNSPLHF	14	7.76204e-05	TCRBV11-02*02	TCRBD01-01*01	TCRBJ01-06*01
TTGGAGATCCAGCGCACAGAGCAGGGGGACTCGGCCATGTATCTCTGTGCCAGCAGCTTAGTACAATACGAGCAGTACTTCGGGCCG	CASSLVQYEQYF	14	7.76204e-05	TCRBV07-09	TCRBD01-01*01	TCRBJ02-07*01
CTGGAGTCGGCTGCTCCCTCCCAGACATCTGTGTACTTCTGTGCCAGCAGTACAGACTACTCTGGAAACACCATATATTTTGGAGAG	CASSTDYSGNTIYF	14	7.76204e-05	TCRBV06-01*01	TCRBD02-01	TCRBJ01-03*01
CTCACTCTGGAGTCAGCTACCCGCTCCCAGACATCTGTGTATTTCTGCGCCACTGAACGGGATGACTATGGCTACACCTTCGGTTCG	CATERDDYGYTF	14	7.76204e-05	TCRBV10-02*01	TCRBD02-01*02	TCRBJ01-02*01
GCGTCTGCTGTACCCTCTCAGACATCTGTGTACTTCTGTGCCAGCAGTGACTCGAGGAGTCATAATTCACCCCTCCACTTTGGGAAC	CASSDSRSHNSPLHF	14	7.76204e-05	TCRBV06-04	TCRBD02-01*02	TCRBJ01-06*01
CTGAGCTCTCTGGAGCTGGGGGACTCAGCTTTGTATTTCTGTGCCAGCAGCGTAGACAGGAACACCGGGGAGCTGTTTTTTGGAGAA	CASSVDRNTGELFF	14	7.76204e-05	TCRBV09-01	TCRBD01-01*01	TCRBJ02-02*01
CTGCTGTCGGCTGCTCCCTCCCAGACATCTGTGTACTTCTGTGCCAGCAGTCCGGGGCCGGGGAACTATGGCTACACCTTCGGTTCG	CASSPGPGNYGYTF	14	7.76204e-05	TCRBV06-05*01	unknown	TCRBJ01-02*01
ACGATTCAGCGCACAGAGCAGCGGGACTCAGCCATGTATCGCTGTGCCAGCAGCTCTGACAGGGGGAGTGAGCAGTACTTCGGGCCG	CASSSDRGSEQYF	14	7.76204e-05	TCRBV07-07*01	TCRBD01-01*01	TCRBJ02-07*01
ACCTTGGAGCTGGGGGACTCGGCCCTTTATCTTTGCGCCAGCAGCTTGGAATCCGGGATCAACACCGGGGAGCTGTTTTTTGGAGAA	CASSLESGINTGELFF	14	7.76204e-05	TCRBV05-01*01	TCRBD02-01*02	TCRBJ02-02*01
ATCCAGCCTGCAGAGCTTGGGGACTCGGCCATGTATCTCTGTGCCAGCAGCCACAGGGGGAATAATTCACCCCTCCACTTTGGGAAC	CASSHRGNNSPLHF	14	7.76204e-05	TCRBV11-01*01	TCRBD01-01*01	TCRBJ01-06*01
ACAGAGCAGGGGGACTCGGCCATGTATCTCTGTGCCAGCAGCTTAGCGGCGGGGGGTACAAGCACAGATACGCAGTATTTTGGCCCA	CASSLAAGGTSTDTQYF	14	7.76204e-05	TCRBV07-09	TCRBD02-01*01	TCRBJ02-03*01
GAGTCCGCTACCAGCTCCCAGACATCTGTGTACTTCTGTGCCATCAGGGGAGGGGCTGGGATCACCGGGGAGCTGTTTTTTGGAGAA	CAIRGGAGITGELFF	14	7.76204e-05	TCRBV10-03*01	TCRBD02-01*02	TCRBJ02-02*01
TCCACAAAGCTGGAGGACTCAGCCATGTACTTCTGTGCCAGCAGTGAATTCTCAGGCAGAACTAATGAAAAACTGTTTTTTGGCAGT	CASSEFSGRTNEKLFF	14	7.76204e-05	TCRBV02-01*01	TCRBD01-01*01	TCRBJ01-04*01
CAGCGCACACAGCAGGAGGACTCGGCCGTGTATCTCTGTGCCAGCAGCCCGGACCAACAAGTTGAGCCGCGTGTTTTCTTTGGACAA	CASSPDQQVEPRVFF	14	7.76204e-05	TCRBV07-02*01	unknown	TCRBJ01-01*01
GTGAGCACCTTGGAGCTGGGGGACTCGGCCCTTTATCTTTGCGCCAGCAGCTCCGGGGGAACTAATGAAAAACTGTTTTTTGGCAGT	CASSSGGTNEKLFF	14	7.76204e-05	TCRBV05-01*01	TCRBD02-01*01	TCRBJ01-04*01
TCCACAAAGCTGGAGGACTCAGCCATGTACTTCTGTGCCAGCAGTGAAGGTCGGGGGCGGACCTCAGATACGCAGTATTTTGGCCCA	CASSEGRGRTSDTQYF	14	7.76204e-05	TCRBV02-01*01	unknown	TCRBJ02-03*01
ACCTTGGAGATCCAGCGCACAGAGCAGGGGGACTCGGCCATGTATCTCTGTGCCAGCAGCCAGAGCTACGAGCAGTACTTCGGGCCG	CASSQSYEQYF	14	7.76204e-05	TCRBV07-09	unknown	TCRBJ02-07*01
GTGACATCGGCCCAAAAGAACCCGACAGCTTTCTATCTCTGTGCCAGCGAGGGTGGCGCGGGGGTCGAAAAACTGTTTTTTGGCAGT	CASEGGAGVEKLFF	14	7.76204e-05	TCRBV19-01	TCRBD02-01*01	TCRBJ01-04*01
CCGCTCAGGCTGCTGTCGGCTGCTCCCTCCCAGACATCTGTGTACTTCTGTGCCAGCAGTTCCGGGGCGGGGACACACTTCGGTTCG	CASSSGAGTHF	14	7.76204e-05	TCRBV06-05*01	unknown	TCRBJ01-02*01
ATCCAGCGCACAGAGCAGGGGGACTCGGCCATGTATCTCTGTGCCAACCAGGCCGACAGGGTGAATTCACCCCTCCACTTTGGGAAC	CANQADRVNSPLHF	14	7.76204e-05	TCRBV07-09	TCRBD01-01*01	TCRBJ01-06*01
CTGACTGTGAGCAACATGAGCCCTGAAGACAGCAGCATATATCTCTGCAGCGTTGTTCATAGAGACACTGAAGCTTTCTTTGGACAA	CSVVHRDTEAFF	14	7.76204e-05	TCRBV29-01*01	TCRBD02-01	TCRBJ01-01*01
CTGGAGTCCGCCAGCACCAACCAGACATCTATGTACCTCTGTGCCAGCAGCCAGGGACCTCCTAACTATGGCTACACCTTCGGTTCG	CASSQGPPNYGYTF	14	7.76204e-05	TCRBV28-01*01	unknown	TCRBJ01-02*01
CTACACGCCCTGCAGCCAGAAGACTCAGCCCTGTATCTCTGCGCCAGCAGCTATGGGGGAGACAACACTGAAGCTTTCTTTGGACAA	CASSYGGDNTEAFF	14	7.76204e-05	TCRBV04-01*01	unknown	TCRBJ01-01*01
CTGTCGGCTGCTCCCTCCCAGACATCTGTGTACTTCTGTGCCAGCAGTTACCGGGACAGGGGATTCTACGAGCAGTACTTCGGGCCG	CASSYRDRGFYEQYF	14	7.76204e-05	TCRBV06-05*01	TCRBD01-01*01	TCRBJ02-07*01
GCTGCTCCCTCCCAGACATCTGTGTACTTCTGTGCCAGCAGTTACTCGACGACAGGTAGCTCGAAAGGAGGCTACACCTTCGGTTCG	CASSYSTTGSSKGGYTF	14	7.76204e-05	TCRBV06	TCRBD01-01*01	TCRBJ01-02*01
CTGCTGTCGGCTGCTCCCTCCCAGACATCTGTGTACTTCTGTGCCAGCAGTTACGGGACTAGCAGGAATGAGCAGTTCTTCGGGCCA	CASSYGTSRNEQFF	14	7.76204e-05	TCRBV06-05*01	TCRBD02-01	TCRBJ02-01*01
CAGCGCACAGAGCGGGGGGACTCAGCCGTGTATCTCTGTGCCAGCAGCTTAACGGGACCCGTGGGCACTGAAGCTTTCTTTGGACAA	CASSLTGPVGTEAFF	14	7.76204e-05	TCRBV07-03*01	unknown	TCRBJ01-01*01
ATCCAGCGCACAGAGCAGGGGGACTCGGCCATGTATCTCTGTGCCAGCACAAAAGCGGGAATGAACACTGAAGCTTTCTTTGGACAA	CASTKAGMNTEAFF	14	7.76204e-05	TCRBV07-09	TCRBD02-01*02	TCRBJ01-01*01
ACATCGGCCCAAAAGAACCCGACAGCTTTCTATCTCTGTGCCAGTAGCCGTGGAGGGGGCGCGAACTATGGCTACACCTTCGGTTCG	CASSRGGGANYGYTF	14	7.76204e-05	TCRBV19-01	TCRBD01-01*01	TCRBJ01-02*01
CTGGAGGACTCGGCCCTGTATCTCTGTGCCAGCAGCGTGGCCTCGGCTCGGGGGCGGACAGTGGACACTGAAGCTTTCTTTGGACAA	CASSVASARGRTVDTEAFF	14	7.76204e-05	TCRBV05-08*01	unknown	TCRBJ01-01*01
GAGTCGGCTGCTCCCTCCCAGACATCTGTGTACTTCTGTGCCAGCATCCAAAGGGGGGGCGCAGGCTATGGCTACACCTTCGGTTCG	CASIQRGGAGYGYTF	14	7.76204e-05	TCRBV06-01*01	TCRBD02-01*01	TCRBJ01-02*01
GTGACCAGTGCCCATCCTGAAGACAGCAGCTTCTACATCTGCAGTGCTCCGTCAGGGCCGCGGGGCACTGAAGCTTTCTTTGGACAA	CSAPSGPRGTEAFF	14	7.76204e-05	TCRBV20	TCRBD02-01*01	TCRBJ01-01*01
TTGTTGCTGGGGGACTCGGCCCTCTATCTCTGTGCCAGCAGCTTGGATGCTGGGTCTGGCGGGGGGGATGAGCAGTTCTTCGGGCCA	CASSLDAGSGGGDEQFF	14	7.76204e-05	TCRBV05-06*01	TCRBD02-01*01	TCRBJ02-01*01
CAGCCCTCAGAACCCAGGGACTCAGCTGTGTACTTCTGTGCCAGCAGTTTAGCGACAGGGGGCTTTCAGCCCCAGCATTTTGGTGAT	CASSLATGGFQPQHF	14	7.76204e-05	TCRBV12	TCRBD01-01*01	TCRBJ01-05*01
TTGGAGTCGGCTGCTCCCTCCCAAACATCTGTGTACTTCTGTGCCAGCAGGGGGGTGGGCAGGAACACTGAAGCTTTCTTTGGACAA	CASRGVGRNTEAFF	14	7.76204e-05	TCRBV06	unknown	TCRBJ01-01*01
AAGCTGGAGGACTCAGCCATGTACTTCTGTGCCAGCAGTGAGAGCGGCAGGGCCCCGGGCGCTGGAAACACCATATATTTTGGAGAG	CASSESGRAPGAGNTIYF	14	7.76204e-05	TCRBV02-01*01	unknown	TCRBJ01-03*01
GCAAAGCTTGAGGACTCGGCCGTGTATCTCTGTGCCAGCAGCCGCTCCGGGACAGGGGGCGCGAGGAATGGCTACACCTTCGGTTCG	CASSRSGTGGARNGYTF	14	7.76204e-05	TCRBV11-02*02	TCRBD01-01*01	TCRBJ01-02*01
CAGCCCTCAGAACCCAGGGACTCAGCTGTGTATTTTTGTGCTAGTGGTTTTTGGCGGACGGCGAACACTGAAGCTTTCTTTGGACAA	CASGFWRTANTEAFF	14	7.76204e-05	TCRBV12-05*01	unknown	TCRBJ01-01*01
CAGCCCTCAGAACCCAGGGACTCAGCTGTGTACTTCTGTGCCAGCAGTTTCGGCGGGGGTAACACAGATACGCAGTATTTTGGCCCA	CASSFGGGNTDTQYF	14	7.76204e-05	TCRBV12	TCRBD02-01*01	TCRBJ02-03*01
ACCAGTGCCCATCCTGAAGACAGCAGCTTCTACATCTGCAGTGCTAGAGCCCCGGGGACGGACACCGGGGAGCTGTTTTTTGGAGAA	CSARAPGTDTGELFF	14	7.76204e-05	TCRBV20	unknown	TCRBJ02-02*01
ACGATCCAGCGCACAGAGCAGCGGGACTCGGCCATGTATCGCTGTGCCAGCAGCCCCCGGGCGGGTTATGGCTACACCTTCGGTTCG	CASSPRAGYGYTF	14	7.76204e-05	TCRBV07-06*01	TCRBD02-01	TCRBJ01-02*01
AATTCCCTGGAGCTTGGTGACTCTGCTGTGTATTTCTGTGCCAGCAGCCAAGGGTATCGGGAGAATTCACCCCTCCACTTTGGGAAC	CASSQGYRENSPLHF	14	7.76204e-05	TCRBV03	TCRBD02-01*02	TCRBJ01-06*01
GAGATCCAGCGCACAGAGCAGGGGGACTCGGCCATGTATCTCTGTGCCAGCAGCCCGGGAGTGGGGTCTGGCTACACCTTCGGTTCG	CASSPGVGSGYTF	14	7.76204e-05	TCRBV07-09	TCRBD02-01*02	TCRBJ01-02*01
CTGCTGTCGGCTGCTCCCTCCCAGACATCTGTGTACTTCTGTGCCAACAGGAGAGGGACGTCTAACTATGGCTACACCTTCGGTTCG	CANRRGTSNYGYTF	14	7.76204e-05	TCRBV06-05*01	unknown	TCRBJ01-02*01
ATCCGGTCCACAAAGCTGGAGGACTCAGCCATGTACTTCTGTGCCAGCCTGCGGGGAACAGGGAACACTGAAGCTTTCTTTGGACAA	CASLRGTGNTEAFF	14	7.76204e-05	TCRBV02-01*01	TCRBD02-01*01	TCRBJ01-01*01
CTCAAGATCCAGCCTGCAAAGCTTGAGGACTCGGCCGTGTATCTCTGTGCCAGCAGCTTAGATAGAGCCGGCTACACCTTCGGTTCG	CASSLDRAGYTF	14	7.76204e-05	TCRBV11-02*02	TCRBD02-01	TCRBJ01-02*01
CAGCAGGTAGTGCGAGGAGATTCGGCAGCTTATTTCTGTGCCAGCTCACCCCTGGGGGGGCGCAGCTATGGCTACACCTTCGGTTCG	CASSPLGGRSYGYTF	14	7.76204e-05	TCRBV18-01*01	TCRBD02-01*01	TCRBJ01-02*01
CACATCAATTCCCTGGAGCTTGGTGACTCTGCTGTGTATTTCTGTGCCAGCAGCCAAGTCCATAATTCACCCCTCCACTTTGGGAAC	CASSQVHNSPLHF	14	7.76204e-05	TCRBV03	unknown	TCRBJ01-06*01
GTAGTGCGAGGAGATTCGGCAGCTTATTTCTGTGCCAGCTCACCCCCCGGCAGCGGGGGGTCCACAGATACGCAGTATTTTGGCCCA	CASSPPGSGGSTDTQYF	14	7.76204e-05	TCRBV18-01*01	TCRBD02-01*01	TCRBJ02-03*01
CTGGAGCTTGGTGACTCTGCTGTGTATTTCTGTGCCAGCAGCCAACTTAGCGGGGGCGGGACCAAAAACATTCAGTACTTCGGCGCC	CASSQLSGGGTKNIQYF	14	7.76204e-05	TCRBV03	TCRBD02-01*01	TCRBJ02-04*01
ATCCGGTCCACAAAGCTGGAGGACTCAGCCATGTACTTCTGTGCCAGCAGTGGAGTAGCGGGGGCCTACGAGCAGTACTTCGGGCCG	CASSGVAGAYEQYF	13	7.20761e-05	TCRBV02-01*01	TCRBD02-01*01	TCRBJ02-07*01
ACGATCCAGCGCACAGAGCAGCGGGACTCGGCCATGTATCGCTGTGCCAGCAGCACCAGACAGGGTGGCGGCTACACCTTCGGTTCG	CASSTRQGGGYTF	13	7.20761e-05	TCRBV07-06*01	TCRBD01-01*01	TCRBJ01-02*01
GTGAACGCCTTGGAGCTGGACGACTCGGCCCTGTATCTCTGTGCCAGCAGCTGGACTAGCGGCACAGATACGCAGTATTTTGGCCCA	CASSWTSGTDTQYF	13	7.20761e-05	TCRBV05-04*01	TCRBD02-01	TCRBJ02-03*01
AAGATCCGGTCCACAAAGCTGGAGGACTCAGCCATGTACTTCTGTGCCAGCAGTGAAGCGTTTCTCTACGAGCAGTACTTCGGGCCG	CASSEAFLYEQYF	13	7.20761e-05	TCRBV02-01*01	TCRBD02-01	TCRBJ02-07*01
CTGGAGTTGGCTGCTCCCTCCCAGACATCTGTGTACTTCTGTGCCAGCAGCCAGTCGGACAGTAATCAGCCCCAGCATTTTGGTGAT	CASSQSDSNQPQHF	13	7.20761e-05	TCRBV06-06	TCRBD01-01*01	TCRBJ01-05*01
GAGTCGCCCAGCCCCAACCAGACCTCTCTGTACTTCTGTGCCAGCACCGACCCAGCAGACAGGTATTCACCCCTCCACTTTGGGAAC	CASTDPADRYSPLHF	13	7.20761e-05	TCRBV27-01*01	TCRBD01-01*01	TCRBJ01-06*01
ATCCGCTCACCAGGCCTGGGGGACGCAGCCATGTACCTGTGTGCCACCAGCAGAGTGACTAGCTTCGATACGCAGTATTTTGGCCCA	CATSRVTSFDTQYF	13	7.20761e-05	TCRBV15-01*01	TCRBD02-01	TCRBJ02-03*01
ACCTTGGAGATCCAGTCCACGGAGTCAGGGGACACAGCACTGTATTTCTGTGCCAGCAGCAACAACTACGAGCAGTACTTCGGGCCG	CASSNNYEQYF	13	7.20761e-05	TCRBV21-01*01	TCRBD01-01*01	TCRBJ02-07*01
CAGCCCTCAGAACCCAGGGACTCAGCTGTGTACTTCTGTGCCAGCATCTGGGCTACCGTAAACACCGGGGAGCTGTTTTTTGGAGAA	CASIWATVNTGELFF	13	7.20761e-05	TCRBV12	TCRBD01-01*01	TCRBJ02-02*01
GTACCCTCTCAGACATCTGTGTACTTCTGTGCCAGCAGCCTCGGACAGAGATTCAATTATAGCAATCAGCCCCAGCATTTTGGTGAT	CASSLGQRFNYSNQPQHF	13	7.20761e-05	TCRBV06-04	TCRBD01-01*01	TCRBJ01-05*01
CAGCGCACAGAGCGGGGGGACTCAGCCGTGTATCTCTGTGCCAGCAGCTTATCCGCCAGGGGGAACACTGAAGCTTTCTTTGGACAA	CASSLSARGNTEAFF	13	7.20761e-05	TCRBV07-03*01	TCRBD01-01*01	TCRBJ01-01*01
TCCACGGAGTCAGGGGACACAGCACTGTATTTCTGTGCCAGCAGCAGCCCTGGGGCCCAGAAGTACAATGAGCAGTTCTTCGGGCCA	CASSSPGAQKYNEQFF	13	7.20761e-05	TCRBV21-01*01	TCRBD01-01*01	TCRBJ02-01*01
ACCAGTGCCCATCCTGAAGACAGCAGCTTCTACATCTGCAGTGCTAGAGAAGGCAGTAGTGGCAATCAGCCCCAGCATTTTGGTGAT	CSAREGSSGNQPQHF	13	7.20761e-05	TCRBV20	unknown	TCRBJ01-05*01
GGTGACTCTGCTGTGTATTTCTGTGCCAGCAGCTCCTCCTATCCAGGACAGGGAGGACTGTCCGGAAACACCATATATTTTGGAGAG	CASSSSYPGQGGLSGNTIYF	13	7.20761e-05	TCRBV03	TCRBD01-01*01	TCRBJ01-03*01
ATCCTGAGGATCCAGCAGGTAGTGCGAGGAGATTCGGCAGCTTATTTCTGTGCCAGCTCACCGAACACTGAAGCTTTCTTTGGACAA	CASSPNTEAFF	13	7.20761e-05	TCRBV18-01*01	unknown	TCRBJ01-01*01
ATGAATGTGAGCACCTTGGAGCTGGGGGACTCGGCCCTTTATCTTTGCGCCAGCAGCATGACGACGATCGAGCAGTACTTCGGGCCG	CASSMTTIEQYF	13	7.20761e-05	TCRBV05-01*01	unknown	TCRBJ02-07*01
CGGTCCACAAAGCTGGAGGACTCAGCCATGTACTTCTGTGCCAGCAGTTCTACTAGGGGACCAAGGGGTGAAGCTTTCTTTGGACAA	CASSSTRGPRGEAFF	13	7.20761e-05	TCRBV02-01*01	unknown	TCRBJ01-01*01
CAGCCAGAAGACTCAGCCCTGTATCTCTGCGCCAGCAGCCAAGATGCTGGACAGGGGAGTACTAATGAAAAACTGTTTTTTGGCAGT	CASSQDAGQGSTNEKLFF	13	7.20761e-05	TCRBV04-01*01	TCRBD01-01*01	TCRBJ01-04*01
AACGCCTTGGAGCTGGACGACTCGGCCCTGTATCTCTGTGCCAGCAGCTTGGCGGCAGGGCCTAATGAAAAACTGTTTTTTGGCAGT	CASSLAAGPNEKLFF	13	7.20761e-05	TCRBV05-04*01	TCRBD01-01*01	TCRBJ01-04*01
AGGATCCAGCAGGTAGTGCGAGGAGATTCGGCAGCTTATTTCTGTGCCAGCACACGGGACGGGATCACTGAAGCTTTCTTTGGACAA	CASTRDGITEAFF	13	7.20761e-05	TCRBV18-01*01	unknown	TCRBJ01-01*01
TCCACTCTGACAGTGACCAGTGCCCATCCTGAAGACAGCAGCTTCTACATCTGCAGTGCTAGTTACGATGAAGCTTTCTTTGGACAA	CSASYDEAFF	13	7.20761e-05	TCRBV20-01*01	unknown	TCRBJ01-01*01
GTGAGCACCTTGGAGCTGGGGGACTCGGCCCTTTATCTTTGCGCCAGCAGCTTGTTTACTAGCGGGCAGGTCCAGTACTTCGGGCCA	CASSLFTSGQVQYF	13	7.20761e-05	TCRBV05-01*01	TCRBD02-01	TCRBJ02-05*01
ATCCAGCCCTCAGAACCCAGGGACTCAGCTGTGTACTTCTGTGCCAGCAGCCAAGGGGTACTGAACACTGAAGCTTTCTTTGGACAA	CASSQGVLNTEAFF	13	7.20761e-05	TCRBV12	TCRBD01-01*01	TCRBJ01-01*01
CTGAGCTCTCTGGAGCTGGGGGACTCAGCTTTGTATTTCTGTGCCAGCAGCGGCCAGGGTAGCACAGATACGCAGTATTTTGGCCCA	CASSGQGSTDTQYF	13	7.20761e-05	TCRBV09-01	TCRBD01-01*01	TCRBJ02-03*01
AGGCTGGAGTTGGCTGCTCCCTCCCAGACATCTGTGTACTTCTGTGCCAGCAGTTACAAACAGAACACTGAAGCTTTCTTTGGACAA	CASSYKQNTEAFF	13	7.20761e-05	TCRBV06-06	TCRBD01-01*01	TCRBJ01-01*01
AAGATCCAGCCTGCAAAGCTTGAGGACTCGGCCGTGTATCTCTGTGCCAGCAGCTTAGGATTCTCTGAGACCCAGTACTTCGGGCCA	CASSLGFSETQYF	13	7.20761e-05	TCRBV11-02*02	unknown	TCRBJ02-05*01
CTGCTGTCGGCTGCTCCCTCCCAGACATCTGTGTACTTCTGTGCCAGCATCCAAAGTGGAGAGAACACTGAAGCTTTCTTTGGACAA	CASIQSGENTEAFF	13	7.20761e-05	TCRBV06-05*01	TCRBD02-01*02	TCRBJ01-01*01
CACGCCCTGCAGCCAGAAGACTCAGCCCTGTATCTCTGCGCCAGCAGCCCGTCGGGACAGAGCTCCTACGAGCAGTACTTCGGGCCG	CASSPSGQSSYEQYF	13	7.20761e-05	TCRBV04-01*01	TCRBD01-01*01	TCRBJ02-07*01
ATCCAGCGCACACAGCAGGAGGACTCCGCCGTGTATCTCTGTGCCAGCGTTAACCTTGGGCCTGTAAAGACCCAGTACTTCGGGCCA	CASVNLGPVKTQYF	13	7.20761e-05	TCRBV07-08*01	TCRBD01-01*01	TCRBJ02-05*01
AATGTGAACGCCTTGGAGCTGGACGACTCGGCCCTGTATCTCTGTGCCAGCAGCTTTACAGGGGGAAACACCATATATTTTGGAGAG	CASSFTGGNTIYF	13	7.20761e-05	TCRBV05-04*01	TCRBD01-01*01	TCRBJ01-03*01
AAGATCCAGCCCTCAGAACCCAGGGACTCAGCTGTGTATTTTTGTGCTAGTGGTTTGGCGAACACCGGGGAGCTGTTTTTTGGAGAA	CASGLANTGELFF	13	7.20761e-05	TCRBV12-05*01	unknown	TCRBJ02-02*01
ATCCAGCCCTCAGAACCCAGGGACTCAGCTGTGTACTTCTGTGCCAGCAGTTTTACAGCACGGGGGAACATTCAGTACTTCGGCGCC	CASSFTARGNIQYF	13	7.20761e-05	TCRBV12	TCRBD02-01*01	TCRBJ02-04*01
CTGACCCTGGAGTCTGCCAGGCCCTCACATACCTCTCAGTACCTCTGTGCCAGCAGTGATTCGACAGTTTTCCAGTACTTCGGGCCG	CASSDSTVFQYF	13	7.20761e-05	TCRBV25-01*01	TCRBD01-01*01	TCRBJ02-07*01
ATCCAGCGCACACAGCAGGAGGACTCGGCCGTGTATCTCTGTGCCAGCAGCTTGGTCAGCTCTTCTTACGAGCAGTACTTCGGGCCG	CASSLVSSSYEQYF	13	7.20761e-05	TCRBV07-02*01	unknown	TCRBJ02-07*01
GCCTTGTTGCTGGGGGACTCGGCCCTGTATCTCTGTGCCAGCAGCTCAGGACTAGCGGGGCCTACAGATACGCAGTATTTTGGCCCA	CASSSGLAGPTDTQYF	13	7.20761e-05	TCRBV05-05*01	TCRBD02-01*01	TCRBJ02-03*01
ACAGTGACCAGTGCCCATCCTGAAGACAGCAGCTTCTACATCTGCAGTGCTACAATTATAAACACCGGGGAGCTGTTTTTTGGAGAA	CSATIINTGELFF	13	7.20761e-05	TCRBV20	unknown	TCRBJ02-02*01
CGCTCACCAGGCCTGGGGGACGCAGCCATGTACCTGTGTGCCACCAGCAGAGATCCCTCAGGCAATCAGCCCCAGCATTTTGGTGAT	CATSRDPSGNQPQHF	13	7.20761e-05	TCRBV15-01*01	TCRBD01-01*01	TCRBJ01-05*01
CTGGAGTCGCCCAGCCCCAACCAGACCTCTCTGTACTTCTGTGCCAGCAGTTTAAGGCCAGCCCGGACTGAAGCTTTCTTTGGACAA	CASSLRPARTEAFF	13	7.20761e-05	TCRBV27-01*01	unknown	TCRBJ01-01*01
ATCAATTCCCTGGAGCTTGGTGACTCTGCTGTGTATTTCTGTGCCAGCAGCCCCCACGGTGGGGCGCGGTTAGCTTTCTTTGGACAA	CASSPHGGARLAFF	13	7.20761e-05	TCRBV03	TCRBD01-01*01	TCRBJ01-01*01
TCTGCTGTACCCTCTCAGACATCTGTGTACTTCTGTGCCAGCAGTGATTCCCCTAGCGGGGACACAGATACGCAGTATTTTGGCCCA	CASSDSPSGDTDTQYF	13	7.20761e-05	TCRBV06-04	TCRBD02-01*01	TCRBJ02-03*01
GAGTCCGCTACCAGCTCCCAGACATCTGTGTACTTCTGTGCCATCAGTGGTGACGGGAGCTCCTACAATGAGCAGTTCTTCGGGCCA	CAISGDGSSYNEQFF	13	7.20761e-05	TCRBV10-03*01	TCRBD02-01*02	TCRBJ02-01*01
TCGGCTGCTCCCTCCCAGACATCTGTGTACTTCTGTGCCAGCACACTTAGTCATGCGACGAACACCGGGGAGCTGTTTTTTGGAGAA	CASTLSHATNTGELFF	13	7.20761e-05	TCRBV06	TCRBD02-01	TCRBJ02-02*01
ATCCGGTCCACAAAGCTGGAGGACTCAGCCATGTACTTCTGTGCCAGCAGCCTCGGGACAGTTAATGAAAAACTGTTTTTTGGCAGT	CASSLGTVNEKLFF	13	7.20761e-05	TCRBV02-01*01	TCRBD01-01*01	TCRBJ01-04*01
CAGCGCACAGAGCAGGGGGACTCAGCCGTGTATCTCCGTGCCAGCAGCTCCGCCCCTAGCTCTGGAAACACCATATATTTTGGAGAG	RASSSAPSSGNTIYF	13	7.20761e-05	TCRBV07-03*02	TCRBD02-01	TCRBJ01-03*01
ATGAATGTGAGCACCTTGGAGCTGGGGGACTCGGCCCTTTATCTTTGCGCCAGCAGCTGGGACAGCTATGGCTACACCTTCGGTTCG	CASSWDSYGYTF	13	7.20761e-05	TCRBV05-01*01	TCRBD01-01*01	TCRBJ01-02*01
CTGCTGTCGGCTGCTCCCTCCCAGACATCTGTGTACTTCTGTGCCAGCAGCCAGGGAGAGGGGGCCTACGAGCAGTACTTCGGGCCG	CASSQGEGAYEQYF	13	7.20761e-05	TCRBV06-05*01	TCRBD01-01*01	TCRBJ02-07*01
GTGAGCACCTTGGAGCTGGGGGACTCGGCCCTTTATCTTTGCGCCAGCAGCTTAGCAGGGCCCCAAGAGACCCAGTACTTCGGGCCA	CASSLAGPQETQYF	13	7.20761e-05	TCRBV05-01*01	TCRBD01-01*01	TCRBJ02-05*01
CACATCAATTCCCTGGAGCTTGGTGACTCTGCTGTGTATTTCTGTGCCAGCAGCCGGACTAACTCCTACGAGCAGTACTTCGGGCCG	CASSRTNSYEQYF	13	7.20761e-05	TCRBV03	TCRBD02-01	TCRBJ02-07*01
CTCAGGCTGGAGTCGGCTGCTCCCTCCCAGACATCTGTGTACTTCTGTGCCAGCAGTGAGATCGGAATGACGCAGTATTTTGGCCCA	CASSEIGMTQYF	13	7.20761e-05	TCRBV06-01*01	unknown	TCRBJ02-03*01
ACTGTGAGCAACATGAGCCCTGAAGACAGCAGCATATATCTCTGCAGCGATCTCGGAGGGGTGAACACTGAAGCTTTCTTTGGACAA	CSDLGGVNTEAFF	13	7.20761e-05	TCRBV29-01*01	TCRBD02-01*02	TCRBJ01-01*01
AATGTGAATGCCTTGGAGCTGGAGGACTCGGCCCTGTATCTCTGTGCCAGCAGCTTGTACGGGGGCACTGAAGCTTTCTTTGGACAA	CASSLYGGTEAFF	13	7.20761e-05	TCRBV05-08*01	TCRBD02-01*01	TCRBJ01-01*01
ATCCAGCGCACACAGCAGGAGGACTCCGCCGTGTATCTCTGTGCCAGCAGCTTACAACAGGGGCACTACGAGCAGTACTTCGGGCCG	CASSLQQGHYEQYF	13	7.20761e-05	TCRBV07-08*01	TCRBD01-01*01	TCRBJ02-07*01
TCCCTGGAGCTTGGTGACTCTGCTGTGTATTTCTGTGCCAGCAGCCAAGGGTCAAGCGGGGGGGCCGGGACCCAGTACTTCGGGCCA	CASSQGSSGGAGTQYF	13	7.20761e-05	TCRBV03	TCRBD02-01*01	TCRBJ02-05*01
AATGTGAGCACCTTGGAGCTGGGGGACTCGGCCCTTTATCTTTGCGCCAGCAGCTTAGGACAAGATTACGAGCAGTACTTCGGGCCG	CASSLGQDYEQYF	13	7.20761e-05	TCRBV05-01*01	TCRBD01-01*01	TCRBJ02-07*01
CTGAAGATCCGGTCCACAAAGCTGGAGGACTCAGCCATGTACTTCTGTGCCAGCAGCCCCCTCGGAAACACCATATATTTTGGAGAG	CASSPLGNTIYF	13	7.20761e-05	TCRBV02-01*01	TCRBD02-01	TCRBJ01-03*01
CTGTCGGCTGCTCCCTCCCAGACATCTGTGTACTTCTGTGCCAGCAGTTACTCGTGGTCTGGTTCCTACGAGCAGTACTTCGGGCCG	CASSYSWSGSYEQYF	13	7.20761e-05	TCRBV06-05*01	unknown	TCRBJ02-07*01
ACTGTGAGCAACATGAGCCCTGAAGACAGCAGCATATATCTCTGCAGCGCCAGACTAGGAAGCTCCTACGAGCAGTACTTCGGGCCG	CSARLGSSYEQYF	13	7.20761e-05	TCRBV29-01*01	TCRBD02-01	TCRBJ02-07*01
CTGACAGTGACCAGTGCCCATCCTGAAGACAGCAGCTTCTACATCTGCAGTGCTCCTACAGGGGTGGGGGAGCTGTTTTTTGGAGAA	CSAPTGVGELFF	13	7.20761e-05	TCRBV20	TCRBD01-01*01	TCRBJ02-02*01
CTGACAGTGACCAGTGCCCATCCTGAAGACAGCAGCTTCTACATCTGCAGTGCTAGAGACTCTGGAAACACCATATATTTTGGAGAG	CSARDSGNTIYF	13	7.20761e-05	TCRBV20	unknown	TCRBJ01-03*01
ACCAGTGCCCATCCTGAAGACAGCAGCTTCTACATCTGCAGTGCTACCCCCCGGACAGGGATCAATCAGCCCCAGCATTTTGGTGAT	CSATPRTGINQPQHF	13	7.20761e-05	TCRBV20	TCRBD01-01*01	TCRBJ01-05*01
CTGGAGTCCGCTACCAGCTCCCAGACATCTGTGTACTTCTGTGCCATCAGTTCTTCCCCGGTGAACACTGAAGCTTTCTTTGGACAA	CAISSSPVNTEAFF	13	7.20761e-05	TCRBV10-03*01	TCRBD02-01	TCRBJ01-01*01
ACAGTGACCAGTGCCCATCCTGAAGACAGCAGCTTCTACATCTGCAGTGCTAGAGTCGGGGACCTCGGGGGCTACACCTTCGGTTCG	CSARVGDLGGYTF	13	7.20761e-05	TCRBV20	unknown	TCRBJ01-02*01
AAGGTGCAGCCTGCAGAACTGGAGGATTCTGGAGTTTATTTCTGTGCCAGCAGCCAAGTCTACAGTGCTGAAGCTTTCTTTGGACAA	CASSQVYSAEAFF	13	7.20761e-05	TCRBV14-01*01	TCRBD01-01*01	TCRBJ01-01*01
ACATCGGCCCAAAAGAACCCGACAGCTTTCTATCTCTGTGCCAGTAGTATGGGACTAGCGCAGTCAAGGGAGCAGTTCTTCGGGCCA	CASSMGLAQSREQFF	13	7.20761e-05	TCRBV19-01	TCRBD02-01	TCRBJ02-01*01
GAGTCTGCTGCCTCCTCCCAGACATCTGTATATTTCTGCGCCAGCCTCCAGTCCAAACAACGTAACTATGGCTACACCTTCGGTTCG	CASLQSKQRNYGYTF	13	7.20761e-05	TCRBV10-01	TCRBD01-01*01	TCRBJ01-02*01
CAGCGCACACAGCAGGAGGACTCGGCCGTGTATCTCTGTGCCAGCAGCCCTTCAGGGGGTAATAATTCACCCCTCCACTTTGGGAAC	CASSPSGGNNSPLHF	13	7.20761e-05	TCRBV07-02*01	TCRBD01-01*01	TCRBJ01-06*01
GAACTGAACATGAGCTCCTTGGAGCTGGGGGACTCAGCCCTGTACTTCTGTGCCAGCAGCTTCGACAGCGAAGCTTTCTTTGGACAA	CASSFDSEAFF	13	7.20761e-05	TCRBV13-01*01	TCRBD01-01*01	TCRBJ01-01*01
CAGCCTGCAGAACTGGAGGATTCTGGAGTTTATTTCTGTGCCAGCAGCCCATTCATGGGGGGCAACACTGAAGCTTTCTTTGGACAA	CASSPFMGGNTEAFF	13	7.20761e-05	TCRBV14-01*01	unknown	TCRBJ01-01*01
CTGGAGTCGGCTGCTCCCTCCCAGACATCTGTGTACTTCTGTGCCAGCAGTGACGGATACTCTGGAAACACCATATATTTTGGAGAG	CASSDGYSGNTIYF	13	7.20761e-05	TCRBV06-01*01	unknown	TCRBJ01-03*01
GTGACCAGTGCCCATCCTGAAGACAGCAGCTTCTACATCTGCAGTGCTCGCGACGGAGGGGTTAATTCACCCCTCCACTTTGGGAAC	CSARDGGVNSPLHF	13	7.20761e-05	TCRBV20	TCRBD02-01*02	TCRBJ01-06*01
CTGCAGCCAGAAGACTCGGCCCTGTATCTCTGCGCCAGCAGCCAATCGACAGGGAGTAATACTGGAAACACCATATATTTTGGAGAG	CASSQSTGSNTGNTIYF	13	7.20761e-05	TCRBV04-03*01	TCRBD01-01*01	TCRBJ01-03*01
AACCTGAGCTCTCTGGAGCTGGGGGACTCAGCTTTGTATTTCTGTGCCAGCAGCGTAGTCGTTGGGACTGAAGCTTTCTTTGGACAA	CASSVVVGTEAFF	13	7.20761e-05	TCRBV09-01	unknown	TCRBJ01-01*01
TTGGAGATCCAGCGCACAGAGCAGGGGGACTCGGCCATGTATCTCTGTGCCAGCAGATACAGGGGCAATGAGCAGTTCTTCGGGCCA	CASRYRGNEQFF	13	7.20761e-05	TCRBV07-09	TCRBD01-01*01	TCRBJ02-01*01
AGCTCTCTGGAGCTGGGGGACTCAGCTTTGTATTTCTGTGCCAGCAGCGTAGGCGGAAACAGGGGAGCACCCCTCCACTTTGGGAAC	CASSVGGNRGAPLHF	13	7.20761e-05	TCRBV09-01	TCRBD01-01*01	TCRBJ01-06*01
CTGGAGTCGGCTGCTCCCTCCCAGACATCTGTGTACTTCTGTGCCAGCATCCCGACAGGGTCTAACTATGGCTACACCTTCGGTTCG	CASIPTGSNYGYTF	13	7.20761e-05	TCRBV06-01*01	TCRBD01-01*01	TCRBJ01-02*01
CGCACACAGCAGGAGGACTCGGCCGTGTATCTCTGTGCCAGCAGCCCCCAGCATTTCGGGCGGGGCTACGAGCAGTACTTCGGGCCG	CASSPQHFGRGYEQYF	13	7.20761e-05	TCRBV07-02*01	TCRBD02-01*01	TCRBJ02-07*01
CAGCGCACACAGCAGGAGGACTCGGCCGTGTATCTCTGTGCCAGCAGCTTAGCGACCGGACAACTCTATGGCTACACCTTCGGTTCG	CASSLATGQLYGYTF	13	7.20761e-05	TCRBV07-02*01	TCRBD01-01*01	TCRBJ01-02*01
GAGATCCAGCGCACAGAGCAGGGGGACTCGGCCATGTATCTCTGTGCCAGCAGCTTGAACAGGGACCGAGGCTACACCTTCGGTTCG	CASSLNRDRGYTF	13	7.20761e-05	TCRBV07-09	TCRBD01-01*01	TCRBJ01-02*01
AGCCCCAACCAGACCTCTCTGTACTTCTGTGCCAGCAGTTTGGCCAGTACTAGTCAGGGCAGCCGCTATGGCTACACCTTCGGTTCG	CASSLASTSQGSRYGYTF	13	7.20761e-05	TCRBV27-01*01	unknown	TCRBJ01-02*01
CTGCTGTCGGCTGCTCCCTCCCAGACATCTGTGTACTTCTGTGCCAGCAGTAACTGGGGGGGGCAAACTGAAGCTTTCTTTGGACAA	CASSNWGGQTEAFF	13	7.20761e-05	TCRBV06-05*01	TCRBD02-01*01	TCRBJ01-01*01
TTGTTGCTGGGGGACTCGGCCCTGTATCTCTGTGCCAGCAGCTTGGTGGCCAGCGGAACGTTCGGCGGGGAGCTGTTTTTTGGAGAA	CASSLVASGTFGGELFF	13	7.20761e-05	TCRBV05-05*01	TCRBD02-01	TCRBJ02-02*01
AACGCCTTGGAGCTGGACGACTCGGCCCTGTATCTCTGTGCCAGCAGCTTCTCCGGGACAGGGGCTTCACCCCTCCACTTTGGGAAC	CASSFSGTGASPLHF	13	7.20761e-05	TCRBV05-04*01	TCRBD01-01*01	TCRBJ01-06*01
GCAAAGCTTGAGGACTCGGCCGTGTATCTCTGTGCCAGCAGCTACGTCCCGGGACAGGGAGGGGGTGGAGAGCAGTACTTCGGGCCG	CASSYVPGQGGGGEQYF	13	7.20761e-05	TCRBV11-02*02	TCRBD01-01*01	TCRBJ02-07*01
CAGCGCACAGAGCGGGGGGACTCAGCCGTGTATCTCTGTGCCAGCAGCTTCGGGACGCAGGGAAACACTGAAGCTTTCTTTGGACAA	CASSFGTQGNTEAFF	13	7.20761e-05	TCRBV07-03*01	unknown	TCRBJ01-01*01
TTGGAGTCGGCTGCTCCCTCCCAAACATCTGTGTACTTCTGTGCCAGCAGGAGACAGGGGGTTCCCTACGAGCAGTACTTCGGGCCG	CASRRQGVPYEQYF	13	7.20761e-05	TCRBV06	TCRBD01-01*01	TCRBJ02-07*01
CTGAGCTCTCTGGAGCTGGGGGACTCAGCTTTGTATTTCTGTGCCAGCAGCGTAAAGGGGAAGCAAGAGACCCAGTACTTCGGGCCA	CASSVKGKQETQYF	13	7.20761e-05	TCRBV09-01	TCRBD01-01*01	TCRBJ02-05*01
AAGATCCAGCCCTCAGAACCCAGGGACTCAGCTGTGTACTTCTGTGCCAGCAGTTTATCAGGGAAGAGCGAGCAGTACTTCGGGCCG	CASSLSGKSEQYF	13	7.20761e-05	TCRBV12	TCRBD01-01*01	TCRBJ02-07*01
AAGATCCAGCCCTCAGAACCCAGGGACTCAGCTGTGTACTTCTGTGCCAGCAGTCTGGACGGGTTTTATGGCTACACCTTCGGTTCG	CASSLDGFYGYTF	13	7.20761e-05	TCRBV12	unknown	TCRBJ01-02*01
ATCCGGTCCACAAAGCTGGAGGACTCAGCCATGTACTTCTGTGCCAGCCACGCTCGGCAGGGGGGTTCACCCCTCCACTTTGGGAAC	CASHARQGGSPLHF	13	7.20761e-05	TCRBV02-01*01	TCRBD01-01*01	TCRBJ01-06*01
AGGCTGGAGTTGGCTGCTCCCTCCCAGACATCTGTGTACTTCTGTGCCAGCGGGGGACAGGACTACAATGAGCAGTTCTTCGGGCCA	CASGGQDYNEQFF	13	7.20761e-05	TCRBV06-06	TCRBD01-01*01	TCRBJ02-01*01
ACCTTGGAGATCCAGCGCACAGAGCAGGGGGACTCGGCCATGTATCTCTGTGCCAGCAGGGGGGAAAACGAGCAGTACTTCGGGCCG	CASRGENEQYF	13	7.20761e-05	TCRBV07-09	unknown	TCRBJ02-07*01
CTGCTGTCGGCTGCTCCCTCCCAGACATCTGTGTACTTCTGTGCCAGCAGTTGGGGACAGGGGGCCTCTGAAGCTTTCTTTGGACAA	CASSWGQGASEAFF	13	7.20761e-05	TCRBV06-05*01	TCRBD01-01*01	TCRBJ01-01*01
CTGGAGTCGCCCAGCCCCAACCAGACCTCTCTGTACTTCTGTGCCAGCAGCCGTGGACAGGACTATGAAAAACTGTTTTTTGGCAGT	CASSRGQDYEKLFF	13	7.20761e-05	TCRBV27-01*01	TCRBD01-01*01	TCRBJ01-04*01
GTGACCAGTGCCCATCCTGAAGACAGCAGCTTCTACATCTGCAGTGCTCCGGGACTAGCGGTGAACAATGAGCAGTTCTTCGGGCCA	CSAPGLAVNNEQFF	13	7.20761e-05	TCRBV20	TCRBD02-01	TCRBJ02-01*01
GTGACATCGGCCCAAAAGAACCCGACAGCTTTCTATCTCTGTGCCAGTAGTATCAGTCAGCCCCTATCACCCCTCCACTTTGGGAAC	CASSISQPLSPLHF	13	7.20761e-05	TCRBV19-01	unknown	TCRBJ01-06*01
GAGTCGGCTGCTCCCTCCCAGACATCTGTGTACTTCTGTGCCAGCAGTGAATTAGCGGGGGGGCCAGATACGCAGTATTTTGGCCCA	CASSELAGGPDTQYF	13	7.20761e-05	TCRBV06-01*01	TCRBD02-01*01	TCRBJ02-03*01
CAGCGCACACAGCAGGAGGACTCGGCCGTGTATCTCTGTGCCAGCAGCTTAGCACCGGGACAACACGGGGAGCTGTTTTTTGGAGAA	CASSLAPGQHGELFF	13	7.20761e-05	TCRBV07-02*01	TCRBD01-01*01	TCRBJ02-02*01
CAGCAGGTAGTGCGAGGAGATTCGGCAGCTTATTTCTGTGCCAGCTCACTATCTTGGGGGCAGGATACTGAAGCTTTCTTTGGACAA	CASSLSWGQDTEAFF	13	7.20761e-05	TCRBV18-01*01	TCRBD01-01*01	TCRBJ01-01*01
CGGTCCACAAAGCTGGAGGACTCAGCCATGTACTTCTGTGCCAGCAGTGGTCAGCGGGGGGGCATGGAGACCCAGTACTTCGGGCCA	CASSGQRGGMETQYF	13	7.20761e-05	TCRBV02-01*01	TCRBD02-01*01	TCRBJ02-05*01
AGCACCTTGGAGCTGGGGGACTCGGCCCTTTATCTTTGCGCCAGCAGCCGCGGTGGAGACCTTACCTCCGAGCAGTACTTCGGGCCG	CASSRGGDLTSEQYF	13	7.20761e-05	TCRBV05-01*01	TCRBD02-01	TCRBJ02-07*01
CGCACAGAGCAGGGGGACTCGGCCATGTATCTCTGTGCCAGCAGCTTGACAGGGGCGTCCGGCACAGATACGCAGTATTTTGGCCCA	CASSLTGASGTDTQYF	13	7.20761e-05	TCRBV07-09	TCRBD01-01*01	TCRBJ02-03*01
CTGAAGATCCGGTCCACAAAGCTGGAGGACTCAGCCATGTACTTCTGTGCCAGCAGCCCGACTAGCAATGAGCAGTTCTTCGGGCCA	CASSPTSNEQFF	13	7.20761e-05	TCRBV02-01*01	TCRBD02-01	TCRBJ02-01*01
GTGAGCACCTTGGAGCTGGGGGACTCGGCCCTTTATCTTTGCGCCAGCAGTACGGGACCGACCCCCGGGGAGCTGTTTTTTGGAGAA	CASSTGPTPGELFF	13	7.20761e-05	TCRBV05-01*01	unknown	TCRBJ02-02*01
TCGGCCCAAAAGAACCCGACAGCTTTCTATCTCTGTGCCAGTAGTATAGTTGCGGGACAGGGGTATCAGCCCCAGCATTTTGGTGAT	CASSIVAGQGYQPQHF	13	7.20761e-05	TCRBV19-01	TCRBD01-01*01	TCRBJ01-05*01
AGCAACATGAGCCCTGAAGACAGCAGCATATATCTCTGCAGCGCCACGTGGGGGAGGGGGCAGGTGGATACGCAGTATTTTGGCCCA	CSATWGRGQVDTQYF	13	7.20761e-05	TCRBV29-01*01	unknown	TCRBJ02-03*01
AGGCTGGAGTCGGCTGCTCCCTCCCAGACATCTGTGTACTTCTGTGCCAGCAGTGAAACGTTGCGGCAGCCCCAGCATTTTGGTGAT	CASSETLRQPQHF	13	7.20761e-05	TCRBV06-01*01	TCRBD02-01	TCRBJ01-05*01
AAGATCCAGCGCACAGAGCGGGGGGACTCAGCCGTGTATCTCTGTGCCAGCAGTTGGGGGCCGGGAGAAAAACTGTTTTTTGGCAGT	CASSWGPGEKLFF	13	7.20761e-05	TCRBV07-03*01	TCRBD01-01*01	TCRBJ01-04*01
AAGATCCAGCGCACAGAGCGGGGGGACTCAGCCGTGTATCTCTGTGCCAGCAGCCATGAACACGGTCAGCCCCAGCATTTTGGTGAT	CASSHEHGQPQHF	13	7.20761e-05	TCRBV07-03*01	unknown	TCRBJ01-05*01
GTGAGCACCTTGGAGCTGGGGGACTCGGCCCTTTATCTTTGCGCCAGCAGCTCGGGGGACGGTGACACTGAAGCTTTCTTTGGACAA	CASSSGDGDTEAFF	13	7.20761e-05	TCRBV05-01*01	TCRBD02-01*01	TCRBJ01-01*01
CTGAGCTCTCTGGAGCTGGGGGACTCAGCTTTGTATTTCTGTGCCAGCAGCGTAGACAGGGCAGCGGATGGCTACACCTTCGGTTCG	CASSVDRAADGYTF	13	7.20761e-05	TCRBV09-01	TCRBD01-01*01	TCRBJ01-02*01
TTGGCGTCTGCTGTACCCTCTCAGACATCTGTGTACTTCTGTGCCAGCAGTGACTCGACAGGGCCAGATACGCAGTATTTTGGCCCA	CASSDSTGPDTQYF	13	7.20761e-05	TCRBV06-04	TCRBD01-01*01	TCRBJ02-03*01
AGCTCTCTGGAGCTGGGGGACTCAGCTTTGTATTTCTGTGCCAGCAGCGTCGGGACAGTTAGCTCCTACGAGCAGTACTTCGGGCCG	CASSVGTVSSYEQYF	13	7.20761e-05	TCRBV09-01	TCRBD01-01*01	TCRBJ02-07*01
CTGAAGATCCAGCCCTCAGAACCCAGGGACTCAGCTGTGTACTTCTGTGCCAGCAGTTTAGCTGGAAACACCATATATTTTGGAGAG	CASSLAGNTIYF	12	6.65318e-05	TCRBV12	unknown	TCRBJ01-03*01
AACCTGAGCTCTCTGGAGCTGGGGGACTCAGCTTTGTATTTCTGTGCCAGCAGCGAGTCCAGGGTGGGGGAGCAGTACTTCGGGCCG	CASSESRVGEQYF	12	6.65318e-05	TCRBV09-01	TCRBD01-01*01	TCRBJ02-07*01
TCGGCCCAAAAGAACCCGACAGCTTTCTATCTCTGTGCCAGTAAGCCTCGGGGGGCCAAAAGCAATCAGCCCCAGCATTTTGGTGAT	CASKPRGAKSNQPQHF	12	6.65318e-05	TCRBV19-01	TCRBD02-01*01	TCRBJ01-05*01
GTGACATCGGCCCAAAAGAACCCGACAGCTTTCTATCTCTGTGCCAGTAGGGAACAGGGGTTCGGGGAGACCCAGTACTTCGGGCCA	CASREQGFGETQYF	12	6.65318e-05	TCRBV19-01	TCRBD01-01*01	TCRBJ02-05*01
CAGCGCACAGAGCAGGGGGACTCGGCCATGTATCTCTGTGCCAGCAGCTTAGAGAGGCTACTCTACAATGAGCAGTTCTTCGGGCCA	CASSLERLLYNEQFF	12	6.65318e-05	TCRBV07-09	TCRBD02-01*02	TCRBJ02-01*01
ATCCAGCGCACAGAGCAGGGGGACTCGGCCATGTATCTCTGTGCCAGCAGCTTAGGGACTAGCGCCTTTGAGCAGTTCTTCGGGCCA	CASSLGTSAFEQFF	12	6.65318e-05	TCRBV07-09	TCRBD02-01	TCRBJ02-01*01
ACATCGGCCCAAAAGAACCCGACAGCTTTCTATCTCTGTGCCAGTAGTATAAACCCGAACTCCTACAATGAGCAGTTCTTCGGGCCA	CASSINPNSYNEQFF	12	6.65318e-05	TCRBV19-01	unknown	TCRBJ02-01*01
AAGATCCGGTCCACAAAGCTGGAGGACTCAGCCATGTACTTCTGTGCCAGCAATGACCGTAGCAATCAGCCCCAGCATTTTGGTGAT	CASNDRSNQPQHF	12	6.65318e-05	TCRBV02-01*01	TCRBD02-01	TCRBJ01-05*01
GTGAGCACCTTGGAGCTGGGGGACTCGGCCCTTTATCTTTGCGCCAGCAGCTTGTCCCGGGGGCTAGGCGAGCAGTACTTCGGGCCG	CASSLSRGLGEQYF	12	6.65318e-05	TCRBV05-01*01	unknown	TCRBJ02-07*01
GTGACCAGTGCCCATCCTGAAGACAGCAGCTTCTACATCTGCAGTGCTCCATGGCAGGCCATGAACACTGAAGCTTTCTTTGGACAA	CSAPWQAMNTEAFF	12	6.65318e-05	TCRBV20	TCRBD01-01*01	TCRBJ01-01*01
CTGCTGTCGGCTGCTCCCTCCCAGACATCTGTGTACTTCTGTGCCAGCAGTTACACCCGGTTCGGGTCACCCCTCCACTTTGGGAAC	CASSYTRFGSPLHF	12	6.65318e-05	TCRBV06-05*01	TCRBD02-01	TCRBJ01-06*01
AAGATCCAGCCCTCAGAACCCAGGGACTCAGCTGTGTACTTCTGTGCCAGCAGTTTGGGGCGCAATCAGCCCCAGCATTTTGGTGAT	CASSLGRNQPQHF	12	6.65318e-05	TCRBV12	TCRBD01-01*01	TCRBJ01-05*01
GAGTCTGCCAGGCCCTCACATACCTCTCAGTACCTCTGTGCCAGCAGTGGGGGTGGGGCAACTAATGAAAAACTGTTTTTTGGCAGT	CASSGGGATNEKLFF	12	6.65318e-05	TCRBV25-01*01	unknown	TCRBJ01-04*01
CAGCGCACACAGCAGGAGGACTCCGCCGTGTATCTCTGTGCCAGCAGCCCGGGGGGCTCTGGGGCCAACGTCCTGACTTTCGGGGCC	CASSPGGSGANVLTF	12	6.65318e-05	TCRBV07-08*01	TCRBD02-01*01	TCRBJ02-06*01
ACACAGCAGGAGGACTCGGCCGTGTATCTCTGTGCCAGCAGCCCAAGTGGGGCTAGCGGGAGCCTACAAGGGCAGTTCTTCGGGCCA	CASSPSGASGSLQGQFF	12	6.65318e-05	TCRBV07-02*01	TCRBD02-01*02	TCRBJ02-01*01
CAGCCTGCAGAACTGGAGGATTCTGGAGTTTATTTCTGTGCCAGCAGCCGAATCCTCGGAGAGAACACTGAAGCTTTCTTTGGACAA	CASSRILGENTEAFF	12	6.65318e-05	TCRBV14-01*01	TCRBD02-01*02	TCRBJ01-01*01
TCAGAACCCAGGGACTCAGCTGTGTACTTCTGTGCCAGCAGCGCGGCTAGCGGGGGGGCCGGGAGGAACATTCAGTACTTCGGCGCC	CASSAASGGAGRNIQYF	12	6.65318e-05	TCRBV12	TCRBD02-01*01	TCRBJ02-04*01
CTGGAGTCCGCTACCAGCTCCCAGACATCTGTGTACTTCTGTGCCATCAGTAGGGCGACAGGGTCGAGGGAGCAGTACTTCGGGCCG	CAISRATGSREQYF	12	6.65318e-05	TCRBV10-03*01	TCRBD01-01*01	TCRBJ02-07*01
CGCACACAGCAGGAGGACTCGGCCGTGTATCTCTGTGCCAGCAGCTTAACGTCAGGAGGCTCTGGAAACACCATATATTTTGGAGAG	CASSLTSGGSGNTIYF	12	6.65318e-05	TCRBV07-02*01	TCRBD02-01*02	TCRBJ01-03*01
ACCTTGGAGCTGGGGGACTCGGCCCTTTATCTTTGCGCCAGCAGCTTGGGCGGGACTAGCGGGACAGATACGCAGTATTTTGGCCCA	CASSLGGTSGTDTQYF	12	6.65318e-05	TCRBV05-01*01	TCRBD02-01	TCRBJ02-03*01
AGCACCTTGGAGCTGGGGGACTCGGCCCTTTATCTTTGCGCCAGCAGCTTTTCTAGCGGGGGGGCCCAGACCCAGTACTTCGGGCCA	CASSFSSGGAQTQYF	12	6.65318e-05	TCRBV05-01*01	TCRBD02-01*01	TCRBJ02-05*01
AAGATCCAGCCCTCAGAACCCAGGGACTCAGCTGTGTACTTCTGTGCCAGCAGTCCGGACAGGGGTCAGCCCCAGCATTTTGGTGAT	CASSPDRGQPQHF	12	6.65318e-05	TCRBV12	TCRBD01-01*01	TCRBJ01-05*01
CAGTCCACGGAGTCAGGGGACACAGCACTGTATTTCTGTGCCAGCAAGGCGGGGGATATCTTGGTGAATGAGCAGTTCTTCGGGCCA	CASKAGDILVNEQFF	12	6.65318e-05	TCRBV21-01*01	TCRBD02-01*01	TCRBJ02-01*01
CTAAACCTGAGCTCTCTGGAGCTGGGGGACTCAGCTTTGTATTTCTGTGCCAGCAGCGCGACCGCTTATGGCTACACCTTCGGTTCG	CASSATAYGYTF	12	6.65318e-05	TCRBV09-01	unknown	TCRBJ01-02*01
ACTCTGAAGATCCAGCCCTCAGAACCCAGGGACTCAGCTGTGTACTTCTGTGCCAGCAGCAAGGGGTATGAAGCTTTCTTTGGACAA	CASSKGYEAFF	12	6.65318e-05	TCRBV12	TCRBD01-01*01	TCRBJ01-01*01
TCCCTAGAGTCTGCCATCCCCAACCAGACAGCTCTTTACTTCTGTGCCACCAGTGGAGGGGGCAATCAGCCCCAGCATTTTGGTGAT	CATSGGGNQPQHF	12	6.65318e-05	TCRBV24	unknown	TCRBJ01-05*01
GTGAGCACCTTGGAGCTGGGGGACTCGGCCCTTTATCTTTGCGCCAGCAGCTTGGTGGGGGAGCACACTGAAGCTTTCTTTGGACAA	CASSLVGEHTEAFF	12	6.65318e-05	TCRBV05-01*01	unknown	TCRBJ01-01*01
CACGCCCTGCAGCCAGAAGACTCAGCCCTGTATCTCTGCGCCAGCAGCCATTACCGGACGGGGAATGAAAAACTGTTTTTTGGCAGT	CASSHYRTGNEKLFF	12	6.65318e-05	TCRBV04-01*01	TCRBD02-01*01	TCRBJ01-04*01
GAGTCGGCTGCTCCCTCCCAGACATCTGTGTACTTCTGTGCCAGCAGTGTGGAGGGGTCGGGCAATCAGCCCCAGCATTTTGGTGAT	CASSVEGSGNQPQHF	12	6.65318e-05	TCRBV06-01*01	TCRBD02-01*02	TCRBJ01-05*01
CTTCACCTACACACCCTGCAGCCAGAAGACTCGGCCCTGTATCTCTGTGCCAGCAGCCAAACCCCCGAAGGCTACACCTTCGGTTCG	CASSQTPEGYTF	12	6.65318e-05	TCRBV04-02*01	unknown	TCRBJ01-02*01
ACGATCCAGCGCACACAGCAGGAGGACTCGGCCGTGTATCTCTGTGCCAGCAGCGTAGGACCTAATTCACCCCTCCACTTTGGGAAC	CASSVGPNSPLHF	12	6.65318e-05	TCRBV07-02*01	unknown	TCRBJ01-06*01
CAGCCTGCAAAGCTTGAGGACTCGGCCGTGTATCTCTGTGCCAGCAGCGCTCCCGGTGGCGAGGCGGAAGGCTACACCTTCGGTTCG	CASSAPGGEAEGYTF	12	6.65318e-05	TCRBV11-02*02	TCRBD02-01	TCRBJ01-02*01
GCCATGTATCTCTGTGCCAGCAGCGAAAAGGTACAGGGGGTTAGGACTAGCGGGAAGACCTCCTACAATGAGCAGTTCTTCGGGCCA	CASSEKVQGVRTSGKTSYNEQFF	12	6.65318e-05	unknown	TCRBD02-01*02	TCRBJ02-01*01
CTGAGCTCTCTGGAGCTGGGGGACTCAGCTTTGTATTTCTGTGCCAGCAGCGTAGGAACCCTTAATGAAAAACTGTTTTTTGGCAGT	CASSVGTLNEKLFF	12	6.65318e-05	TCRBV09-01	unknown	TCRBJ01-04*01
CTACACGCCCTGCAGCCAGAAGACTCAGCCCTGTATCTCTGCGCCAGCAGCCAAGTTGAGGGCCACAATGAGCAGTTCTTCGGGCCA	CASSQVEGHNEQFF	12	6.65318e-05	TCRBV04-01*01	TCRBD02-01*02	TCRBJ02-01*01
GTGCAGCCTGCAGAACTGGAGGATTCTGGAGTTTATTTCTGTGCCAGCAGCCGGCGGGGGCCCTCCTACGAGCAGTACTTCGGGCCG	CASSRRGPSYEQYF	12	6.65318e-05	TCRBV14-01*01	TCRBD02-01*01	TCRBJ02-07*01
CTCAGGCTGGAGTCGGCTGCTCCCTCCCAGACATCTGTGTACTTCTGTGCCAGCAGAGGGCGGACACGAGGCTACACCTTCGGTTCG	CASRGRTRGYTF	12	6.65318e-05	TCRBV06-01*01	TCRBD01-01*01	TCRBJ01-02*01
AGCACCTTGGAGCTGGGGGACTCGGCCCTTTATCTTTGCGCCAGCAGCCCCGGACAGGGGTTAAACACTGAAGCTTTCTTTGGACAA	CASSPGQGLNTEAFF	12	6.65318e-05	TCRBV05-01*01	TCRBD01-01*01	TCRBJ01-01*01
CCTGCAAAGCTTGAGGACTCGGCCGTGTATCTCTGTGCCAGCAGCCCGTGGGGGACAGGGAACCAAGAGACCCAGTACTTCGGGCCA	CASSPWGTGNQETQYF	12	6.65318e-05	TCRBV11-02*02	TCRBD01-01*01	TCRBJ02-05*01
CTGAAGATCCGGTCCACAAAGCTGGAGGACTCAGCCATGTACTTCTGTGCCAGCAGTGGAGGAAGCTTCCGAGCTTTCTTTGGACAA	CASSGGSFRAFF	12	6.65318e-05	TCRBV02-01*01	TCRBD02-01*02	TCRBJ01-01*01
CAGCGCACACAGCAGGAGGACTCCGCCGTGTATCTCTGTGCCAGCAGCTTAGAGGGGGCCGTGGGCACTGAAGCTTTCTTTGGACAA	CASSLEGAVGTEAFF	12	6.65318e-05	TCRBV07-08*01	TCRBD01-01*01	TCRBJ01-01*01
ATCCAGCGCACACAGCAGGAGGACTCGGCCGTGTATCTCTGTGCCAGCTCAAAGGACAGGGGAGAAGAGACCCAGTACTTCGGGCCA	CASSKDRGEETQYF	12	6.65318e-05	TCRBV07-02*01	TCRBD01-01*01	TCRBJ02-05*01
ATCCAGCGCACAGAGCAGGGGGACTCGGCCATGTATCTCTGTGCCAGCAGCTTAGAACAGTATAATTCACCCCTCCACTTTGGGAAC	CASSLEQYNSPLHF	12	6.65318e-05	TCRBV07-09	TCRBD01-01*01	TCRBJ01-06*01
CGCACAGAGCAGCGGGACTCAGCCATGTATCGCTGTGCCAGCAGCTTAGGTCGACTAGTGGGGGTCGGTGAGCAGTTCTTCGGGCCA	CASSLGRLVGVGEQFF	12	6.65318e-05	TCRBV07-07*01	TCRBD02-01	TCRBJ02-01*01
CTGACAGTGACCAGTGCCCATCCTGAAGACAGCAGCTTCTACATCTGCAGTGCTAGAGATGCCCGCATACAAGCTTTCTTTGGACAA	CSARDARIQAFF	12	6.65318e-05	TCRBV20	unknown	TCRBJ01-01*01
ACCAGTGCCCATCCTGAAGACAGCAGCTTCTACATCTGCAGAGCAGCCCGGGGGGGGGCGCAGGGCACTGAAGCTTTCTTTGGACAA	CRAARGGAQGTEAFF	12	6.65318e-05	TCRBV20	TCRBD02-01*01	TCRBJ01-01*01
GTGACCAGTGCCCATCCTGAAGACAGCAGCTTCTACATCTGCAGTGCTAGAGATTGGGAGACAGGGGCGACCCAGTACTTCGGGCCA	CSARDWETGATQYF	12	6.65318e-05	TCRBV20	TCRBD01-01*01	TCRBJ02-05*01
CAGCCTGCAAAGCTTGAGGACTCGGCCGTGTATCTCTGTGCCAGCAGCTTAAGCGGGGGGATCATTCGCGAGCAGTACTTCGGGCCG	CASSLSGGIIREQYF	12	6.65318e-05	TCRBV11-02*02	TCRBD02-01*01	TCRBJ02-07*01
CTGTCGGCTGCTCCCTCCCAGACATCTGTGTACTTCTGTGCCAGCAGTCGAACAGGGGGCTCTGGAAACACCATATATTTTGGAGAG	CASSRTGGSGNTIYF	12	6.65318e-05	TCRBV06-05*01	TCRBD01-01*01	TCRBJ01-03*01
ATCCGGTCCACAAAGCTGGAGGACTCAGCCATGTACTTCTGTGCCAGCAGAACGACAGGGGGGGATTCACCCCTCCACTTTGGGAAC	CASRTTGGDSPLHF	12	6.65318e-05	TCRBV02-01*01	TCRBD01-01*01	TCRBJ01-06*01
GTGAGCACCTTGGAGCTGGGGGACTCGGCCCTTTATCTTTGCGCCAGCAGCTTGGGACAGGTGGACAATGAGCAGTTCTTCGGGCCA	CASSLGQVDNEQFF	12	6.65318e-05	TCRBV05-01*01	TCRBD01-01*01	TCRBJ02-01*01
ATCCAGCCCTCAGAACCCAGGGACTCAGCTGTGTACTTCTGTGCCAGCAGTGGTAGCGATAGCTCCTACGAGCAGTACTTCGGGCCG	CASSGSDSSYEQYF	12	6.65318e-05	TCRBV12	TCRBD02-01	TCRBJ02-07*01
TCGGCCCAAAAGAACCCGACAGCTTTCTATCTCTGTGCCAGTAGTATTAAGGGGGCAGGGGGCAGCTATGGCTACACCTTCGGTTCG	CASSIKGAGGSYGYTF	12	6.65318e-05	TCRBV19-01	TCRBD01-01*01	TCRBJ01-02*01
TTGGAGTCGGCTGCTCCCTCCCAAACATCTGTGTACTTCTGTGCCAGCAGTTTTGGCGGGAACTTCTACGAGCAGTACTTCGGGCCG	CASSFGGNFYEQYF	12	6.65318e-05	TCRBV06	TCRBD02-01*02	TCRBJ02-07*01
GCCTTGGAGCTGGACGACTCGGCCCTGTATCTCTGTGCCAGCAGCCCCGCCAGGGACAGGGGGACCTACGAGCAGTACTTCGGGCCG	CASSPARDRGTYEQYF	12	6.65318e-05	TCRBV05-04*01	TCRBD01-01*01	TCRBJ02-07*01
ATCCAGCCTGCAGAGCTTGGGGACTCGGCCATGTATCTCTGTGCCAGCAGCTACCGGGGGAACACCGGGGAGCTGTTTTTTGGAGAA	CASSYRGNTGELFF	12	6.65318e-05	TCRBV11-01*01	TCRBD02-01*01	TCRBJ02-02*01
CTGGAGCTTGGTGACTCTGCTGTGTATTTCTGTGCCAGCAGCCAAGATTGGACGGGAAGAGGAAATGAAAAACTGTTTTTTGGCAGT	CASSQDWTGRGNEKLFF	12	6.65318e-05	TCRBV03	TCRBD02-01*02	TCRBJ01-04*01
GAGTCCGCTACCAGCTCCCAGACATCTGTGTACTTCTGTGCCATCAGTGAGGCACAGGGTAAAAGCGCTGAAGCTTTCTTTGGACAA	CAISEAQGKSAEAFF	12	6.65318e-05	TCRBV10-03*01	TCRBD01-01*01	TCRBJ01-01*01
TTGGAGATCCAGCGCACAGAGCAGGGGGACTCGGCCATGTATCTCTGTGCCAGCAGCTTCGCCAATCAGCCCCAGCATTTTGGTGAT	CASSFANQPQHF	12	6.65318e-05	TCRBV07-09	unknown	TCRBJ01-05*01
ACCAGTGCCCATCCTGAAGACAGCAGCTTCTACATCTGCAGTGCTGGACTAGCGGGGGGGCCGGGGAATGAGCAGTTCTTCGGGCCA	CSAGLAGGPGNEQFF	12	6.65318e-05	TCRBV20	TCRBD02-01*01	TCRBJ02-01*01
AGGATCCAGCAGGTAGTGCGAGGAGATTCGGCAGCTTATTTCTGTGCCAGCGGAGGCAGGGGGCCCTACGAGCAGTACTTCGGGCCG	CASGGRGPYEQYF	12	6.65318e-05	TCRBV18-01*01	TCRBD01-01*01	TCRBJ02-07*01
CTGACTGTGAGCAACATGAGCCCTGAAGACAGCAGCATATATCTCTGCAGCGTTGATCTACAGCAGAACGAGCAGTACTTCGGGCCG	CSVDLQQNEQYF	12	6.65318e-05	TCRBV29-01*01	TCRBD01-01*01	TCRBJ02-07*01
GTAGTGCGAGGAGATTCGGCAGCTTATTTCTGTGCCAGCTCACCAAATACGGGACTGAACTCTGGAAACACCATATATTTTGGAGAG	CASSPNTGLNSGNTIYF	12	6.65318e-05	TCRBV18-01*01	TCRBD02-01	TCRBJ01-03*01
AGCTCTCTGGAGCTGGGGGACTCAGCTTTGTATTTCTGTGCCAGCAGCGTAGGTTGGGGGGCGAACACTGAAGCTTTCTTTGGACAA	CASSVGWGANTEAFF	12	6.65318e-05	TCRBV09-01	unknown	TCRBJ01-01*01
GCCCTGCAGCCAGAAGACTCAGCCCTGTATCTCTGCGCCAGCAGCCAGACTGGTCGGGACAGGGATCAGCCCCAGCATTTTGGTGAT	CASSQTGRDRDQPQHF	12	6.65318e-05	TCRBV04-01*01	TCRBD01-01*01	TCRBJ01-05*01
CTGAGCTCTCTGGAGCTGGGGGACTCAGCTTTGTATTTCTGTGCCAGCAGCGTAGCACCCGTCTCGGACGAGCAGTACTTCGGGCCG	CASSVAPVSDEQYF	12	6.65318e-05	TCRBV09-01	TCRBD02-01	TCRBJ02-07*01
ACTCTGACTGTGAGCAACATGAGCCCTGAAGACAGCAGCATATATCTCTGCAGCGGGGGGAGGGACTATGGCTACACCTTCGGTTCG	CSGGRDYGYTF	12	6.65318e-05	TCRBV29-01*01	TCRBD02-01*02	TCRBJ01-02*01
CTCCTCACTCTGGAGTCCGCTACCAGCTCCCAGACATCTGTGTACTTCTGTGCCATCAGCGCCGGGAGCGAGCAGTACTTCGGGCCG	CAISAGSEQYF	12	6.65318e-05	TCRBV10-03*01	TCRBD02-01*02	TCRBJ02-07*01
GTGCAGCCTGCAGAACTGGAGGATTCTGGAGTTTATTTCTGTGCCAGCAGCCAAGTCGCTCATAATTCACCCCTCCACTTTGGGAAC	CASSQVAHNSPLHF	12	6.65318e-05	TCRBV14-01*01	unknown	TCRBJ01-06*01
AAGATCCAGCCTGCAAAGCTTGAGGACTCGGCCGTGTATCTCTGTGCCAGCAGCAAGGGACAGTCCTACGAGCAGTACTTCGGGCCG	CASSKGQSYEQYF	12	6.65318e-05	TCRBV11-02*02	TCRBD01-01*01	TCRBJ02-07*01
GTGAGCAACATGAGCCCTGAAGACAGCAGCATATATCTCTGCAGCGTTGATACAGGGGAGACTAACTATGGCTACACCTTCGGTTCG	CSVDTGETNYGYTF	12	6.65318e-05	TCRBV29-01*01	TCRBD01-01*01	TCRBJ01-02*01
GCGTCTGCTGTACCCTCTCAGACATCTGTGTACTTCTGTGCCAGCAGTGTAAAAGCGGGGGACTACAATGAGCAGTTCTTCGGGCCA	CASSVKAGDYNEQFF	12	6.65318e-05	TCRBV06-04	TCRBD02-01*01	TCRBJ02-01*01
ATCCAGCCCTCAGAACCCAGGGACTCAGCTGTGTACTTCTGTGCCAGCAGTTTAGCGGGACCAGGGTATGGCTACACCTTCGGTTCG	CASSLAGPGYGYTF	12	6.65318e-05	TCRBV12	unknown	TCRBJ01-02*01
CAGCCCTCAGAACCCAGGGACTCAGCTGTGTACTTCTGTGCCAGCAGGAAACAGGGGGCGCGGGTAACTGAAGCTTTCTTTGGACAA	CASRKQGARVTEAFF	12	6.65318e-05	TCRBV12	TCRBD01-01*01	TCRBJ01-01*01
GAGATGAATGTGAGCACCTTGGAGCTGGGGGACTCGGCCCTTTATCTTTGCGCCAGCGGATCTCATGACGAGCAGTACTTCGGGCCG	CASGSHDEQYF	12	6.65318e-05	TCRBV05-01*01	unknown	TCRBJ02-07*01
ATGAATGTGAGCACCTTGGAGCTGGGGGACTCGGCCCTTTATCTTTGCGCCAGCAGCTTGGGTAATTCTGAAGCTTTCTTTGGACAA	CASSLGNSEAFF	12	6.65318e-05	TCRBV05-01*01	TCRBD02-01	TCRBJ01-01*01
TCTCTGGAGCTGGGGGACTCAGCTTTGTATTTCTGTGCCAGCAACCCTCTGGGAACACTCAACACCGGGGAGCTGTTTTTTGGAGAA	CASNPLGTLNTGELFF	12	6.65318e-05	TCRBV09-01	unknown	TCRBJ02-02*01
ACAGTGACCAGTGCCCATCCTGAAGACAGCAGCTTCTACATCTGCAGTGCGAGCCGGGGGAACACCGGGGAGCTGTTTTTTGGAGAA	CSASRGNTGELFF	12	6.65318e-05	TCRBV20	TCRBD02-01*01	TCRBJ02-02*01
AGGCTGGAGTCGGCTGCTCCCTCCCAGACATCTGTGTACTTCTGTGCCAGCAGTGGGACAGGGAAGTCACCCCTCCACTTTGGGAAC	CASSGTGKSPLHF	12	6.65318e-05	TCRBV06-01*01	TCRBD01-01*01	TCRBJ01-06*01
AAGATCCAGCCTGCAAAGCTTGAGGACTCGGCCGTGTATCTCTGTGCCAGCAGCTTAGATCCCCTTCAGCCCCAGCATTTTGGTGAT	CASSLDPLQPQHF	12	6.65318e-05	TCRBV11-02*02	TCRBD02-01	TCRBJ01-05*01
TCGGCCCAAAAGAACCCGACAGCTTTCTATCTCTGTGCCAGTAGTAGGGGATCTAGGGGGGCGAACACTGAAGCTTTCTTTGGACAA	CASSRGSRGANTEAFF	12	6.65318e-05	TCRBV19-01	unknown	TCRBJ01-01*01
GCTGCTCCCTCCCAGACATCTGTGTACTTCTGTGCCAGCAGTTACGGGATCCAAGGGGCTGACAATCAGCCCCAGCATTTTGGTGAT	CASSYGIQGADNQPQHF	12	6.65318e-05	TCRBV06	TCRBD01-01*01	TCRBJ01-05*01
CACGCCCTGCAGCCAGAAGACTCAGCCCTGTATCTCTGCGCCAGCAGCCAGGGCCCCGGGCCCACCGGGGAGCTGTTTTTTGGAGAA	CASSQGPGPTGELFF	12	6.65318e-05	TCRBV04-01*01	unknown	TCRBJ02-02*01
CAGCGCACACAGCAGGAGGACTCGGCCGTGTATCTCTGTGCCAGCAGCTCCCACAGGGGATTTAACTATGGCTACACCTTCGGTTCG	CASSSHRGFNYGYTF	12	6.65318e-05	TCRBV07-02*01	TCRBD01-01*01	TCRBJ01-02*01
TCGGCTGCTCCCTCCCAGACATCTGTGTACTTCTGTGCCAGCAGCGAAGGGTTAACTAGCGTGACAGATACGCAGTATTTTGGCCCA	CASSEGLTSVTDTQYF	12	6.65318e-05	TCRBV06-01*01	TCRBD02-01	TCRBJ02-03*01
ACATCGGCCCAAAAGAACCCGACAGCTTTCTATCTCTGTGCCAGTAGAACAGACAGTCTGACGTATAACGGCTACACCTTCGGTTCG	CASRTDSLTYNGYTF	12	6.65318e-05	TCRBV19-01	TCRBD01-01*01	TCRBJ01-02*01
CAGCCTGCAAAGCTTGAGGACTCGGCCGTGTATCTCTGTGCCAGCAGCTTAGAATCGGGGGGCCTCTCCGAGCAGTACTTCGGGCCG	CASSLESGGLSEQYF	12	6.65318e-05	TCRBV11-02*02	TCRBD02-01*01	TCRBJ02-07*01
TCTCTGGAGCTGGGGGACTCAGCTTTGTATTTCTGTGCCAGCAGCGTAGCCCCTCGGGAAGCTAATGAAAAACTGTTTTTTGGCAGT	CASSVAPREANEKLFF	12	6.65318e-05	TCRBV09-01	TCRBD02-01*02	TCRBJ01-04*01
ATCCAGCGCACAGAGCAGGGGGACTCGGCCATGTATCTCTGTGCCAGCAGTCAGGGGGGCCCCTCCTACGAGCAGTACTTCGGGCCG	CASSQGGPSYEQYF	12	6.65318e-05	TCRBV07-09	TCRBD01-01*01	TCRBJ02-07*01
GAGATCCAGCGCACAGAGCAGGGGGACTCGGCCATGTATCTCTGTGCCAGCAGAGGAACAGGGTATTCACCCCTCCACTTTGGGAAC	CASRGTGYSPLHF	12	6.65318e-05	TCRBV07-09	TCRBD01-01*01	TCRBJ01-06*01
GCCCAAAAGAACCCGACAGCTTTCTATCTCTGTGCCAGTACTCCCCCGGGGGCAGGGCGAACTAATGAAAAACTGTTTTTTGGCAGT	CASTPPGAGRTNEKLFF	12	6.65318e-05	TCRBV19-01	unknown	TCRBJ01-04*01
CTGAAGATCCGGTCCACAAAGCTGGAGGACTCAGCCATGTACTTCTGTGCCAGCGGGGGACCCACTGGGCCCCAGCATTTTGGTGAT	CASGGPTGPQHF	12	6.65318e-05	TCRBV02-01*01	unknown	TCRBJ01-05*01
ACATCGGCCCAAAAGAACCCGACAGCTTTCTATCTCTGTGCCAGTCGTTATAGCGGGGGCCACGACAATGAGCAGTTCTTCGGGCCA	CASRYSGGHDNEQFF	12	6.65318e-05	TCRBV19-01	TCRBD02-01*01	TCRBJ02-01*01
ACTGTGACATCGGCCCAAAAGAACCCGACAGCTTTCTATCTCTGTGCCAGTAGTCCCAGGGAGGATTCACCCCTCCACTTTGGGAAC	CASSPREDSPLHF	12	6.65318e-05	TCRBV19-01	TCRBD02-01*02	TCRBJ01-06*01
GTGACCAGTGCCCATCCTGAAGACAGCAGCTTCTACATCTGCAGTGCTAGAGGGCGAGCACAGCCCGCGGTCCAGCATTTTGGTGAT	CSARGRAQPAVQHF	12	6.65318e-05	TCRBV20	unknown	TCRBJ01-05*01
TTGGAGCTGGGGGACTCGGCCCTTTATCTTTGCGCCAGCAGCCCGGCAGCTAGCGGGGGGGCTGTGGATACGCAGTATTTTGGCCCA	CASSPAASGGAVDTQYF	12	6.65318e-05	TCRBV05-01*01	TCRBD02-01*01	TCRBJ02-03*01
ATCCAGCGCACACAGCAGGAGGACTCGGCCGTGTATCTCTGTGCCAGCAGCTCGGACAGGCCAATCTATGGCTACACCTTCGGTTCG	CASSSDRPIYGYTF	12	6.65318e-05	TCRBV07-02*01	TCRBD01-01*01	TCRBJ01-02*01
GTGACCAGTGCCCATCCTGAAGACAGCAGCTTCTACATCTGCAGTGCTAGGGACGGGGGGCTTAATTCACCCCTCCACTTTGGGAAC	CSARDGGLNSPLHF	12	6.65318e-05	TCRBV20	TCRBD02-01*01	TCRBJ01-06*01
CTGAGGATCCAGCAGGTAGTGCGAGGAGATTCGGCAGCTTATTTCTGTGCCAGCTCACCCGTAAACACTGAAGCTTTCTTTGGACAA	CASSPVNTEAFF	12	6.65318e-05	TCRBV18-01*01	TCRBD02-01	TCRBJ01-01*01
CTGACTGTGAGCAACATGAGCCCTGAAGACAGCAGCATATATCTCTGCAGTATTAGGAGATTGGAGATTGGCTACACCTTCGGTTCG	CSIRRLEIGYTF	12	6.65318e-05	TCRBV29-01*01	TCRBD02-01*02	TCRBJ01-02*01
GCCCATCCTGAAGACAGCAGCTTCTACATCTGCAGTGCTAGAGATACAGGGACTCCCAATTCCTACAATGAGCAGTTCTTCGGGCCA	CSARDTGTPNSYNEQFF	12	6.65318e-05	TCRBV20	unknown	TCRBJ02-01*01
ACAGTGACCAGTGCCCATCCTGAAGACAGCAGCTTCTACATCTGCAGTGCCAAAGGGGCGGGGGACACTGAAGCTTTCTTTGGACAA	CSAKGAGDTEAFF	12	6.65318e-05	TCRBV20	TCRBD02-01*01	TCRBJ01-01*01
ATCCAGCGCACACAGCAGGAGGACTCGGCCGTGTATCTCTGTGCCAGCAGCTTAGCACAGGGGGCGCATGGCTACACCTTCGGTTCG	CASSLAQGAHGYTF	12	6.65318e-05	TCRBV07-02*01	TCRBD01-01*01	TCRBJ01-02*01
GCCTTGTTGCTGGGGGACTCGGCCCTCTATCTCTGTGCCAGCAGCCCTGGACAGGGGGCTGCTGGAAACACCATATATTTTGGAGAG	CASSPGQGAAGNTIYF	12	6.65318e-05	TCRBV05-06*01	TCRBD01-01*01	TCRBJ01-03*01
TTGGAGATCCAGCGCACAGAGCAGGGGGACTCGGCCATGTATCTCTGTGCCAGCAGCTTAGATCGTCAGCCCCAGCATTTTGGTGAT	CASSLDRQPQHF	12	6.65318e-05	TCRBV07-09	TCRBD02-01	TCRBJ01-05*01
ACGATCCAGCGCACACAGCAGGAGGACTCGGCCGTGTATCTCTGTGCCAGCAGCTTATTCAAGGGGAATGAGCAGTTCTTCGGGCCA	CASSLFKGNEQFF	12	6.65318e-05	TCRBV07-02*01	TCRBD01-01*01	TCRBJ02-01*01
ATCCAGCAGGTAGTGCGAGGAGATTCGGCAGCTTATTTCTGTGCCAGCTCACCACAGGGACGGGAAAATGAGCAGTTCTTCGGGCCA	CASSPQGRENEQFF	12	6.65318e-05	TCRBV18-01*01	unknown	TCRBJ02-01*01
GCCTTGGAGCTGGACGACTCGGCCCTGTATCTCTGTGCCAGCAGCATTGGACAGTCGAGCTCTGGAAACACCATATATTTTGGAGAG	CASSIGQSSSGNTIYF	12	6.65318e-05	TCRBV05-04*01	TCRBD01-01*01	TCRBJ01-03*01
CTCAGGCTGCTGTCGGCTGCTCCCTCCCAGACATCTGTGTACTTCTGTGCCGAACCGGACAGGGCCACTGAAGCTTTCTTTGGACAA	CAEPDRATEAFF	12	6.65318e-05	TCRBV06-05*01	TCRBD01-01*01	TCRBJ01-01*01
AGGCTGCTGTCGGCTGCTCCCTCCCAGACATCTGTGTACTTCTGTGCCAGCACCAGTCCGGGCAGCGAGACCATATATTTTGGAGAG	CASTSPGSETIYF	12	6.65318e-05	TCRBV06-05*01	unknown	TCRBJ01-03*01
ATCCGGTCCACAAAGCTGGAGGACTCAGCCATGTACTTCTGTGCCAGCAGTGACAGGGGCCGGTCCTACGAGCAGTACTTCGGGCCG	CASSDRGRSYEQYF	12	6.65318e-05	TCRBV02-01*01	TCRBD01-01*01	TCRBJ02-07*01
GGGTTGGAGTCGGCTGCTCCCTCCCAAACATCTGTGTACTTCTGTGCCAGCAGTAATAGCGATACCGGGGAGCTGTTTTTTGGAGAA	CASSNSDTGELFF	11	6.09874e-05	TCRBV06	TCRBD02-01	TCRBJ02-02*01
CACATCAATTCCCTGGAGCTTGGTGACTCTGCTGTGTATTTCTGTGCCAGCAGCCAAAAATGGAATTCACCCCTCCACTTTGGGAAC	CASSQKWNSPLHF	11	6.09874e-05	TCRBV03	unknown	TCRBJ01-06*01
TTGGAGCTGGGGGACTCGGCCCTTTATCTTTGCGCCAGCAGCCCAACCCCGACAGGGCTCTCTGGAAACACCATATATTTTGGAGAG	CASSPTPTGLSGNTIYF	11	6.09874e-05	TCRBV05-01*01	TCRBD01-01*01	TCRBJ01-03*01
ATCCAGCGCACACAGCAGGAGGACTCGGCCGTGTATCTCTGTGCCAGCAGCTTAGTGATCTCTAATTCACCCCTCCACTTTGGGAAC	CASSLVISNSPLHF	11	6.09874e-05	TCRBV07-02*01	unknown	TCRBJ01-06*01
GAGATCCAGTCCACGGAGTCAGGGGACACAGCACTGTATTTCTGTGCCAGCACGCTACAGGGTATGAATGGCTACACCTTCGGTTCG	CASTLQGMNGYTF	11	6.09874e-05	TCRBV21-01*01	TCRBD01-01*01	TCRBJ01-02*01
CTTCACATCAATTCCCTGGAGCTTGGTGACTCTGCTGTGTATTTCTGTGCCAGCAGCCAAGAAGAAGGGGAGCAGTACTTCGGGCCG	CASSQEEGEQYF	11	6.09874e-05	TCRBV03	unknown	TCRBJ02-07*01
CTGAGCTCTCTGGAGCTGGGGGACTCAGCTTTGTATTTCTGTGCCAGCAGCGTAGGGACAGTTAATCAGCCCCAGCATTTTGGTGAT	CASSVGTVNQPQHF	11	6.09874e-05	TCRBV09-01	TCRBD01-01*01	TCRBJ01-05*01
CGGTCCACAAAGCTGGAGGACTCAGCCATGTACTTCTGTGCCAGCACAAGGACAGGGGCTGCCAATCAGCCCCAGCATTTTGGTGAT	CASTRTGAANQPQHF	11	6.09874e-05	TCRBV02-01*01	TCRBD01-01*01	TCRBJ01-05*01
CTGAGGATCCAGCAGGTAGTGCGAGGAGATTCGGCAGCTTATTTCTGTGCCAGCTCACGGAACCAAGAGACCCAGTACTTCGGGCCA	CASSRNQETQYF	11	6.09874e-05	TCRBV18-01*01	unknown	TCRBJ02-05*01
CAGGTAGTGCGAGGAGATTCGGCAGCTTATTTCTGTGCCAGCTCACCACGAAAGGGGCCCTACACCGGGGAGCTGTTTTTTGGAGAA	CASSPRKGPYTGELFF	11	6.09874e-05	TCRBV18-01*01	TCRBD01-01*01	TCRBJ02-02*01
ATCCAGCGCACAGAGCAGGGGGACTCGGCCATGTATCTCTGTGCCAGCAGCCCCCAGGGAAGTTCTTCACCCCTCCACTTTGGGAAC	CASSPQGSSSPLHF	11	6.09874e-05	TCRBV07-09	TCRBD01-01*01	TCRBJ01-06*01
CTGGAGTCGCCCAGCCCCAACCAGACCTCTCTGTACTTCTGTGCCAATCAAAGGGACAGGCCTACCTACGAGCAGTACTTCGGGCCG	CANQRDRPTYEQYF	11	6.09874e-05	TCRBV27-01*01	TCRBD01-01*01	TCRBJ02-07*01
ATCCAGCCTGCAAAGCTTGAGGACTCGGCCGTGTATCTCTGTGCCAGCAGCTCCAATTGGGCCCTTTACGAGCAGTACTTCGGGCCG	CASSSNWALYEQYF	11	6.09874e-05	TCRBV11-02*02	TCRBD01-01*01	TCRBJ02-07*01
GTGACATCGGCCCAAAAGAACCCGACAGCTTTCTATCTCTGTGCCAGTAGTATAGCTTTCGGGGACACTGAAGCTTTCTTTGGACAA	CASSIAFGDTEAFF	11	6.09874e-05	TCRBV19-01	TCRBD02-01*01	TCRBJ01-01*01
AACGCCTTGTTGCTGGGGGACTCGGCCCTGTATCTCTGTGCCAGCAGCTTGGATTTCAGGGCGGGCACTGAAGCTTTCTTTGGACAA	CASSLDFRAGTEAFF	11	6.09874e-05	TCRBV05-05*01	unknown	TCRBJ01-01*01
CACATCAATTCCCTGGAGCTTGGTGACTCTGCTGTGTATTTCTGTGCCAGCAGCCAGAGACAGGGGAGCGAGCAGTACTTCGGGCCG	CASSQRQGSEQYF	11	6.09874e-05	TCRBV03	TCRBD01-01*01	TCRBJ02-07*01
GAGTCGGCTGCTCCCTCCCAGACATCTGTGTACTTCTGTGCCAGCAGTGTTGGCGGGGGGAACACCGGGGAGCTGTTTTTTGGAGAA	CASSVGGGNTGELFF	11	6.09874e-05	TCRBV06-01*01	TCRBD02-01*01	TCRBJ02-02*01
GAGTTGGCTGCTCCCTCCCAGACATCTGTGTACTTCTGTGCCAGCAGTTACGACGGGACAGGGAACTATGGCTACACCTTCGGTTCG	CASSYDGTGNYGYTF	11	6.09874e-05	TCRBV06-06	TCRBD01-01*01	TCRBJ01-02*01
CAGCAGGTAGTGCGAGGAGATTCGGCAGCTTATTTCTGTGCCAGCTCACCACGGGGCGACTCTGGAAACACCATATATTTTGGAGAG	CASSPRGDSGNTIYF	11	6.09874e-05	TCRBV18-01*01	TCRBD01-01*01	TCRBJ01-03*01
AAGATCCAGCGCACACAGCAGGAGGACTCCGCCGTGTATCTCTGTGCCAGCAGCGACGGGACAGACTATGGCTACACCTTCGGTTCG	CASSDGTDYGYTF	11	6.09874e-05	TCRBV07-08*01	TCRBD01-01*01	TCRBJ01-02*01
TCCCTGGAGCTTGGTGACTCTGCTGTGTATTTCTGTGCCAGCAGCCAAGATAAGGGCAGTACCAACTATGGCTACACCTTCGGTTCG	CASSQDKGSTNYGYTF	11	6.09874e-05	TCRBV03	unknown	TCRBJ01-02*01
GGGTTGGAGTCGGCTGCTCCCTCCCAAACATCTGTGTACTTCTGTGCCACCCTCCAGGGTTCGGGAGAGACCCAGTACTTCGGGCCA	CATLQGSGETQYF	11	6.09874e-05	TCRBV06	TCRBD01-01*01	TCRBJ02-05*01
ATCCAGCAGGTAGTGCGAGGAGATTCGGCAGCTTATTTCTGTGCCAGCTCACAAGGACAGGGGTCCCACGAGCAGTACTTCGGGCCG	CASSQGQGSHEQYF	11	6.09874e-05	TCRBV18-01*01	TCRBD01-01*01	TCRBJ02-07*01
AAGATCCGGTCCACAAAGCTGGAGGACTCAGCCATGTACTTCTGTGCCAGCAGTCAGGGGGAGATGACTGAAGCTTTCTTTGGACAA	CASSQGEMTEAFF	11	6.09874e-05	TCRBV02-01*01	TCRBD01-01*01	TCRBJ01-01*01
GTGACCAGTGCCCATCCTGAAGACAGCAGCTTCTACATCTGCAGTGCTAGACTAGCGGGGGGGCAAGAGACCCAGTACTTCGGGCCA	CSARLAGGQETQYF	11	6.09874e-05	TCRBV20	TCRBD02-01*01	TCRBJ02-05*01
ATGAATGTGAGCACCTTGGAGCTGGGGGACTCGGCCCTTTATCTTTGCGCCAGCAGCGCGACCCGCGGGGAGCTGTTTTTTGGAGAA	CASSATRGELFF	11	6.09874e-05	TCRBV05-01*01	unknown	TCRBJ02-02*01
AACCTTCACCTACACGCCCTGCAGCCAGAAGACTCAGCCCTGTATCTCTGCGCCAGCAGTGACGACAATGAGCAGTTCTTCGGGCCA	CASSDDNEQFF	11	6.09874e-05	TCRBV04-01*01	unknown	TCRBJ02-01*01
GTGACCAGTGCCCATCCTGAAGACAGCAGCTTCTACATCTGCAGTGCTAGAGAGGGCTTGGCGAACACTGAAGCTTTCTTTGGACAA	CSAREGLANTEAFF	11	6.09874e-05	TCRBV20	TCRBD01-01*01	TCRBJ01-01*01
GTGAGCAACATGAGCCCTGAAGACAGCAGCATATATCTCTGCAGCGTTGAGGGCAAACAGGGCCACTATGGCTACACCTTCGGTTCG	CSVEGKQGHYGYTF	11	6.09874e-05	TCRBV29-01*01	TCRBD01-01*01	TCRBJ01-02*01
CAGCCTGCAAAGCTTGAGGACTCGGCCGTGTATCTCTGTGCCAGCAGCATTCAGCGGGGGGGCCAAGAGACCCAGTACTTCGGGCCA	CASSIQRGGQETQYF	11	6.09874e-05	TCRBV11-02*02	TCRBD02-01*01	TCRBJ02-05*01
CTGGAGCTTGGTGACTCTGCTGTGTATTTCTGTGCCAGCAGCCAAGTCTCGGGACTAGCGGGTTACAATGAGCAGTTCTTCGGGCCA	CASSQVSGLAGYNEQFF	11	6.09874e-05	TCRBV03	TCRBD02-01	TCRBJ02-01*01
CTGACAGTGACCAGTGCCCATCCTGAAGACAGCAGCTTCTACATCTGCAGTGCTCCTGGGCCATCCTACGAGCAGTACTTCGGGCCG	CSAPGPSYEQYF	11	6.09874e-05	TCRBV20	TCRBD01-01*01	TCRBJ02-07*01
ACATCGGCCCAAAAGAACCCGACAGCTTTCTATCTCTGTGCCAGTAGCGGGCGAAAGATAACTAATGAAAAACTGTTTTTTGGCAGT	CASSGRKITNEKLFF	11	6.09874e-05	TCRBV19-01	unknown	TCRBJ01-04*01
CTGATCCTGGAGTCGCCCAGCCCCAACCAGACCTCTCTGTACTTCTGTGCCAGCAGTGCTTTCACAGATACGCAGTATTTTGGCCCA	CASSAFTDTQYF	11	6.09874e-05	TCRBV27-01*01	unknown	TCRBJ02-03*01
ATCCTGTCCTCAGAACCGGGAGACACGGCACTGTATCTCTGCGCCAGCAGTCAATCGGGGGAGGACACTGAAGCTTTCTTTGGACAA	CASSQSGEDTEAFF	11	6.09874e-05	TCRBV23-01*01	TCRBD02-01*02	TCRBJ01-01*01
ACAGTGACCAGTGCCCATCCTGAAGACAGCAGCTTCTACATCTGCAGTGCTCCGTCTAGGGGCGGAAAGACCCAGTACTTCGGGCCA	CSAPSRGGKTQYF	11	6.09874e-05	TCRBV20	TCRBD01-01*01	TCRBJ02-05*01
AACCCGACAGCTTTCTATCTCTGTGCCAGTAGTCCAGACCTCTTCCTCCGGGCCAGCTCCTATAATTCACCCCTCCACTTTGGGAAC	CASSPDLFLRASSYNSPLHF	11	6.09874e-05	TCRBV19-01	unknown	TCRBJ01-06*01
GCGTCTGCTGTACCCTCTCAGACATCTGTGTACTTCTGTGCCAGCAGTGAGCTAGCGGGGTCATCCTACGAGCAGTACTTCGGGCCG	CASSELAGSSYEQYF	11	6.09874e-05	TCRBV06-04	TCRBD02-01*01	TCRBJ02-07*01
GAGATCCAGCGCACAGAGCAGGGGGACTCGGCCATGTATCTCTGTGCCAGCAGTGGGGCAGGACCCTACGAGCAGTACTTCGGGCCG	CASSGAGPYEQYF	11	6.09874e-05	TCRBV07-09	TCRBD01-01*01	TCRBJ02-07*01
AATGTGAGCACCTTGGAGCTGGGGGACTCGGCCCTTTATCTTTGCGCCAGCAGCCCCCAAGCGGCCGGGGAGCTGTTTTTTGGAGAA	CASSPQAAGELFF	11	6.09874e-05	TCRBV05-01*01	TCRBD02-01	TCRBJ02-02*01
CACCTACACACCCTGCAGCCAGAAGACTCGGCCCTGTATCTCTGTGCCAGCAGCCAGACAGCTGGAAACACCATATATTTTGGAGAG	CASSQTAGNTIYF	11	6.09874e-05	TCRBV04-02*01	TCRBD01-01*01	TCRBJ01-03*01
CTGAGCTCTCTGGAGCTGGGGGACTCAGCTTTGTATTTCTGTGCCAGCAGCGTAGGACAGGGGGACTATGGCTACACCTTCGGTTCG	CASSVGQGDYGYTF	11	6.09874e-05	TCRBV09-01	TCRBD01-01*01	TCRBJ01-02*01
ATCCGGTCCACAAAGCTGGAGGACTCAGCCATGTACTTCTGTGCCAGCAGTGAGGGCAGGGCTGGAAACACCATATATTTTGGAGAG	CASSEGRAGNTIYF	11	6.09874e-05	TCRBV02-01*01	TCRBD01-01*01	TCRBJ01-03*01
GCAGAACTGGAGGATTCTGGAGTTTATTTCTGTGCCAGCAGCCACATCAGGACGGTTAGTAAGGTCTATGGCTACACCTTCGGTTCG	CASSHIRTVSKVYGYTF	11	6.09874e-05	TCRBV14-01*01	unknown	TCRBJ01-02*01
ACTCTGAAGATCCAGCCCTCAGAACCCAGGGACTCAGCTGTGTACTTCTGTGCCAGCAGTTTCGGGGAGGGGCAGTTCTTCGGGCCA	CASSFGEGQFF	11	6.09874e-05	TCRBV12	TCRBD02-01*02	TCRBJ02-01*01
CTGACGATCCAGCGCACACAGCAGGAGGACTCGGCCGTGTATCTCTGTGCCAGCAGCTTTGATAAAACACGGCAGTACTTCGGGCCG	CASSFDKTRQYF	11	6.09874e-05	TCRBV07-02*01	TCRBD01-01*01	TCRBJ02-07*01
ATCCAGCCTGCAAAGCTTGAGGACTCGGCCGTGTATCTCTGTGCCAGCAGCCGGGGACAGTTCAATCAGCCCCAGCATTTTGGTGAT	CASSRGQFNQPQHF	11	6.09874e-05	TCRBV11-02*02	TCRBD01-01*01	TCRBJ01-05*01
ACTCTGACTGTGAGCAACATGAGCCCTGAAGACAGCAGCATATATCTCTGCAGCGTTCAGGAATACTCTGGCTACACCTTCGGTTCG	CSVQEYSGYTF	11	6.09874e-05	TCRBV29-01*01	TCRBD01-01*01	TCRBJ01-02*01
GAGATCCAGCGCACAGAGCAGGGGGACTCGGCCATGTATCTCTGTGCCAGCAGCTTACAGGGGGCGGGAGGCTACACCTTCGGTTCG	CASSLQGAGGYTF	11	6.09874e-05	TCRBV07-09	TCRBD01-01*01	TCRBJ01-02*01
AGCACCTTGGAGCTGGGGGACTCGGCCCTTTATCTTTGCGCCAGCAGCCCGGGACAGACCTTTGGCAATGAGCAGTTCTTCGGGCCA	CASSPGQTFGNEQFF	11	6.09874e-05	TCRBV05-01*01	TCRBD01-01*01	TCRBJ02-01*01
ATCCTGGAGTCGCCCAGCCCCAACCAGACCTCTCTGTACTTCTGTGCCAGCAGTGCAAAACCGAACACTGAAGCTTTCTTTGGACAA	CASSAKPNTEAFF	11	6.09874e-05	TCRBV27-01*01	unknown	TCRBJ01-01*01
ACCTTGGAGCTGGGGGACTCGGCCCTTTATCTTTGCGCCAGCAGGCCCGGGACAGGAAGCATGAACACTGAAGCTTTCTTTGGACAA	CASRPGTGSMNTEAFF	11	6.09874e-05	TCRBV05-01*01	TCRBD01-01*01	TCRBJ01-01*01
TCGGCTGCTCCCTCCCAGACATCTGTGTACTTCTGTGCCAGCAGTGAATATAGGGGACCCACCTACAATGAGCAGTTCTTCGGGCCA	CASSEYRGPTYNEQFF	11	6.09874e-05	TCRBV06-01*01	unknown	TCRBJ02-01*01
ATCCGGTCCACAAAGCTGGAGGACTCAGCCATGTACTTCTGTGCCAGCACCCGGACAGGGGTCGGGGGGGAGCAGTACTTCGGGCCG	CASTRTGVGGEQYF	11	6.09874e-05	TCRBV02-01*01	TCRBD01-01*01	TCRBJ02-07*01
TTGGAGCTGGGGGACTCGGCCCTGTATCTCTGTGCCAGAAGCTTGGACTGCTTGCTTGGAGGCAATCAGCCCCAGCATTTTGGTGAT	CARSLDCLLGGNQPQHF	11	6.09874e-05	TCRBV05-03	TCRBD02-01*02	TCRBJ01-05*01
GAGTTGGCTGCTCCCTCCCAGACATCTGTGTACTTCTGTGCCAGCAGTTTACTAGCGGGGGGGCTCTCCGAGCAGTACTTCGGGCCG	CASSLLAGGLSEQYF	11	6.09874e-05	TCRBV06-06	TCRBD02-01*01	TCRBJ02-07*01
ACAGTGACCAGTGCCCATCCTGAAGACAGCAGCTTCTACATCTGCAGTGCTGCGAAGGGCAGGGTAGATGAAGCTTTCTTTGGACAA	CSAAKGRVDEAFF	11	6.09874e-05	TCRBV20	TCRBD01-01*01	TCRBJ01-01*01
GAGTCGGCTGCTCCCTCCCAAACATCTGTGTACTTCTGTGCCAGCAGTTTCCGACAGGCTAGCTCCTACGAGCAGTACTTCGGGCCG	CASSFRQASSYEQYF	11	6.09874e-05	TCRBV06	TCRBD01-01*01	TCRBJ02-07*01
TCCGCTACCAGCTCCCAGACATCTGTGTACTTCTGTGCCATCAGTGAGTCAGGGCTCCGGGCAGCCGGGGAGCTGTTTTTTGGAGAA	CAISESGLRAAGELFF	11	6.09874e-05	TCRBV10-03*01	unknown	TCRBJ02-02*01
GCAGAACTGGAGGATTCTGGAGTTTATTTCTGTGCCAGCAGCCAAGGGTGGGGCTTCAAGCACCAAGAGACCCAGTACTTCGGGCCA	CASSQGWGFKHQETQYF	11	6.09874e-05	TCRBV14-01*01	TCRBD01-01*01	TCRBJ02-05*01
GTAGTGCGAGGAGATTCGGCAGCTTATTTCTGTGCCAGCTCACCGTGGGCCACCGGGACAGCGAAAAACACCATATATTTTGGAGAG	CASSPWATGTAKNTIYF	11	6.09874e-05	TCRBV18-01*01	TCRBD01-01*01	TCRBJ01-03*01
ACGATTCAGCGCACAGAGCAGCGGGACTCAGCCATGTATCGCTGTGCCAGCAGCTCGGACAGGGGAGGCGAGCAGTACTTCGGGCCG	CASSSDRGGEQYF	11	6.09874e-05	TCRBV07-07*01	TCRBD01-01*01	TCRBJ02-07*01
AATGCCTTGGAGCTGGAGGACTCGGCCCTGTATCTCTGTGCCAGCAGCCCTAGACAGCAGAATCAAGAGACCCAGTACTTCGGGCCA	CASSPRQQNQETQYF	11	6.09874e-05	TCRBV05-08*01	TCRBD01-01*01	TCRBJ02-05*01
CAGCGCACACAGCAGGAGGACTCGGCCGTGTATCTCTGTGCCAGCAGCCCCACTAGCGGGGGGTCCTACGAGCAGTACTTCGGGCCG	CASSPTSGGSYEQYF	11	6.09874e-05	TCRBV07-02*01	TCRBD02-01*01	TCRBJ02-07*01
CGGTCCACAAAGCTGGAGGACTCAGCCATGTACTTCTGTGCCAGCAGTTGGGACGCACTATACACCGGGGAGCTGTTTTTTGGAGAA	CASSWDALYTGELFF	11	6.09874e-05	TCRBV02-01*01	unknown	TCRBJ02-02*01
ACCAGTGCCCATCCTGAAGACAGCAGCTTCTACATCTGCAGTGCTAGGGTTGGCGGGGGGGCCAAAGAGACCCAGTACTTCGGGCCA	CSARVGGGAKETQYF	11	6.09874e-05	TCRBV20	TCRBD02-01*01	TCRBJ02-05*01
CAGCGCACAGAGCAGCGGGACTCGGCCATGTATCGCTGTGCCAGCAGCCCCAGACAGGGCATGAACACTGAAGCTTTCTTTGGACAA	CASSPRQGMNTEAFF	11	6.09874e-05	TCRBV07-06*01	TCRBD01-01*01	TCRBJ01-01*01
GTGCAGCCTGCAGAACTGGAGGATTCTGGAGTTTATTTCTGTGCCAGCAGCCTTTTGGGTGGGGCCAACGTCCTGACTTTCGGGGCC	CASSLLGGANVLTF	11	6.09874e-05	TCRBV14-01*01	unknown	TCRBJ02-06*01
GTGACCAGTGCCCATCCTGAAGACAGCAGCTTCTACATCTGCAGTGCTAGACCGATCACAGGGCAAGAGACCCAGTACTTCGGGCCA	CSARPITGQETQYF	11	6.09874e-05	TCRBV20	TCRBD01-01*01	TCRBJ02-05*01
ATCCAGCCCTCAGAACCCAGGGACTCAGCTGTGTACTTCTGTGCCACCCGACAGAACACGCAGGGCGGGGAGCTGTTTTTTGGAGAA	CATRQNTQGGELFF	11	6.09874e-05	TCRBV12	TCRBD01-01*01	TCRBJ02-02*01
CGCACACAGCAGGAGGACTCGGCCGTGTATCTCTGTGCCAGCAGCCCCTGGACTAGCGGGGGGGCGAATACGCAGTATTTTGGCCCA	CASSPWTSGGANTQYF	11	6.09874e-05	TCRBV07-02*01	TCRBD02-01*01	TCRBJ02-03*01
CTGAGCTCTCTGGAGCTGGGGGACTCAGCTTTGTATTTCTGTGCCAGCGCCCCCGGATTACTTTGGAATGAGCAGTTCTTCGGGCCA	CASAPGLLWNEQFF	11	6.09874e-05	TCRBV09-01	unknown	TCRBJ02-01*01
CAGCCTGCAAAGCTTGAGGACTCGGCCGTGTATCTCTGTGCCAGCAGCTTAGATCCGGATATGAACACTGAAGCTTTCTTTGGACAA	CASSLDPDMNTEAFF	11	6.09874e-05	TCRBV11-02*02	unknown	TCRBJ01-01*01
GTGAGCACCTTGGAGCTGGGGGACTCGGCCCTTTATCTTTGCGCCAGCAGCCGGACAGGGTCTGCCTCCGAGCAGTACTTCGGGCCG	CASSRTGSASEQYF	11	6.09874e-05	TCRBV05-01*01	TCRBD01-01*01	TCRBJ02-07*01
ACTGTGACATCGGCCCAAAAGAACCCGACAGCTTTCTATCTCTGTGCCAGTAGTAGGGTCTTACGAGATGAGCAGTTCTTCGGGCCA	CASSRVLRDEQFF	11	6.09874e-05	TCRBV19-01	unknown	TCRBJ02-01*01
CTGAAGATCCAGCCCTCAGAACCCAGGGACTCAGCTGTGTACTTCTGTGCCAGCAGAGCAGGGAGTCAGCCCCAGCATTTTGGTGAT	CASRAGSQPQHF	11	6.09874e-05	TCRBV12	unknown	TCRBJ01-05*01
CACATCAATTCCCTGGAGCTTGGTGACTCTGCTGTGTATTTCTGTGCCAGCAGCCCGCGGGGGGCCGGGGAGCTGTTTTTTGGAGAA	CASSPRGAGELFF	11	6.09874e-05	TCRBV03	TCRBD02-01*01	TCRBJ02-02*01
CTTCACCTACACGCCCTGCAGCCAGAAGACTCAGCCCTGTATCTCTGCGCCAGCAGCCAAAGTACAGATACGCAGTATTTTGGCCCA	CASSQSTDTQYF	11	6.09874e-05	TCRBV04-01*01	unknown	TCRBJ02-03*01
AAGATCCAGCCCTCAGAACCCAGGGACTCAGCTGTGTATTTTTGTGCTAGTGCCCCTCAAGGGGGTTCACCCCTCCACTTTGGGAAC	CASAPQGGSPLHF	11	6.09874e-05	TCRBV12-05*01	TCRBD01-01*01	TCRBJ01-06*01
AGGATCCAGCAGGTAGTGCGAGGAGATTCGGCAGCTTATTTCTGTGCCAGCTCACCCTTCGAGTCGCACGAGCAGTACTTCGGGCCG	CASSPFESHEQYF	11	6.09874e-05	TCRBV18-01*01	TCRBD02-01*02	TCRBJ02-07*01
GAGTCGGCTGCTCCCTCCCAAACATCTGTGTACTTCTGTGCCAGCAGTTTGGGGCCGGGGCCCACCGGGGAGCTGTTTTTTGGAGAA	CASSLGPGPTGELFF	11	6.09874e-05	TCRBV06	unknown	TCRBJ02-02*01
TCGGCTGCTCCCTCCCAGACATCTGTGTACTTCTGTGCCAGCAGTTACTCGTTCACAGTTGCTAATGAAAAACTGTTTTTTGGCAGT	CASSYSFTVANEKLFF	11	6.09874e-05	TCRBV06-05*01	TCRBD01-01*01	TCRBJ01-04*01
CTGGAGTTGGCTGCTCCCTCCCAGACATCTGTGTACTTCTGTGCCAGCAGACTCGCCGACGGTACCTATGGCTACACCTTCGGTTCG	CASRLADGTYGYTF	11	6.09874e-05	TCRBV06-06	unknown	TCRBJ01-02*01
AATGTGAGCACCTTGGAGCTGGGGGACTCGGCCCTTTATCTTTGCGCCAGCAAGGAGGAGTTGGGCACTGAAGCTTTCTTTGGACAA	CASKEELGTEAFF	11	6.09874e-05	TCRBV05-01*01	TCRBD02-01*02	TCRBJ01-01*01
AGTGCCCATCCTGAAGACAGCAGCTTCTACATCTGCAGTGCCCCTAGTATGGGGAGGGGGGCTAACTATGGCTACACCTTCGGTTCG	CSAPSMGRGANYGYTF	11	6.09874e-05	TCRBV20	TCRBD02-01*02	TCRBJ01-02*01
AGGATCCAGCAGGTAGTGCGAGGAGATTCGGCAGCTTATTTCTGTGCCAGCTCACCTTCTGATACTCGAGAGCAGTACTTCGGGCCG	CASSPSDTREQYF	11	6.09874e-05	TCRBV18-01*01	TCRBD02-01	TCRBJ02-07*01
ACTGTGAGCAACATGAGCCCTGAAGACAGCAGCATATATCTCTGCAGCGCTCATGACAGGCTGAACACTGAAGCTTTCTTTGGACAA	CSAHDRLNTEAFF	11	6.09874e-05	TCRBV29-01*01	TCRBD01-01*01	TCRBJ01-01*01
ACATCGGCCCAAAAGAACCCGACAGCTTTCTATCTCTGTGCCAGTAGTATAGGACTGGCCTCGGGGGAGGGCTACACCTTCGGTTCG	CASSIGLASGEGYTF	11	6.09874e-05	TCRBV19-01	TCRBD02-01*01	TCRBJ01-02*01
CTCACTGTGACATCGGCCCAAAAGAACCCGACAGCTTTCTATCTCTGTGCCAGTAGTGCCTATAATTCACCCCTCCACTTTGGGAAC	CASSAYNSPLHF	11	6.09874e-05	TCRBV19-01	unknown	TCRBJ01-06*01
AGGCTGGAGTCGGCTGCTCCCTCCCAGACATCTGTGTACTTCTGTGCCAGCATCGGATCTGTCCGGTTAGGGCAGTACTTCGGGCCG	CASIGSVRLGQYF	11	6.09874e-05	TCRBV06-01*01	unknown	TCRBJ02-07*01
ATCCGGTCCACAAAGCTGGAGGACTCAGCCATGTACTTCTGTGCCAGCAGACCGGGACTAGGGGGGGTCGGGCAGTACTTCGGGCCG	CASRPGLGGVGQYF	11	6.09874e-05	TCRBV02-01*01	TCRBD02-01	TCRBJ02-07*01
AGCCCTGAAGACAGCAGCATATATCTCTGCAGCGTTGAAGATCCGGCGGGACAGCTCTCTGGGGCCAACGTCCTGACTTTCGGGGCC	CSVEDPAGQLSGANVLTF	11	6.09874e-05	TCRBV29-01*01	TCRBD01-01*01	TCRBJ02-06*01
ATCCAGCGCACAGAGCAGGGGGACTCGGCCATGTATCTCTGTGCCAGCAGCTTGGGGCAGAACTATTCACCCCTCCACTTTGGGAAC	CASSLGQNYSPLHF	11	6.09874e-05	TCRBV07-09	TCRBD01-01*01	TCRBJ01-06*01
ACGATCCAGCGCACACAGCAGGAGGACTCGGCCGTGTATCTCTGTGCCAGCAGCTTGGAGTTTACTGAGACCCAGTACTTCGGGCCA	CASSLEFTETQYF	11	6.09874e-05	TCRBV07-02*01	TCRBD02-01*02	TCRBJ02-05*01
CTGAAGATCCAGCCCTCAGAACCCAGGGACTCAGCTGTGTACTTCTGTGCCAGCAGTTTAAACGTCTACGAGCAGTACTTCGGGCCG	CASSLNVYEQYF	11	6.09874e-05	TCRBV12	unknown	TCRBJ02-07*01
GTGAACGCCTTGGAGCTGGACGACTCGGCCCTGTATCTCTGTGCCAGCAGCCCCAATAGGGGAGGGCACGCAGCTTTCTTTGGACAA	CASSPNRGGHAAFF	11	6.09874e-05	TCRBV05-04*01	TCRBD02-01*02	TCRBJ01-01*01
AATGTGAGCACCTTGGAGCTGGGGGACTCGGCCCTTTATCTTTGCGCCAGCAGCTACGCGGGGTCCTACGAGCAGTACTTCGGGCCG	CASSYAGSYEQYF	11	6.09874e-05	TCRBV05-01*01	TCRBD02-01*01	TCRBJ02-07*01
ACATCGGCCCAAAAGAACCCGACAGCTTTCTATCTCTGTGCCAGTAGAACAGACCCAGGGCCTAATGAAAAACTGTTTTTTGGCAGT	CASRTDPGPNEKLFF	11	6.09874e-05	TCRBV19-01	TCRBD01-01*01	TCRBJ01-04*01
AGCACCTTGGAGCTGGGGGACTCGGCCCTTTATCTTTGCGCCAGCAGCATTCCGGAGGTAATAGGAGATACGCAGTATTTTGGCCCA	CASSIPEVIGDTQYF	11	6.09874e-05	TCRBV05-01*01	TCRBD02-01*02	TCRBJ02-03*01
GCCTTGGAGCTGGACGACTCGGCCCTGTATCTCTGTGCCAGCAGCTTGGATATAGGGAGAAAATACAATGAGCAGTTCTTCGGGCCA	CASSLDIGRKYNEQFF	11	6.09874e-05	TCRBV05-04*01	TCRBD02-01*02	TCRBJ02-01*01
CAGCCCTCAGAACCCAGGGACTCAGCTGTGTACTTCTGTGCCAGCAGTCCTGAGGGGCGGTATAATTCACCCCTCCACTTTGGGAAC	CASSPEGRYNSPLHF	11	6.09874e-05	TCRBV12	unknown	TCRBJ01-06*01
ACTCTGGAGTCAGCTACCCGCTCCCAGACATCTGTGTATTTCTGCGCCAGCAGTGATACGGTTAACACTGAAGCTTTCTTTGGACAA	CASSDTVNTEAFF	11	6.09874e-05	TCRBV10-02*01	TCRBD02-01	TCRBJ01-01*01
GTGAGCACCTTGGAGCTGGGGGACTCGGCCCTTTATCTTTGCGCCAGCAGCTTGGCTACAGGAGGAAACACCATATATTTTGGAGAG	CASSLATGGNTIYF	11	6.09874e-05	TCRBV05-01*01	TCRBD01-01*01	TCRBJ01-03*01
TTCTCTAACTCTCGCTCTGAGATGAATGTGAGCACCTTGGAGCTGGGGGACTCGGCCCTTTATCTTTGCCCCCAAATTTTTGGAGAG	CPQIF	11	6.09874e-05	TCRBV05-01*01	TCRBD01-01*01	TCRBJ01-03*01
TTGGCTGCTCCCTCCCAGACATCTGTGTACTTCTGTGCCAGCAGTTACCGTATACTCCAGAAGCCCGGGGAGCTGTTTTTTGGAGAA	CASSYRILQKPGELFF	11	6.09874e-05	TCRBV06-06	unknown	TCRBJ02-02*01
GTGAGCAACATGAGCCCTGAAGACAGCAGCATATATCTCTGCAGCGTTGAAGAGAAGGGCGTCCGCTATGGCTACACCTTCGGTTCG	CSVEEKGVRYGYTF	11	6.09874e-05	TCRBV29-01*01	unknown	TCRBJ01-02*01
GTGACATCGGCCCAAAAGAACCCGACAGCTTTCTATCTCTGTGCCAGTATGCAGCGGGTGTCCTACAATGAGCAGTTCTTCGGGCCA	CASMQRVSYNEQFF	11	6.09874e-05	TCRBV19-01	TCRBD02-01	TCRBJ02-01*01
CTACACACCCTGCAGCCAGAAGACTCGGCCCTGTATCTCTGTGCCAGCAGCCAACGGACAGAGGGCTACGAGCAGTACTTCGGGCCG	CASSQRTEGYEQYF	11	6.09874e-05	TCRBV04-02*01	TCRBD01-01*01	TCRBJ02-07*01
AATTCCCTGGAGCTTGGTGACTCTGCTGTGTATTTCTGTGCCAGCAGCCACCGAGGGGCATCGGGAAACACCATATATTTTGGAGAG	CASSHRGASGNTIYF	11	6.09874e-05	TCRBV03	unknown	TCRBJ01-03*01
CTCAGGCTGCTGTCGGCTGCTCCCTCCCAGACATCTGTGTACTTCTGTGCCACCGAACAAGACACCGGGGAGCTGTTTTTTGGAGAA	CATEQDTGELFF	11	6.09874e-05	TCRBV06-05*01	TCRBD01-01*01	TCRBJ02-02*01
ATCCAGCGCACAGAGCAGGGGGACTCGGCCATGTATCTCTGTGCCAGCAGCGCGGGACAGGGAAATGAAAAACTGTTTTTTGGCAGT	CASSAGQGNEKLFF	11	6.09874e-05	TCRBV07-09	TCRBD01-01*01	TCRBJ01-04*01
GAGATCCAGCGCACAGAGCAGGGGGACTCGGCCATGTATCTCTGTGCCAGCAGCTTAGAGGAATCGAACGGCTACACCTTCGGTTCG	CASSLEESNGYTF	11	6.09874e-05	TCRBV07-09	unknown	TCRBJ01-02*01
AGCACCTTGGAGCTGGGGGACTCGGCCCTTTATCTTTGCGCCAGCAGCTTAAGCGGGGCCGCCGACAATGAGCAGTTCTTCGGGCCA	CASSLSGAADNEQFF	11	6.09874e-05	TCRBV05-01*01	TCRBD02-01*01	TCRBJ02-01*01
CAGGTAGTGCGAGGAGATTCGGCAGCTTATTTCTGTGCCAGCTCACCACCGGGAGCGGGGGGGCAAGATACGCAGTATTTTGGCCCA	CASSPPGAGGQDTQYF	11	6.09874e-05	TCRBV18-01*01	TCRBD02-01*01	TCRBJ02-03*01
AAGATCCGGTCCACAAAGCTGGAGGACTCAGCCATGTACTTCTGTGCCAGCAGTGAACGCCAGGTCTATGGCTACACCTTCGGTTCG	CASSERQVYGYTF	11	6.09874e-05	TCRBV02-01*01	TCRBD01-01*01	TCRBJ01-02*01
TCCACAAAGCTGGAGGACTCAGCCATGTACTTCTGTGCCAGCAGAGTCGACAGGACTGCAACTAATGAAAAACTGTTTTTTGGCAGT	CASRVDRTATNEKLFF	11	6.09874e-05	TCRBV02-01*01	TCRBD01-01*01	TCRBJ01-04*01
GAGTCGGCTGCTCCCTCCCAAACATCTGTGTACTTCTGTGCCAGCACCGGGCGGGGGGCGAGCAATCAGCCCCAGCATTTTGGTGAT	CASTGRGASNQPQHF	11	6.09874e-05	TCRBV06	TCRBD02-01*01	TCRBJ01-05*01
CAGCCCTCAGAACCCAGGGACTCAGCTGTGTACTTCTGTGCCAGCAGGGAACAGGGAAGTTTTTCCTACGAGCAGTACTTCGGGCCG	CASREQGSFSYEQYF	11	6.09874e-05	TCRBV12	TCRBD01-01*01	TCRBJ02-07*01
CTGGAGTTGGCTGCTCCCTCCCAGACATCTGTGTACTTCTGTGCCAGCGACGACAGGGTCGGGAACACTGAAGCTTTCTTTGGACAA	CASDDRVGNTEAFF	11	6.09874e-05	TCRBV06-06	TCRBD01-01*01	TCRBJ01-01*01
TTGGAGCTGGGGGACTCAGCCCTGTACTTCTGTGCCAGCAGCTTAAGGGATTTGGGGACAGGGTACAACGAGCAGTACTTCGGGCCG	CASSLRDLGTGYNEQYF	11	6.09874e-05	TCRBV13-01*01	TCRBD01-01*01	TCRBJ02-07*01
AACGCCTTGGAGCTGGACGACTCGGCCCTGTATCTCTGTGCCAGCAACCCGAGGGGCAGGGAGGCTTATGGCTACACCTTCGGTTCG	CASNPRGREAYGYTF	11	6.09874e-05	TCRBV05-04*01	TCRBD02-01*02	TCRBJ01-02*01
AAGCTGGAGGACTCAGCCATGTACTTCTGTGCCAGCATTCTAGACAGGACCCAGGTCTCTGGGGCCAACGTCCTGACTTTCGGGGCC	CASILDRTQVSGANVLTF	11	6.09874e-05	TCRBV02-01*01	TCRBD01-01*01	TCRBJ02-06*01
ACTGTGACATCGGCCCAAAAGAACCCGACAGCTTTCTATCTCTGTGCCAGTAGGTCCGACTTGAATCAGCCCCAGCATTTTGGTGAT	CASRSDLNQPQHF	11	6.09874e-05	TCRBV19-01	TCRBD02-01	TCRBJ01-05*01
CAGCGCACACAGCAGGAGGACTCGGCCGTGTATCTCTGTGCCAGCAGCTTATCGACAGGTCAAGGCCAGCCCCAGCATTTTGGTGAT	CASSLSTGQGQPQHF	11	6.09874e-05	TCRBV07-02*01	TCRBD01-01*01	TCRBJ01-05*01
AGCACCTTGGAGCTGGGGGACTCGGCCCTTTATCTTTGCGCCAGCGGGAGCCCCGGGAGAAATACCGGGGAGCTGTTTTTTGGAGAA	CASGSPGRNTGELFF	11	6.09874e-05	TCRBV05-01*01	TCRBD02-01*02	TCRBJ02-02*01
ATCCGGTCCACAAAGCTGGAGGACTCAGCCATGTACTTCTGTGCCAGCAGTCCCGGGACAGGGCTCTACGAGCAGTACTTCGGGCCG	CASSPGTGLYEQYF	11	6.09874e-05	TCRBV02-01*01	TCRBD01-01*01	TCRBJ02-07*01
GTGACCAGTGCCCATCCTGAAGACAGCAGCTTCTACATCTGCAGTGCTAGAGATTCTAGCGGGGTTTGGACGCAGTATTTTGGCCCA	CSARDSSGVWTQYF	11	6.09874e-05	TCRBV20	TCRBD02-01*01	TCRBJ02-03*01
CTAAACCTGAGCTCTCTGGAGCTGGGGGACTCAGCTTTGTATTTCTGTGCCAGCGCCTCAACAAGTTATGGCTACACCTTCGGTTCG	CASASTSYGYTF	11	6.09874e-05	TCRBV09-01	TCRBD01-01*01	TCRBJ01-02*01
CTAGAGTCTGCCATCCCCAACCAGACAGCTCTTTACTTCTGTGCCACCAGTACAGGCAAAAACAATCAGCCCCAGCATTTTGGTGAT	CATSTGKNNQPQHF	11	6.09874e-05	TCRBV24	TCRBD01-01*01	TCRBJ01-05*01
ATCCAGCGCACACAGCAGGAGGACTCGGCCGTGTATCTCTGTGCCAGCAGCTTAGCGCTCCGAACAGATACGCAGTATTTTGGCCCA	CASSLALRTDTQYF	11	6.09874e-05	TCRBV07-02*01	unknown	TCRBJ02-03*01
GACATCCGCTCACCAGGCCTGGGGGACGCAGCCATGTACCTGTGTGCCACCAGCAGAGATAAACAGTCAGGGCAGTTCTTCGGGCCA	CATSRDKQSGQFF	11	6.09874e-05	TCRBV15-01*01	TCRBD01-01*01	TCRBJ02-01*01
CGCTCACCAGGCCTGGGGGACGCAGCCATGTACCTGTGTGCCACCAGCAGGGGGACAGGAGAAAATCAGCCCCAGCATTTTGGTGAT	CATSRGTGENQPQHF	11	6.09874e-05	TCRBV15-01*01	TCRBD01-01*01	TCRBJ01-05*01
GAGTCGGCTGCTCCCTCCCAAACATCTGTGTACTTCTGTGCCAGCAGTCCCGATCCGACTAGCACAGATACGCAGTATTTTGGCCCA	CASSPDPTSTDTQYF	11	6.09874e-05	TCRBV06	TCRBD02-01	TCRBJ02-03*01
CTCAAGATCCAGCCTGCAAAGCTTGAGGACTCGGCCGTGTATCTCTGTGCCAGCAGCTCGGAGGGGTACGAGCAGTACTTCGGGCCG	CASSSEGYEQYF	11	6.09874e-05	TCRBV11-02*02	TCRBD02-01*02	TCRBJ02-07*01
TCGCCCAGCCCCAACCAGACCTCTCTGTACTTCTGTGCCAGCAGTTTATCCCCAGCGGGGGGGGAAGAGACCCAGTACTTCGGGCCA	CASSLSPAGGEETQYF	11	6.09874e-05	TCRBV27-01*01	TCRBD02-01*01	TCRBJ02-05*01
AATGTGAGCACCTTGGAGCTGGGGGACTCGGCCCTTTATCTTTGCGCCAGCAGCTTGGAGGGGCGCTATGGCTACACCTTCGGTTCG	CASSLEGRYGYTF	11	6.09874e-05	TCRBV05-01*01	TCRBD01-01*01	TCRBJ01-02*01
CTGACTGTGAGCAACATGAGCCCTGAAGACAGCAGCATATATCTCTGCAGCGTTCCTCGGCCTGGGGGTGGCTACACCTTCGGTTCG	CSVPRPGGGYTF	11	6.09874e-05	TCRBV29-01*01	unknown	TCRBJ01-02*01
TCCACTCTCAAGATCCAGCCTGCAAAGCTTGAGGACTCGGCCGTGTATCTCTGTGCCAGCAGCTTGACGCGGGCTTTCTTTGGACAA	CASSLTRAFF	11	6.09874e-05	TCRBV11-02*02	TCRBD02-01	TCRBJ01-01*01
CAGGTAGTGCGAGGAGATTCGGCAGCTTATTTCTGTGCCAGCTCACCACTCTTGGAGGGAATGAACACTGAAGCTTTCTTTGGACAA	CASSPLLEGMNTEAFF	11	6.09874e-05	TCRBV18-01*01	TCRBD02-01*02	TCRBJ01-01*01
CAGCCTGCAAAGCTTGAGGACTCGGCCGTGTATCTCTGTGCCAGCAGCTTAGTACAGGGCGACAATTCACCCCTCCACTTTGGGAAC	CASSLVQGDNSPLHF	11	6.09874e-05	TCRBV11-02*02	TCRBD01-01*01	TCRBJ01-06*01
AGCACCTTGGAGCTGGGGGACTCGGCCCTTTATCTTTGCGCCAGCAGCTTGGATAGGGGAAACACCGGGGAGCTGTTTTTTGGAGAA	CASSLDRGNTGELFF	11	6.09874e-05	TCRBV05-01*01	TCRBD01-01*01	TCRBJ02-02*01
TCGGCTGCTCCCTCCCAGACATCTGTGTACTTCTGTGCCAGCTCAAACCCGGGGGGACAGTTGAGCGGGGAGCTGTTTTTTGGAGAA	CASSNPGGQLSGELFF	11	6.09874e-05	TCRBV06	unknown	TCRBJ02-02*01
CTGTCGGCTGCTCCCTCCCAGACATCTGTGTACTTCTGTGCCAGCAGTTACTCGGGCCAGCACTCCTACGAGCAGTACTTCGGGCCG	CASSYSGQHSYEQYF	11	6.09874e-05	TCRBV06-05*01	TCRBD01-01*01	TCRBJ02-07*01
ATCCGGTCCACAAAGCTGGAGGACTCAGCCATGTACTTCTGTGCCAGCAACCCCCTCGGGGGCGGGACTGAAGCTTTCTTTGGACAA	CASNPLGGGTEAFF	11	6.09874e-05	TCRBV02-01*01	unknown	TCRBJ01-01*01
GGGTTGGAGTCGGCTGCTCCCTCCCAAACATCTGTGTACTTCTGTGCCAGCACCGACAGCAGCACAGATACGCAGTATTTTGGCCCA	CASTDSSTDTQYF	11	6.09874e-05	TCRBV06	TCRBD01-01*01	TCRBJ02-03*01
CTGAAGATCCAGCGCACACAGCAGGAGGACTCCGCCGTGTATCTCTGTGCCAGCAGCTTGCATCTGACTCAGCAGTTCTTCGGGCCA	CASSLHLTQQFF	11	6.09874e-05	TCRBV07-08*01	TCRBD02-01	TCRBJ02-01*01
ACTCTGAAGATCCAGCGCACACAGCAGGAGGACTCCGCCGTGTATCTCTGTGCCAGCAGCAGGAAATACGAGCAGTACTTCGGGCCG	CASSRKYEQYF	11	6.09874e-05	TCRBV07-08*01	unknown	TCRBJ02-07*01
GCCTTGTTGCTGGGGGACTCGGCCCTCTATCTCTGTGCCAGCAGCTCCGACCGGGACAGGGGGCCCTACGAGCAGTACTTCGGGCCG	CASSSDRDRGPYEQYF	11	6.09874e-05	TCRBV05-06*01	TCRBD01-01*01	TCRBJ02-07*01
CAGCGCACACAGCAGGAGGACTCGGCCGTGTATCTCTGTGCCAGCAGCTTACTCAGGAGCTCTGGAAACACCATATATTTTGGAGAG	CASSLLRSSGNTIYF	11	6.09874e-05	TCRBV07-02*01	unknown	TCRBJ01-03*01
ACGATTCAGCGCACAGAGCAGCGGGACTCAGCCATGTATCGCTGTGCCAGCAGCTGGGACGGACTCGGCGAGCAGTACTTCGGGCCG	CASSWDGLGEQYF	11	6.09874e-05	TCRBV07-07*01	unknown	TCRBJ02-07*01
CTGTCGGCTGCTCCCTCCCAGACATCTGTGTACTTCTGTGCCAGCAGGGACAGTTCTCTTATGAACACTGAAGCTTTCTTTGGACAA	CASRDSSLMNTEAFF	11	6.09874e-05	TCRBV06-05*01	TCRBD01-01*01	TCRBJ01-01*01
CTTCACATCAATTCCCTGGAGCTTGGTGACTCTGCTGTGTATTTCTGTGCCAGCAGCCAGTCCTCGTGGGAGCAGTACTTCGGGCCG	CASSQSSWEQYF	10	5.54431e-05	TCRBV03	unknown	TCRBJ02-07*01
CTTCACCTACACACCCTGCAGCCAGAAGACTCGGCCCTGTATCTCTGTGCCAGCAGCCAATGGGGGGAGACCCAGTACTTCGGGCCA	CASSQWGETQYF	10	5.54431e-05	TCRBV04-02*01	unknown	TCRBJ02-05*01
TTGGCTGCTCCCTCCCAGACATCTGTGTACTTCTGTGCCAGCAGCGGACTAGCGGGGGCCAACCCAGGGGAGCTGTTTTTTGGAGAA	CASSGLAGANPGELFF	10	5.54431e-05	TCRBV06-06	TCRBD02-01*01	TCRBJ02-02*01
ATCCGGTCCACAAAGCTGGAGGACTCAGCCATGTACTTCTGTGCCAGCGCTAAGACTCCGAGCTCCTACGAGCAGTACTTCGGGCCG	CASAKTPSSYEQYF	10	5.54431e-05	TCRBV02-01*01	TCRBD02-01	TCRBJ02-07*01
GTGACCAGTGCCCATCCTGAAGACAGCAGCTTCTACATCTGCAGTGCGCCATCCGGGACAGCAAACTATGGCTACACCTTCGGTTCG	CSAPSGTANYGYTF	10	5.54431e-05	TCRBV20	TCRBD01-01*01	TCRBJ01-02*01
GCGTCTGCTGTACCCTCTCAGACATCTGTGTACTTCTGTGCCAGCAGTGACTCAAACGGGACCCCAGATACGCAGTATTTTGGCCCA	CASSDSNGTPDTQYF	10	5.54431e-05	TCRBV06-04	unknown	TCRBJ02-03*01
CACACCCTGCAGCCAGAAGACTCGGCCCTGTATCTCTGCGCCAGCAGCCGAGGGGGGAGCTCCTACAATGAGCAGTTCTTCGGGCCA	CASSRGGSSYNEQFF	10	5.54431e-05	TCRBV04-03*01	unknown	TCRBJ02-01*01
CCCTCAGAACCCAGGGACTCAGCTGTGTACTTCTGTGCCAGCAGTTTAGGTATAGCGGAATTATACAATGAGCAGTTCTTCGGGCCA	CASSLGIAELYNEQFF	10	5.54431e-05	TCRBV12	TCRBD02-01	TCRBJ02-01*01
CGGTCCACAAAGCTGGAGGACTCAGCCATGTACTTCTGTGCCAGCAAAGCGGACCGTTATAGCAATCAGCCCCAGCATTTTGGTGAT	CASKADRYSNQPQHF	10	5.54431e-05	TCRBV02-01*01	TCRBD02-01	TCRBJ01-05*01
ATCCGGTCCACAAAGCTGGAGGACTCAGCCATGTACTTCTGTGCCAGCAGTGAATACATGGGGGGAAACACCATATATTTTGGAGAG	CASSEYMGGNTIYF	10	5.54431e-05	TCRBV02-01*01	unknown	TCRBJ01-03*01
ACCAACCAGACATCTATGTACCTCTGTGCCAGCAGTACAACCGAGGGGGCGCGGTTACCGTACCAAGAGACCCAGTACTTCGGGCCA	CASSTTEGARLPYQETQYF	10	5.54431e-05	TCRBV28-01*01	TCRBD01-01*01	TCRBJ02-05*01
CTGGAGTCAGCTACCCGCTCCCAGACATCTGTGTATTTCTGCGCCAGCAGTGACACGGTTCTAGGCACTGAAGCTTTCTTTGGACAA	CASSDTVLGTEAFF	10	5.54431e-05	TCRBV10-02*01	TCRBD02-01	TCRBJ01-01*01
AAGATCCAGCGCACACAGCAGGAGGACTCCGCCGTGTATCTCTGTGCCAGCAGGGCGGGAACAGACTACGAGCAGTACTTCGGGCCG	CASRAGTDYEQYF	10	5.54431e-05	TCRBV07-08*01	TCRBD02-01*02	TCRBJ02-07*01
GAGCTGGGGGACTCGGCCCTTTATCTTTGCGCCAGCAGCCTTGGTATATTGGGGGTTCAAGCGAACACTGAAGCTTTCTTTGGACAA	CASSLGILGVQANTEAFF	10	5.54431e-05	TCRBV05-01*01	unknown	TCRBJ01-01*01
CTGTCGGCTGCTCCCTCCCAGACATCTGTGTACTTCTGTGCCAGCAGTTACAATCGGGGCGGTAATGAAAAACTGTTTTTTGGCAGT	CASSYNRGGNEKLFF	10	5.54431e-05	TCRBV06-05*01	unknown	TCRBJ01-04*01
CCTGCAGAGCTTGGGGACTCGGCCGTGTATCTCTGTGCCAGCAGCCGACGGAGTGTCAGACCTAACTATGGCTACACCTTCGGTTCG	CASSRRSVRPNYGYTF	10	5.54431e-05	TCRBV11-03*01	TCRBD02-01*02	TCRBJ01-02*01
TCGGCTGCTCCCTCCCAAACATCTGTGTACTTCTGTGCCAGCAGCCTGGACAGGGGAAGGGGCAATCAGCCCCAGCATTTTGGTGAT	CASSLDRGRGNQPQHF	10	5.54431e-05	TCRBV06	TCRBD01-01*01	TCRBJ01-05*01
CTGGAGTCCGCTACCAGCTCCCAGACATCTGTGTACTTCTGTGCCATCAAGAGGGGCACAGGGTCGGATGAAGCTTTCTTTGGACAA	CAIKRGTGSDEAFF	10	5.54431e-05	TCRBV10-03*01	TCRBD01-01*01	TCRBJ01-01*01
AAGATCCAGCGCACACAGCAGGAGGACTCCGCCGTGTATCTCTGTGCCAGCAGCCTGGGACTAGCGGAGACCCAGTACTTCGGGCCA	CASSLGLAETQYF	10	5.54431e-05	TCRBV07-08*01	TCRBD02-01	TCRBJ02-05*01
CGCACACAGCAGGAGGACTCCGCCGTGTATCTCTGTGCCAGCAGCTTGGCAGGGTATGTTAGCAATCAGCCCCAGCATTTTGGTGAT	CASSLAGYVSNQPQHF	10	5.54431e-05	TCRBV07-08*01	TCRBD01-01*01	TCRBJ01-05*01
GCCCATCCTGAAGACAGCAGCTTCTACATCTGCAGTGCTAGAGATTCGGGGCCAGCGGGGGCCACAGATACGCAGTATTTTGGCCCA	CSARDSGPAGATDTQYF	10	5.54431e-05	TCRBV20	TCRBD02-01*01	TCRBJ02-03*01
GAGTCTGCCAGGCCCTCACATACCTCTCAGTACCTCTGTGCCAGCAGTGAGAAGACAGGGGGCCGCGATGGCTACACCTTCGGTTCG	CASSEKTGGRDGYTF	10	5.54431e-05	TCRBV25-01*01	TCRBD01-01*01	TCRBJ01-02*01
CGCTCACCAGGCCTGGGGGACGCAGCCATGTACCTGTGTGCCACCAGCCCGAAAGGACAGCGATTTAATGAGCAGTTCTTCGGGCCA	CATSPKGQRFNEQFF	10	5.54431e-05	TCRBV15-01*01	TCRBD01-01*01	TCRBJ02-01*01
GGGGACGCAGCCATGTACCTGTGTGCCACCAGCAGAGATTTCGTCCGCTACCCAGGGAGATCTGGAAACACCATATATTTTGGAGAG	CATSRDFVRYPGRSGNTIYF	10	5.54431e-05	TCRBV15-01*01	unknown	TCRBJ01-03*01
CAGCGCACACAGCAGGAGGACTCGGCCGTGTATCTCTGTGCCAGCAGCTCCCTAGCGGGGGGGCAATACGAGCAGTACTTCGGGCCG	CASSSLAGGQYEQYF	10	5.54431e-05	TCRBV07-02*01	TCRBD02-01*01	TCRBJ02-07*01
GCCTTGGAGCTGGACGACTCGGCCCTGTATCTCTGTGCCAGCAGCGCACCCGGGACAGGGGATTCAGAGACCCAGTACTTCGGGCCA	CASSAPGTGDSETQYF	10	5.54431e-05	TCRBV05-04*01	TCRBD01-01*01	TCRBJ02-05*01
CTGAGCTCTCTGGAGCTGGGGGACTCAGCTTTGTATTTCTGTGCCAGCAGCGTAGTGGTTCCGGTGCACGAGCAGTACTTCGGGCCG	CASSVVVPVHEQYF	10	5.54431e-05	TCRBV09-01	TCRBD02-01	TCRBJ02-07*01
GTGAATGCCTTGGAGCTGGAGGACTCGGCCCTGTATCTCTGTGCCAGCACGGGGGGGACATCCTACAATGAGCAGTTCTTCGGGCCA	CASTGGTSYNEQFF	10	5.54431e-05	TCRBV05-08*01	TCRBD02-01*01	TCRBJ02-01*01
CTACACACCCTGCAGCCAGAAGACTCGGCCCTGTATCTCTGCGCCAGCAGCCAAGGGGGGGGCAACTATGGCTACACCTTCGGTTCG	CASSQGGGNYGYTF	10	5.54431e-05	TCRBV04-03*01	TCRBD02-01*01	TCRBJ01-02*01
AATTCCCTGGAGCTTGGTGACTCTGCTGTGTATTTCTGTGCCAGCCGGAACGGGCTTAGGTCTGGAAACACCATATATTTTGGAGAG	CASRNGLRSGNTIYF	10	5.54431e-05	TCRBV03	unknown	TCRBJ01-03*01
CTGGAGTCGGCTGCTCCCTCCCAGACATCTGTGTACTTCTGTGCCAGCAGCCCGGGCAGGGGCCGTGGGCCCCAGCATTTTGGTGAT	CASSPGRGRGPQHF	10	5.54431e-05	TCRBV06-01*01	TCRBD01-01*01	TCRBJ01-05*01
AAGCTTGAGGACTCGGCCGTGTATCTCTGTGCCAGCAGTCCCGGGACAGGATCCCAACCTCGGCCCGGGGAGCTGTTTTTTGGAGAA	CASSPGTGSQPRPGELFF	10	5.54431e-05	TCRBV11-02*02	TCRBD01-01*01	TCRBJ02-02*01
ACTCTGGAGTCAGCTACCCGCTCCCAGACATCTGTGTATTTCTGCGCCAGCTCATCCTCTGGGGCCAACGTCCTGACTTTCGGGGCC	CASSSSGANVLTF	10	5.54431e-05	TCRBV10-02*01	TCRBD01-01*01	TCRBJ02-06*01
CTGCAGCCAGAAGACTCGGCCCTGTATCTCTGTGCCAGCAGCCAAGATTGGGCTAGCGGGGGGGCAGATACGCAGTATTTTGGCCCA	CASSQDWASGGADTQYF	10	5.54431e-05	TCRBV04-02*01	TCRBD02-01*01	TCRBJ02-03*01
AATTCCCTGGAGCTTGGTGACTCTGCTGTGTATTTCTGTGCCAGCAGTCCGACAGGGGGCCTTGGTCAGCCCCAGCATTTTGGTGAT	CASSPTGGLGQPQHF	10	5.54431e-05	TCRBV03	TCRBD01-01*01	TCRBJ01-05*01
GACATCCGCTCACCAGGCCTGGGGGACGCAGCCATGTACCTGTGTGCCACCAGCAGAGATGGGTTCCGGGAGCTGTTTTTTGGAGAA	CATSRDGFRELFF	10	5.54431e-05	TCRBV15-01*01	unknown	TCRBJ02-02*01
GTGACCAGTGCCCATCCTGAAGACAGCAGCTTCTACATCTGCAGTGCTGGGGGACTAGCGGGGTACAATGAGCAGTTCTTCGGGCCA	CSAGGLAGYNEQFF	10	5.54431e-05	TCRBV20	TCRBD02-01*01	TCRBJ02-01*01
GACTCGGCCCTTTATCTTTGCGCCAGCAGCTTGCCCCCGCGAGGGCTAGCGGGGGGCAAGAACACCGGGGAGCTGTTTTTTGGAGAA	CASSLPPRGLAGGKNTGELFF	10	5.54431e-05	TCRBV05-01*01	TCRBD02-01*01	TCRBJ02-02*01
CTGGAGTCAGCTACCCGCTCCCAGACATCTGTGTATTTCTGCGCCAGCAGTGGCAGGGGGCAGGGTCAGCCCCAGCATTTTGGTGAT	CASSGRGQGQPQHF	10	5.54431e-05	TCRBV10-02*01	TCRBD01-01*01	TCRBJ01-05*01
CGGTCCACAAAGCTGGAGGACTCAGCCATGTACTTCTGTGCCAGCTGGTCGGGAGGGGAGTGGGACACTGAAGCTTTCTTTGGACAA	CASWSGGEWDTEAFF	10	5.54431e-05	TCRBV02-01*01	TCRBD02-01*02	TCRBJ01-01*01
GTCTCCACTCTGACGATCCAGCGCACACAGCAGGAGGACTCGGCCGTGTATCTCTGTGCCAGCAGCTTATATCCGGGTTTCGGGCCG	CASSLYPGF	10	5.54431e-05	TCRBV07-02*01	TCRBD02-01	TCRBJ02-07*01
CAGCCCTCAGAACCCAGGGACTCAGCTGTGTACTTCTGTGCCAGCAGTTTGGTAAGCAGGATTACAGATACGCAGTATTTTGGCCCA	CASSLVSRITDTQYF	10	5.54431e-05	TCRBV12	TCRBD01-01*01	TCRBJ02-03*01
GTGAGCAACATGAGCCCTGAAGACAGCAGCATATATCTCTGCAGCGTTGCCCAGCGAGGCCCTAACAATGAGCAGTTCTTCGGGCCA	CSVAQRGPNNEQFF	10	5.54431e-05	TCRBV29-01*01	TCRBD02-01	TCRBJ02-01*01
CGCTCACCAGGCCTGGGGGACGCAGCCATGTACCTGTGTGCCACCAGCAGGGAGAAGGGACAGAACACTGAAGCTTTCTTTGGACAA	CATSREKGQNTEAFF	10	5.54431e-05	TCRBV15-01*01	TCRBD01-01*01	TCRBJ01-01*01
CAGGGGGACTCAGCCGTGTATCTCCGTGCCAGCAGCTCTGGGACGAGTAATCCGGCGGGATGCAAAAACATTCAGTACTTCGGCGCC	RASSSGTSNPAGCKNIQYF	10	5.54431e-05	TCRBV07-03*02	TCRBD02-01*02	TCRBJ02-04*01
CAGCAGGTAGTGCGAGGAGATTCGGCAGCTTATTTCTGTGCCAGCTCACCTCCGGGACAGGGGACCGGGGAGCTGTTTTTTGGAGAA	CASSPPGQGTGELFF	10	5.54431e-05	TCRBV18-01*01	TCRBD01-01*01	TCRBJ02-02*01
GTGACATCGGCCCAAAAGAACCCGACAGCTTTCTATCTCTGTGCCAGTAGTATGTTACAGGGCGGCGAGACCCAGTACTTCGGGCCA	CASSMLQGGETQYF	10	5.54431e-05	TCRBV19-01	TCRBD01-01*01	TCRBJ02-05*01
ACCAGTGCCCATCCTGAAGACAGCAGCTTCTACATCTGCAGTGCTAGACCACTGGCGGGGGGGCGAGAGACCCAGTACTTCGGGCCA	CSARPLAGGRETQYF	10	5.54431e-05	TCRBV20	TCRBD02-01*01	TCRBJ02-05*01
AGCACCTTGGAGCTGGGGGACTCGGCCCTTTATCTTTGCGCCAGCAGCTTGCTAGCGGACAGGAGGGATGAGCAGTTCTTCGGGCCA	CASSLLADRRDEQFF	10	5.54431e-05	TCRBV05-01*01	unknown	TCRBJ02-01*01
TCTCTGGAGCTGGGGGACTCAGCTTTGTATTTCTGTGCCAGCAGCGTAGGGTCTCCCGGTGGGGGAAACACCATATATTTTGGAGAG	CASSVGSPGGGNTIYF	10	5.54431e-05	TCRBV09-01	unknown	TCRBJ01-03*01
ACCAGTGCCCATCCTGAAGACAGCAGCTTCTACATCTGCAGTGCTAGAGTTAGGGGGCGCGTTAATGAAAAACTGTTTTTTGGCAGT	CSARVRGRVNEKLFF	10	5.54431e-05	TCRBV20	TCRBD01-01*01	TCRBJ01-04*01
GAGTCTGCCAGGCCCTCACATACCTCTCAGTACCTCTGTGCCAGCAGTGAGACAGGGGGAAGGTACAATGAGCAGTTCTTCGGGCCA	CASSETGGRYNEQFF	10	5.54431e-05	TCRBV25-01*01	TCRBD01-01*01	TCRBJ02-01*01
GTGAACGCCTTGTTGCTGGGGGACTCGGCCCTCTATCTCTGTGCCAGCAGCTGGGATGTGAGCACTTATGGCTACACCTTCGGTTCG	CASSWDVSTYGYTF	10	5.54431e-05	TCRBV05-06*01	unknown	TCRBJ01-02*01
AACATGAGCTCCTTGGAGCTGGGGGACTCAGCCCTGTACTTCTGTGCCAGCAGCTTGGTAGGGAGTACTGAAGCTTTCTTTGGACAA	CASSLVGSTEAFF	10	5.54431e-05	TCRBV13-01*01	TCRBD02-01*02	TCRBJ01-01*01
CAGCCTGCAAAGCTTGAGGACTCGGCCGTGTATCTCTGTGCCAGCACCGACGAGACCAGGGGGCGTAACGAGCAGTACTTCGGGCCG	CASTDETRGRNEQYF	10	5.54431e-05	TCRBV11-02*02	TCRBD01-01*01	TCRBJ02-07*01
AGGCTGCTGTCGGCTGCTCCCTCCCAGACATCTGTGTACTTCTGTGCCAGTATTGCGTCAGGGACCTACGAGCAGTACTTCGGGCCG	CASIASGTYEQYF	10	5.54431e-05	TCRBV06-05*01	TCRBD01-01*01	TCRBJ02-07*01
GAGTTGGCTGCTCCCTCCCAGACATCTGTGTACTTCTGTGCCAGCAGTTACCAAGCCGGGGCCTTCGTCGGCTACACCTTCGGTTCG	CASSYQAGAFVGYTF	10	5.54431e-05	TCRBV06-06	unknown	TCRBJ01-02*01
GAGTCGGCTGCTCCCTCCCAGACATCTGTGTACTTCTGTGCCAGCAAAGGGGGCGATAAGGCCTACAATGAGCAGTTCTTCGGGCCA	CASKGGDKAYNEQFF	10	5.54431e-05	TCRBV06-01*01	TCRBD01-01*01	TCRBJ02-01*01
CTGATCCTGGAGTCGCCCAGCCCCAACCAGACCTCTCTGTACTTCTGTGCCAGCAGTTCCCTTAATGAAAAACTGTTTTTTGGCAGT	CASSSLNEKLFF	10	5.54431e-05	TCRBV27-01*01	TCRBD02-01	TCRBJ01-04*01
AGCACCTTGGAGCTGGGGGACTCGGCCCTTTATCTTTGCGCCAGCAGGTTGGACCGGACACTAGCCTACGAGCAGTACTTCGGGCCG	CASRLDRTLAYEQYF	10	5.54431e-05	TCRBV05-01*01	unknown	TCRBJ02-07*01
CTGACAGTGACCAGTGCCCATCCTGAAGACAGCAGCTTCTACATCTGCAGTGCTAGAGGTGGGGCCTATGGCTACACCTTCGGTTCG	CSARGGAYGYTF	10	5.54431e-05	TCRBV20	TCRBD01-01*01	TCRBJ01-02*01
TCCCTAGAGTCTGCCATCCCCAACCAGACAGCTCTTTACTTCTGTGCCCCGATGGGACGGGTCAAGTTCGAGCAGTACTTCGGGCCG	CAPMGRVKFEQYF	10	5.54431e-05	TCRBV24	unknown	TCRBJ02-07*01
TCGGCCCAAAAGAACCCGACAGCTTTCTATCTCTGTGCCAGTAGTACCCCGACAGGGAGTAATCTTGGTGAGCAGTTCTTCGGGCCA	CASSTPTGSNLGEQFF	10	5.54431e-05	TCRBV19-01	TCRBD01-01*01	TCRBJ02-01*01
GCTCCCTCCCAGACATCTGTGTACTTCTGTGCCAGCAGGGGAGAGGGGACCTCCGCGCGACGGTACAATGAGCAGTTCTTCGGGCCA	CASRGEGTSARRYNEQFF	10	5.54431e-05	TCRBV06	unknown	TCRBJ02-01*01
ACGATCCAGCGCACACAGCAGGAGGACTCGGCCGTGTATCTCTGTGCCAGCAGCCGAACAGGGATGCCTACGCAGTATTTTGGCCCA	CASSRTGMPTQYF	10	5.54431e-05	TCRBV07-02*01	TCRBD01-01*01	TCRBJ02-03*01
GAGCTGGGGGACTCGGCCCTTTATCTTTGCGCCAGCAGCTGGGCCACAGGGGGCAGTATCATGAACACTGAAGCTTTCTTTGGACAA	CASSWATGGSIMNTEAFF	10	5.54431e-05	TCRBV05-01*01	TCRBD01-01*01	TCRBJ01-01*01
CAGCCTGCAAAGCTTGAGGACTCGGCCGTGTATCTCTGTGCCAGCAGCTTAGAGCCAGGGGGGAACACTGAAGCTTTCTTTGGACAA	CASSLEPGGNTEAFF	10	5.54431e-05	TCRBV11-02*02	TCRBD01-01*01	TCRBJ01-01*01
ACCTTGGAGCTGGGGGACTCGGCCCTTTATCTTTGCGCCAGCAGCCACACTCAGGGGATTTTGTACAATGAGCAGTTCTTCGGGCCA	CASSHTQGILYNEQFF	10	5.54431e-05	TCRBV05-01*01	TCRBD01-01*01	TCRBJ02-01*01
ATCCAGCGCACACAGCAGGAGGACTCGGCCGTGTATCTCTGTGCCAGCAGCTTGACAGGGGTGGGTGAAAAACTGTTTTTTGGCAGT	CASSLTGVGEKLFF	10	5.54431e-05	TCRBV07-02*01	TCRBD01-01*01	TCRBJ01-04*01
GCCCAAAAGAACCCGACAGCTTTCTATCTCTGTGCCAGTAGTATAGATCGGGCTGGCTTGTCGGTAGATACGCAGTATTTTGGCCCA	CASSIDRAGLSVDTQYF	10	5.54431e-05	TCRBV19-01	unknown	TCRBJ02-03*01
ATCCAGCGCACACAGCAGGAGGACTCCGCCGTGTATCTCTGTGCCAGCAGCTCCGAAGGGACGGTGGGTGGCTACACCTTCGGTTCG	CASSSEGTVGGYTF	10	5.54431e-05	TCRBV07-08*01	unknown	TCRBJ01-02*01
AAGATCCAGCCTGCAAAGCTTGAGGACTCGGCCGTGTATCTCTGTGCCAGCAGCTTAGATCAGGGCCGGGGCTACACCTTCGGTTCG	CASSLDQGRGYTF	10	5.54431e-05	TCRBV11-02*02	TCRBD01-01*01	TCRBJ01-02*01
GAGTCCGCTACCAGCTCCCAGACATCTGTGTACTTCTGTGCCATCAGTGACGCAGGGGTTAACTCCTACGAGCAGTACTTCGGGCCG	CAISDAGVNSYEQYF	10	5.54431e-05	TCRBV10-03*01	TCRBD01-01*01	TCRBJ02-07*01
AGGCTGCTGTCGGCTGCTCCCTCCCAGACATCTGTGTACTTCTGTGCCAGCAGTTACTATCAGGGTACTGAAGCTTTCTTTGGACAA	CASSYYQGTEAFF	10	5.54431e-05	TCRBV06-05*01	TCRBD01-01*01	TCRBJ01-01*01
GTGACCAGTGCCCATCCTGAAGACAGCAGCTTCTACATCTGCAGTGCTAGAGATGGACAGGGGAAGGGCGAGCAGTACTTCGGGCCG	CSARDGQGKGEQYF	10	5.54431e-05	TCRBV20	TCRBD01-01*01	TCRBJ02-07*01
GAGTCGGCTGCTCCCTCCCAGACATCTGTGTACTTCTGTGCCAGCAGTGGCGGGGGGAACTCCTACAATGAGCAGTTCTTCGGGCCA	CASSGGGNSYNEQFF	10	5.54431e-05	TCRBV06-01*01	TCRBD02-01*01	TCRBJ02-01*01
TTGGAGATCCAGCGCACAGAGCAGGGGGACTCGGCCATGTATCTCTGTGCCAGCAGCTCTGAAGTCGGCGAGCAGTACTTCGGGCCG	CASSSEVGEQYF	10	5.54431e-05	TCRBV07-09	TCRBD02-01	TCRBJ02-07*01
ACGATCCAGCGCACACAGCAGGAGGACTCGGCCGTGTATCTCTGTGCCAGCAGCCCACAGCCCAGGGATGGCTACACCTTCGGTTCG	CASSPQPRDGYTF	10	5.54431e-05	TCRBV07-02*01	TCRBD01-01*01	TCRBJ01-02*01
GTGACATCGGCCCAAAAGAACCCGACAGCTTTCTATCTCTGTGCCAGTAGTCTACGGGACACTAATCAGCCCCAGCATTTTGGTGAT	CASSLRDTNQPQHF	10	5.54431e-05	TCRBV19-01	TCRBD01-01*01	TCRBJ01-05*01
CAGCGCACACAGCAGGAGGACTCGGCCGTGTATCTCTGTGCCAGCAGCTTCCGGGGCGGGAACAATCAGCCCCAGCATTTTGGTGAT	CASSFRGGNNQPQHF	10	5.54431e-05	TCRBV07-02*01	TCRBD02-01*02	TCRBJ01-05*01
AACATGAGCCCTGAAGACAGCAGCATATATCTCTGCAGCGTTGTAAAAAGGGACAGAGTTAACACCGGGGAGCTGTTTTTTGGAGAA	CSVVKRDRVNTGELFF	10	5.54431e-05	TCRBV29-01*01	TCRBD01-01*01	TCRBJ02-02*01
GAGTCGGCTGCTCCCTCCCAGACATCTGTGTACTTCTGTGCCAGCAGTGCACAGGGTTCTGGCACAGATACGCAGTATTTTGGCCCA	CASSAQGSGTDTQYF	10	5.54431e-05	TCRBV06-01*01	TCRBD01-01*01	TCRBJ02-03*01
ACCAGTGCCCATCCTGAAGACAGCAGCTTCTACATCTGCAGTGCCCGGGGACTAGCGGGGGCCTACAATGAGCAGTTCTTCGGGCCA	CSARGLAGAYNEQFF	10	5.54431e-05	TCRBV20	TCRBD02-01*01	TCRBJ02-01*01
CTGCTGTCGGCTGCTCCCTCCCAGACATCTGTGTACTTCTGTGCCAGCAGTCGCAGGGGCACCCAAGAGACCCAGTACTTCGGGCCA	CASSRRGTQETQYF	10	5.54431e-05	TCRBV06-05*01	TCRBD01-01*01	TCRBJ02-05*01
ATCCAGCAGGTAGTGCGAGGAGATTCGGCAGCTTATTTCTGTGCCAGCTCACGACGTGGGGGGCTTACTGAAGCTTTCTTTGGACAA	CASSRRGGLTEAFF	10	5.54431e-05	TCRBV18-01*01	unknown	TCRBJ01-01*01
GAGTTGGCTGCTCCCTCCCAGACATCTGTGTACTTCTGTGCCAGCAGTTCCCCGGGACAGAGATCCTACGAGCAGTACTTCGGGCCG	CASSSPGQRSYEQYF	10	5.54431e-05	TCRBV06-06	TCRBD01-01*01	TCRBJ02-07*01
TCTGCCATCCCCAACCAGACAGCTCTTTACTTCTGTGCCACCAGCCGCGGGGGACAGGGTGGAGCCGGGGAGCTGTTTTTTGGAGAA	CATSRGGQGGAGELFF	10	5.54431e-05	TCRBV24	TCRBD01-01*01	TCRBJ02-02*01
ACTCTGAAGATCCGGTCCACAAAGCTGGAGGACTCAGCCATGTACTTCTGTGCCAGCATAGCCGCCGGGGAGCTGTTTTTTGGAGAA	CASIAAGELFF	10	5.54431e-05	TCRBV02-01*01	TCRBD02-01	TCRBJ02-02*01
GTGACCAGTGCCCATCCTGAAGACAGCAGCTTCTACATCTGCAGTGCTAGTGCTAGCGGGGGGGCCTACGAGCAGTACTTCGGGCCG	CSASASGGAYEQYF	10	5.54431e-05	TCRBV20	TCRBD02-01*01	TCRBJ02-07*01
CTGGAGCTGGGGGACTCAGCTTTGTATTTCTGTGCCAGCAGCGTCCCCCGGGACTCCCAATCCTACAATGAGCAGTTCTTCGGGCCA	CASSVPRDSQSYNEQFF	10	5.54431e-05	TCRBV09-01	TCRBD02-01	TCRBJ02-01*01
CTCCCCCTCACTCTGGAGTCTGCTGCCTCCTCCCAGACATCTGTATATTTCTGCGCCAGCACAGCCGGCGGCTACACCTTCGGTTCG	CASTAGGYTF	10	5.54431e-05	TCRBV10-01	unknown	TCRBJ01-02*01
GTAGTGCGAGGAGATTCGGCAGCTTATTTCTGTGCCAGCTCACCACCTGGAAGCGGGGGGGGCTACAATGAGCAGTTCTTCGGGCCA	CASSPPGSGGGYNEQFF	10	5.54431e-05	TCRBV18-01*01	TCRBD02-01*01	TCRBJ02-01*01
AATCTTCACATCAATTCCCTGGAGCTTGGTGACTCTGCTGTGTATTTCTGTGCCAGCCTGGCTAGGAGAGAGCAGTACTTCGGGCCG	CASLARREQYF	10	5.54431e-05	TCRBV03	TCRBD02-01	TCRBJ02-07*01
AATTCCCTGGAGCTTGGTGACTCTGCTGTGTATTTCTGTGCCAGCAGCACGGGGACAGGGGGTTCCCAGGAAGCTTTCTTTGGACAA	CASSTGTGGSQEAFF	10	5.54431e-05	TCRBV03	TCRBD01-01*01	TCRBJ01-01*01
AGCACCTTGGAGCTGGGGGACTCGGCCCTTTATCTTTGCGCCAGCAGCTTGGACGGACAGGTGAATCAGCCCCAGCATTTTGGTGAT	CASSLDGQVNQPQHF	10	5.54431e-05	TCRBV05-01*01	TCRBD01-01*01	TCRBJ01-05*01
CAGCGCACACAGCAGGAGGACTCGGCCGTGTATCTCTGTGCCAGCAGCGAAGGGACAGCTTTAGACGGTGAGCAGTTCTTCGGGCCA	CASSEGTALDGEQFF	10	5.54431e-05	TCRBV07-02*01	TCRBD01-01*01	TCRBJ02-01*01
CTGACAGTGACCAGTGCCCATCCTGAAGACAGCAGCTTCTACATCTGCAGTGCTACCGCAGGGGGAAACACCATATATTTTGGAGAG	CSATAGGNTIYF	10	5.54431e-05	TCRBV20	TCRBD01-01*01	TCRBJ01-03*01
CTGGAGTCGCCCAGCCCCAACCAGACCTCTCTGTACTTCTGTGCCAGCAGTTTAAGGTCACAAGAATCACCCCTCCACTTTGGGAAC	CASSLRSQESPLHF	10	5.54431e-05	TCRBV27-01*01	unknown	TCRBJ01-06*01
ATCCAGCGCACAGAGCAGGGGGACTCGGCCATGTATCTCTGTGCCAGCAGCTTAGATGGGGTGGCCTATGGCTACACCTTCGGTTCG	CASSLDGVAYGYTF	10	5.54431e-05	TCRBV07-09	unknown	TCRBJ01-02*01
GAGTCGCCCAGCCCCAACCAGACCTCTCTGTACTTCTGTGCCAGCAGTCCTCACCGGGACAGGGTTGTTGGCTACACCTTCGGTTCG	CASSPHRDRVVGYTF	10	5.54431e-05	TCRBV27-01*01	TCRBD01-01*01	TCRBJ01-02*01
CTCAAGATCCAGCCTGCAGAGCTTGGGGACTCGGCCGTGTATCTCTGTGCCAGCAGCTTATATGGGGGAGAGCAGTACTTCGGGCCG	CASSLYGGEQYF	10	5.54431e-05	TCRBV11-03*01	unknown	TCRBJ02-07*01
AGCACCTTGGAGCTGGGGGACTCGGCCCTTTATCTTTGCGCCAGCAGCCCGGGGGGCGCTGGGGCCAACGTCCTGACTTTCGGGGCC	CASSPGGAGANVLTF	10	5.54431e-05	TCRBV05-01*01	TCRBD02-01*01	TCRBJ02-06*01
CAGCCTGCAAAGCTTGAGGACTCGGCCGTGTATCTCTGTGCCAGCAGCTTAGAACGGCGTGGGCCTTACGAGCAGTACTTCGGGCCG	CASSLERRGPYEQYF	10	5.54431e-05	TCRBV11-02*02	TCRBD01-01*01	TCRBJ02-07*01
GCCTTGGAGCTGGAGGACTCGGCCCTGTATCTCTGTGCCAGCAGCTCCTCACTTGGATCTAGCACAGATACGCAGTATTTTGGCCCA	CASSSSLGSSTDTQYF	10	5.54431e-05	TCRBV05-08*01	unknown	TCRBJ02-03*01
CTGAGCTCTCTGGAGCTGGGGGACTCAGCTTTGTATTTCTGTGCCAGCAGCGTCCCAGGGTCCGGCTATGGCTACACCTTCGGTTCG	CASSVPGSGYGYTF	10	5.54431e-05	TCRBV09-01	TCRBD01-01*01	TCRBJ01-02*01
TCCACAAAGCTGGAGGACTCAGCCATGTACTTCTGTGCCAGCAGTGAATACGGGGGCTTCTCCTACAATGAGCAGTTCTTCGGGCCA	CASSEYGGFSYNEQFF	10	5.54431e-05	TCRBV02-01*01	unknown	TCRBJ02-01*01
GCTCCCTCCCAGACATCTGTGTACTTCTGTGCCAGCAGTTACATCAACCCAGGGGGCAGGGCTGGAAACACCATATATTTTGGAGAG	CASSYINPGGRAGNTIYF	10	5.54431e-05	TCRBV06	TCRBD01-01*01	TCRBJ01-03*01
AAGATCCAGCGCACAGAGCGGGGGGACTCAGCCGTGTATCTCTGTGCCAGCCACCTTAACGTTAACACTGAAGCTTTCTTTGGACAA	CASHLNVNTEAFF	10	5.54431e-05	TCRBV07-03*01	unknown	TCRBJ01-01*01
CTAGAGTCTGCCATCCCCAACCAGACAGCTCTTTACTTCTGTGCCACATCCGGGACAGGGGGCACGAATGAGCAGTTCTTCGGGCCA	CATSGTGGTNEQFF	10	5.54431e-05	TCRBV24	TCRBD01-01*01	TCRBJ02-01*01
ACCTTGGAGCTGGGGGACTCGGCCCTTTATCTTTGCGCCAGCAGCTTGGCCCCCCAGGGTATGAACACTGAAGCTTTCTTTGGACAA	CASSLAPQGMNTEAFF	10	5.54431e-05	TCRBV05-01*01	TCRBD01-01*01	TCRBJ01-01*01
CTGAAGATCCAGCCCTCAGAACCCAGGGACTCAGCTGTGTACTTCTGTGCCAGCAGTCCACAGCTAGATGAGCAGTTCTTCGGGCCA	CASSPQLDEQFF	10	5.54431e-05	TCRBV12	unknown	TCRBJ02-01*01
GCCTTGTTGCTGGGGGACTCGGCCCTGTATCTCTGTGCCAGCAGCTTTAGCTACGGCAGGGCCTCCTACGAGCAGTACTTCGGGCCG	CASSFSYGRASYEQYF	10	5.54431e-05	TCRBV05-05*01	TCRBD01-01*01	TCRBJ02-07*01
AACATGAGCTCCTTGGAGCTGGGGGACTCAGCCCTGTACTTCTGTGCCAGCAGCTTCAAAAGGGGCGGGGAGCTGTTTTTTGGAGAA	CASSFKRGGELFF	10	5.54431e-05	TCRBV13-01*01	TCRBD01-01*01	TCRBJ02-02*01
CAGCGCACAGAGCAGCGGGACTCGGCCATGTATCGCTGTGCCAGCAGCTTACTAGCGGGGGCCACCGGGGAGCTGTTTTTTGGAGAA	CASSLLAGATGELFF	10	5.54431e-05	TCRBV07-06*01	TCRBD02-01*01	TCRBJ02-02*01
ACGATTCAGCGCACAGAGCAGCGGGACTCAGCCATGTATCGCTGTGCCAGCAGCTTCGACAGGGGTTCACCCCTCCACTTTGGGAAC	CASSFDRGSPLHF	10	5.54431e-05	TCRBV07-07*01	TCRBD01-01*01	TCRBJ01-06*01
GAGTCGCCCAGCCCCAACCAGACCTCTCTGTACTTCTGTGCCAGCAGTACACAGGGGGCCGTGGGTCAGCCCCAGCATTTTGGTGAT	CASSTQGAVGQPQHF	10	5.54431e-05	TCRBV27-01*01	TCRBD01-01*01	TCRBJ01-05*01
GTGACCAGTGCCCATCCTGAAGACAGCAGCTTCTACATCTGCAGTGCTAGAGGGGCAGGCCCCGCTACTGAAGCTTTCTTTGGACAA	CSARGAGPATEAFF	10	5.54431e-05	TCRBV20	TCRBD01-01*01	TCRBJ01-01*01
CTGACGATCCAGCGCACACAGCAGGAGGACTCGGCCGTGTATCTCTGTGCCAGCAGCACCGGACGGCCTGAAGCTTTCTTTGGACAA	CASSTGRPEAFF	10	5.54431e-05	TCRBV07-02*01	unknown	TCRBJ01-01*01
CTGAGCTCTCTGGAGCTGGGGGACTCAGCTTTGTATTTCTGTGCCAGCAGCGTAGGTTCAGGGGACTATGGCTACACCTTCGGTTCG	CASSVGSGDYGYTF	10	5.54431e-05	TCRBV09-01	TCRBD01-01*01	TCRBJ01-02*01
CGGTCCACAAAGCTGGAGGACTCAGCCATGTACTTCTGTGCCAGCAGTGGACTAGCGGGGGGACAAGAGACCCAGTACTTCGGGCCA	CASSGLAGGQETQYF	10	5.54431e-05	TCRBV02-01*01	TCRBD02-01*01	TCRBJ02-05*01
AGCACCTTGGAGCTGGGGGACTCGGCCCTTTATCTTTGCGCCAGCAGCTGGGGACAGGGGGTCCTCTACGAGCAGTACTTCGGGCCG	CASSWGQGVLYEQYF	10	5.54431e-05	TCRBV05-01*01	TCRBD01-01*01	TCRBJ02-07*01
ACATCGGCCCAAAAGAACCCGACAGCTTTCTATCTCTGTGCCAGTAGTATCGGACTAGCGGGCACCTACGAGCAGTACTTCGGGCCG	CASSIGLAGTYEQYF	10	5.54431e-05	TCRBV19-01	TCRBD02-01	TCRBJ02-07*01
CTGGAGTCGCCCAGCCCCAACCAGACCTCTCTGTACTTCTGTGCCAGCAGTTTGGGGGGGTCCTACAATGAGCAGTTCTTCGGGCCA	CASSLGGSYNEQFF	10	5.54431e-05	TCRBV27-01*01	TCRBD02-01*01	TCRBJ02-01*01
GAGTCGGCTGCTCCCTCCCAAACATCTGTGTACTTCTGTGCCAGCAGTTACTATACCGGAGGGAATCAGCCCCAGCATTTTGGTGAT	CASSYYTGGNQPQHF	10	5.54431e-05	TCRBV06	TCRBD02-01*02	TCRBJ01-05*01
GTGACCAGTGCCCATCCTGAAGACAGCAGCTTCTACATCTGCAGTGCCTCCGAGGGGTCGGGCAATCAGCCCCAGCATTTTGGTGAT	CSASEGSGNQPQHF	10	5.54431e-05	TCRBV20	unknown	TCRBJ01-05*01
AATTCCCTGGAGCTTGGTGACTCTGCTGTGTATTTCTGTGCCAGCTCCTGGACTAGCGGGGGCACCTACGAGCAGTACTTCGGGCCG	CASSWTSGGTYEQYF	10	5.54431e-05	TCRBV03	TCRBD02-01*01	TCRBJ02-07*01
GTGACCAGTGCCCATCCTGAAGACAGCAGCTTCTACATCTGCAGTGCTCAACCCGGGACAGGGACCTACGAGCAGTACTTCGGGCCG	CSAQPGTGTYEQYF	10	5.54431e-05	TCRBV20	TCRBD01-01*01	TCRBJ02-07*01
TCGCTCAGGCTGGAGTCGGCTGCTCCCTCCCAGACATCTGTGTACTTCTGTGCCAGCAAAATCGTGACTGAAGCTTTCTTTGGACAA	CASKIVTEAFF	10	5.54431e-05	TCRBV06-01*01	TCRBD02-01	TCRBJ01-01*01
ACTGTGACATCGGCCCAAAAGAACCCGACAGCTTTCTATCTCTGTGCCAGTAGTGATGCGAACACCGGGGAGCTGTTTTTTGGAGAA	CASSDANTGELFF	10	5.54431e-05	TCRBV19-01	unknown	TCRBJ02-02*01
GAGATCCAGCGCACAGAGCAGGGGGACTCGGCCATGTATCTCTGTGCCAGCAGCTTCCGGACAGTTTACGAGCAGTACTTCGGGCCG	CASSFRTVYEQYF	10	5.54431e-05	TCRBV07-09	TCRBD01-01*01	TCRBJ02-07*01
CACATCAATTCCCTGGAGCTTGGTGACTCTGCTGTGTATTTCTGTGCCAGCAGCGATTCGATCCTCTATGGCTACACCTTCGGTTCG	CASSDSILYGYTF	10	5.54431e-05	TCRBV03	unknown	TCRBJ01-02*01
CTGAACATGAGCTCCTTGGAGCTGGGGGACTCAGCCCTGTACTTCTGTGCCAGCAGCTCAGATAATTCACCCCTCCACTTTGGGAAC	CASSSDNSPLHF	10	5.54431e-05	TCRBV13-01*01	TCRBD01-01*01	TCRBJ01-06*01
CAGCCAGAAGACTCAGCCCTGTATCTCTGCGCCAGCAGCCAAAAAAGTTTCGAGAGCTCTGGGGCCAACGTCCTGACTTTCGGGGCC	CASSQKSFESSGANVLTF	10	5.54431e-05	TCRBV04-01*01	TCRBD02-01*02	TCRBJ02-06*01
GAGTCGGCTGCTCCCTCCCAGACATCTGTGTACTTCTGTGCCAGCAGTGCCACAGGGGTCCATTCCTACGAGCAGTACTTCGGGCCG	CASSATGVHSYEQYF	10	5.54431e-05	TCRBV06-01*01	TCRBD01-01*01	TCRBJ02-07*01
CTGGAGTCAGCTACCCGCTCCCAGACATCTGTGTATTTCTGCGCCAGCAGTGACGCGGGACCCAATCTAATCCAGTACTTCGGGCCG	CASSDAGPNLIQYF	10	5.54431e-05	TCRBV10-02*01	TCRBD02-01*02	TCRBJ02-07*01
CTGGAGTCGCCCAGCCCCAACCAGACCTCTCTGTACTTCTGTGCCAGCAGCCTCGGGGGGTCATACAATGAGCAGTTCTTCGGGCCA	CASSLGGSYNEQFF	10	5.54431e-05	TCRBV27-01*01	TCRBD02-01*01	TCRBJ02-01*01
AATGTGAACGCCTTGTTGCTGGGGGACTCGGCCCTGTATCTCTGTGCCAGCAGCTTGGCCGGCGCCTACGAGCAGTACTTCGGGCCG	CASSLAGAYEQYF	10	5.54431e-05	TCRBV05-05*01	unknown	TCRBJ02-07*01
CTGGGGTTGGAGTCGGCTGCTCCCTCCCAAACATCTGTGTACTTCTGTGCCAGCAAAGGGACAGCGGAAAAACTGTTTTTTGGCAGT	CASKGTAEKLFF	10	5.54431e-05	TCRBV06	TCRBD01-01*01	TCRBJ01-04*01
CTGCTGTCGGCTGCTCCCTCCCAGACATCTGTGTACTTCTGTGCCAGCAGTTCGTGGACAGGCCAAGAGACCCAGTACTTCGGGCCA	CASSSWTGQETQYF	10	5.54431e-05	TCRBV06-05*01	TCRBD01-01*01	TCRBJ02-05*01
ACATCGGCCCAAAAGAACCCGACAGCTTTCTATCTCTGTGCCAGTAGCTCCCGGGACAGCTCTGGAAACACCATATATTTTGGAGAG	CASSSRDSSGNTIYF	10	5.54431e-05	TCRBV19-01	TCRBD01-01*01	TCRBJ01-03*01
CAGCGCACACAGCAGGAGGACTCGGCCGTGTATCTCTGTGCCAGCAGCACAACCGGGAGCGTGAAGGATACGCAGTATTTTGGCCCA	CASSTTGSVKDTQYF	10	5.54431e-05	TCRBV07-02*01	TCRBD02-01*02	TCRBJ02-03*01
TTGGAGCTGGGGGACTCGGCCCTTTATCTTTGCGCCAGCAGCTTGGACTACCCGGGACAGCCAGAATCGGCCCTCCACTTTGGGAAC	CASSLDYPGQPESALHF	10	5.54431e-05	TCRBV05-01*01	TCRBD01-01*01	TCRBJ01-06*01
CAGCCTGCAAAGCTTGAGGACTCGGCCGTGTATCTCTGTGCCAGCAGCTTAAGACAGGGGGCCACAGATACGCAGTATTTTGGCCCA	CASSLRQGATDTQYF	10	5.54431e-05	TCRBV11-02*02	TCRBD01-01*01	TCRBJ02-03*01
AGCTCTCTGGAGCTGGGGGACTCAGCTTTGTATTTCTGTGCCAGCAGCGTTGGAGCGGGGGGGAGTAATGAGCAGTTCTTCGGGCCA	CASSVGAGGSNEQFF	10	5.54431e-05	TCRBV09-01	TCRBD02-01*01	TCRBJ02-01*01
CGGTCCACAAAGCTGGAGGACTCAGCCATGTACTTCTGTGCCAGCAGTGGACTAGCGGGTGGCCAAGAGACCCAGTACTTCGGGCCA	CASSGLAGGQETQYF	10	5.54431e-05	TCRBV02-01*01	TCRBD02-01	TCRBJ02-05*01
ATCCAGCCCTCAGAACCCAGGGACTCAGCTGTGTACTTCTGTGCCAGCAGTTTATCCGGGGGCGGGGGTGTGCAGTACTTCGGGCCG	CASSLSGGGGVQYF	10	5.54431e-05	TCRBV12	TCRBD02-01*01	TCRBJ02-07*01
CTGCTGTCGGCTGCTCCCTCCCAGACATCTGTGTACTTCTGTGCCACGTCAAGGGACAGGGGGGCCTACGAGCAGTACTTCGGGCCG	CATSRDRGAYEQYF	10	5.54431e-05	TCRBV06-05*01	TCRBD01-01*01	TCRBJ02-07*01
AGCAACATGAGCCCTGAAGACAGCAGCATATATCTCTGCAGCGTAGGGACAGTGAACTCTGGGGCCAACGTCCTGACTTTCGGGGCC	CSVGTVNSGANVLTF	10	5.54431e-05	TCRBV29-01*01	TCRBD01-01*01	TCRBJ02-06*01
GTGACCAGTGCCCATCCTGAAGACAGCAGCTTCTACATCTGCAGTGCAATAGTGGGACTCCGAGCCACTGAAGCTTTCTTTGGACAA	CSAIVGLRATEAFF	10	5.54431e-05	TCRBV20	TCRBD02-01	TCRBJ01-01*01
CAGCCCTCAGAACCCAGGGACTCAGCTGTGTACTTCTGTGCCAGCAGCCCTCCCCCAGAGACGCGCTATGGCTACACCTTCGGTTCG	CASSPPPETRYGYTF	10	5.54431e-05	TCRBV12	unknown	TCRBJ01-02*01
ACTCTGACTGTGAGCAACATGAGCCCTGAAGACAGCAGCATATATCTCTGCAGCGTGGACGACAGGGGTGAGGCTTTCTTTGGACAA	CSVDDRGEAFF	10	5.54431e-05	TCRBV29-01*01	TCRBD01-01*01	TCRBJ01-01*01
CGCACACAGCAGGAGGACTCGGCCGTGTATCTCTGTGCCAGCAGCTACCCGGGACAGGGCTTACGCACTGAAGCTTTCTTTGGACAA	CASSYPGQGLRTEAFF	10	5.54431e-05	TCRBV07-02*01	TCRBD01-01*01	TCRBJ01-01*01
GAGATCCAGCGCACAGAGCAGGGGGACTCGGCCATGTATCTCTGTGCCAGCAGCTTAGCAGCGAACACTGAAGCTTTCTTTGGACAA	CASSLAANTEAFF	10	5.54431e-05	TCRBV07-09	TCRBD02-01	TCRBJ01-01*01
TCGCCCAGCCCCAACCAGACCTCTCTGTACTTCTGTGCCAGCAGTTTAACTGGGACTATCGACTACAATGAGCAGTTCTTCGGGCCA	CASSLTGTIDYNEQFF	10	5.54431e-05	TCRBV27-01*01	TCRBD02-01	TCRBJ02-01*01
CTGACAGTGACCAGTGCCCATCCTGAAGACAGCAGCTTCTACATCTGCAGTGCTAGGCCAGGGGGCACTGAAGCTTTCTTTGGACAA	CSARPGGTEAFF	10	5.54431e-05	TCRBV20	TCRBD01-01*01	TCRBJ01-01*01
GTGCAGCCTGCAGAACTGGAGGATTCTGGAGTTTATTTCTGTGCCAGCAGCCAGCTTCTAGCGGGGACTACGCAGTATTTTGGCCCA	CASSQLLAGTTQYF	10	5.54431e-05	TCRBV14-01*01	TCRBD02-01*01	TCRBJ02-03*01
GAGTCGGCTGCTCCCTCCCAGACATCTGTGTACTTCTGTGCCAGCAGTGAAATAGTAGGGCACACCGGGGAGCTGTTTTTTGGAGAA	CASSEIVGHTGELFF	10	5.54431e-05	TCRBV06-01*01	unknown	TCRBJ02-02*01
ACAGTGACCAGTGCCCATCCTGAAGACAGCAGCTTCTACATCTGCAGTGCTAGCCTAGTGGTTGGAGATACGCAGTATTTTGGCCCA	CSASLVVGDTQYF	10	5.54431e-05	TCRBV20	TCRBD02-01	TCRBJ02-03*01
CTCACTCTGGAGTCCGCTACCAGCTCCCAGACATCTGTGTACTTCTGTGCCATCAGTGAGAAGGGTAACGAGCAGTACTTCGGGCCG	CAISEKGNEQYF	10	5.54431e-05	TCRBV10-03*01	unknown	TCRBJ02-07*01
AAGCTCCTCCTCAGTGACTCTGGCTTCTATCTCTGTGCCTGGAGCTCTAAGGGGGACAGGGGGAAAAGGGGCATATATTTTGGAGAG	CAWSSKGDRGKRGIYF	10	5.54431e-05	TCRBV30-01*02	TCRBD01-01*01	TCRBJ01-03*01
ACTGTGACATCGGCCCAAAAGAACCCGACAGCTTTCTATCTCTGTGCCAGCCGGGGGTCGGGTAATTCACCCCTCCACTTTGGGAAC	CASRGSGNSPLHF	10	5.54431e-05	TCRBV19-01	TCRBD02-01*01	TCRBJ01-06*01
TCTGAACTAAACCTGAGCTCTCTGGAGCTGGGGGACTCAGCTTTGTATTTCTGTGCCAGCAGCGTAGAGACCCAGTACTTCGGGCCA	CASSVETQYF	10	5.54431e-05	TCRBV09-01	unknown	TCRBJ02-05*01
TCGCCCAGCCCCAACCAGACCTCTCTGTACTTCTGTGCCAGCAGTTTATTTCCCATCGAGGCAGGAGAGCCCCAGCATTTTGGTGAT	CASSLFPIEAGEPQHF	10	5.54431e-05	TCRBV27-01*01	unknown	TCRBJ01-05*01
ATCCAGCCTGCAAAGCTTGAGGACTCGGCCGTGTATCTCTGTGCCAGCAGCTCCCAGGGACGCAATTCACCCCTCCACTTTGGGAAC	CASSSQGRNSPLHF	10	5.54431e-05	TCRBV11-02*02	unknown	TCRBJ01-06*01
GTGAGCACCTTGGAGCTGGGGGACTCGGCCCTTTATCTTTGCGCCAGCTCCCTAGCGGGGGGGCCAAACGAGCAGTACTTCGGGCCG	CASSLAGGPNEQYF	10	5.54431e-05	TCRBV05-01*01	TCRBD02-01*01	TCRBJ02-07*01
TCGGCTGCTCCCTCCCAGACATCTGTGTACTTCTGTGCCAGCAGATACCCGGGACAGGGATCTGGAAACACCATATATTTTGGAGAG	CASRYPGQGSGNTIYF	10	5.54431e-05	TCRBV06-05*01	TCRBD01-01*01	TCRBJ01-03*01
AGGCTGCTGTCGGCTGCTCCCTCCCAGACATCTGTGTACTTCTGTGCCAGCAGTGGACAGGGGTTTCAGCCCCAGCATTTTGGTGAT	CASSGQGFQPQHF	10	5.54431e-05	TCRBV06-05*01	TCRBD01-01*01	TCRBJ01-05*01
GCCCATCCTGAAGACAGCAGCTTCTACATCTGCAGTGCTAGTACCCCCCGGGACAGGGAGAGGGGCACTGAAGCTTTCTTTGGACAA	CSASTPRDRERGTEAFF	10	5.54431e-05	TCRBV20	TCRBD01-01*01	TCRBJ01-01*01
CACACCCTGCAGCCAGAAGACTCGGCCCTGTATCTCTGCGCCAGCAGCCAAGAAGAGGGAAGCTCCTACGAGCAGTACTTCGGGCCG	CASSQEEGSSYEQYF	10	5.54431e-05	TCRBV04-03*01	TCRBD02-01*02	TCRBJ02-07*01
CGGTCCACAAAGCTGGAGGACTCAGCCATGTACTTCTGTGCCAGTAACACAGGTCCCGGGCTTGGTTACGAGCAGTACTTCGGGCCG	CASNTGPGLGYEQYF	10	5.54431e-05	TCRBV02-01*01	TCRBD01-01*01	TCRBJ02-07*01
GAGCTGGGGGACTCGGCCCTTTATCTTTGCGCCAGCAGCCCGAGGACTAGCGGGAAAACTTCCTACAATGAGCAGTTCTTCGGGCCA	CASSPRTSGKTSYNEQFF	10	5.54431e-05	TCRBV05-01*01	TCRBD02-01*02	TCRBJ02-01*01
CTGAGCTCTCTGGAGCTGGGGGACTCAGCTTTGTATTTCTGTGCCAGCAGCCTCCACCCGGGGTCCGGGGAGCTGTTTTTTGGAGAA	CASSLHPGSGELFF	10	5.54431e-05	TCRBV09-01	TCRBD02-01*01	TCRBJ02-02*01
GTGACATCGGCCCAAAAGAACCCGACAGCTTTCTATCTCTGTGCCAGTACAGAATGGGGGAACACCGGGGAGCTGTTTTTTGGAGAA	CASTEWGNTGELFF	10	5.54431e-05	TCRBV19-01	unknown	TCRBJ02-02*01
ATCCAGCCTGCAGAGCAGGGGGACTCGGCCGTGTATGTCTGTGCAAGTCGCCCCCCTAGCGAGCAAGAGACCCAGTACTTCGGGCCA	CASRPPSEQETQYF	10	5.54431e-05	TCRBV12-02*01	TCRBD02-01	TCRBJ02-05*01
CACACCCTGCAGCCAGAAGACTCGGCCCTGTATCTCTGTGCCAGCAGTGCGACAGGGGGCTCCTACAATGAGCAGTTCTTCGGGCCA	CASSATGGSYNEQFF	10	5.54431e-05	TCRBV04-02*01	TCRBD01-01*01	TCRBJ02-01*01
TCTCTGGAGCTGGGGGACTCAGCTTTGTATTTCTGTGCCAGCAGCGCATTCGTAGCGGGGGCAAACAATGAGCAGTTCTTCGGGCCA	CASSAFVAGANNEQFF	10	5.54431e-05	TCRBV09-01	TCRBD02-01*01	TCRBJ02-01*01
AGCAACATGAGCCCTGAAGACAGCAGCATATATCTCTGCAGCGTTGAAGACTGGACCCTAACGGGCACTGAAGCTTTCTTTGGACAA	CSVEDWTLTGTEAFF	10	5.54431e-05	TCRBV29-01*01	unknown	TCRBJ01-01*01
GAGTCGCCCAGCCCCAACCAGACCTCTCTGTACTTCTGTGCCAGCAGCCTAGGACCGGGACAGGCCTATGGCTACACCTTCGGTTCG	CASSLGPGQAYGYTF	10	5.54431e-05	TCRBV27-01*01	TCRBD01-01*01	TCRBJ01-02*01
TCTGCTGTACCCTCTCAGACATCTGTGTACTTCTGTGCCAGCAGTGAACTAGCGGAGTTAGCCAAAAACATTCAGTACTTCGGCGCC	CASSELAELAKNIQYF	10	5.54431e-05	TCRBV06-04	TCRBD02-01	TCRBJ02-04*01
TTGGAGTCGGCTGCTCCCTCCCAAACATCTGTGTACTTCTGTGCCAGCGGCAGCGGGGGGGCCATGGATACGCAGTATTTTGGCCCA	CASGSGGAMDTQYF	10	5.54431e-05	TCRBV06	TCRBD02-01*01	TCRBJ02-03*01
CATCCTGAAGACAGCAGCTTCTACATCTGCAGTGCTAGAGCACCGAAGAGAGTGATAGCGGGGGGGCGGGAGCAGTACTTCGGGCCG	CSARAPKRVIAGGREQYF	10	5.54431e-05	TCRBV20	TCRBD02-01*01	TCRBJ02-07*01
ATCCAGCCTGCAAAGCTTGAGGACTCGGCCGTGTATCTCTGTGCCAGCAGCGCCGGGACACCTGGGGAGACCCAGTACTTCGGGCCA	CASSAGTPGETQYF	10	5.54431e-05	TCRBV11-02*02	TCRBD01-01*01	TCRBJ02-05*01
GCTGCTCCCTCCCAGACATCTGTGTACTTCTGTGCCAGCAGTTACACAGTACAGGGAGGGAGCACAGATACGCAGTATTTTGGCCCA	CASSYTVQGGSTDTQYF	10	5.54431e-05	TCRBV06	TCRBD02-01*02	TCRBJ02-03*01
GCTCCCTCCCAGACATCTGTGTACTTCTGTGCCAGCAGGGCCGGACAGGGCTCCCTCTCTGGGGCCAACGTCCTGACTTTCGGGGCC	CASRAGQGSLSGANVLTF	10	5.54431e-05	TCRBV06	TCRBD01-01*01	TCRBJ02-06*01
CTGACAGTGACCAGTGCCCATCCTGAAGACAGCAGCTTCTACATCTGCAGTGCTCGTGATCTGGGAAACACCATATATTTTGGAGAG	CSARDLGNTIYF	10	5.54431e-05	TCRBV20	unknown	TCRBJ01-03*01
AGCTCTCTGGAGCTGGGGGACTCAGCTTTGTATTTCTGTGCCAGCAGCACATCCGGGACAGATTACAATGAGCAGTTCTTCGGGCCA	CASSTSGTDYNEQFF	9	4.98988e-05	TCRBV09-01	TCRBD01-01*01	TCRBJ02-01*01
ACAGTGACCAGTGCCCATCCTGAAGACAGCAGCTTCTACATCTGCAGTGCTAGACAAGGGGTGGGTTCACCCCTCCACTTTGGGAAC	CSARQGVGSPLHF	9	4.98988e-05	TCRBV20	TCRBD01-01*01	TCRBJ01-06*01
AAGGTGCAGCCTGCAGAACTGGAGGATTCTGGAGTTTATTTCTGTGCCAGCAGCCGCCAGTTGGGGTTTGAAGCTTTCTTTGGACAA	CASSRQLGFEAFF	9	4.98988e-05	TCRBV14-01*01	unknown	TCRBJ01-01*01
TCAGAACCCAGGGACTCAGCTGTGTACTTCTGTGCCAGCAGTCCGGGACAGGGGGATGTGGCCAAAAACATTCAGTACTTCGGCGCC	CASSPGQGDVAKNIQYF	9	4.98988e-05	TCRBV12	TCRBD01-01*01	TCRBJ02-04*01
AGCTCTCTGGAGCTGGGGGACTCAGCTTTGTATTTCTGTGCCAGCAGCGTAGCTACAGGGGTGAACTATGGCTACACCTTCGGTTCG	CASSVATGVNYGYTF	9	4.98988e-05	TCRBV09-01	TCRBD01-01*01	TCRBJ01-02*01
AAGATCCAGCCCTCAGAACCCAGGGACTCAGCTGTGTACTTCTGTGCCAGCAGTTTCGGACAGGGCCCTGAAGCTTTCTTTGGACAA	CASSFGQGPEAFF	9	4.98988e-05	TCRBV12	TCRBD01-01*01	TCRBJ01-01*01
AATGTGAGCACCTTGGAGCTGGGGGACTCGGCCCTTTATCTTTGCGCCAGCAGCATAGCGGGGGACAATGAGCAGTTCTTCGGGCCA	CASSIAGDNEQFF	9	4.98988e-05	TCRBV05-01*01	TCRBD02-01*01	TCRBJ02-01*01
ACTGTGACATCGGCCCAAAAGAACCCGACAGCTTTCTATCTCTGTGCCAGTAGCCTCCGGGCGACGGATGGCTACACCTTCGGTTCG	CASSLRATDGYTF	9	4.98988e-05	TCRBV19-01	unknown	TCRBJ01-02*01
ACCAGTGCCCATCCTGAAGACAGCAGCTTCTACATCTGCAGTGCCCCTAGGTCTGGTCAGGGAAACACTGAAGCTTTCTTTGGACAA	CSAPRSGQGNTEAFF	9	4.98988e-05	TCRBV20	TCRBD01-01*01	TCRBJ01-01*01
GTGCAGCCTGCAGAACTGGAGGATTCTGGAGTTTATTTCTGTGCCAGCAGCCTCCTCGGGGGGGCTGGCGAGCAGTACTTCGGGCCG	CASSLLGGAGEQYF	9	4.98988e-05	TCRBV14-01*01	TCRBD02-01*01	TCRBJ02-07*01
ACAGAGCAGGGGGACTCGGCCATGTATCTCTGTGCCAGCACAAGGACATCGATTCACCCAATGAACACTGAAGCTTTCTTTGGACAA	CASTRTSIHPMNTEAFF	9	4.98988e-05	TCRBV07-09	TCRBD01-01*01	TCRBJ01-01*01
ACCTTGGAGCTGGGGGACTCGGCCCTTTATCTTTGCGCCAGCAGCCGGACTAGCGGGGGCACCTACAATGAGCAGTTCTTCGGGCCA	CASSRTSGGTYNEQFF	9	4.98988e-05	TCRBV05-01*01	TCRBD02-01*01	TCRBJ02-01*01
ACTCTGGAGTCTGCTGCCTCCTCCCAGACATCTGTATATTTCTGCGCCAGCAGTCTAACAGGGGGATCTGGCTACACCTTCGGTTCG	CASSLTGGSGYTF	9	4.98988e-05	TCRBV10-01	TCRBD01-01*01	TCRBJ01-02*01
CTGAGCTCTCTGGAGCTGGGGGACTCAGCTTTGTATTTCTGTGCCAGCAGCGTCAGGGAGAGGCGTGAAAAACTGTTTTTTGGCAGT	CASSVRERREKLFF	9	4.98988e-05	TCRBV09-01	unknown	TCRBJ01-04*01
GCCCAAAAGAACCCGACAGCTTTCTATCTCTGTGCCAGTAGTAAATCCTCCTTGGGGGGGACGAACACTGAAGCTTTCTTTGGACAA	CASSKSSLGGTNTEAFF	9	4.98988e-05	TCRBV19-01	TCRBD02-01*01	TCRBJ01-01*01
CAGCGCACACAGCAGGAGGACTCGGCCGTGTATCTCTGTGCCAGCAGCTTCTGGACAGGGGCTAGAGAAAAACTGTTTTTTGGCAGT	CASSFWTGAREKLFF	9	4.98988e-05	TCRBV07-02*01	TCRBD01-01*01	TCRBJ01-04*01
CGGTCCACAAAGCTGGAGGACTCAGCCATGTACTTCTGTGCCAGCAGTGAAGCCCTGTCGACGGCCGCACCCCTCCACTTTGGGAAC	CASSEALSTAAPLHF	9	4.98988e-05	TCRBV02-01*01	unknown	TCRBJ01-06*01
ACAGTGACCAGTGCCCATCCTGAAGACAGCAGCTTCTACATCTGCAGTGCTTGGGACGGTAACAACTATGGCTACACCTTCGGTTCG	CSAWDGNNYGYTF	9	4.98988e-05	TCRBV20	unknown	TCRBJ01-02*01
AGGCTGCTGTCGGCTGCTCCCTCCCAGACATCTGTGTACTTCTGTGCCAGCAACAAGGGGTGGAATCAGCCCCAGCATTTTGGTGAT	CASNKGWNQPQHF	9	4.98988e-05	TCRBV06-05*01	TCRBD01-01*01	TCRBJ01-05*01
CAGCGCACAGAGCAGGGGGACTCGGCCATGTATCTCTGTGCCAGCAGCTGGGGGACTAGCGGGGGTGAGACCCAGTACTTCGGGCCA	CASSWGTSGGETQYF	9	4.98988e-05	TCRBV07-09	TCRBD02-01*01	TCRBJ02-05*01
GACATCCGCTCACCAGGCCTGGGGGACGCAGCCATGTACCTGTGTGCCACCAACACAGGATTTAATCAGCCCCAGCATTTTGGTGAT	CATNTGFNQPQHF	9	4.98988e-05	TCRBV15-01*01	TCRBD01-01*01	TCRBJ01-05*01
AATGTGAACGCCTTGTTGCTGGGGGACTCGGCCCTCTATCTCTGTGCCAGCAGCTTGGGTAGGGGTAATGAGCAGTTCTTCGGGCCA	CASSLGRGNEQFF	9	4.98988e-05	TCRBV05-06*01	TCRBD01-01*01	TCRBJ02-01*01
GACATCCGCTCACCAGGCCTGGGGGACGCAGCCATGTACCTGTGTGCCACCAGCAGAGAGTGGGACAGAGGATCCCATTTTGGTGAT	CATSREWDRGSHF	9	4.98988e-05	TCRBV15-01*01	TCRBD01-01*01	TCRBJ01-05*01
CTGACGATCCAGCGCACACAGCAGGAGGACTCGGCCGTGTATCTCTGTGCCAGCAGCCCCGGGCCCCACGAGCAGTACTTCGGGCCG	CASSPGPHEQYF	9	4.98988e-05	TCRBV07-02*01	unknown	TCRBJ02-07*01
CTGACCCTGGAGTCTGCCAGGCCCTCACATACCTCTCAGTACCTCTGTGCCAGCTCGGACACAGTCTATGGCTACACCTTCGGTTCG	CASSDTVYGYTF	9	4.98988e-05	TCRBV25-01*01	TCRBD01-01*01	TCRBJ01-02*01
GAGTCGGCTGCTCCCTCCCAAACATCTGTGTACTTCTGTGCCAGCAGTTACTCTATAGCGGGGGCAGAGACCCAGTACTTCGGGCCA	CASSYSIAGAETQYF	9	4.98988e-05	TCRBV06	TCRBD02-01*01	TCRBJ02-05*01
CAGCGCACACAGCAGGAGGACTCGGCCGTGTATCTCTGTGCCAGCAGCGTCCTAGGGACTAGCGGCTACGAGCAGTACTTCGGGCCG	CASSVLGTSGYEQYF	9	4.98988e-05	TCRBV07-02*01	TCRBD02-01	TCRBJ02-07*01
ACTGTGACATCGGCCCAAAAGAACCCGACAGCTTTCTATCTCTGTGCCAGTAGTATCGGTTCGAATCTGGGCTACACCTTCGGTTCG	CASSIGSNLGYTF	9	4.98988e-05	TCRBV19-01	TCRBD02-01	TCRBJ01-02*01
ATCCGGTCCACAAAGCTGGAGGACTCAGCCATGTACTTCTGTGCCACCAAGGACTTGTCTAGCACAGATACGCAGTATTTTGGCCCA	CATKDLSSTDTQYF	9	4.98988e-05	TCRBV02-01*01	TCRBD02-01	TCRBJ02-03*01
CCCAGCCCCAACCAGACCTCTCTGTACTTCTGTGCCAGCGGCAAACCATGGGACAGGCCAAACACCGGGGAGCTGTTTTTTGGAGAA	CASGKPWDRPNTGELFF	9	4.98988e-05	TCRBV27-01*01	TCRBD01-01*01	TCRBJ02-02*01
GAGTTGGCTGCTCCCTCCCAGACATCTGTGTACTTCTGTGCCAGCACCCAAGCGGGGGTAACTAATGAAAAACTGTTTTTTGGCAGT	CASTQAGVTNEKLFF	9	4.98988e-05	TCRBV06-06	TCRBD02-01*01	TCRBJ01-04*01
GAACTGAACATGAGCTCCTTGGAGCTGGGGGACTCAGCCCTGTACTTCTGTGCCAGCAGCTCGGACACTGAAGCTTTCTTTGGACAA	CASSSDTEAFF	9	4.98988e-05	TCRBV13-01*01	TCRBD02-01	TCRBJ01-01*01
GTGACCAGTGCCCATCCTGAAGACAGCAGCTTCTACATCTGCAGTGCCAAGACAGGGTCAGGCACCGGGGAGCTGTTTTTTGGAGAA	CSAKTGSGTGELFF	9	4.98988e-05	TCRBV20	TCRBD01-01*01	TCRBJ02-02*01
GTGAACGCCTTGTTGCTGGGGGACTCGGCCCTCTATCTCTGTGCCAGCAGCTTGTCCCTAGAACGCAATGAGCAGTTCTTCGGGCCA	CASSLSLERNEQFF	9	4.98988e-05	TCRBV05-06*01	TCRBD02-01	TCRBJ02-01*01
ATCCAGCCCTCAGAACCCAGGGACTCAGCTGTGTACTTCTGTGCCAGCAGTGTCCCGGGTTCCCAAGAGACCCAGTACTTCGGGCCA	CASSVPGSQETQYF	9	4.98988e-05	TCRBV12	TCRBD02-01	TCRBJ02-05*01
AGCTCCCAGACATCTGTGTACTTCTGTGCCATCAGTGATTTGGGGGGGGTATTCGGGTTTATGAACACTGAAGCTTTCTTTGGACAA	CAISDLGGVFGFMNTEAFF	9	4.98988e-05	TCRBV10-03*01	TCRBD02-01*01	TCRBJ01-01*01
CTGAAGATCCGGTCCACAAAGCTGGAGGACTCAGCCATGTACTTCTGTGCCAGATCCCGGGACAGAGGGGGCTACACCTTCGGTTCG	CARSRDRGGYTF	9	4.98988e-05	TCRBV02-01*01	TCRBD01-01*01	TCRBJ01-02*01
ACCAGTGCCCATCCTGAAGACAGCAGCTTCTACATCTGCAGTGCTAGACCTCAGGAGATATTCAATCAGCCCCAGCATTTTGGTGAT	CSARPQEIFNQPQHF	9	4.98988e-05	TCRBV20	unknown	TCRBJ01-05*01
TCGGCTGCTCCCTCCCAGACATCTGTGTACTTCTGTGCCAGCAGACGGACTAGCGGGCTGAACACCGGGGAGCTGTTTTTTGGAGAA	CASRRTSGLNTGELFF	9	4.98988e-05	TCRBV06	TCRBD02-01	TCRBJ02-02*01
GCCCATCCTGAAGACAGCAGCTTCTACATCTGCAGTGCTAGAGATATGACAGGGAGAGATTCTAACTATGGCTACACCTTCGGTTCG	CSARDMTGRDSNYGYTF	9	4.98988e-05	TCRBV20	TCRBD01-01*01	TCRBJ01-02*01
ATCCTGGAGTCGCCCAGCCCCAACCAGACCTCTCTGTACTTCTGTGCCAGCAGGGGGACAGGGCGAAATGAGCAGTTCTTCGGGCCA	CASRGTGRNEQFF	9	4.98988e-05	TCRBV27-01*01	TCRBD01-01*01	TCRBJ02-01*01
AGGATCCAGCAGGTAGTGCGAGGAGATTCGGCAGCTTATTTCTGTGCCAGCTCGAGGGAATCTGGAAACACCATATATTTTGGAGAG	CASSRESGNTIYF	9	4.98988e-05	TCRBV18-01*01	TCRBD02-01*02	TCRBJ01-03*01
AAGATCCAGCCCTCAGAACCCAGGGACTCAGCTGTGTACTTCTGTGCCAGCAGTGGGGGATGGGATTCACCCCTCCACTTTGGGAAC	CASSGGWDSPLHF	9	4.98988e-05	TCRBV12	unknown	TCRBJ01-06*01
ACCTTGGAGCTGGGGGACTCGGCCCTTTATCTTTGCGCCAGCAGCCCCGACAGGGTAGAATCTGGAAACACCATATATTTTGGAGAG	CASSPDRVESGNTIYF	9	4.98988e-05	TCRBV05-01*01	TCRBD01-01*01	TCRBJ01-03*01
CTGAAGATCCAGCGCACACAGCAGGAGGACTCCGCCGTGTATCTCTGTGCCAGCAGCCCCGCGGGGGGACGCTACACCTTCGGTTCG	CASSPAGGRYTF	9	4.98988e-05	TCRBV07-08*01	TCRBD02-01*01	TCRBJ01-02*01
TCGGCCCAAAAGAACCCGACAGCTTTCTATCTCTGTGCCAGTAAGGGTCAGGAAACGATCTCTGGAAACACCATATATTTTGGAGAG	CASKGQETISGNTIYF	9	4.98988e-05	TCRBV19-01	unknown	TCRBJ01-03*01
AACGCCTTGGAGCTGGACGACTCGGCCCTGTATCTCTGTGCCAGCAGCTTGGGGGACGTTAGGACAGATACGCAGTATTTTGGCCCA	CASSLGDVRTDTQYF	9	4.98988e-05	TCRBV05-04*01	unknown	TCRBJ02-03*01
GAGATCCAGCGCACAGAGCAGGGGGACTCGGCCATGTATCTCTGTGCCAGCAAGTCGGGGAAGCAAGAGACCCAGTACTTCGGGCCA	CASKSGKQETQYF	9	4.98988e-05	TCRBV07-09	TCRBD02-01*01	TCRBJ02-05*01
CACGCCCTGCAGCCAGAAGACTCAGCCCTGTATCTCTGCGCCAGCAGCCATCGGACAGGGGTGAACACTGAAGCTTTCTTTGGACAA	CASSHRTGVNTEAFF	9	4.98988e-05	TCRBV04-01*01	TCRBD01-01*01	TCRBJ01-01*01
AGCCCTGAAGACAGCAGCATATATCTCTGCAGCGTTGAAGAAAAGGGGAAGCCACTGAGCTCCTACAATGAGCAGTTCTTCGGGCCA	CSVEEKGKPLSSYNEQFF	9	4.98988e-05	TCRBV29-01*01	TCRBD01-01*01	TCRBJ02-01*01
CTGAGCTCTCTGGAGCTGGGGGACTCAGCTTTGTATTTCTGTGCCAGCAGCCCGACAGGGGGCTCGGAGACCCAGTACTTCGGGCCA	CASSPTGGSETQYF	9	4.98988e-05	TCRBV09-01	TCRBD01-01*01	TCRBJ02-05*01
AGCAACATGAGCCCTGAAGACAGCAGCATATATCTCTGCAGCGTTGAATCCGGGAGCTCTGGGGCCAACGTCCTGACTTTCGGGGCC	CSVESGSSGANVLTF	9	4.98988e-05	TCRBV29-01*01	TCRBD02-01*02	TCRBJ02-06*01
ACGATCCAGCGCACACAGCAGGAGGACTCGGCCGTGTATCTCTGTGCCAGCAGCCTTGATATGAACACTGAAGCTTTCTTTGGACAA	CASSLDMNTEAFF	9	4.98988e-05	TCRBV07-02*01	unknown	TCRBJ01-01*01
GCCTTGTTGCTGGGGGACTCGGCCCTCTATCTCTGTGCCAGCAGCTTAAGACGGGGGGGCTTTGGAGATACGCAGTATTTTGGCCCA	CASSLRRGGFGDTQYF	9	4.98988e-05	TCRBV05-06*01	TCRBD02-01*01	TCRBJ02-03*01
CTGTCGGCTGCTCCCTCCCAGACATCTGTGTACTTCTGTGCCAGCAGTTACGGGGCGGGACTCTCCTACGAGCAGTACTTCGGGCCG	CASSYGAGLSYEQYF	9	4.98988e-05	TCRBV06-05*01	TCRBD02-01	TCRBJ02-07*01
GAGTCGCCCAGCCCCAACCAGACCTCTCTGTACTTCTGTGCCAGCAGTCGGCAGGGGGCGCACACCGGGGAGCTGTTTTTTGGAGAA	CASSRQGAHTGELFF	9	4.98988e-05	TCRBV27-01*01	TCRBD01-01*01	TCRBJ02-02*01
AAGATCCAGCCTGCAAAGCTTGAGGACTCGGCCGTGTATCTCTGTGCCAGCAGCTCACTGGACTCCTACGAGCAGTACTTCGGGCCG	CASSSLDSYEQYF	9	4.98988e-05	TCRBV11-02*02	unknown	TCRBJ02-07*01
TTGGCTGCTCCCTCCCAGACATCTGTGTACTTCTGTGCCAGCAGTTTTATACCCGCGAGCTCTGGAAACACCATATATTTTGGAGAG	CASSFIPASSGNTIYF	9	4.98988e-05	TCRBV06-06	TCRBD02-01	TCRBJ01-03*01
ATCCAGCCCTCAGAACCCAGGGACTCAGCTGTGTACTTCTGTGCCAGCAGTCCGGGACTTTCCTCCTACGAGCAGTACTTCGGGCCG	CASSPGLSSYEQYF	9	4.98988e-05	TCRBV12	TCRBD02-01	TCRBJ02-07*01
CAGCAGGTAGTGCGAGGAGATTCGGCAGCTTATTTCTGTGCCAGCTCTGCCGGACAGGGAAGGTTAGATGGCTACACCTTCGGTTCG	CASSAGQGRLDGYTF	9	4.98988e-05	TCRBV18-01*01	TCRBD01-01*01	TCRBJ01-02*01
GCCCATCCTGAAGACAGCAGCTTCTACATCTGCAGTGCTAGAGTTCCGGGGGTGAGAAGCCCCAACACTGAAGCTTTCTTTGGACAA	CSARVPGVRSPNTEAFF	9	4.98988e-05	TCRBV20	TCRBD02-01*01	TCRBJ01-01*01
ACCAGTGCCCATCCTGAAGACAGCAGCTTCTACATCTGCAGTGCTAGAGATCGGAAGGGGGGAGGACAGCCCCAGCATTTTGGTGAT	CSARDRKGGGQPQHF	9	4.98988e-05	TCRBV20	unknown	TCRBJ01-05*01
AACATGAGCCCTGAAGACAGCAGCATATATCTCTGCAGCGTTTTGGGTTTGAGGGGACAGACTTATTATGGCTACACCTTCGGTTCG	CSVLGLRGQTYYGYTF	9	4.98988e-05	TCRBV29-01*01	TCRBD01-01*01	TCRBJ01-02*01
ACTGTGACATCGGCCCAAAAGAACCCGACAGCTTTCTATCTCTGTGCCAGTAGGGAGGGCCCGAATTCACCCCTCCACTTTGGGAAC	CASREGPNSPLHF	9	4.98988e-05	TCRBV19-01	TCRBD02-01*02	TCRBJ01-06*01
CAGCCTGCAAAGCTTGAGGACTCGGCCGTGTATCTCTGTGCCAGCAGCCTTGTAGATCGGCCGACCTACGAGCAGTACTTCGGGCCG	CASSLVDRPTYEQYF	9	4.98988e-05	TCRBV11-02*02	unknown	TCRBJ02-07*01
GCTGCTCCCTCCCAGACATCTGTGTACTTCTGTGCCAGCAGTTACTCAGGCAGGGTTGGAACCAAAAACATTCAGTACTTCGGCGCC	CASSYSGRVGTKNIQYF	9	4.98988e-05	TCRBV06	TCRBD01-01*01	TCRBJ02-04*01
ACATCGGCCCAAAAGAACCCGACAGCTTTCTATCTCTGTGCCAGTAGTATTGGACCCTATAGCAATCAGCCCCAGCATTTTGGTGAT	CASSIGPYSNQPQHF	9	4.98988e-05	TCRBV19-01	unknown	TCRBJ01-05*01
GTGAGCAACATGAGCCCTGAAGACAGCAGCATATATCTCTGCAGCGTTGATAGGACAGTATCTAACTATGGCTACACCTTCGGTTCG	CSVDRTVSNYGYTF	9	4.98988e-05	TCRBV29-01*01	TCRBD01-01*01	TCRBJ01-02*01
GCTCCCTCCCAGACATCTGTGTACTTCTGTGCCAGCAGTGCAGACCGGGACAGGGGGTCCCCCATCGATGAGCAGTTCTTCGGGCCA	CASSADRDRGSPIDEQFF	9	4.98988e-05	TCRBV06-01*01	TCRBD01-01*01	TCRBJ02-01*01
AACGCCTTGTTGCTGGGGGACTCGGCCCTCTATCTCTGTGCCAGCAGCTTCGAGCGGACAGGGGGTAATGAGCAGTTCTTCGGGCCA	CASSFERTGGNEQFF	9	4.98988e-05	TCRBV05-06*01	TCRBD01-01*01	TCRBJ02-01*01
ATCAATTCCCTGGAGCTTGGTGACTCTGCTGTGTATTTCTGTGCCAGCAGCCAAGATGAGTGGGTTGCTGAAGCTTTCTTTGGACAA	CASSQDEWVAEAFF	9	4.98988e-05	TCRBV03	unknown	TCRBJ01-01*01
TCGGCTGCTCCCTCCCAGACATCTGTGTACTTCTGTGCCAGCAGTGAAGCCTGGGACAGGGGAATAAACGAGCAGTACTTCGGGCCG	CASSEAWDRGINEQYF	9	4.98988e-05	TCRBV06-01*01	TCRBD01-01*01	TCRBJ02-07*01
ATCCAGCCCTCAGAACCCAGGGACTCAGCTGTGTACTTCTGTGCCAGCAGTTTCCGGACTAGCGATGATACGCAGTATTTTGGCCCA	CASSFRTSDDTQYF	9	4.98988e-05	TCRBV12	TCRBD02-01	TCRBJ02-03*01
CTGGAGTCCGCTACCAGCTCCCAGACATCTGTGTACTTCTGTGCCGGGAGGTCGGGCGTCGGCGCGAACGAGCAGTACTTCGGGCCG	CAGRSGVGANEQYF	9	4.98988e-05	TCRBV10-03*01	TCRBD02-01*02	TCRBJ02-07*01
AGGCTGGAGTTGGCTGCTCCCTCCCAGACATCTGTGTACTTCTGTGCCAGCAGCAACAGGGCTAACTATGGCTACACCTTCGGTTCG	CASSNRANYGYTF	9	4.98988e-05	TCRBV06-06	TCRBD01-01*01	TCRBJ01-02*01
GTGACCAGTGCCCATCCTGAAGACAGCAGCTTCTACATCTGCAGTGCTCGGGAACCCATACCCCCAGATACGCAGTATTTTGGCCCA	CSAREPIPPDTQYF	9	4.98988e-05	TCRBV20	TCRBD02-01*02	TCRBJ02-03*01
ATCCGCTCACCAGGCCTGGGGGACGCAGCCATGTACCTGTGTGCCACCAGCATCCCAGGCCAACTACATGGCTACACCTTCGGTTCG	CATSIPGQLHGYTF	9	4.98988e-05	TCRBV15-01*01	unknown	TCRBJ01-02*01
CGCACAGAGCAGGGGGACTCGGCCATGTATCTCTGTGCCAGCAGCTTAAGTGCAGTGCAGTCTGGAAACACCATATATTTTGGAGAG	CASSLSAVQSGNTIYF	9	4.98988e-05	TCRBV07-09	TCRBD01-01*01	TCRBJ01-03*01
GAGTCGGCTGCTCCCTCCCAGACATCTGTGTACTTCTGTGCCAGCAGTGAAGTAGCGGGGGCGTACAATGAGCAGTTCTTCGGGCCA	CASSEVAGAYNEQFF	9	4.98988e-05	TCRBV06-01*01	TCRBD02-01*01	TCRBJ02-01*01
ATCCAGCAGGTAGTGCGAGGAGATTCGGCAGCTTATTTCTGTGCCAGCTCACCACAGGGCTGGAACACTGAAGCTTTCTTTGGACAA	CASSPQGWNTEAFF	9	4.98988e-05	TCRBV18-01*01	unknown	TCRBJ01-01*01
CTGTCGGCTGCTCCCTCCCAGACATCTGTGTACTTCTGTGCCAGCAACAAACAGAGACAGGGGCAGGCTGAAGCTTTCTTTGGACAA	CASNKQRQGQAEAFF	9	4.98988e-05	TCRBV06-05*01	TCRBD01-01*01	TCRBJ01-01*01
CCTGCAGAGCAGGGGGACTCGGCCGTGTATGTCTGTGCAAGTCGCGCCAAACCGGGGACCCCCACCGGGGAGCTGTTTTTTGGAGAA	CASRAKPGTPTGELFF	9	4.98988e-05	TCRBV12-02*01	unknown	TCRBJ02-02*01
TCACCAGGCCTGGGGGACGCAGCCATGTACCTGTGTGCCACCAGCAGAGGGACAGGAACTAGCACAGATACGCAGTATTTTGGCCCA	CATSRGTGTSTDTQYF	9	4.98988e-05	TCRBV15-01*01	TCRBD01-01*01	TCRBJ02-03*01
AAGATCCGGTCCACAAAGCTGGAGGACTCAGCCATGTACTTCTGTGCCAGCAGGATACAGGGATACTATGGCTACACCTTCGGTTCG	CASRIQGYYGYTF	9	4.98988e-05	TCRBV02-01*01	TCRBD01-01*01	TCRBJ01-02*01
ACTCTGACAGTGACCAGTGCCCATCCTGAAGACAGCAGCTTCTACATCTGCAGTGCGGGGGGTTCAGATACGCAGTATTTTGGCCCA	CSAGGSDTQYF	9	4.98988e-05	TCRBV20-01*01	TCRBD02-01*01	TCRBJ02-03*01
CCCTCAGAACCCAGGGACTCAGCTGTGTACTTCTGTGCCAGCAGCTACAGATTACAGGAGGTCAATCAGCCCCAGCATTTTGGTGAT	CASSYRLQEVNQPQHF	9	4.98988e-05	TCRBV12	unknown	TCRBJ01-05*01
ACAGTGACCAGTGCCCATCCTGAAGACAGCAGCTTCTACATCTGCAGTGCTAGAGTGGCAGGGGTATCACCCCTCCACTTTGGGAAC	CSARVAGVSPLHF	9	4.98988e-05	TCRBV20	TCRBD01-01*01	TCRBJ01-06*01
CGCACAGAGCAGGGGGACTCGGCCATGTATCTCTGTGCCAGCAGCTTAGACGCGGGGGGGCCGAACGGGGAGCTGTTTTTTGGAGAA	CASSLDAGGPNGELFF	9	4.98988e-05	TCRBV07-09	TCRBD02-01*01	TCRBJ02-02*01
GTGAACGCCTTGGAGCTGGACGACTCGGCCCTGTATCTCTGTGCCAGCAGCTCCCCTGCGGGGGTGGGGGAGCAGTTCTTCGGGCCA	CASSSPAGVGEQFF	9	4.98988e-05	TCRBV05-04*01	TCRBD02-01*01	TCRBJ02-01*01
CTGGAGTTGGCTGCTCCCTCCCAGACATCTGTGTACTTCTGTGCCAGCAGTCCACAGGGAATGGCCTACGAGCAGTACTTCGGGCCG	CASSPQGMAYEQYF	9	4.98988e-05	TCRBV06-06	TCRBD01-01*01	TCRBJ02-07*01
GTGAGCACCTTGGAGCTGGGGGACTCGGCCCTTTATCTTTGCGCCAGCAGTCGGGACAGTGGAACCTACGAGCAGTACTTCGGGCCG	CASSRDSGTYEQYF	9	4.98988e-05	TCRBV05-01*01	TCRBD01-01*01	TCRBJ02-07*01
ATCCAGCGCACAGAGCAGGGGGACTCGGCCATGTATCTCTGTGCCAGCAGCTTAAGCCTAAGCACAGATACGCAGTATTTTGGCCCA	CASSLSLSTDTQYF	9	4.98988e-05	TCRBV07-09	TCRBD02-01	TCRBJ02-03*01
CTGAAGATCCAGCCCTCAGAACCCAGGGACTCAGCTGTGTACTTCATAGGGGACAGGGGAGCTAACTATGGCTACACCTTCGGTTCG	IGDRGANYGYTF	9	4.98988e-05	TCRBV12	TCRBD01-01*01	TCRBJ01-02*01
AAGATCCAGCCCTCAGAACCCAGGGACTCAGCTGTGTACTTCTGTGCCAGCAGTTTTGGAGCCTCCGGGGAGCTGTTTTTTGGAGAA	CASSFGASGELFF	9	4.98988e-05	TCRBV12	TCRBD02-01*02	TCRBJ02-02*01
AGGCTGCTGTCGGCTGCTCCCTCCCAGACATCTGTGTACTTCTGTGCCAGCAGTTACAGGGGTGCGGACGAGCAGTACTTCGGGCCG	CASSYRGADEQYF	9	4.98988e-05	TCRBV06-05*01	TCRBD01-01*01	TCRBJ02-07*01
AATTCCCTGGAGCTTGGTGACTCTGCTGTGTATTTCTGTGCCAGCAGCCAAGTCCAGGCGTCTGGAAACACCATATATTTTGGAGAG	CASSQVQASGNTIYF	9	4.98988e-05	TCRBV03	TCRBD01-01*01	TCRBJ01-03*01
ACTCTGACAGTGACCAGTGCCCATCCTGAAGACAGCAGCTTCTACATCTGCAGTGCTAGAGATGCGGTCGAAGCTTTCTTTGGACAA	CSARDAVEAFF	9	4.98988e-05	TCRBV20-01*01	TCRBD02-01	TCRBJ01-01*01
ATCCGGTCCACAAAGCTGGAGGACTCAGCCATGTACTTCTGTGCCAGCAATCATTTACGGGGTGACTATGGCTACACCTTCGGTTCG	CASNHLRGDYGYTF	9	4.98988e-05	TCRBV02-01*01	TCRBD02-01*01	TCRBJ01-02*01
GAGATCCAGCGCACAGAGCAGGGGGACTCGGCCATGTATCTCTGTGCCAGCAGCTTACCCGGGACAACTATCGCTACCTTCGGTTCG	CASSLPGTTIATF	9	4.98988e-05	TCRBV07-09	TCRBD01-01*01	TCRBJ01-02*01
ATCCAGCCCTCAGAACCCAGGGACTCAGCTGTGTACTTCTGTGCCAGCTCCTATTCTACAGGGCCCTACGAGCAGTACTTCGGGCCG	CASSYSTGPYEQYF	9	4.98988e-05	TCRBV12	TCRBD01-01*01	TCRBJ02-07*01
ACAGAGCAGGGGGACTCGGCCATGTATCTCTGTGCCAGCAGCTCACCTAAGAGGCAGGGAAGCACAGATACGCAGTATTTTGGCCCA	CASSSPKRQGSTDTQYF	9	4.98988e-05	TCRBV07-09	TCRBD01-01*01	TCRBJ02-03*01
ACAGAGCAGGGGGACTCAGCCGTGTATCTCCGTGCCAGCAGCTTAATCGACAGGGGTTCGGTAGGTGAAAAACTGTTTTTTGGCAGT	RASSLIDRGSVGEKLFF	9	4.98988e-05	TCRBV07-03*02	TCRBD01-01*01	TCRBJ01-04*01
CTTCACATCAATTCCCTGGAGCTTGGTGACTCTGCTGTGTATTTCTGTGCCAGCAGCCGGCCACCGGGCGAGCAGTACTTCGGGCCG	CASSRPPGEQYF	9	4.98988e-05	TCRBV03	TCRBD02-01	TCRBJ02-07*01
ATCCAGCAGGTAGTGCGAGGAGATTCGGCAGCTTATTTCTGTGCCAGCTCCCCAGACAGGAAGAACACTGAAGCTTTCTTTGGACAA	CASSPDRKNTEAFF	9	4.98988e-05	TCRBV18-01*01	TCRBD01-01*01	TCRBJ01-01*01
GTGACATCGGCCCAAAAGAACCCGACAGCTTTCTATCTCTGTGCCAGCAGGCTTGGGGGACAATACAATGAGCAGTTCTTCGGGCCA	CASRLGGQYNEQFF	9	4.98988e-05	TCRBV19-01	TCRBD01-01*01	TCRBJ02-01*01
GTGAGCACCTTGGAGCTGGGGGACTCGGCCCTTTATCTTTGCGCCAGCAGCCCCGCGGGGGCGGGGGAGACCCAGTACTTCGGGCCA	CASSPAGAGETQYF	9	4.98988e-05	TCRBV05-01*01	TCRBD02-01*01	TCRBJ02-05*01
AACCTGAGCTCTCTGGAGCTGGGGGACTCAGCTTTGTATTTCTGTGCCAGCAGCGTCGGGGGAGTCACTGAAGCTTTCTTTGGACAA	CASSVGGVTEAFF	9	4.98988e-05	TCRBV09-01	TCRBD02-01*01	TCRBJ01-01*01
GCCCATCCTGAAGACAGCAGCTTCTACATCTGCAGTGCTAGAGATGGCGCGCGAGGGGCTTTCGATTCACCCCTCCACTTTGGGAAC	CSARDGARGAFDSPLHF	9	4.98988e-05	TCRBV20	unknown	TCRBJ01-06*01
ATCCAGCAGGTAGTGCGAGGAGATTCGGCAGCTTATTTCTGTGCCAGCTCACCAGGACAGACTAATCAGCCCCAGCATTTTGGTGAT	CASSPGQTNQPQHF	9	4.98988e-05	TCRBV18-01*01	TCRBD01-01*01	TCRBJ01-05*01
TCTAAGAAGCTCCTCCTCAGTGACTCTGGCTTCTATCTCTGTGCCTGGAGTGTACGGGAACCTACCTATGGCTACACCTTCGGTTCG	CAWSVREPTYGYTF	9	4.98988e-05	TCRBV30-01*02	TCRBD02-01*02	TCRBJ01-02*01
GAGTCGGCTGCTCCCTCCCAAACATCTGTGTACTTCTGTGCCAGCATCTCCGCGGGGGGAGGAAACTATGGCTACACCTTCGGTTCG	CASISAGGGNYGYTF	9	4.98988e-05	TCRBV06	TCRBD02-01*01	TCRBJ01-02*01
CTGAATGTGAACGCCTTGTTGCTGGGGGACTCGGCCCTGTATCTCTGTGCCAGCATGTGGGGAGATTCCGAGCAGTACTTCGGGCCG	CASMWGDSEQYF	9	4.98988e-05	TCRBV05-05*01	TCRBD02-01*02	TCRBJ02-07*01
GCCTTGGAGCTGGACGACTCGGCCCTGTATCTCTGTGCCAGCAGCTTGAAACTAGCGGGGGGCGTAGAGACCCAGTACTTCGGGCCA	CASSLKLAGGVETQYF	9	4.98988e-05	TCRBV05-04*01	TCRBD02-01*01	TCRBJ02-05*01
GTGACCAGTGCCCATCCTGAAGACAGCAGCTTCTACATCTGCAGTGCTAGGGATCGTGCAACTAATGAAAAACTGTTTTTTGGCAGT	CSARDRATNEKLFF	9	4.98988e-05	TCRBV20	unknown	TCRBJ01-04*01
ATGAATGTGAGCACCTTGGAGCTGGGGGACTCGGCCCTTTATCTTTGCGCCAGCAGCTTGGGATGGACTGAAGCTTTCTTTGGACAA	CASSLGWTEAFF	9	4.98988e-05	TCRBV05-01*01	unknown	TCRBJ01-01*01
GTGACCAGTGCCCATCCTGAAGACAGCAGCTTCTACATCTGCAGTGCTAGAGTCAGGAACTCTGGAAACACCATATATTTTGGAGAG	CSARVRNSGNTIYF	9	4.98988e-05	TCRBV20	TCRBD01-01*01	TCRBJ01-03*01
TTGGCTGCTCCCTCCCAGACATCTGTGTACTTCTGTGCCAGCATAACTCCCAGGGGGCAGGCTGGAAACACCATATATTTTGGAGAG	CASITPRGQAGNTIYF	9	4.98988e-05	TCRBV06-06	TCRBD01-01*01	TCRBJ01-03*01
AATGTGAACGCCTTGGAGCTGGACGACTCGGCCCTGTATCTCTGTGCCAGCAACAAAGGGGGGAGCTATGGCTACACCTTCGGTTCG	CASNKGGSYGYTF	9	4.98988e-05	TCRBV05-04*01	unknown	TCRBJ01-02*01
GTGAGCACCTTGGAGCTGGGGGACTCGGCCCTTTATCTTTGCGCCAGCAGCTTGGAGGGCGGGTCAGAGACCCAGTACTTCGGGCCA	CASSLEGGSETQYF	9	4.98988e-05	TCRBV05-01*01	TCRBD02-01	TCRBJ02-05*01
CAGGTAGTGCGAGGAGATTCGGCAGCTTATTTCTGTGCCAGCTCACCCTCCACGGGACAGGGGAATCAGCCCCAGCATTTTGGTGAT	CASSPSTGQGNQPQHF	9	4.98988e-05	TCRBV18-01*01	TCRBD01-01*01	TCRBJ01-05*01
CTGAAGATCCAGCCCTCAGAACCCAGGGACTCAGCTGTGTACTTCTGTGCCAGCAGTTTAAAGGGTCTTGCGCAGTTCTTCGGGCCA	CASSLKGLAQFF	9	4.98988e-05	TCRBV12	unknown	TCRBJ02-01*01
ATCCGGTCCACAAAGCTGGAGGACTCAGCCATGTACTTCTGTGCCAGCAGGGGCGAACGCATTAGCCCCGGCTACACCTTCGGTTCG	CASRGERISPGYTF	9	4.98988e-05	TCRBV02-01*01	unknown	TCRBJ01-02*01
CAGCGCACACAGCAGGAGGACTCGGCCGTGTATCTCTGTGCCAGCAGGTCAGCCACCGGGACAGGGTATCCCCTCCACTTTGGGAAC	CASRSATGTGYPLHF	9	4.98988e-05	TCRBV07-02*01	TCRBD01-01*01	TCRBJ01-06*01
CTACACGCCCTGCAGCCAGAAGACTCAGCCCTGTATCTCTGCGCCAGCAGCCATGTTACAGCAAACACTGAAGCTTTCTTTGGACAA	CASSHVTANTEAFF	9	4.98988e-05	TCRBV04-01*01	TCRBD01-01*01	TCRBJ01-01*01
CTCAGGCTGGAGTTGGCTGCTCCCTCCCAGACATCTGTGTACTTCTGTGCCAGCAGTTATCTTGCCTACGAGCAGTACTTCGGGCCG	CASSYLAYEQYF	9	4.98988e-05	TCRBV06-06	TCRBD02-01	TCRBJ02-07*01
CAGCCCTCAGAACCCAGGGACTCAGCTGTGTACTTCTGTGCCAGCAGTCAACCGGACAGGGGGAACTATGGCTACACCTTCGGTTCG	CASSQPDRGNYGYTF	9	4.98988e-05	TCRBV12	TCRBD01-01*01	TCRBJ01-02*01
CAGCCTGCAAAGCTTGAGGACTCGGCCGTGTATCTCTGTGCCAGCAGCTTGGGTTCACGGACTAGCGGGGTAAAGTACTTCGGGCCG	CASSLGSRTSGVKYF	9	4.98988e-05	TCRBV11-02*02	TCRBD02-01*01	TCRBJ02-07*01
TCTCTGGAGCTGGGGGACTCAGCTTTGTATTTCTGTGCCAGCAGCTTTAGCGGGGGGGCCGGGGTAGGGACCCAGTACTTCGGGCCA	CASSFSGGAGVGTQYF	9	4.98988e-05	TCRBV09-01	TCRBD02-01*01	TCRBJ02-05*01
ATCCAGCCCTCAGAACCCAGGGACTCAGCTGTGTACTTCTGTGCCAGCAGTCTAGGGGGCGAGGTCTACGAGCAGTACTTCGGGCCG	CASSLGGEVYEQYF	9	4.98988e-05	TCRBV12	TCRBD01-01*01	TCRBJ02-07*01
CTGAAGATCCGGTCCACAAAGCTGGAGGACTCAGCCATGTACTTCTGTGCCAGCAGTGAATGGCAGGATGGCTACACCTTCGGTTCG	CASSEWQDGYTF	9	4.98988e-05	TCRBV02-01*01	TCRBD01-01*01	TCRBJ01-02*01
ATCCAGCGCACAGAGCAGGGGGACTCGGCCATGTATCTCTGTGCCAGCAGCTTTGGGACAGAAGGAAACACCATATATTTTGGAGAG	CASSFGTEGNTIYF	9	4.98988e-05	TCRBV07-09	TCRBD01-01*01	TCRBJ01-03*01
GCCCTGCAGCCAGAAGACTCAGCCCTGTATCTCTGCGCCAGCAGCCAAGATGTTTCCAGGGTGGGGGAAAAACTGTTTTTTGGCAGT	CASSQDVSRVGEKLFF	9	4.98988e-05	TCRBV04-01*01	TCRBD01-01*01	TCRBJ01-04*01
CAGCAGGAGGACTCCGCCGTGTATCTCTGTGCCAGCAGCCCGAGCGGCGGACAGGCTTCATCGATCTATGGCTACACCTTCGGTTCG	CASSPSGGQASSIYGYTF	9	4.98988e-05	TCRBV07-08*01	TCRBD01-01*01	TCRBJ01-02*01
AGCAACATGAGCCCTGAAGACAGCAGCATATATCTCTGCAGCGTTGTGGAAACCGGGACAGGGAACTATGGCTACACCTTCGGTTCG	CSVVETGTGNYGYTF	9	4.98988e-05	TCRBV29-01*01	TCRBD01-01*01	TCRBJ01-02*01
CTGAGCTCTCTGGAGCTGGGGGACTCAGCTTTGTATTTCTGTGCCAGCAGCGACTACCGGGACAGCCATGAAGCTTTCTTTGGACAA	CASSDYRDSHEAFF	9	4.98988e-05	TCRBV09-01	TCRBD01-01*01	TCRBJ01-01*01
GAGTCTGCCAGGCCCTCACATACCTCTCAGTACCTCTGTGCCAGCAGTGAACAGGGCGCCAGCTTGGGGGGCTACACCTTCGGTTCG	CASSEQGASLGGYTF	9	4.98988e-05	TCRBV25-01*01	TCRBD01-01*01	TCRBJ01-02*01
GAGTCGGCTGCTCCCTCCCAAACATCTGTGTACTTCTGTGCCAGCAGCCAACCTCGGGGTAGCAATCAGCCCCAGCATTTTGGTGAT	CASSQPRGSNQPQHF	9	4.98988e-05	TCRBV06	TCRBD02-01*01	TCRBJ01-05*01
TCCCTGGAGCTTGGTGACTCTGCTGTGTATTTCTGTGCCAGCAGCCAAAATAGGCAGGGACGAAGCGGGGAGCTGTTTTTTGGAGAA	CASSQNRQGRSGELFF	9	4.98988e-05	TCRBV03	unknown	TCRBJ02-02*01
CTGTCGGCTGCTCCCTCCCAGACATCTGTGTACTTCTGTGCCAGCAGTAAAGCAGACAGTCGCTGGAAGACCCAGTACTTCGGGCCA	CASSKADSRWKTQYF	9	4.98988e-05	TCRBV06	TCRBD01-01*01	TCRBJ02-05*01
CTGAGCTCTCTGGAGCTGGGGGACTCAGCTTTGTATTTCTGTGCCAGCAGCGCCGGGACAGTTGGAAACACCATATATTTTGGAGAG	CASSAGTVGNTIYF	9	4.98988e-05	TCRBV09-01	TCRBD01-01*01	TCRBJ01-03*01
CTGTCGGCTGCTCCCTCCCAGACATCTGTGTACTTCTGTGCCAGCAGCCTACTGGGGGACGGCCTATATGGCTACACCTTCGGTTCG	CASSLLGDGLYGYTF	9	4.98988e-05	TCRBV06-05*01	unknown	TCRBJ01-02*01
TCGGCCCAAAAGAACCCGACAGCTTTCTATCTCTGTGCCAGTAGTATTCCCGGGACAGGGGGAGGGAAGACCCAGTACTTCGGGCCA	CASSIPGTGGGKTQYF	9	4.98988e-05	TCRBV19-01	TCRBD01-01*01	TCRBJ02-05*01
GAGTCGCCCAGCCCCAACCAGACCTCTCTGTACTTCTGTGCCAGCAGTTTACAAGTCGGGAAGAACACTGAAGCTTTCTTTGGACAA	CASSLQVGKNTEAFF	9	4.98988e-05	TCRBV27-01*01	TCRBD02-01*02	TCRBJ01-01*01
CGGTCCACAAAGCTGGAGGACTCAGCCATGTACTTCTGTGCCATCAGCCGAGGGGCGAGTAGAAATCAGCCCCAGCATTTTGGTGAT	CAISRGASRNQPQHF	9	4.98988e-05	TCRBV02-01*01	unknown	TCRBJ01-05*01
ATGAGCTCCTTGGAGCTGGGGGACTCAGCCCTGTACTTCTGTGCCAGCAGCTTCGAGGGTCCCCGGAATGAGCAGTTCTTCGGGCCA	CASSFEGPRNEQFF	9	4.98988e-05	TCRBV13-01*01	TCRBD02-01*02	TCRBJ02-01*01
GTGAACGCCTTGGAGCTGGACGACTCGGCCCTGTATCTCTGTGCCAGCAGCTTGTCCTGGGTCCCTGAAAAACTGTTTTTTGGCAGT	CASSLSWVPEKLFF	9	4.98988e-05	TCRBV05-04*01	unknown	TCRBJ01-04*01
ATCCTGGAGTCGCCCAGCCCCAACCAGACCTCTCTGTACTTCTGTGCCAGCAGGGGACAGCCCAATCAGCCCCAGCATTTTGGTGAT	CASRGQPNQPQHF	9	4.98988e-05	TCRBV27-01*01	TCRBD01-01*01	TCRBJ01-05*01
CAGCGCACACAGCAGGAGGACTCGGCCGTGTATCTCTGTGCCAGCAGCTTTCGGAAGAGGCAGGGAGATACGCAGTATTTTGGCCCA	CASSFRKRQGDTQYF	9	4.98988e-05	TCRBV07-02*01	TCRBD01-01*01	TCRBJ02-03*01
GTGCAGCCTGCAGAACTGGAGGATTCTGGAGTTTATTTCTGTGCCAGCAGCCAAGAGAGTAGGTACACTGAAGCTTTCTTTGGACAA	CASSQESRYTEAFF	9	4.98988e-05	TCRBV14-01*01	unknown	TCRBJ01-01*01
GAGTCGGCTGCTCCCTCCCAAACATCTGTGTACTTCTGTGCCAGCACCGCCACGGCGGGGGGGACAGATACGCAGTATTTTGGCCCA	CASTATAGGTDTQYF	9	4.98988e-05	TCRBV06	TCRBD02-01*01	TCRBJ02-03*01
CGGTCCACAAAGCTGGAGGACTCAGCCATGTACTTCTGTGCCAGCGAAACGGCTCCGGGGGCGGGTTATGGCTACACCTTCGGTTCG	CASETAPGAGYGYTF	9	4.98988e-05	TCRBV02-01*01	unknown	TCRBJ01-02*01
GTGAGCAACATGAGCCCTGAAGACAGCAGCATATATCTCTGCAGCGTCCAGCCCGGGACAGTCTCCTACGAGCAGTACTTCGGGCCG	CSVQPGTVSYEQYF	9	4.98988e-05	TCRBV29-01*01	TCRBD01-01*01	TCRBJ02-07*01
ACTGTGAGCAACATGAGCCCTGAAGACAGCAGCATATATCTCTGCAGCGTTGAAGCGGGGAAAGATCAGCCCCAGCATTTTGGTGAT	CSVEAGKDQPQHF	9	4.98988e-05	TCRBV29-01*01	TCRBD02-01*01	TCRBJ01-05*01
GTGACCAGTGCCCATCCTGAAGACAGCAGCTTCTACATCTGCAGTGCAAAACAGGGGGCTGGGGCCACTGAAGCTTTCTTTGGACAA	CSAKQGAGATEAFF	9	4.98988e-05	TCRBV20	TCRBD01-01*01	TCRBJ01-01*01
CACCTACACGCCCTGCAGCCAGAAGACTCAGCCCTGTATCTCTGCGCCAGCAGCCAAGATCTGGCCCGACCCCTCCACTTTGGGAAC	CASSQDLARPLHF	9	4.98988e-05	TCRBV04-01*01	TCRBD01-01*01	TCRBJ01-06*01
CTGAAGATCCAGCCCTCAGAACCCAGGGACTCAGCTGTGTACTTCTGTGCCAGCAGATCTACCAGTAGGGGCTACACCTTCGGTTCG	CASRSTSRGYTF	9	4.98988e-05	TCRBV12	unknown	TCRBJ01-02*01
CAGCGCACACAGCAGGAGGACTCCGCCGTGTATCTCTGTGCCAGCAGTTACACACGGGAGGGGATCTATGGCTACACCTTCGGTTCG	CASSYTREGIYGYTF	9	4.98988e-05	TCRBV07-08*01	TCRBD02-01*02	TCRBJ01-02*01
AATTCCCTGGAGCTTGGTGACTCTGCTGTGTATTTCTGTGCCAGCAGCCAAGAGGGTCATAGTAGCTACGAGCAGTACTTCGGGCCG	CASSQEGHSSYEQYF	9	4.98988e-05	TCRBV03	unknown	TCRBJ02-07*01
GTGAGCACCTTGGAGCTGGGGGACTCGGCCCTTTATCTTTGCGCCAGCAGCTTGGGTCAGGGCAGGCAGCCCCAGCATTTTGGTGAT	CASSLGQGRQPQHF	9	4.98988e-05	TCRBV05-01*01	TCRBD01-01*01	TCRBJ01-05*01
GAGTCTGCTGCCTCCTCCCAGACATCTGTATATTTCTGCGCCAGCAGCGCAGATCATTTGAGCACAGATACGCAGTATTTTGGCCCA	CASSADHLSTDTQYF	9	4.98988e-05	TCRBV10-01	TCRBD01-01*01	TCRBJ02-03*01
GTGAGCAACATGAGCCCTGAAGACAGCAGCATATATCTCTGCAGCGTGGATAAGTCCGATTGGGGCTATGGCTACACCTTCGGTTCG	CSVDKSDWGYGYTF	9	4.98988e-05	TCRBV29-01*01	unknown	TCRBJ01-02*01
ATCCAGCGCACACAGCAGGAGGACTCCGCCGTGTATCTCTGTGCCAGCAGCCTAGGGCTAAACGCAGATACGCAGTATTTTGGCCCA	CASSLGLNADTQYF	9	4.98988e-05	TCRBV07-08*01	unknown	TCRBJ02-03*01
ACTCTGACTGTGAGCAACATGAGCCCTGAAGACAGCAGCATATATCTCTGCAGCGTTTTGGGCACAGATACGCAGTATTTTGGCCCA	CSVLGTDTQYF	9	4.98988e-05	TCRBV29-01*01	unknown	TCRBJ02-03*01
ATCCTGGAGTCGCCCAGCCCCAACCAGACCTCTCTGTACTTCTGTGCCAGCAGCGACAGGGGGATCTACGAGCAGTACTTCGGGCCG	CASSDRGIYEQYF	9	4.98988e-05	TCRBV27-01*01	TCRBD01-01*01	TCRBJ02-07*01
ACAGTGACCAGTGCCCATCCTGAAGACAGCAGCTTCTACATCTGCAGTGCTAGACAGGGCGGCAATCAGCCCCAGCATTTTGGTGAT	CSARQGGNQPQHF	9	4.98988e-05	TCRBV20	TCRBD01-01*01	TCRBJ01-05*01
GTGACCAGTGCCCATCCTGAAGACAGCAGCTTCTACATCTGCAGTGCTAGAACGGGGGGGACTTACAATGAGCAGTTCTTCGGGCCA	CSARTGGTYNEQFF	9	4.98988e-05	TCRBV20	TCRBD02-01*01	TCRBJ02-01*01
AAGATCCAGCCCTCAGAACCCAGGGACTCAGCTGTGTACTTCTGTGCCAGCAGTTTTAGCAACAGGGATGGCTACACCTTCGGTTCG	CASSFSNRDGYTF	9	4.98988e-05	TCRBV12	TCRBD01-01*01	TCRBJ01-02*01
CTGAAGATCCGGTCCACAAAGCTGGAGGACTCAGCCATGTACTTCTGTGCCAGCAGTCTGCAGGGCGGGCCCCAGCATTTTGGTGAT	CASSLQGGPQHF	9	4.98988e-05	TCRBV02-01*01	TCRBD01-01*01	TCRBJ01-05*01
AATGTGAGCACCTTGGAGCTGGGGGACTCGGCCCTTTATCTTTGCGCCAGCAGCTTGACAGCGTCCTACGAGCAGTACTTCGGGCCG	CASSLTASYEQYF	9	4.98988e-05	TCRBV05-01*01	unknown	TCRBJ02-07*01
GCTGCTCCCTCCCAGACATCTGTGTACTTCTGTGCCAGCAGTTACTCGAGCAGGACAGGGACCTTTGTTTCAGCTTTCTTTGGACAA	CASSYSSRTGTFVSAFF	9	4.98988e-05	TCRBV06	TCRBD01-01*01	TCRBJ01-01*01
GTGAGCACCTTGGAGCTGGGGGACTCGGCCCTTTATCTTTGCGCCAGCAGCTTGGTGGGGAGCTCCTACGAGCAGTACTTCGGGCCG	CASSLVGSSYEQYF	9	4.98988e-05	TCRBV05-01*01	TCRBD02-01*02	TCRBJ02-07*01
GTGACCAGTGCCCATCCTGAAGACAGCAGCTTCTACATCTGCAGTGCTAGATCCGGGACTAGTATAGATACGCAGTATTTTGGCCCA	CSARSGTSIDTQYF	9	4.98988e-05	TCRBV20	TCRBD02-01	TCRBJ02-03*01
CTGCTGTCGGCTGCTCCCTCCCAGACATCTGTGTACTTCTGTGCCAGCAGTTACCTCGGGGTGGGTTCACCCCTCCACTTTGGGAAC	CASSYLGVGSPLHF	9	4.98988e-05	TCRBV06-05*01	TCRBD02-01*01	TCRBJ01-06*01
AAGATCCAGCCCTCAGAACCCAGGGACTCAGCTGTGTACTTCTGTGCCAGCAGTATAGCGGACTTCTACGAGCAGTACTTCGGGCCG	CASSIADFYEQYF	9	4.98988e-05	TCRBV12	TCRBD02-01	TCRBJ02-07*01
ATCCAGCGCACAGAGCAGGGGGACTCGGCCATGTATCTCTGTGCCAGCAGCTCCGGGACATTGAACACTGAAGCTTTCTTTGGACAA	CASSSGTLNTEAFF	9	4.98988e-05	TCRBV07-09	TCRBD01-01*01	TCRBJ01-01*01
ACCAGTGCCCATCCTGAAGACAGCAGCTTCTACATCTGCAGTGCTAGAGATCGTGGGGGGGGCAAGGAGACCCAGTACTTCGGGCCA	CSARDRGGGKETQYF	9	4.98988e-05	TCRBV20	TCRBD02-01*01	TCRBJ02-05*01
AAGATCCAGCCTGCAAAGCTTGAGGACTCGGCCGTGTATCTCTGTGCCAGCACCCCGAGCGGGCAAGAGACCCAGTACTTCGGGCCA	CASTPSGQETQYF	9	4.98988e-05	TCRBV11-02*02	TCRBD02-01	TCRBJ02-05*01
AAGATCCGGTCCACAAAGCTGGAGGACTCAGCCATGTACTTCTGTGCCAGAGGACAGGGAGGATCCTACGAGCAGTACTTCGGGCCG	CARGQGGSYEQYF	9	4.98988e-05	TCRBV02-01*01	TCRBD01-01*01	TCRBJ02-07*01
CGGTCCACAAAGCTGGAGGACTCAGCCATGTACTTCTGTGCCAGCAGGGCGATACGGGGAGAAGGTGAAAAACTGTTTTTTGGCAGT	CASRAIRGEGEKLFF	9	4.98988e-05	TCRBV02-01*01	TCRBD02-01	TCRBJ01-04*01
CTAGAGTCTGCCATCCCCAACCAGACAGCTCTTTACTTCTGTGCCACCAGTGAGAAGGAGGCTGGAAACACCATATATTTTGGAGAG	CATSEKEAGNTIYF	9	4.98988e-05	TCRBV24	TCRBD02-01*02	TCRBJ01-03*01
GAGTCTGCTGCCTCCTCCCAGACATCTGTATATTTCTGCGCCAGCAGTGAAGCAGGGCTGAACACCGGGGAGCTGTTTTTTGGAGAA	CASSEAGLNTGELFF	9	4.98988e-05	TCRBV10-01	TCRBD01-01*01	TCRBJ02-02*01
CGGTCCACAAAGCTGGAGGACTCAGCCATGTACTTCTGTGCCAGCAGGGCACTCGGGACCCCGGGAAACACCATATATTTTGGAGAG	CASRALGTPGNTIYF	9	4.98988e-05	TCRBV02-01*01	unknown	TCRBJ01-03*01
CCTGAAGACAGCAGCTTCTACATCTGCAGTGCCCAAGGACTTGGGGGACCTTCGGGTGCAACTAATGAAAAACTGTTTTTTGGCAGT	CSAQGLGGPSGATNEKLFF	9	4.98988e-05	TCRBV20	unknown	TCRBJ01-04*01
GTGAGCACCTTGGAGCTGGGGGACTCGGCCCTTTATCTTTGCGCCAGCAGCTTGTTAGGGCAGAATTCACCCCTCCACTTTGGGAAC	CASSLLGQNSPLHF	9	4.98988e-05	TCRBV05-01*01	unknown	TCRBJ01-06*01
CTGAATGTGAACGCCTTGTTGCTGGGGGACTCGGCCCTCTATCTCTGTGCCAGCAGCCTGACAGACAATGAGCAGTTCTTCGGGCCA	CASSLTDNEQFF	9	4.98988e-05	TCRBV05-06*01	TCRBD01-01*01	TCRBJ02-01*01
CTGAATGTGAACGCCTTGTTGCTGGGGGACTCGGCCCTCTATCTCTGTGCCAGCAGCTTGACGAGAGAGACCCAGTACTTCGGGCCA	CASSLTRETQYF	9	4.98988e-05	TCRBV05-06*01	TCRBD02-01*02	TCRBJ02-05*01
ATCCAGCCTGCAAAGCTTGAGGACTCGGCCGTGTATCTCTGTGCCAGCAGCCACCCGATGGGCCAAAACATTCAGTACTTCGGCGCC	CASSHPMGQNIQYF	9	4.98988e-05	TCRBV11-02*02	TCRBD01-01*01	TCRBJ02-04*01
ACAGTGACCAGTGCCCATCCTGAAGACAGCAGCTTCTACATCTGCAGTGCTAGGGAGGGGTTTGCAGATACGCAGTATTTTGGCCCA	CSAREGFADTQYF	9	4.98988e-05	TCRBV20	TCRBD02-01*02	TCRBJ02-03*01
GCTGCCTCCTCCCAGACATCTGTATATTTCTGCGCCAGCAGTGAGTCCCCCCTGATGGAGGGAGGGTTGGAGCAGTACTTCGGGCCG	CASSESPLMEGGLEQYF	9	4.98988e-05	TCRBV10-01	TCRBD02-01*02	TCRBJ02-07*01
CTGCTGTCGGCTGCTCCCTCCCAGACATCTGTGTACTTCTGTGCCAGCAGTCCCTACAGGGGTAATCAGCCCCAGCATTTTGGTGAT	CASSPYRGNQPQHF	9	4.98988e-05	TCRBV06-05*01	TCRBD01-01*01	TCRBJ01-05*01
AATTCCCTGGAGCTTGGTGACTCTGCTGTGTATTTCTGTGCCAGCAGCCAAGTAGGACAGGGGAACACTGAAGCTTTCTTTGGACAA	CASSQVGQGNTEAFF	9	4.98988e-05	TCRBV03	TCRBD01-01*01	TCRBJ01-01*01
AAGATCCGGTCCACAAAGCTGGAGGACTCAGCCATGTACTTCTGTGCCAGCGGAGGGACAGGGCTTTACGAGCAGTACTTCGGGCCG	CASGGTGLYEQYF	9	4.98988e-05	TCRBV02-01*01	TCRBD01-01*01	TCRBJ02-07*01
GAGTCGGCTGCTCCCTCCCAGACATCTGTGTACTTCTGTGCCAGCAGTCTTGGACAGGGGAACACCGGGGAGCTGTTTTTTGGAGAA	CASSLGQGNTGELFF	9	4.98988e-05	TCRBV06-01*01	TCRBD01-01*01	TCRBJ02-02*01
CTGGAGTCGCCCAGCCCCAACCAGACCTCTCTGTACTTCTGTGCCAGCAGTTTTGGCAGGGGGCCCTACGAGCAGTACTTCGGGCCG	CASSFGRGPYEQYF	9	4.98988e-05	TCRBV27-01*01	TCRBD01-01*01	TCRBJ02-07*01
CAGCCCTCAGAACCCAGGGACTCAGCTGTGTACTTCTGTGCCAGCAGTCCGGCGGGGGACAGCTCCTACGAGCAGTACTTCGGGCCG	CASSPAGDSSYEQYF	9	4.98988e-05	TCRBV12	unknown	TCRBJ02-07*01
ACTGTGACATCGGCCCAAAAGAACCCGACAGCTTTCTATCTCTGTGCCACAGGGAAACCGAACACCGGGGAGCTGTTTTTTGGAGAA	CATGKPNTGELFF	9	4.98988e-05	TCRBV19-01	TCRBD01-01*01	TCRBJ02-02*01
CAGCGCACAGAGCGGGGGGACTCAGCCGTGTATCTCTGTGCCAGCAGCCTCTCTCTGGGGGACACCGGGGAGCTGTTTTTTGGAGAA	CASSLSLGDTGELFF	9	4.98988e-05	TCRBV07-03*01	unknown	TCRBJ02-02*01
ACCAGTGCCCATCCTGAAGACAGCAGCTTCTACATCTGCAGTGCCACGCGGGGCGGGGGGAGTGACAATGAGCAGTTCTTCGGGCCA	CSATRGGGSDNEQFF	9	4.98988e-05	TCRBV20	TCRBD02-01*01	TCRBJ02-01*01
ACATCGGCCCAAAAGAACCCGACAGCTTTCTATCTCTGTGCCAGTAGTATGGGCGAGGGCAGGGGATCCGAGCAGTACTTCGGGCCG	CASSMGEGRGSEQYF	9	4.98988e-05	TCRBV19-01	TCRBD01-01*01	TCRBJ02-07*01
GTGACCAGTGCCCATCCTGAAGACAGCAGCTTCTACATCTGCAGTGCTAGGCCACAGGAGATTAACACTGAAGCTTTCTTTGGACAA	CSARPQEINTEAFF	9	4.98988e-05	TCRBV20	TCRBD01-01*01	TCRBJ01-01*01
AGTGCCCATCCTGAAGACAGCAGCTTCTACATCTGCAGTGCTAGAGATCGGGACGGGGGTTCCCAAGAGACCCAGTACTTCGGGCCA	CSARDRDGGSQETQYF	9	4.98988e-05	TCRBV20	TCRBD02-01*01	TCRBJ02-05*01
CTGGGGTTGGAGTCGGCTGCTCCCTCCCAAACATCTGTGTACTTCTGTGCCAGCAGGGCGTTGAACACTGAAGCTTTCTTTGGACAA	CASRALNTEAFF	9	4.98988e-05	TCRBV06	unknown	TCRBJ01-01*01
GTGAGCACCTTGGAGCTGGGGGACTCGGCCCTTTATCTTTGCGCCAGCAGGTTAGGACTAGCAGAGGAGACCCAGTACTTCGGGCCA	CASRLGLAEETQYF	9	4.98988e-05	TCRBV05-01*01	TCRBD02-01	TCRBJ02-05*01
GTGACATCGGCCCAAAAGAACCCGACAGCTTTCTATCTCTGTGCCAGTACCGAAGGACAGGGACTCCCCCCCCAGCATTTTGGTGAT	CASTEGQGLPPQHF	9	4.98988e-05	TCRBV19-01	TCRBD01-01*01	TCRBJ01-05*01
TCTGCTGTACCCTCTCAGACATCTGTGTACTTCTGTGCCAGCCTCCTTACTCCCGGGACTGAGAACACTGAAGCTTTCTTTGGACAA	CASLLTPGTENTEAFF	9	4.98988e-05	TCRBV06-04	TCRBD02-01	TCRBJ01-01*01
ACCCTGCAGCCAGAAGACTCGGCCCTGTATCTCTGCGCCAGCAGCCAAGTAGGGGCCCGTTTTAACTATGGCTACACCTTCGGTTCG	CASSQVGARFNYGYTF	9	4.98988e-05	TCRBV04-03*01	TCRBD01-01*01	TCRBJ01-02*01
ATCAATTCCCTGGAGCTTGGTGACTCTGCTGTGTATTTCTGTGCCAGCAGCCCAGGGACAGCTAATGAAAAACTGTTTTTTGGCAGT	CASSPGTANEKLFF	9	4.98988e-05	TCRBV03	TCRBD01-01*01	TCRBJ01-04*01
GTGAGCACCTTGGAGCTGGGGGACTCGGCCCTTTATCTTTGCGCCAGCAGCTTGGCCGTCGACCACAATGAGCAGTTCTTCGGGCCA	CASSLAVDHNEQFF	9	4.98988e-05	TCRBV05-01*01	unknown	TCRBJ02-01*01
CTGGAGTCGGCTGCTCCCTCCCAGACATCTGTGTACTTCTGTGCCAGCAGTGCGGCACGGGCCTCCTACGAGCAGTACTTCGGGCCG	CASSAARASYEQYF	9	4.98988e-05	TCRBV06-01*01	unknown	TCRBJ02-07*01
ATCCAGCAGGTAGTGCGAGGAGATTCGGCAGCTTATTTCTGTGCCAGCTCACCGGCTAGCGGAAACAATGAGCAGTTCTTCGGGCCA	CASSPASGNNEQFF	9	4.98988e-05	TCRBV18-01*01	TCRBD02-01	TCRBJ02-01*01
AGGCTGCTGTCGGCTGCTCCCTCCCAGACATCTGTGTACTTCTGTGCCAGCAGCCCGACGGCTGGAAACACCATATATTTTGGAGAG	CASSPTAGNTIYF	9	4.98988e-05	TCRBV06-05*01	unknown	TCRBJ01-03*01
GAGTCCGCCAGCACCAACCAGACATCTATGTACCTCTGTGCCAGCAGTTTATTGGCCGGGGTTCGGGAAAAACTGTTTTTTGGCAGT	CASSLLAGVREKLFF	9	4.98988e-05	TCRBV28-01*01	TCRBD02-01*01	TCRBJ01-04*01
GAGTCGGCTGCTCCCTCCCAGACATCTGTGTACTTCTGTGCCAGCAGTGAAGAGGTAGCGGGGGGCTACGAGCAGTACTTCGGGCCG	CASSEEVAGGYEQYF	9	4.98988e-05	TCRBV06-01*01	TCRBD02-01*01	TCRBJ02-07*01
CTGTCGGCTGCTCCCTCCCAGACATCTGTGTACTTCTGTGCCAGCAGTTCCGGCGGGGGGGGGACCTACGAGCAGTACTTCGGGCCG	CASSSGGGGTYEQYF	9	4.98988e-05	TCRBV06-05*01	TCRBD02-01*01	TCRBJ02-07*01
ACGATCCAGCGCACACAGCAGGAGGACTCGGCCGTGTATCTCTGTGCCAGCAGCTCTAAAGGGGGCAACGAGCAGTACTTCGGGCCG	CASSSKGGNEQYF	9	4.98988e-05	TCRBV07-02*01	TCRBD01-01*01	TCRBJ02-07*01
ACACAGCAGGAGGACTCGGCCGTGTATCTCTGTGCCAGCAGCTTAAGCGGGGGGGGCGTGACCTCCTACGAGCAGTACTTCGGGCCG	CASSLSGGGVTSYEQYF	9	4.98988e-05	TCRBV07-02*01	TCRBD02-01*01	TCRBJ02-07*01
AATTCCCTGGAGCTTGGTGACTCTGCTGTGTATTTCTGTGCCAGCAGCCAGTCGACAGGGACTCCTTACGAGCAGTACTTCGGGCCG	CASSQSTGTPYEQYF	9	4.98988e-05	TCRBV03	TCRBD01-01*01	TCRBJ02-07*01
CAGCCTGCAAAGCTTGAGGACTCGGCCGTGTATCTCTGTGCCAGCAGCCTGGACGGGGGCTCCTCCTACGAGCAGTACTTCGGGCCG	CASSLDGGSSYEQYF	9	4.98988e-05	TCRBV11-02*02	unknown	TCRBJ02-07*01
ACCCGCTCCCAGACATCTGTGTATTTCTGCGCCAGCAGCGCAGGAGGGACCGGGACAGGGTATAATTCACCCCTCCACTTTGGGAAC	CASSAGGTGTGYNSPLHF	9	4.98988e-05	TCRBV10-02*01	TCRBD01-01*01	TCRBJ01-06*01
ACTCTGGAGTCCGCTACCAGCTCCCAGACATCTGTGTACTTCTGTGCCATCAGAACCTCGACAGACTATGGCTACACCTTCGGTTCG	CAIRTSTDYGYTF	9	4.98988e-05	TCRBV10-03*01	TCRBD01-01*01	TCRBJ01-02*01
AGCACCTTGGAGCTGGGGGACTCGGCCCTTTATCTTTGCGCCAGCAGCTTGGACGGGGGGCTATACAATGAGCAGTTCTTCGGGCCA	CASSLDGGLYNEQFF	9	4.98988e-05	TCRBV05-01*01	TCRBD02-01*01	TCRBJ02-01*01
ACCAGTGCCCATCCTGAAGACAGCAGCTTCTACATCTGCAGTGCTAGAGATCCGACTAGCCTTTCCTACGAGCAGTACTTCGGGCCG	CSARDPTSLSYEQYF	9	4.98988e-05	TCRBV20	TCRBD02-01	TCRBJ02-07*01
CGGTCCACAAAGCTGGAGGACTCAGCCATGTACTTCTGTGCCAGCAGGGGCAGCCAGTCGAGTTCCTACGAGCAGTACTTCGGGCCG	CASRGSQSSSYEQYF	9	4.98988e-05	TCRBV02-01*01	TCRBD01-01*01	TCRBJ02-07*01
CTGGAGTCGGCTGCTCCCTCCCAGACATCTGTGTACTTCTGTGCCAGCAGGATCGGGGGGGCTAATGAAAAACTGTTTTTTGGCAGT	CASRIGGANEKLFF	9	4.98988e-05	TCRBV06-01*01	TCRBD02-01*01	TCRBJ01-04*01
AACCTGAGCTCTCTGGAGCTGGGGGACTCAGCTTTGTATTTCTGTGCCAGCAGCCCCGCGGGGGGCGCACCCCTCCACTTTGGGAAC	CASSPAGGAPLHF	9	4.98988e-05	TCRBV09-01	TCRBD02-01*01	TCRBJ01-06*01
CTCACTGTGACATCGGCCCAAAAGAACCCGACAGCTTTCTATCTCTGTGCCAGTAGCCGAGAGCAGGGCCCAGCCCATTTTGGTGAT	CASSREQGPAHF	9	4.98988e-05	TCRBV19-01	TCRBD01-01*01	TCRBJ01-05*01
CAGCGCACACAGCAGGAGGACTCCGCCGTGTATCTCTGTGCCAGCAGCGTACTAGCGGGAAGGACAGATACGCAGTATTTTGGCCCA	CASSVLAGRTDTQYF	9	4.98988e-05	TCRBV07-08*01	TCRBD02-01*02	TCRBJ02-03*01
CCCTCAGAACCCAGGGACTCAGCTGTGTACTTCTGTGCCAGCAGTTACCCATCGACAGGGCGAGGCACTGAAGCTTTCTTTGGACAA	CASSYPSTGRGTEAFF	9	4.98988e-05	TCRBV12	TCRBD01-01*01	TCRBJ01-01*01
AACGCCTTGTTGCTGGGGGACTCGGCCCTCTATCTCTGTGCCAGCAGCTGGAACGGGGCCCCCTCCTACGAGCAGTACTTCGGGCCG	CASSWNGAPSYEQYF	9	4.98988e-05	TCRBV05-06*01	unknown	TCRBJ02-07*01
TCGGCTGCTCCCTCCCAGACATCTGTGTACTTCTGTGCCAGCAGTGAATATGGGTCCCTAGCCAAAAACATTCAGTACTTCGGCGCC	CASSEYGSLAKNIQYF	9	4.98988e-05	TCRBV06-01*01	unknown	TCRBJ02-04*01
CTCACTCTGGAGTCCGCTACCAGCTCCCAGACATCTGTGTACTTCTGTGCCACCGCAAACCCTAACTATGGCTACACCTTCGGTTCG	CATANPNYGYTF	9	4.98988e-05	TCRBV10-03*01	unknown	TCRBJ01-02*01
CTGGGGTTGGAGTCGGCTGCTCCCTCCCAAACATCTGTGTACTTCTGTGCCAGCGCGACTAGTTCGGAGACCCAGTACTTCGGGCCA	CASATSSETQYF	9	4.98988e-05	TCRBV06	TCRBD02-01	TCRBJ02-05*01
CTGGAGTCTGCTGCCTCCTCCCAGACATCTGTATATTTCTGCGCCAGCAGTGAAGTCAGGGATAACACTGAAGCTTTCTTTGGACAA	CASSEVRDNTEAFF	9	4.98988e-05	TCRBV10-01	TCRBD01-01*01	TCRBJ01-01*01
CTGCTGGGGTTGGAGTCGGCTGCTCCCTCCCAAACATCTGTGTACTTCTGTGCCAGCAGTCATGGGGTCACCCAGTACTTCGGGCCA	CASSHGVTQYF	9	4.98988e-05	TCRBV06	unknown	TCRBJ02-05*01
ATCCAGCGCACAGAGCAGGGGGACTCGGCCATGTATCTCTGTGCCAGCAGCACGGCGGTCGCTAGTCAGCCCCAGCATTTTGGTGAT	CASSTAVASQPQHF	9	4.98988e-05	TCRBV07-09	TCRBD02-01	TCRBJ01-05*01
ACGTTGGCGTCTGCTGTACCCTCTCAGACATCTGTGTACTTCTGTGCCAGCAGTGAGTATAGCAATCAGCCCCAGCATTTTGGTGAT	CASSEYSNQPQHF	9	4.98988e-05	TCRBV06-04	TCRBD02-01	TCRBJ01-05*01
AAGATCCAGCGCACACAGCAGGAGGACTCCGCCGTGTATCTCTGTGCCAGCAGTCCAAGCAGGGTTGAGACCCAGTACTTCGGGCCA	CASSPSRVETQYF	9	4.98988e-05	TCRBV07-08*01	TCRBD01-01*01	TCRBJ02-05*01
AGGCTGGAGTCGGCTGCTCCCTCCCAGACATCTGTGTACTTCTGTGCCAGCAACCGGGACAGAGACGAAAAACTGTTTTTTGGCAGT	CASNRDRDEKLFF	9	4.98988e-05	TCRBV06-01*01	TCRBD01-01*01	TCRBJ01-04*01
TCTCTGGAGCTGGGGGACTCAGCTTTGTATTTCTGTGCCAGCAGCGTACCCGGGGCGGGGGCCGAAGATACGCAGTATTTTGGCCCA	CASSVPGAGAEDTQYF	9	4.98988e-05	TCRBV09-01	TCRBD02-01*01	TCRBJ02-03*01
GTGCAGCCTGCAGAACTGGAGGATTCTGGAGTTTATTTCTGTGCCAGCAGCCCGAGGTTAAGGAACGACGAGCAGTACTTCGGGCCG	CASSPRLRNDEQYF	9	4.98988e-05	TCRBV14-01*01	TCRBD02-01*02	TCRBJ02-07*01
GTGACCAGTGCCCATCCTGAAGACAGCAGCTTCTACATCTGCAGTGCTAGCGGGGGTACAACTAATGAAAAACTGTTTTTTGGCAGT	CSASGGTTNEKLFF	9	4.98988e-05	TCRBV20	TCRBD02-01*01	TCRBJ01-04*01
CAGCGCACACAGCAGGAGGACTCGGCCGTGTATCTCTGTGCCAGCAGCTTAAGAAGGACAGGAAAGGATGAGCAGTTCTTCGGGCCA	CASSLRRTGKDEQFF	9	4.98988e-05	TCRBV07-02*01	TCRBD01-01*01	TCRBJ02-01*01
ATCCAGCAGGTAGTGCGAGGAGATTCGGCAGCTTATTTCTGTGCCAGCTCACCACAAAAGATCACCGGGGAGCTGTTTTTTGGAGAA	CASSPQKITGELFF	9	4.98988e-05	TCRBV18-01*01	unknown	TCRBJ02-02*01
CCTGAAGACAGCAGCTTCTACATCTGCAGTGCTAGTCAGCCCCCCAGAGAGGGACTAGCGGGGGGGAGGGAGCAGTACTTCGGGCCG	CSASQPPREGLAGGREQYF	9	4.98988e-05	TCRBV20	TCRBD02-01*01	TCRBJ02-07*01
CTGACGATCCAGCGCACACAGCAGGAGGACTCGGCCGTGTATCTCTGTGCCAGCAGCTTAGCGCTAGATACGCAGTATTTTGGCCCA	CASSLALDTQYF	9	4.98988e-05	TCRBV07-02*01	unknown	TCRBJ02-03*01
AGGATCCAGCAGGTAGTGCGAGGAGATTCGGCAGCTTATTTCTGTGCCAGCTCACCGGACGGGACCTATGGCTACACCTTCGGTTCG	CASSPDGTYGYTF	9	4.98988e-05	TCRBV18-01*01	unknown	TCRBJ01-02*01
CAGCGCACACAGCAGGAGGACTCGGCCGTGTATCTCTGTGCCAGCAGCTACTACAGGGGTGGAAGCTATGGCTACACCTTCGGTTCG	CASSYYRGGSYGYTF	9	4.98988e-05	TCRBV07-02*01	TCRBD01-01*01	TCRBJ01-02*01
GTGACATCGGCCCAAAAGAACCCGACAGCTTTCTATCTCTGTGCCAGTACCCTCGCGGGATATAATTCACCCCTCCACTTTGGGAAC	CASTLAGYNSPLHF	9	4.98988e-05	TCRBV19-01	TCRBD02-01*02	TCRBJ01-06*01
ATCCAGCAGGTAGTGCGAGGAGATTCGGCAGCTTATTTCTGTGCCAGCTCCTCCGGGACGAACAACTATGGCTACACCTTCGGTTCG	CASSSGTNNYGYTF	9	4.98988e-05	TCRBV18-01*01	unknown	TCRBJ01-02*01
AAGGTGCAGCCTGCAGAACTGGAGGATTCTGGAGTTTATTTCTGTGCCAGCAGCCCTTACCTTAACTCACCCCTCCACTTTGGGAAC	CASSPYLNSPLHF	9	4.98988e-05	TCRBV14-01*01	unknown	TCRBJ01-06*01
AGCACCTTGGAGCTGGGGGACTCGGCCCTTTATCTTTGCGCCAGCACCTTACTAGCGGGGGACCTTAATGAGCAGTTCTTCGGGCCA	CASTLLAGDLNEQFF	9	4.98988e-05	TCRBV05-01*01	TCRBD02-01*01	TCRBJ02-01*01
ATCCAGCCTGCAGAGCTTGGGGACTCGGCCATGTATCTCTGTGCCAGCAGTACGACAGGGAACCGCTACGAGCAGTACTTCGGGCCG	CASSTTGNRYEQYF	9	4.98988e-05	TCRBV11-01*01	TCRBD01-01*01	TCRBJ02-07*01
ACTCTGGAGTCTGCTGCCTCCTCCCAGACATCTGTATATTTCTGCGCCAGCAGCGACGGGGGGCGAAACGAGCAGTACTTCGGGCCG	CASSDGGRNEQYF	9	4.98988e-05	TCRBV10-01	TCRBD02-01*01	TCRBJ02-07*01
AGCACCTTGGAGCTGGGGGACTCGGCCCTTTATCTTTGCGCCAGCAGCTTGAGGACGGGGGGGAATGAAAAACTGTTTTTTGGCAGT	CASSLRTGGNEKLFF	9	4.98988e-05	TCRBV05-01*01	TCRBD02-01*01	TCRBJ01-04*01
GCCTTGGAGCTGGACGACTCGGCCCTGTATCTCTGTGCCAGCAGCCCCCGGACAGGGACCACGAACACTGAAGCTTTCTTTGGACAA	CASSPRTGTTNTEAFF	9	4.98988e-05	TCRBV05-04*01	TCRBD01-01*01	TCRBJ01-01*01
GTGACATCGGCCCAAAAGAACCCGACAGCTTTCTATCTCTGTGCCAGTAGACAGGACGTAGGAACCTACGAGCAGTACTTCGGGCCG	CASRQDVGTYEQYF	9	4.98988e-05	TCRBV19-01	TCRBD01-01*01	TCRBJ02-07*01
AAGATCCAGCCCTCAGAACCCAGGGACTCAGCTGTGTACTTCTGTGCCAGCAGTCCAGACTTCGCGGGGGGGCAGTATTTTGGCCCA	CASSPDFAGGQYF	8	4.43545e-05	TCRBV12	TCRBD02-01*01	TCRBJ02-03*01
AAGATCCAGCCTGCAAAGCTTGAGGACTCGGCCGTGTATCTCTGTGCCAGCAGCTTTAAACAGGGGATGGGCTACACCTTCGGTTCG	CASSFKQGMGYTF	8	4.43545e-05	TCRBV11-02*02	TCRBD01-01*01	TCRBJ01-02*01
CTGAAGGTGCAGCCTGCAGAACTGGAGGATTCTGGAGTTTATTTCTGTGCCAGCAGCCAAGTGGGAAACACCATATATTTTGGAGAG	CASSQVGNTIYF	8	4.43545e-05	TCRBV14-01*01	unknown	TCRBJ01-03*01
ACCAGTGCCCATCCTGAAGACAGCAGCTTCTACATCTGCAGTGCCCGCCCCGGGGGGGATGCTTATTCACCCCTCCACTTTGGGAAC	CSARPGGDAYSPLHF	8	4.43545e-05	TCRBV20	TCRBD02-01*01	TCRBJ01-06*01
CAGCGCACACAGCAGGAGGACTCGGCCGTGTATCTCTGTGCCAGCAGCTCACAGGGGGGGAATAATTCACCCCTCCACTTTGGGAAC	CASSSQGGNNSPLHF	8	4.43545e-05	TCRBV07-02*01	TCRBD01-01*01	TCRBJ01-06*01
AATGCCTTGGAGCTGGAGGACTCGGCCCTGTATCTCTGTGCCAGCAGCCCGTGGGGGAAGAGCTCCTACGAGCAGTACTTCGGGCCG	CASSPWGKSSYEQYF	8	4.43545e-05	TCRBV05-08*01	unknown	TCRBJ02-07*01
GCCCTGCAGCCAGAAGACTCAGCCCTGTATCTCTGCGCCAGCAGCCAAGACTACAGGATCGGAGAGGAAAAACTGTTTTTTGGCAGT	CASSQDYRIGEEKLFF	8	4.43545e-05	TCRBV04-01*01	TCRBD01-01*01	TCRBJ01-04*01
AGCACCTTGGAGCTGGGGGACTCGGCCCTTTATCTTTGCGCCAGCAGCTTGGCCCCGGGGTCGTACAATGAGCAGTTCTTCGGGCCA	CASSLAPGSYNEQFF	8	4.43545e-05	TCRBV05-01*01	TCRBD02-01*01	TCRBJ02-01*01
TCAGAACCCAGGGACTCAGCTGTGTACTTCTGTGCCAGCAGTTTTCACAGGGGAGGAGGGAACACCGGGGAGCTGTTTTTTGGAGAA	CASSFHRGGGNTGELFF	8	4.43545e-05	TCRBV12	TCRBD01-01*01	TCRBJ02-02*01
CAGCCCTCAGAACCCAGGGACTCAGCTGTGTACTTCTGTGCCAGCAGCTTAATAGCGGGGCGACCCTACGAGCAGTACTTCGGGCCG	CASSLIAGRPYEQYF	8	4.43545e-05	TCRBV12	TCRBD02-01*01	TCRBJ02-07*01
ATCCGGTCCACAAAGCTGGAGGACTCAGCCATGTACTTCTGTGCCAGCAGTGTTGGGGGGCTAGGGTATGGCTACACCTTCGGTTCG	CASSVGGLGYGYTF	8	4.43545e-05	TCRBV02-01*01	unknown	TCRBJ01-02*01
GCTCCCTCCCAGACATCTGTGTACTTCTGTGCCAGCAGTGGAACGTATAAGCGGACCGTATTCCCAGAGACCCAGTACTTCGGGCCA	CASSGTYKRTVFPETQYF	8	4.43545e-05	TCRBV06-01*01	TCRBD02-01	TCRBJ02-05*01
AGGATCCAGCAGGTAGTGCGAGGAGATTCGGCAGCTTATTTCTGTGCCAGCTCACCTTCGGACGGCGGGCCCCAGCATTTTGGTGAT	CASSPSDGGPQHF	8	4.43545e-05	TCRBV18-01*01	unknown	TCRBJ01-05*01
AGGATCCAGCAGGTAGTGCGAGGAGATTCGGCAGCTTATTTCTGTGCCAGCTCACCTAGGATGGGCACTGAAGCTTTCTTTGGACAA	CASSPRMGTEAFF	8	4.43545e-05	TCRBV18-01*01	unknown	TCRBJ01-01*01
ACGGAGTCAGGGGACACAGCACTGTATTTCTGTGCCAGCAGCAATTCGCGGGCAGGGGGAAGGAACTATGGCTACACCTTCGGTTCG	CASSNSRAGGRNYGYTF	8	4.43545e-05	TCRBV21-01*01	TCRBD01-01*01	TCRBJ01-02*01
CTCAAGATCCAGCCTGCAAAGCTTGAGGACTCGGCCGTGTATCTCTGTGCCAGCAGCTGGACGGGGACTGAAGCTTTCTTTGGACAA	CASSWTGTEAFF	8	4.43545e-05	TCRBV11-02*02	TCRBD02-01*01	TCRBJ01-01*01
GTGACATCGGCCCAAAAGAACCCGACAGCTTTCTATCTCTGTGCCAGTAGTCCCCGGGACGGTTCCTACGAGCAGTACTTCGGGCCG	CASSPRDGSYEQYF	8	4.43545e-05	TCRBV19-01	unknown	TCRBJ02-07*01
TCGCCCAGCCCCAACCAGACCTCTCTGTACTTCTGTGCCAGCAGACGGACAGGGGAGATTGGTAATTCACCCCTCCACTTTGGGAAC	CASRRTGEIGNSPLHF	8	4.43545e-05	TCRBV27-01*01	TCRBD01-01*01	TCRBJ01-06*01
CGCACACAGCAGGAGGACTCGGCCGTGTATCTCTGTGCCAGCAGCCTGGAAGGGACTAGCGGGGGCTACGAGCAGTACTTCGGGCCG	CASSLEGTSGGYEQYF	8	4.43545e-05	TCRBV07-02*01	TCRBD02-01*01	TCRBJ02-07*01
AGCACCTTGGAGCTGGGGGACTCGGCCCTTTATCTTTGCGCCAGCAGCCGCTCGGGGACAGGGGGTCAGCCCCAGCATTTTGGTGAT	CASSRSGTGGQPQHF	8	4.43545e-05	TCRBV05-01*01	TCRBD01-01*01	TCRBJ01-05*01
ATCCAGCGCACACAGCAGGAGGACTCCGCCGTGTATCTCTGTGCCAGCAGCGAAGGGTTTGTAAGTGAAAAACTGTTTTTTGGCAGT	CASSEGFVSEKLFF	8	4.43545e-05	TCRBV07-08*01	unknown	TCRBJ01-04*01
CTGAGCTCTCTGGAGCTGGGGGACTCAGCTTTGTATTTCTGTGCCAGCAGCGCCGGGACTATTCAAGAGACCCAGTACTTCGGGCCA	CASSAGTIQETQYF	8	4.43545e-05	TCRBV09-01	TCRBD02-01	TCRBJ02-05*01
GTGACATCGGCCCAAAAGAACCCGACAGCTTTCTATCTCTGTGCCAGTAGCCGACATGGGACTAATGAAAAACTGTTTTTTGGCAGT	CASSRHGTNEKLFF	8	4.43545e-05	TCRBV19-01	TCRBD01-01*01	TCRBJ01-04*01
GCTGCTCCCTCCCAGACATCTGTGTACTTCTGTGCCAGCAGCCAGGACGGGAGGGTAGAGAGCAATCAGCCCCAGCATTTTGGTGAT	CASSQDGRVESNQPQHF	8	4.43545e-05	TCRBV06	TCRBD02-01*02	TCRBJ01-05*01
CGGTCCACAAAGCTGGAGGACTCAGCCATGTACTTCTGTGCCAGCAGTGTAGAAGGGCTCGGCTATCAGCCCCAGCATTTTGGTGAT	CASSVEGLGYQPQHF	8	4.43545e-05	TCRBV02-01*01	unknown	TCRBJ01-05*01
AATGTGAGCACCTTGGAGCTGGGGGACTCGGCCCTTTATCTTTGCGCCAGCAGCAACCCCAGCCAAGAGACCCAGTACTTCGGGCCA	CASSNPSQETQYF	8	4.43545e-05	TCRBV05-01*01	TCRBD01-01*01	TCRBJ02-05*01
ATCCAGCGCACAGAGCGGGGGGACTCAGCCGTGTATCTCTGTGCCAGCAGCTTATCCCAGGGAGACAATGAGCAGTTCTTCGGGCCA	CASSLSQGDNEQFF	8	4.43545e-05	TCRBV07-03*01	unknown	TCRBJ02-01*01
AGCTCTCTGGAGCTGGGGGACTCAGCTTTGTATTTCTGTGCCAGCAGCGTTGACTCCCAGGGCACAGATACGCAGTATTTTGGCCCA	CASSVDSQGTDTQYF	8	4.43545e-05	TCRBV09-01	unknown	TCRBJ02-03*01
TCCTGTACCTTGGAGATCCAGTCCACGGAGTCAGGGGACACAGCACTGTATTTCTGTGCCAGCATCTACGAGCAGTACTTCGGGCCG	CASIYEQYF	8	4.43545e-05	TCRBV21-01*01	unknown	TCRBJ02-07*01
ACTCTGACAGTGACCAGTGCCCATCCTGAAGACAGCAGCTTCTACATCTGCAGTGCTCCCCGGGAGTCTGAGCAGTTCTTCGGGCCA	CSAPRESEQFF	8	4.43545e-05	TCRBV20-01*01	TCRBD02-01*02	TCRBJ02-01*01
TCGGCCCAAAAGAACCCGACAGCTTTCTATCTCTGTGCCAGTAGTATAACGGGTCGGGGGACAGGCTATGGCTACACCTTCGGTTCG	CASSITGRGTGYGYTF	8	4.43545e-05	TCRBV19-01	TCRBD01-01*01	TCRBJ01-02*01
TCTCTGGAGCTGGGGGACTCAGCTTTGTATTTCTGTGCCAGCAGCCCCTCGACCGGGACAGGCTCCTACGAGCAGTACTTCGGGCCG	CASSPSTGTGSYEQYF	8	4.43545e-05	TCRBV09-01	TCRBD01-01*01	TCRBJ02-07*01
AGGATCCAGCAGGTAGTGCGAGGAGATTCGGCAGCTTATTTCTGTGCCAGCTCACCAGTCCAGGCTTACGAGCAGTACTTCGGGCCG	CASSPVQAYEQYF	8	4.43545e-05	TCRBV18-01*01	TCRBD01-01*01	TCRBJ02-07*01
CTGACAGTGACCAGTGCCCATCCTGAAGACAGCAGCTTCTACATCTGCAGTGCGAAGACAGCCACCGGGGAGCTGTTTTTTGGAGAA	CSAKTATGELFF	8	4.43545e-05	TCRBV20	TCRBD01-01*01	TCRBJ02-02*01
TCGGCTGCTCCCTCCCAGACATCTGTGTACTTCTGTGCCAGCAGTGAATGGATTGGGACACCGAACACTGAAGCTTTCTTTGGACAA	CASSEWIGTPNTEAFF	8	4.43545e-05	TCRBV06-01*01	TCRBD01-01*01	TCRBJ01-01*01
CAGCGCACAGAGCGGGGGGACTCAGCCGTGTATCTCTGTGCCAGCAGCTTCGGGACACAGAACACCGGGGAGCTGTTTTTTGGAGAA	CASSFGTQNTGELFF	8	4.43545e-05	TCRBV07-03*01	TCRBD01-01*01	TCRBJ02-02*01
CTGTCGGCTGCTCCCTCCCAGACATCTGTGTACTTCTGTGCCAGCAGCCCTGGACGGAGTTGGGATCAGCCCCAGCATTTTGGTGAT	CASSPGRSWDQPQHF	8	4.43545e-05	TCRBV06-05*01	unknown	TCRBJ01-05*01
ATCCGGTCCACAAAGCTGGAGGACTCAGCCATGTACTTCTGTGCCAGCAGTGAATCTGGGGGGTTGGAGCCCCAGCATTTTGGTGAT	CASSESGGLEPQHF	8	4.43545e-05	TCRBV02-01*01	TCRBD02-01*01	TCRBJ01-05*01
AGGCTGCTGTCGGCTGCTCCCTCCCAGACATCTGTGTACTTCTGTGCCAGCAGTGGGGGAGGAAATGAAAAACTGTTTTTTGGCAGT	CASSGGGNEKLFF	8	4.43545e-05	TCRBV06-05*01	TCRBD02-01*02	TCRBJ01-04*01
CTGCAGCCAGAAGACTCAGCCCTGTATCTCTGCGCCAGCAGCCAAGTGGGCCGGGACACGAACACCGGGGAGCTGTTTTTTGGAGAA	CASSQVGRDTNTGELFF	8	4.43545e-05	TCRBV04-01*01	TCRBD01-01*01	TCRBJ02-02*01
AAGATCCAGCGCACACAGCAGGAGGACTCCGCCGTGTATCTCTGTGCCAGCAGCTTAGGTAAAGGGGAGACCCAGTACTTCGGGCCA	CASSLGKGETQYF	8	4.43545e-05	TCRBV07-08*01	unknown	TCRBJ02-05*01
CTGGAGTCCGCCAGCACCAACCAGACATCTATGTACCTCTGTGCCAGCAGTCCTTCGATGGGGAACACTGAAGCTTTCTTTGGACAA	CASSPSMGNTEAFF	8	4.43545e-05	TCRBV28-01*01	unknown	TCRBJ01-01*01
ATTCTGGAGTCCGCCAGCACCAACCAGACATCTATGTACCTCTGTGCCAGCAGTATACCACAAGGGAGGCCCATATATTTTGGAGAG	CASSIPQGRPIYF	8	4.43545e-05	TCRBV28-01*01	TCRBD02-01*02	TCRBJ01-03*01
GTGACATCGGCCCAAAAGAACCCGACAGCTTTCTATCTCTGTGCCAGTAGTGCGGGACACCTGAACACTGAAGCTTTCTTTGGACAA	CASSAGHLNTEAFF	8	4.43545e-05	TCRBV19-01	unknown	TCRBJ01-01*01
ATCCAGCGCACAGAGCAGGGGGACTCGGCCATGTATCTCTGTGCCAGCAGCTCCCGACCCAGCTCCTACGAGCAGTACTTCGGGCCG	CASSSRPSSYEQYF	8	4.43545e-05	TCRBV07-09	unknown	TCRBJ02-07*01
AATCTTCACATCAATTCCCTGGAGCTTGGTGACTCTGCTGTGTATTTCTGTGCCAGCAGCGATACAGGGGAGGCTTTCTTTGGACAA	CASSDTGEAFF	8	4.43545e-05	TCRBV03	TCRBD01-01*01	TCRBJ01-01*01
CGCTCACCAGGCCTGGGGGACGCAGCCATGTACCTGTGTGCCACCAGCAGAGGTAGCGGGGGGGCAGATACGCAGTATTTTGGCCCA	CATSRGSGGADTQYF	8	4.43545e-05	TCRBV15-01*01	TCRBD02-01*01	TCRBJ02-03*01
CAGCCCTCAGAACCCAGGGACTCAGCTGTGTATTTTTGTGCTAGTGCCATCTATGGACAGAAAAATCAGCCCCAGCATTTTGGTGAT	CASAIYGQKNQPQHF	8	4.43545e-05	TCRBV12-05*01	TCRBD01-01*01	TCRBJ01-05*01
GAGATCCAGCGCACAGAGCAGGGGGACTCGGCCATGTATCTCTGTGCCAGCAGCTTAGGACAGGCTGGGCCCCAGCATTTTGGTGAT	CASSLGQAGPQHF	8	4.43545e-05	TCRBV07-09	TCRBD01-01*01	TCRBJ01-05*01
GCCCTGCAGCCAGAAGACTCAGCCCTGTATCTCTGCGCCAGCAGCCAAGCAACAGGGACCTCCTACAATGAGCAGTTCTTCGGGCCA	CASSQATGTSYNEQFF	8	4.43545e-05	TCRBV04-01*01	TCRBD01-01*01	TCRBJ02-01*01
AGGATCCAGCAGGTAGTGCGAGGAGATTCGGCAGCTTATTTCTGTGCCAGCTCCCTGGGAGCGACCTACGAGCAGTACTTCGGGCCG	CASSLGATYEQYF	8	4.43545e-05	TCRBV18-01*01	TCRBD02-01*02	TCRBJ02-07*01
AATGTGAACGCCTTGGAGCTGGACGACTCGGCCCTGTATCTCTGTGCCAGCAGCTCAAGACTGGGCTACGAGCAGTACTTCGGGCCG	CASSSRLGYEQYF	8	4.43545e-05	TCRBV05-04*01	TCRBD02-01	TCRBJ02-07*01
AATTCCCTGGAGCTTGGTGACTCTGCTGTGTATTTCTGTGCCAGCAGATCCAACGGGGGGCGCGCGGAGACCCAGTACTTCGGGCCA	CASRSNGGRAETQYF	8	4.43545e-05	TCRBV03	TCRBD02-01*01	TCRBJ02-05*01
CTGACGATCCAGCGCACAGAGCAGCGGGACTCGGCCATGTATCGCTGTGCCAGCAGCTTAAAAGAAGATACGCAGTATTTTGGCCCA	CASSLKEDTQYF	8	4.43545e-05	TCRBV07-06*01	unknown	TCRBJ02-03*01
TTGGAGTCGGCTGCTCCCTCCCAAACATCTGTGTACTTCTGTGCCAGCAGTCGGACAGGGACTAATGAAAAACTGTTTTTTGGCAGT	CASSRTGTNEKLFF	8	4.43545e-05	TCRBV06	TCRBD01-01*01	TCRBJ01-04*01
TCGGCCCAAAAGAACCCGACAGCTTTCTATCTCTGTGCCAGTAGTCCGCCTACCTGGACAGGACATTCACCCCTCCACTTTGGGAAC	CASSPPTWTGHSPLHF	8	4.43545e-05	TCRBV19-01	TCRBD01-01*01	TCRBJ01-06*01
CTGGAGTCGCCCAGCCCCAACCAGACCTCTCTGTACTTCTGTGCCAGCAATGCAGGGGGCCCAAATCAGCCCCAGCATTTTGGTGAT	CASNAGGPNQPQHF	8	4.43545e-05	TCRBV27-01*01	TCRBD01-01*01	TCRBJ01-05*01
AACCTGAGCTCTCTGGAGCTGGGGGACTCAGCTTTGTATTTCTGTGCCAGCAGCGTAAAGGGCACCGGGGAGCTGTTTTTTGGAGAA	CASSVKGTGELFF	8	4.43545e-05	TCRBV09-01	unknown	TCRBJ02-02*01
TCGGCTGCTCCCTCCCAGACATCTGTGTACTTCTGTGCCAGCAGTGGGGACGGTCTGAGCTCTGGAAACACCATATATTTTGGAGAG	CASSGDGLSSGNTIYF	8	4.43545e-05	TCRBV06-01*01	unknown	TCRBJ01-03*01
GTGACCAGTGCCCATCCTGAAGACAGCAGCTTCTACATCTGCAGTGCTGGCGACAGTTCATCTAACTATGGCTACACCTTCGGTTCG	CSAGDSSSNYGYTF	8	4.43545e-05	TCRBV20	TCRBD01-01*01	TCRBJ01-02*01
GTGCAGCCTGCAGAACTGGAGGATTCTGGAGTTTATTTCTGTGCCAGCAGCCGACATAGCTCTGGAAACACCATATATTTTGGAGAG	CASSRHSSGNTIYF	8	4.43545e-05	TCRBV14-01*01	TCRBD01-01*01	TCRBJ01-03*01
CTGGAGTTGGCTGCTCCCTCCCAGACATCTGTGTACTTCTGTGCCAGCAGCACTCCGGGACTTAACTATGGCTACACCTTCGGTTCG	CASSTPGLNYGYTF	8	4.43545e-05	TCRBV06-06	TCRBD02-01	TCRBJ01-02*01
ACAAAGCTGGAGGACTCAGCCATGTACTTCTGTGCCAGCAGTGAAGTTCGGGGCGGACTAGCGGGAGAGACCCAGTACTTCGGGCCA	CASSEVRGGLAGETQYF	8	4.43545e-05	TCRBV02-01*01	TCRBD02-01	TCRBJ02-05*01
ACGTTGGCGTCTGCTGTACCCTCTCAGACATCTGTGTACTTCTGTGCCAGCAGTGACTCGACAAATTCACCCCTCCACTTTGGGAAC	CASSDSTNSPLHF	8	4.43545e-05	TCRBV06-04	TCRBD01-01*01	TCRBJ01-06*01
GTGAACGCCTTGTTGCTGGGGGACTCGGCCCTCTATCTCTGTGCCAGCAGCACGATGACGGCCATCTATGGCTACACCTTCGGTTCG	CASSTMTAIYGYTF	8	4.43545e-05	TCRBV05-06*01	unknown	TCRBJ01-02*01
GCTGCTCCCTCCCAAACATCTGTGTACTTCTGTGCCAGCAGTTACCGGATAGCGGGGGGGGGCCAAGAGACCCAGTACTTCGGGCCA	CASSYRIAGGGQETQYF	8	4.43545e-05	TCRBV06	TCRBD02-01*01	TCRBJ02-05*01
AGGATCCAGCAGGTAGTGCGAGGAGATTCGGCAGCTTATTTCTGTGCCAGCTCACCATCCGACACGGCACCCCTCCACTTTGGGAAC	CASSPSDTAPLHF	8	4.43545e-05	TCRBV18-01*01	TCRBD01-01*01	TCRBJ01-06*01
CTGACGATCCAGCGCACAGAGCAGCGGGACTCGGCCATGTATCGCTGTGCCAGCAGCTTAGCCACAGATACGCAGTATTTTGGCCCA	CASSLATDTQYF	8	4.43545e-05	TCRBV07-06*01	unknown	TCRBJ02-03*01
ACCAGTGCCCATCCTGAAGACAGCAGCTTCTACATCTGCAGTGCTAGGTTTAGCGGGGCGTCTTACAATGAGCAGTTCTTCGGGCCA	CSARFSGASYNEQFF	8	4.43545e-05	TCRBV20	TCRBD02-01*01	TCRBJ02-01*01
CTGAGCTCTCTGGAGCTGGGGGACTCAGCTTTGTATTTCTGTGCCAGCAGCGCTCTTCGTAGCGGGGATACGCAGTATTTTGGCCCA	CASSALRSGDTQYF	8	4.43545e-05	TCRBV09-01	TCRBD02-01	TCRBJ02-03*01
TCTGCCATCCCCAACCAGACAGCTCTTTACTTCTGTGCCACCAGTCATATTGACAGCCGAGGGTACAATGAGCAGTTCTTCGGGCCA	CATSHIDSRGYNEQFF	8	4.43545e-05	TCRBV24	unknown	TCRBJ02-01*01
TCGGCTGCTCCCTCCCAGACATCTGTGTACTTCTGTGCCAGCAGTTACTCGAAGGCATTACAGAACACTGAAGCTTTCTTTGGACAA	CASSYSKALQNTEAFF	8	4.43545e-05	TCRBV06-05*01	unknown	TCRBJ01-01*01
AAGATCCAGCCTGCAAAGCTTGAGGACTCGGCCGTGTATCTCTGTGCCAGCAGCTTGGAACCGGGATCCAAACTGTTTTTTGGCAGT	CASSLEPGSKLFF	8	4.43545e-05	TCRBV11-02*02	TCRBD02-01*02	TCRBJ01-04*01
CGGTCCACAAAGCTGGAGGACTCAGCCATGTACTTCTGTGCCAGCAGTCGTACAGGGGGCCCAGGGGAGACCCAGTACTTCGGGCCA	CASSRTGGPGETQYF	8	4.43545e-05	TCRBV02-01*01	TCRBD01-01*01	TCRBJ02-05*01
CGGTCCACAAAGCTGGAGGACTCAGCCATGTACTTCTGTGCCAGCAGCGTATTGACAGGGTTGAACACTGAAGCTTTCTTTGGACAA	CASSVLTGLNTEAFF	8	4.43545e-05	TCRBV02-01*01	TCRBD01-01*01	TCRBJ01-01*01
CCCAGCCCCAACCAGACCTCTCTGTACTTCTGTGCCAGCAGTCTAGCGGCGGGGGGGGTTTCCTACAATGAGCAGTTCTTCGGGCCA	CASSLAAGGVSYNEQFF	8	4.43545e-05	TCRBV27-01*01	TCRBD02-01*01	TCRBJ02-01*01
TCGCCCAGCCCCAACCAGACCTCTCTGTACTTCTGTGCCAGCGCCGCCATGACTAGCTCTGGGGCCAACGTCCTGACTTTCGGGGCC	CASAAMTSSGANVLTF	8	4.43545e-05	TCRBV27-01*01	TCRBD02-01	TCRBJ02-06*01
GCCCTGCAGCCAGAAGACTCAGCCCTGTATCTCTGCGCCAGCAGCCAATCGGGACCGATCTCTGGAAACACCATATATTTTGGAGAG	CASSQSGPISGNTIYF	8	4.43545e-05	TCRBV04-01*01	unknown	TCRBJ01-03*01
CTGGAGCTTGGTGACTCTGCTGTGTATTTCTGTGCCAGCAGCCCAAGGTGGGCTACTAGCGGGGGGCGGGAGCAGTACTTCGGGCCG	CASSPRWATSGGREQYF	8	4.43545e-05	TCRBV03	TCRBD02-01*01	TCRBJ02-07*01
CTGCTGTCGGCTGCTCCCTCCCAGACATCTGTGTACTTCTGTGCCAGCATGGGCGGACAATGGAACACTGAAGCTTTCTTTGGACAA	CASMGGQWNTEAFF	8	4.43545e-05	TCRBV06-05*01	TCRBD01-01*01	TCRBJ01-01*01
CTGGGGGACTCGGCCCTTTATCTTTGCGCCAGCAGCTTGGAACCGGGACAGGGGGCGAAAAGCTCCTACGAGCAGTACTTCGGGCCG	CASSLEPGQGAKSSYEQYF	8	4.43545e-05	TCRBV05-01*01	TCRBD01-01*01	TCRBJ02-07*01
AATTCCCTGGAGCTTGGTGACTCTGCTGTGTATTTCTGTGCCAGCAGCCACGTCCGGGCAACTGGAAACACCATATATTTTGGAGAG	CASSHVRATGNTIYF	8	4.43545e-05	TCRBV03	unknown	TCRBJ01-03*01
CAGCCCTCAGAACCCAGGGACTCAGCTGTGTACTTCTGTGCCAGCAGTTTTGGTCAGGGTCGGAATTCACCCCTCCACTTTGGGAAC	CASSFGQGRNSPLHF	8	4.43545e-05	TCRBV12	TCRBD01-01*01	TCRBJ01-06*01
ATCAATTCCCTGGAGCTTGGTGACTCTGCTGTGTATTTCTGTGCCAGCAGCCAAGAATTTGGGAATTCACCCCTCCACTTTGGGAAC	CASSQEFGNSPLHF	8	4.43545e-05	TCRBV03	unknown	TCRBJ01-06*01
ACTCTGGAGTCAGCTACCCGCTCCCAGACATCTGTGTATTTCTGCGCCAGCAGTGAACTGAGTACCGGGGAGCTGTTTTTTGGAGAA	CASSELSTGELFF	8	4.43545e-05	TCRBV10-02*01	TCRBD02-01	TCRBJ02-02*01
AACGCCTTGTTGCTGGGGGACTCGGCCCTGTATCTCTGTGCCAGCAGCTTGGAGGGCGCAGGACTGTACGAGCAGTACTTCGGGCCG	CASSLEGAGLYEQYF	8	4.43545e-05	TCRBV05-05*01	TCRBD02-01	TCRBJ02-07*01
GTGAATGCCTTGGAGCTGGAGGACTCGGCCCTGTATCTCTGTGCCAGCAGCCTCCGGGGGGGGCACACTGAAGCTTTCTTTGGACAA	CASSLRGGHTEAFF	8	4.43545e-05	TCRBV05-08*01	TCRBD02-01*01	TCRBJ01-01*01
CTGTCGGCTGCTCCCTCCCAGACATCTGTGTACTTCTGTGCCAGCAGTTATATTGGGGGGGCAGGGTCACCCCTCCACTTTGGGAAC	CASSYIGGAGSPLHF	8	4.43545e-05	TCRBV06-05*01	TCRBD02-01*01	TCRBJ01-06*01
ATCAATTCCCTGGAGCTTGGTGACTCTGCTGTGTATTTCTGTGCCAGCAGCCATTATGGGGGGAACACTGAAGCTTTCTTTGGACAA	CASSHYGGNTEAFF	8	4.43545e-05	TCRBV03	unknown	TCRBJ01-01*01
CAGCGCACAGAGCAGGGGGACTCGGCCATGTATCTCTGTGCCAGCAGCACCGGACAGGGTACCGGTTGGAGGTATTTCTTTGGACAA	CASSTGQGTGWRYFF	8	4.43545e-05	TCRBV07-09	TCRBD01-01*01	TCRBJ01-01*01
AACGCCTTGGAGCTGGACGACTCGGCCCTGTATCTCTGTGCCAGCAGCCCCACTAGCACGGATAACTATGGCTACACCTTCGGTTCG	CASSPTSTDNYGYTF	8	4.43545e-05	TCRBV05-04*01	TCRBD02-01	TCRBJ01-02*01
TTGGAGTCGGCTGCTCCCTCCCAAACATCTGTGTACTTCTGTGCCAGCAGTTATGGGGGGAACACCGGGGAGCTGTTTTTTGGAGAA	CASSYGGNTGELFF	8	4.43545e-05	TCRBV06	unknown	TCRBJ02-02*01
CTGGAGTCTGCCAGGCCCTCACATACCTCTCAGTACCTCTGTGCCAGCAGTAACCAGGGGGTGCAGGATGGCTACACCTTCGGTTCG	CASSNQGVQDGYTF	8	4.43545e-05	TCRBV25-01*01	TCRBD01-01*01	TCRBJ01-02*01
ATCCTGTCCTCAGAACCGGGAGACACGGCACTGTATCTCTGCGCCAGCAGACCTAGACAGGGGTGCTACGAGCAGTACTTCGGGCCG	CASRPRQGCYEQYF	8	4.43545e-05	TCRBV23-01*01	TCRBD01-01*01	TCRBJ02-07*01
CAGCGCACAGAGCAGCGGGACTCGGCCATGTATCGCTGTGCCAGCAGCTTAGAGCCCAGGGACAGGGGGGAAGCTTTCTTTGGACAA	CASSLEPRDRGEAFF	8	4.43545e-05	TCRBV07-06*01	TCRBD01-01*01	TCRBJ01-01*01
CTGGAGTCGCCCAGCCCCAACCAGACCTCTCTGTACTTCTGTGCCAGCAGCCTCAGACAGGGAGTCTATGGCTACACCTTCGGTTCG	CASSLRQGVYGYTF	8	4.43545e-05	TCRBV27-01*01	TCRBD01-01*01	TCRBJ01-02*01
CGCTCACCAGGCCTGGGGGACGCAGCCATGTACCTGTGTGCCACCAGCAGAGAACAGCTTGGGGGTGAAAAACTGTTTTTTGGCAGT	CATSREQLGGEKLFF	8	4.43545e-05	TCRBV15-01*01	unknown	TCRBJ01-04*01
CAGCGCACACAGCAGGAGGACTCGGCCGTGTATCTCTGTGCCAGCAGCTTAGCGCTAACCGTGGAAGAGACCCAGTACTTCGGGCCA	CASSLALTVEETQYF	8	4.43545e-05	TCRBV07-02*01	TCRBD02-01	TCRBJ02-05*01
TCAGAACCCAGGGACTCAGCTGTGTACTTCTGTGCCAGCAGTTTGAGGACAGATCCCACATTGAGGGATGGCTACACCTTCGGTTCG	CASSLRTDPTLRDGYTF	8	4.43545e-05	TCRBV12	TCRBD01-01*01	TCRBJ01-02*01
TCCCTAGAGTCTGCCATCCCCAACCAGACAGCTCTTTACTTCTGTGCCACCAGGAAAGACAGGAACACTGAAGCTTTCTTTGGACAA	CATRKDRNTEAFF	8	4.43545e-05	TCRBV24	TCRBD01-01*01	TCRBJ01-01*01
CCCTCAGAACCCAGGGACTCAGCTGTGTACTTCTGTGCCAGCAGTTTTGGCCTAGCGGGATTACATGATGAGCAGTTCTTCGGGCCA	CASSFGLAGLHDEQFF	8	4.43545e-05	TCRBV12	TCRBD02-01*02	TCRBJ02-01*01
ATCCAGCAGGTAGTGCGAGGAGATTCGGCAGCTTATTTCTGTGCCAGCTCACCAGGGACAGATACCTACGAGCAGTACTTCGGGCCG	CASSPGTDTYEQYF	8	4.43545e-05	TCRBV18-01*01	TCRBD01-01*01	TCRBJ02-07*01
TCCACGGAGTCAGGGGACACAGCACTGTATTTCTGTGCCAGCAGCACCCGAGGGCGTTCCATGAACACTGAAGCTTTCTTTGGACAA	CASSTRGRSMNTEAFF	8	4.43545e-05	TCRBV21-01*01	TCRBD02-01*02	TCRBJ01-01*01
ACCAGTGCCCATCCTGAAGACAGCAGCTTCTACATCTGCAGTGCTAGAGATGGGGGGGGCTTGAACACTGAAGCTTTCTTTGGACAA	CSARDGGGLNTEAFF	8	4.43545e-05	TCRBV20	TCRBD02-01*01	TCRBJ01-01*01
AACCTGAGCTCTCTGGAGCTGGGGGACTCAGCTTTGTATTTCTGTGCCAGCAGCGTAGCTGGGGCCAACGTCCTGACTTTCGGGGCC	CASSVAGANVLTF	8	4.43545e-05	TCRBV09-01	unknown	TCRBJ02-06*01
ACTCTGGAGTCTGCTGCCTCCTCCCAGACATCTGTATATTTCTGCGCCAGCCGTCAGATGTTCGGATATGGCTACACCTTCGGTTCG	CASRQMFGYGYTF	8	4.43545e-05	TCRBV10-01	unknown	TCRBJ01-02*01
ACCTTGGAGATCCAGTCCACGGAGTCAGGGGACACAGCACTGTATTTCTGTGCCAGCACCCGGGCCCTTGAAGCTTTCTTTGGACAA	CASTRALEAFF	8	4.43545e-05	TCRBV21-01*01	unknown	TCRBJ01-01*01
ACTGTGACATCGGCCCAAAAGAACCCGACAGCTTTCTATCTCTGTGCCAGTAGTATCGGAGAGGGCTACGAGCAGTACTTCGGGCCG	CASSIGEGYEQYF	8	4.43545e-05	TCRBV19-01	TCRBD02-01*02	TCRBJ02-07*01
AATGTGAGCACCTTGGAGCTGGGGGACTCGGCCCTTTATCTTTGCGCCAGCAGCCCGGGGGGTGGAAACACCATATATTTTGGAGAG	CASSPGGGNTIYF	8	4.43545e-05	TCRBV05-01*01	TCRBD02-01*01	TCRBJ01-03*01
ACTCTGAAGGTGCAGCCTGCAGAACTGGAGGATTCTGGAGTTTATTTCTGTGCCAGCAGCCGGGGGTTAACGCAGTATTTTGGCCCA	CASSRGLTQYF	8	4.43545e-05	TCRBV14-01*01	unknown	TCRBJ02-03*01
CAGCAGGTAGTGCGAGGAGATTCGGCAGCTTATTTCTGTGCCAGCTCACCGTCCCTCCGTAGCAATCAGCCCCAGCATTTTGGTGAT	CASSPSLRSNQPQHF	8	4.43545e-05	TCRBV18-01*01	TCRBD02-01	TCRBJ01-05*01
CTGGAGTCGGCTGCTCCCTCCCAGACATCTGTGTACTTCTGTGCCAGCGTCGACACGGGGGCGGACTATGGCTACACCTTCGGTTCG	CASVDTGADYGYTF	8	4.43545e-05	TCRBV06-01*01	unknown	TCRBJ01-02*01
TCGGCTGCTCCCTCCCAAACATCTGTGTACTTCTGTGCCAGCAGTACCCTAGCGGGGACGGGCACCGGGGAGCTGTTTTTTGGAGAA	CASSTLAGTGTGELFF	8	4.43545e-05	TCRBV06	TCRBD02-01*01	TCRBJ02-02*01
CAGCGCACACAGCAGGAGGACTCCGCCGTGTATCTCTGTGCCAGCAGCCCGCCCACTCCAGGGAAGGGCGGCTACACCTTCGGTTCG	CASSPPTPGKGGYTF	8	4.43545e-05	TCRBV07-08*01	TCRBD01-01*01	TCRBJ01-02*01
TCGGCCCAAAAGAACCCGACAGCTTTCTATCTCTGTGCCAGTAGTCACCCGGGACAGGGGAGGGCAGATACGCAGTATTTTGGCCCA	CASSHPGQGRADTQYF	8	4.43545e-05	TCRBV19-01	TCRBD01-01*01	TCRBJ02-03*01
[truncated: 91,448 more rows]
